# Supplementary material for: High Density Genetic Maps of Seashore Paspalum Using Genotyping-By-Sequencing and Their Relationship to The Sorghum Bicolor Genome
Source: Sci Rep. 2019 Aug 21;9:12183. doi: 10.1038/s41598-019-48257-3 (PMC6704178; doi:10.1038/s41598-019-48257-3)
Supplement: Supplementary file 2 — Table S1 [file 41598_2019_48257_MOESM2_ESM.xlsx]

## Sheet: Table_AHHA
Supplementary Table S1: Demonstration of marker manipulations conducted to allow grouping and ordering of markers heterozygous in one parent and homozygous in the other parent, and with unknown linkage phase in an F1 population using MAPMAKER
Example data set
Marker Name	Progeny 1	Progeny 2	Progeny 3	Progeny 4	Progeny 5	Progeny 6	Progeny 7	Progeny 8	Progeny 9	Progeny 10	Progeny 11	Progeny 12	Progeny 13	Progeny 14	Progeny 15	Progeny 16	Progeny 17	Progeny 18	Progeny 19
Marker 1	H	-	H	-	-	H	H	H	H	-	A	-	-	-	-	-	H	H	-
Marker 2	H	A	H	A	A	H	H	H	H	H	-	H	A	A	A	A	H	H	A
Marker 3	H	-	H	-	-	H	H	H	H	H	H	H	-	-	-	-	H	H	-
Marker 4	H	A	H	A	A	H	H	H	H	H	H	H	A	A	A	A	H	H	A
Marker 5	A	H	A	H	H	A	A	A	H	-	A	A	H	H	H	H	A	A	H
Marker 6	A	H	A	H	H	A	A	A	H	A	A	A	H	H	H	H	A	A	H
Marker 7	H	A	H	A	A	H	H	H	A	H	H	H	A	A	A	A	H	H	A
Marker 8	A	H	A	H	H	A	A	A	H	A	A	A	H	H	H	H	A	A	H
Marker 9	H	A	A	A	A	H	H	H	A	H	H	H	A	A	A	A	H	H	A
Marker 10	A	H	H	H	H	A	A	A	H	A	A	A	H	H	H	H	A	A	H
Marker 11	H	A	A	A	A	H	H	H	A	H	H	H	A	A	A	A	H	H	A
Marker 12	H	A	A	A	A	H	H	H	A	H	H	H	A	A	A	A	H	H	A
Marker 13	H	-	-	-	-	H	H	H	-	H	H	H	-	-	-	-	H	H	-
Marker 14	A	H	H	H	H	A	A	A	H	A	A	A	H	H	H	H	A	A	H
Marker 15	A	H	H	H	H	-	-	A	H	A	A	A	H	H	H	H	A	A	H
Marker 16	A	H	H	H	H	A	A	A	H	A	A	A	H	H	H	H	A	A	H
Marker 17	A	H	H	H	H	A	A	A	H	A	A	A	H	H	H	H	A	A	H
Marker 18	-	H	H	H	H	-	-	-	H	-	-	-	H	H	H	H	-	-	H
Marker 19	A	H	H	H	H	A	A	A	H	A	A	A	H	H	H	H	A	A	H
Marker 20	A	H	H	H	H	A	A	A	H	A	A	A	H	H	H	H	H	A	H
Marker 21	-	H	-	H	H	-	-	-	H	-	-	-	H	H	H	H	H	-	H
Marker 22	A	H	H	H	H	A	A	A	H	A	A	A	H	H	H	H	H	A	H
Marker 23	A	H	H	H	H	A	A	A	H	A	A	A	H	H	H	H	H	A	H
Marker 24	H	A	A	H	A	H	H	H	A	H	H	H	A	A	A	A	A	H	A
Marker 25	H	A	A	H	A	H	H	H	A	H	H	H	A	A	A	A	A	H	A
Marker 26	H	-	-	H	-	H	H	H	-	H	H	H	-	-	-	-	-	H	-
Marker 27	H	-	-	H	-	H	H	H	-	H	H	H	-	-	-	-	-	H	-
Marker 28	H	-	-	H	-	H	H	H	-	H	H	H	-	-	-	-	-	H	-
Marker 29	H	-	A	H	A	H	H	H	A	H	H	H	A	A	A	A	A	H	A
Marker 30	H	A	A	H	A	H	H	H	A	H	H	H	A	A	H	A	A	H	A
Example data set after duplication across markers and reversing of marker scores in one copy of the duplicated dataset
Marker Name	Progeny 1	Progeny 2	Progeny 3	Progeny 4	Progeny 5	Progeny 6	Progeny 7	Progeny 8	Progeny 9	Progeny 10	Progeny 11	Progeny 12	Progeny 13	Progeny 14	Progeny 15	Progeny 16	Progeny 17	Progeny 18	Progeny 19
Marker 1	H	-	H	-	-	H	H	H	H	-	A	-	-	-	-	-	H	H	-
Marker 2	H	A	H	A	A	H	H	H	H	H	-	H	A	A	A	A	H	H	A
Marker 3	H	-	H	-	-	H	H	H	H	H	H	H	-	-	-	-	H	H	-
Marker 4	H	A	H	A	A	H	H	H	H	H	H	H	A	A	A	A	H	H	A
Marker 5	A	H	A	H	H	A	A	A	H	-	A	A	H	H	H	H	A	A	H
Marker 6	A	H	A	H	H	A	A	A	H	A	A	A	H	H	H	H	A	A	H
Marker 7	H	A	H	A	A	H	H	H	A	H	H	H	A	A	A	A	H	H	A
Marker 8	A	H	A	H	H	A	A	A	H	A	A	A	H	H	H	H	A	A	H
Marker 9	H	A	A	A	A	H	H	H	A	H	H	H	A	A	A	A	H	H	A
Marker 10	A	H	H	H	H	A	A	A	H	A	A	A	H	H	H	H	A	A	H
Marker 11	H	A	A	A	A	H	H	H	A	H	H	H	A	A	A	A	H	H	A
Marker 12	H	A	A	A	A	H	H	H	A	H	H	H	A	A	A	A	H	H	A
Marker 13	H	-	-	-	-	H	H	H	-	H	H	H	-	-	-	-	H	H	-
Marker 14	A	H	H	H	H	A	A	A	H	A	A	A	H	H	H	H	A	A	H
Marker 15	A	H	H	H	H	-	-	A	H	A	A	A	H	H	H	H	A	A	H
Marker 16	A	H	H	H	H	A	A	A	H	A	A	A	H	H	H	H	A	A	H
Marker 17	A	H	H	H	H	A	A	A	H	A	A	A	H	H	H	H	A	A	H
Marker 18	-	H	H	H	H	-	-	-	H	-	-	-	H	H	H	H	-	-	H
Marker 19	A	H	H	H	H	A	A	A	H	A	A	A	H	H	H	H	A	A	H
Marker 20	A	H	H	H	H	A	A	A	H	A	A	A	H	H	H	H	H	A	H
Marker 21	-	H	-	H	H	-	-	-	H	-	-	-	H	H	H	H	H	-	H
Marker 22	A	H	H	H	H	A	A	A	H	A	A	A	H	H	H	H	H	A	H
Marker 23	A	H	H	H	H	A	A	A	H	A	A	A	H	H	H	H	H	A	H
Marker 24	H	A	A	H	A	H	H	H	A	H	H	H	A	A	A	A	A	H	A
Marker 25	H	A	A	H	A	H	H	H	A	H	H	H	A	A	A	A	A	H	A
Marker 26	H	-	-	H	-	H	H	H	-	H	H	H	-	-	-	-	-	H	-
Marker 27	H	-	-	H	-	H	H	H	-	H	H	H	-	-	-	-	-	H	-
Marker 28	H	-	-	H	-	H	H	H	-	H	H	H	-	-	-	-	-	H	-
Marker 29	H	-	A	H	A	H	H	H	A	H	H	H	A	A	A	A	A	H	A
Marker 30	H	A	A	H	A	H	H	H	A	H	H	H	A	A	H	A	A	H	A
Marker 1r	A	-	A	-	-	A	A	A	A	-	H	-	-	-	-	-	A	A	-
Marker 2r	A	H	A	H	H	A	A	A	A	A	-	A	H	H	H	H	A	A	H
Marker 3r	A	-	A	-	-	A	A	A	A	A	A	A	-	-	-	-	A	A	-
Marker 4r	A	H	A	H	H	A	A	A	A	A	A	A	H	H	H	H	A	A	H
Marker 5r	H	A	H	A	A	H	H	H	A	-	H	H	A	A	A	A	H	H	A
Marker 6r	H	A	H	A	A	H	H	H	A	H	H	H	A	A	A	A	H	H	A
Marker 7r	A	H	A	H	H	A	A	A	H	A	A	A	H	H	H	H	A	A	H
Marker 8r	H	A	H	A	A	H	H	H	A	H	H	H	A	A	A	A	H	H	A
Marker 9r	A	H	H	H	H	A	A	A	H	A	A	A	H	H	H	H	A	A	H
Marker 10r	H	A	A	A	A	H	H	H	A	H	H	H	A	A	A	A	H	H	A
Marker 11r	A	H	H	H	H	A	A	A	H	A	A	A	H	H	H	H	A	A	H
Marker 12r	A	H	H	H	H	A	A	A	H	A	A	A	H	H	H	H	A	A	H
Marker 13r	A	-	-	-	-	A	A	A	-	A	A	A	-	-	-	-	A	A	-
Marker 14r	H	A	A	A	A	H	H	H	A	H	H	H	A	A	A	A	H	H	A
Marker 15r	H	A	A	A	A	-	-	H	A	H	H	H	A	A	A	A	H	H	A
Marker 16r	H	A	A	A	A	H	H	H	A	H	H	H	A	A	A	A	H	H	A
Marker 17r	H	A	A	A	A	H	H	H	A	H	H	H	A	A	A	A	H	H	A
Marker 18r	-	A	A	A	A	-	-	-	A	-	-	-	A	A	A	A	-	-	A
Marker 19r	H	A	A	A	A	H	H	H	A	H	H	H	A	A	A	A	H	H	A
Marker 20r	H	A	A	A	A	H	H	H	A	H	H	H	A	A	A	A	A	H	A
Marker 21r	-	A	-	A	A	-	-	-	A	-	-	-	A	A	A	A	A	-	A
Marker 22r	H	A	A	A	A	H	H	H	A	H	H	H	A	A	A	A	A	H	A
Marker 23r	H	A	A	A	A	H	H	H	A	H	H	H	A	A	A	A	A	H	A
Marker 24r	A	H	H	A	H	A	A	A	H	A	A	A	H	H	H	H	H	A	H
Marker 25r	A	H	H	A	H	A	A	A	H	A	A	A	H	H	H	H	H	A	H
Marker 26r	A	-	-	A	-	A	A	A	-	A	A	A	-	-	-	-	-	A	-
Marker 27r	A	-	-	A	-	A	A	A	-	A	A	A	-	-	-	-	-	A	-
Marker 28r	A	-	-	A	-	A	A	A	-	A	A	A	-	-	-	-	-	A	-
Marker 29r	A	-	H	A	H	A	A	A	H	A	A	A	H	H	H	H	H	A	H
Marker 30r	A	H	H	A	H	A	A	A	H	A	A	A	H	H	A	H	H	A	H
Example data set after marker grouping and ordering; two groups with same markers in different configurations
Marker Name	Progeny 1	Progeny 2	Progeny 3	Progeny 4	Progeny 5	Progeny 6	Progeny 7	Progeny 8	Progeny 9	Progeny 10	Progeny 11	Progeny 12	Progeny 13	Progeny 14	Progeny 15	Progeny 16	Progeny 17	Progeny 18	Progeny 19
Marker 1	H	-	H	-	-	H	H	H	H	-	A	-	-	-	-	-	H	H	-
Marker 2	H	A	H	A	A	H	H	H	H	H	-	H	A	A	A	A	H	H	A
Marker 3	H	-	H	-	-	H	H	H	H	H	H	H	-	-	-	-	H	H	-
Marker 4	H	A	H	A	A	H	H	H	H	H	H	H	A	A	A	A	H	H	A
Marker 5r	H	A	H	A	A	H	H	H	A	-	H	H	A	A	A	A	H	H	A
Marker 6r	H	A	H	A	A	H	H	H	A	H	H	H	A	A	A	A	H	H	A
Marker 7	H	A	H	A	A	H	H	H	A	H	H	H	A	A	A	A	H	H	A
Marker 8r	H	A	H	A	A	H	H	H	A	H	H	H	A	A	A	A	H	H	A
Marker 9	H	A	A	A	A	H	H	H	A	H	H	H	A	A	A	A	H	H	A
Marker 10r	H	A	A	A	A	H	H	H	A	H	H	H	A	A	A	A	H	H	A
Marker 11	H	A	A	A	A	H	H	H	A	H	H	H	A	A	A	A	H	H	A
Marker 12	H	A	A	A	A	H	H	H	A	H	H	H	A	A	A	A	H	H	A
Marker 13	H	-	-	-	-	H	H	H	-	H	H	H	-	-	-	-	H	H	-
Marker 14r	H	A	A	A	A	H	H	H	A	H	H	H	A	A	A	A	H	H	A
Marker 15r	H	A	A	A	A	-	-	H	A	H	H	H	A	A	A	A	H	H	A
Marker 16r	H	A	A	A	A	H	H	H	A	H	H	H	A	A	A	A	H	H	A
Marker 17r	H	A	A	A	A	H	H	H	A	H	H	H	A	A	A	A	H	H	A
Marker 18r	-	A	A	A	A	-	-	-	A	-	-	-	A	A	A	A	-	-	A
Marker 19r	H	A	A	A	A	H	H	H	A	H	H	H	A	A	A	A	H	H	A
Marker 20r	H	A	A	A	A	H	H	H	A	H	H	H	A	A	A	A	A	H	A
Marker 21r	-	A	-	A	A	-	-	-	A	-	-	-	A	A	A	A	A	-	A
Marker 22r	H	A	A	A	A	H	H	H	A	H	H	H	A	A	A	A	A	H	A
Marker 23r	H	A	A	A	A	H	H	H	A	H	H	H	A	A	A	A	A	H	A
Marker 24	H	A	A	H	A	H	H	H	A	H	H	H	A	A	A	A	A	H	A
Marker 25	H	A	A	H	A	H	H	H	A	H	H	H	A	A	A	A	A	H	A
Marker 26	H	-	-	H	-	H	H	H	-	H	H	H	-	-	-	-	-	H	-
Marker 27	H	-	-	H	-	H	H	H	-	H	H	H	-	-	-	-	-	H	-
Marker 28	H	-	-	H	-	H	H	H	-	H	H	H	-	-	-	-	-	H	-
Marker 29	H	-	A	H	A	H	H	H	A	H	H	H	A	A	A	A	A	H	A
Marker 30	H	A	A	H	A	H	H	H	A	H	H	H	A	A	H	A	A	H	A
Marker 1r	A	-	A	-	-	A	A	A	A	-	H	-	-	-	-	-	A	A	-
Marker 2r	A	H	A	H	H	A	A	A	A	A	-	A	H	H	H	H	A	A	H
Marker 3r	A	-	A	-	-	A	A	A	A	A	A	A	-	-	-	-	A	A	-
Marker 4r	A	H	A	H	H	A	A	A	A	A	A	A	H	H	H	H	A	A	H
Marker 5	A	H	A	H	H	A	A	A	H	-	A	A	H	H	H	H	A	A	H
Marker 6	A	H	A	H	H	A	A	A	H	A	A	A	H	H	H	H	A	A	H
Marker 7r	A	H	A	H	H	A	A	A	H	A	A	A	H	H	H	H	A	A	H
Marker 8	A	H	A	H	H	A	A	A	H	A	A	A	H	H	H	H	A	A	H
Marker 9r	A	H	H	H	H	A	A	A	H	A	A	A	H	H	H	H	A	A	H
Marker 10	A	H	H	H	H	A	A	A	H	A	A	A	H	H	H	H	A	A	H
Marker 11r	A	H	H	H	H	A	A	A	H	A	A	A	H	H	H	H	A	A	H
Marker 12r	A	H	H	H	H	A	A	A	H	A	A	A	H	H	H	H	A	A	H
Marker 13r	A	-	-	-	-	A	A	A	-	A	A	A	-	-	-	-	A	A	-
Marker 14	A	H	H	H	H	A	A	A	H	A	A	A	H	H	H	H	A	A	H
Marker 15	A	H	H	H	H	-	-	A	H	A	A	A	H	H	H	H	A	A	H
Marker 16	A	H	H	H	H	A	A	A	H	A	A	A	H	H	H	H	A	A	H
Marker 17	A	H	H	H	H	A	A	A	H	A	A	A	H	H	H	H	A	A	H
Marker 18	-	H	H	H	H	-	-	-	H	-	-	-	H	H	H	H	-	-	H
Marker 19	A	H	H	H	H	A	A	A	H	A	A	A	H	H	H	H	A	A	H
Marker 20	A	H	H	H	H	A	A	A	H	A	A	A	H	H	H	H	H	A	H
Marker 21	-	H	-	H	H	-	-	-	H	-	-	-	H	H	H	H	H	-	H
Marker 22	A	H	H	H	H	A	A	A	H	A	A	A	H	H	H	H	H	A	H
Marker 23	A	H	H	H	H	A	A	A	H	A	A	A	H	H	H	H	H	A	H
Marker 24r	A	H	H	A	H	A	A	A	H	A	A	A	H	H	H	H	H	A	H
Marker 25r	A	H	H	A	H	A	A	A	H	A	A	A	H	H	H	H	H	A	H
Marker 26r	A	-	-	A	-	A	A	A	-	A	A	A	-	-	-	-	-	A	-
Marker 27r	A	-	-	A	-	A	A	A	-	A	A	A	-	-	-	-	-	A	-
Marker 28r	A	-	-	A	-	A	A	A	-	A	A	A	-	-	-	-	-	A	-
Marker 29r	A	-	H	A	H	A	A	A	H	A	A	A	H	H	H	H	H	A	H
Marker 30r	A	H	H	A	H	A	A	A	H	A	A	A	H	H	A	H	H	A	H
Note: This is a partial dataset for demonstration purposes only
