# Supplementary material for: High Density Genetic Maps of Seashore Paspalum Using Genotyping-By-Sequencing and Their Relationship to The Sorghum Bicolor Genome
Source: Sci Rep. 2019 Aug 21;9:12183. doi: 10.1038/s41598-019-48257-3 (PMC6704178; doi:10.1038/s41598-019-48257-3)
Supplement: Supplementary file 3 — Table S2 [file 41598_2019_48257_MOESM3_ESM.xlsx]

## Sheet: Table S2
Supplementary Table S2: Demonstration of marker manipulations conducted to allow grouping and ordering of markers heterozygous in both parents and with unknown linkage phase in an F1 population using MAPMAKER
Example data set
		Progeny 1	Progeny 2	Progeny 3	Progeny 4	Progeny 5	Progeny 6	Progeny 7	Progeny 8	Progeny 9	Progeny 10	Progeny 11	Progeny 12	Progeny 13	Progeny 14
Marker Set 1	Marker 1	A	H	B	H	B	A	H	H	B	A	B	H	H	H
Marker Set 1	Marker 2	B	H	A	H	A	B	H	H	A	B	A	H	H	H
Marker Set 1	Marker 3	B	H	D	H	A	B	H	H	A	B	A	H	H	H
Marker Set 1	Marker 4	A	H	B	H	B	A	H	H	B	A	B	H	H	H
Marker Set 1	Marker 5	H	A	H	A	H	H	A	A	H	H	H	A	B	B
Marker Set 1	Marker 6	H	A	H	A	H	H	A	A	H	H	H	A	B	B
Marker Set 1	Marker 7	A	H	B	H	B	A	H	H	B	A	B	H	H	H
Marker Set 1	Marker 8	H	A	H	A	H	H	A	A	H	H	H	A	B	B
Marker Set 1	Marker 9	H	A	H	A	H	H	A	A	H	H	H	A	B	B
Marker Set 1	Marker 10	A	A	H	A	H	H	A	H	H	H	H	A	B	B
Marker Set 1	Marker 11	B	B	H	B	B	H	B	H	H	H	H	B	A	A
Marker Set 1	Marker 12	A	A	H	A	A	H	A	H	H	H	H	A	B	B
Marker Set 1	Marker 13	B	B	H	B	B	H	B	H	H	H	H	B	A	A
Marker Set 1	Marker 14	A	A	H	A	A	H	H	H	H	H	H	A	B	B
Marker Set 1	Marker 15	H	H	A	H	H	B	A	A	A	B	A	H	B	H
Marker Set 1	Marker 16	H	H	B	H	H	A	B	B	H	A	B	H	A	H
Marker Set 1	Marker 17	-	H	-	H	H	-	B	B	H	A	B	H	A	H
Marker Set 1	Marker 18	A	A	H	A	A	A	H	H	B	H	H	A	H	B
Marker Set 1	Marker 19	H	H	B	H	H	H	B	B	H	A	B	H	A	H
Marker Set 1	Marker 20	A	A	H	A	A	A	H	H	B	H	H	A	H	B
Example data set after duplication across progeny and markers
		Prog. Set1	Prog. Set1	Prog. Set1	Prog. Set1	Prog. Set1	Prog. Set1	Prog. Set1	Prog. Set1	Prog. Set1	Prog. Set1	Prog. Set1	Prog. Set1	Prog. Set1	Prog. Set1	Prog. Set2	Prog. Set2	Prog. Set2	Prog. Set2	Prog. Set2	Prog. Set2	Prog. Set2	Prog. Set2	Prog. Set2	Prog. Set2	Prog. Set2	Prog. Set2	Prog. Set2	Prog. Set2
		Progeny 1.1	Progeny 1.2	Progeny 1.3	Progeny 1.4	Progeny 1.5	Progeny 1.6	Progeny 1.7	Progeny 1.8	Progeny 1.9	Progeny 1.10	Progeny 1.11	Progeny 1.12	Progeny 1.13	Progeny 1.14	Progeny 2.1	Progeny 2.2	Progeny 2.3	Progeny 2.4	Progeny 2.5	Progeny 2.6	Progeny 2.7	Progeny 2.8	Progeny 2.9	Progeny 2.10	Progeny 2.11	Progeny 2.12	Progeny 2.13	Progeny 2.14
Marker Set 1	Marker 1	A	H	B	H	B	A	H	H	B	A	B	H	H	H	A	H	B	H	B	A	H	H	B	A	B	H	H	H
Marker Set 1	Marker 2	B	H	A	H	A	B	H	H	A	B	A	H	H	H	B	H	A	H	A	B	H	H	A	B	A	H	H	H
Marker Set 1	Marker 3	B	H	D	H	A	B	H	H	A	B	A	H	H	H	B	H	D	H	A	B	H	H	A	B	A	H	H	H
Marker Set 1	Marker 4	A	H	B	H	B	A	H	H	B	A	B	H	H	H	A	H	B	H	B	A	H	H	B	A	B	H	H	H
Marker Set 1	Marker 5	H	A	H	A	H	H	A	A	H	H	H	A	B	B	H	A	H	A	H	H	A	A	H	H	H	A	B	B
Marker Set 1	Marker 6	H	A	H	A	H	H	A	A	H	H	H	A	B	B	H	A	H	A	H	H	A	A	H	H	H	A	B	B
Marker Set 1	Marker 7	A	H	B	H	B	A	H	H	B	A	B	H	H	H	A	H	B	H	B	A	H	H	B	A	B	H	H	H
Marker Set 1	Marker 8	H	A	H	A	H	H	A	A	H	H	H	A	B	B	H	A	H	A	H	H	A	A	H	H	H	A	B	B
Marker Set 1	Marker 9	H	A	H	A	H	H	A	A	H	H	H	A	B	B	H	A	H	A	H	H	A	A	H	H	H	A	B	B
Marker Set 1	Marker 10	A	A	H	A	H	H	A	H	H	H	H	A	B	B	A	A	H	A	H	H	A	H	H	H	H	A	B	B
Marker Set 1	Marker 11	B	B	H	B	B	H	B	H	H	H	H	B	A	A	B	B	H	B	B	H	B	H	H	H	H	B	A	A
Marker Set 1	Marker 12	A	A	H	A	A	H	A	H	H	H	H	A	B	B	A	A	H	A	A	H	A	H	H	H	H	A	B	B
Marker Set 1	Marker 13	B	B	H	B	B	H	B	H	H	H	H	B	A	A	B	B	H	B	B	H	B	H	H	H	H	B	A	A
Marker Set 1	Marker 14	A	A	H	A	A	H	H	H	H	H	H	A	B	B	A	A	H	A	A	H	H	H	H	H	H	A	B	B
Marker Set 1	Marker 15	H	H	A	H	H	B	A	A	A	B	A	H	B	H	H	H	A	H	H	B	A	A	A	B	A	H	B	H
Marker Set 1	Marker 16	H	H	B	H	H	A	B	B	H	A	B	H	A	H	H	H	B	H	H	A	B	B	H	A	B	H	A	H
Marker Set 1	Marker 17	-	H	-	H	H	-	B	B	H	A	B	H	A	H	-	H	-	H	H	-	B	B	H	A	B	H	A	H
Marker Set 1	Marker 18	A	A	H	A	A	A	H	H	B	H	H	A	H	B	A	A	H	A	A	A	H	H	B	H	H	A	H	B
Marker Set 1	Marker 19	H	H	B	H	H	H	B	B	H	A	B	H	A	H	H	H	B	H	H	H	B	B	H	A	B	H	A	H
Marker Set 1	Marker 20	A	A	H	A	A	A	H	H	B	H	H	A	H	B	A	A	H	A	A	A	H	H	B	H	H	A	H	B
Marker Set 1d	Marker 1d	A	H	B	H	B	A	H	H	B	A	B	H	H	H	A	H	B	H	B	A	H	H	B	A	B	H	H	H
Marker Set 1d	Marker 2d	B	H	A	H	A	B	H	H	A	B	A	H	H	H	B	H	A	H	A	B	H	H	A	B	A	H	H	H
Marker Set 1d	Marker 3d	B	H	D	H	A	B	H	H	A	B	A	H	H	H	B	H	D	H	A	B	H	H	A	B	A	H	H	H
Marker Set 1d	Marker 4d	A	H	B	H	B	A	H	H	B	A	B	H	H	H	A	H	B	H	B	A	H	H	B	A	B	H	H	H
Marker Set 1d	Marker 5d	H	A	H	A	H	H	A	A	H	H	H	A	B	B	H	A	H	A	H	H	A	A	H	H	H	A	B	B
Marker Set 1d	Marker 6d	H	A	H	A	H	H	A	A	H	H	H	A	B	B	H	A	H	A	H	H	A	A	H	H	H	A	B	B
Marker Set 1d	Marker 7d	A	H	B	H	B	A	H	H	B	A	B	H	H	H	A	H	B	H	B	A	H	H	B	A	B	H	H	H
Marker Set 1d	Marker 8d	H	A	H	A	H	H	A	A	H	H	H	A	B	B	H	A	H	A	H	H	A	A	H	H	H	A	B	B
Marker Set 1d	Marker 9d	H	A	H	A	H	H	A	A	H	H	H	A	B	B	H	A	H	A	H	H	A	A	H	H	H	A	B	B
Marker Set 1d	Marker 10d	A	A	H	A	H	H	A	H	H	H	H	A	B	B	A	A	H	A	H	H	A	H	H	H	H	A	B	B
Marker Set 1d	Marker 11d	B	B	H	B	B	H	B	H	H	H	H	B	A	A	B	B	H	B	B	H	B	H	H	H	H	B	A	A
Marker Set 1d	Marker 12d	A	A	H	A	A	H	A	H	H	H	H	A	B	B	A	A	H	A	A	H	A	H	H	H	H	A	B	B
Marker Set 1d	Marker 13d	B	B	H	B	B	H	B	H	H	H	H	B	A	A	B	B	H	B	B	H	B	H	H	H	H	B	A	A
Marker Set 1d	Marker 14d	A	A	H	A	A	H	H	H	H	H	H	A	B	B	A	A	H	A	A	H	H	H	H	H	H	A	B	B
Marker Set 1d	Marker 15d	H	H	A	H	H	B	A	A	A	B	A	H	B	H	H	H	A	H	H	B	A	A	A	B	A	H	B	H
Marker Set 1d	Marker 16d	H	H	B	H	H	A	B	B	H	A	B	H	A	H	H	H	B	H	H	A	B	B	H	A	B	H	A	H
Marker Set 1d	Marker 17d	-	H	-	H	H	-	B	B	H	A	B	H	A	H	-	H	-	H	H	-	B	B	H	A	B	H	A	H
Marker Set 1d	Marker 18d	A	A	H	A	A	A	H	H	B	H	H	A	H	B	A	A	H	A	A	A	H	H	B	H	H	A	H	B
Marker Set 1d	Marker 19d	H	H	B	H	H	H	B	B	H	A	B	H	A	H	H	H	B	H	H	H	B	B	H	A	B	H	A	H
Marker Set 1d	Marker 20d	A	A	H	A	A	A	H	H	B	H	H	A	H	B	A	A	H	A	A	A	H	H	B	H	H	A	H	B
Example data set after rescoring of Progeny Set 2 in Marker Set 1, and rescoring of Progeny Set 1 in Marker Set 2
		Prog. Set1	Prog. Set1	Prog. Set1	Prog. Set1	Prog. Set1	Prog. Set1	Prog. Set1	Prog. Set1	Prog. Set1	Prog. Set1	Prog. Set1	Prog. Set1	Prog. Set1	Prog. Set1	Prog. Set2	Prog. Set2	Prog. Set2	Prog. Set2	Prog. Set2	Prog. Set2	Prog. Set2	Prog. Set2	Prog. Set2	Prog. Set2	Prog. Set2	Prog. Set2	Prog. Set2	Prog. Set2
		Progeny 1.1	Progeny 1.2	Progeny 1.3	Progeny 1.4	Progeny 1.5	Progeny 1.6	Progeny 1.7	Progeny 1.8	Progeny 1.9	Progeny 1.10	Progeny 1.11	Progeny 1.12	Progeny 1.13	Progeny 1.14	Progeny 2.1	Progeny 2.2	Progeny 2.3	Progeny 2.4	Progeny 2.5	Progeny 2.6	Progeny 2.7	Progeny 2.8	Progeny 2.9	Progeny 2.10	Progeny 2.11	Progeny 2.12	Progeny 2.13	Progeny 2.14
Marker Set 1	Marker 1	A	H	B	H	B	A	H	H	B	A	B	H	H	H	H	-	H	-	H	H	-	-	H	H	H	-	-	-
Marker Set 1	Marker 2	B	H	A	H	A	B	H	H	A	B	A	H	H	H	H	-	H	-	H	H	-	-	H	H	H	-	-	-
Marker Set 1	Marker 3	B	H	D	H	A	B	H	H	A	B	A	H	H	H	H	-	-	-	H	H	-	-	H	H	H	-	-	-
Marker Set 1	Marker 4	A	H	B	H	B	A	H	H	B	A	B	H	H	H	H	-	H	-	H	H	-	-	H	H	H	-	-	-
Marker Set 1	Marker 5	H	A	H	A	H	H	A	A	H	H	H	A	B	B	-	H	-	H	-	-	H	H	-	-	-	H	H	H
Marker Set 1	Marker 6	H	A	H	A	H	H	A	A	H	H	H	A	B	B	-	H	-	H	-	-	H	H	-	-	-	H	H	H
Marker Set 1	Marker 7	A	H	B	H	B	A	H	H	B	A	B	H	H	H	H	-	H	-	H	H	-	-	H	H	H	-	-	-
Marker Set 1	Marker 8	H	A	H	A	H	H	A	A	H	H	H	A	B	B	-	H	-	H	-	-	H	H	-	-	-	H	H	H
Marker Set 1	Marker 9	H	A	H	A	H	H	A	A	H	H	H	A	B	B	-	H	-	H	-	-	H	H	-	-	-	H	H	H
Marker Set 1	Marker 10	A	A	H	A	H	H	A	H	H	H	H	A	B	B	H	H	-	H	-	-	H	-	-	-	-	H	H	H
Marker Set 1	Marker 11	B	B	H	B	B	H	B	H	H	H	H	B	A	A	H	H	-	H	H	-	H	-	-	-	-	H	H	H
Marker Set 1	Marker 12	A	A	H	A	A	H	A	H	H	H	H	A	B	B	H	H	-	H	H	-	H	-	-	-	-	H	H	H
Marker Set 1	Marker 13	B	B	H	B	B	H	B	H	H	H	H	B	A	A	H	H	-	H	H	-	H	-	-	-	-	H	H	H
Marker Set 1	Marker 14	A	A	H	A	A	H	H	H	H	H	H	A	B	B	H	H	-	H	H	-	-	-	-	-	-	H	H	H
Marker Set 1	Marker 15	H	H	A	H	H	B	A	A	A	B	A	H	B	H	-	-	H	-	-	H	H	H	H	H	H	-	H	-
Marker Set 1	Marker 16	H	H	B	H	H	A	B	B	H	A	B	H	A	H	-	-	H	-	-	H	H	H	-	H	H	-	H	-
Marker Set 1	Marker 17	-	H	-	H	H	-	B	B	H	A	B	H	A	H	-	-	-	-	-	-	H	H	-	H	H	-	H	-
Marker Set 1	Marker 18	A	A	H	A	A	A	H	H	B	H	H	A	H	B	H	H	-	H	H	H	-	-	H	-	-	H	-	H
Marker Set 1	Marker 19	H	H	B	H	H	H	B	B	H	A	B	H	A	H	-	-	H	-	-	-	H	H	-	H	H	-	H	-
Marker Set 1	Marker 20	A	A	H	A	A	A	H	H	B	H	H	A	H	B	H	H	-	H	H	H	-	-	H	-	-	H	-	H
Marker Set 1d	Marker 1d	H	-	H	-	H	H	-	-	H	H	H	-	-	-	A	H	B	H	B	A	H	H	B	A	B	H	H	H
Marker Set 1d	Marker 2d	H	-	H	-	H	H	-	-	H	H	H	-	-	-	B	H	A	H	A	B	H	H	A	B	A	H	H	H
Marker Set 1d	Marker 3d	H	-	-	-	H	H	-	-	H	H	H	-	-	-	B	H	D	H	A	B	H	H	A	B	A	H	H	H
Marker Set 1d	Marker 4d	H	-	H	-	H	H	-	-	H	H	H	-	-	-	A	H	B	H	B	A	H	H	B	A	B	H	H	H
Marker Set 1d	Marker 5d	-	H	-	H	-	-	H	H	-	-	-	H	H	H	H	A	H	A	H	H	A	A	H	H	H	A	B	B
Marker Set 1d	Marker 6d	-	H	-	H	-	-	H	H	-	-	-	H	H	H	H	A	H	A	H	H	A	A	H	H	H	A	B	B
Marker Set 1d	Marker 7d	H	-	H	-	H	H	-	-	H	H	H	-	-	-	A	H	B	H	B	A	H	H	B	A	B	H	H	H
Marker Set 1d	Marker 8d	-	H	-	H	-	-	H	H	-	-	-	H	H	H	H	A	H	A	H	H	A	A	H	H	H	A	B	B
Marker Set 1d	Marker 9d	-	H	-	H	-	-	H	H	-	-	-	H	H	H	H	A	H	A	H	H	A	A	H	H	H	A	B	B
Marker Set 1d	Marker 10d	H	H	-	H	-	-	H	-	-	-	-	H	H	H	A	A	H	A	H	H	A	H	H	H	H	A	B	B
Marker Set 1d	Marker 11d	H	H	-	H	H	-	H	-	-	-	-	H	H	H	B	B	H	B	B	H	B	H	H	H	H	B	A	A
Marker Set 1d	Marker 12d	H	H	-	H	H	-	H	-	-	-	-	H	H	H	A	A	H	A	A	H	A	H	H	H	H	A	B	B
Marker Set 1d	Marker 13d	H	H	-	H	H	-	H	-	-	-	-	H	H	H	B	B	H	B	B	H	B	H	H	H	H	B	A	A
Marker Set 1d	Marker 14d	H	H	-	H	H	-	-	-	-	-	-	H	H	H	A	A	H	A	A	H	H	H	H	H	H	A	B	B
Marker Set 1d	Marker 15d	-	-	H	-	-	H	H	H	H	H	H	-	H	-	H	H	A	H	H	B	A	A	A	B	A	H	B	H
Marker Set 1d	Marker 16d	-	-	H	-	-	H	H	H	-	H	H	-	H	-	H	H	B	H	H	A	B	B	H	A	B	H	A	H
Marker Set 1d	Marker 17d	-	-	-	-	-	-	H	H	-	H	H	-	H	-	-	H	-	H	H	-	B	B	H	A	B	H	A	H
Marker Set 1d	Marker 18d	H	H	-	H	H	H	-	-	H	-	-	H	-	H	A	A	H	A	A	A	H	H	B	H	H	A	H	B
Marker Set 1d	Marker 19d	-	-	H	-	-	-	H	H	-	H	H	-	H	-	H	H	B	H	H	H	B	B	H	A	B	H	A	H
Marker Set 1d	Marker 20d	H	H	-	H	H	H	-	-	H	-	-	H	-	H	A	A	H	A	A	A	H	H	B	H	H	A	H	B
Example data set after further duplication of Marker Sets1 and 2, and reversing A and B scores in one set of duplicates
		Prog. Set1	Prog. Set1	Prog. Set1	Prog. Set1	Prog. Set1	Prog. Set1	Prog. Set1	Prog. Set1	Prog. Set1	Prog. Set1	Prog. Set1	Prog. Set1	Prog. Set1	Prog. Set1	Prog. Set2	Prog. Set2	Prog. Set2	Prog. Set2	Prog. Set2	Prog. Set2	Prog. Set2	Prog. Set2	Prog. Set2	Prog. Set2	Prog. Set2	Prog. Set2	Prog. Set2	Prog. Set2
		Progeny 1.1	Progeny 1.2	Progeny 1.3	Progeny 1.4	Progeny 1.5	Progeny 1.6	Progeny 1.7	Progeny 1.8	Progeny 1.9	Progeny 1.10	Progeny 1.11	Progeny 1.12	Progeny 1.13	Progeny 1.14	Progeny 2.1	Progeny 2.2	Progeny 2.3	Progeny 2.4	Progeny 2.5	Progeny 2.6	Progeny 2.7	Progeny 2.8	Progeny 2.9	Progeny 2.10	Progeny 2.11	Progeny 2.12	Progeny 2.13	Progeny 2.14
Marker Set 1	Marker 1	A	H	B	H	B	A	H	H	B	A	B	H	H	H	H	-	H	-	H	H	-	-	H	H	H	-	-	-
Marker Set 1	Marker 2	B	H	A	H	A	B	H	H	A	B	A	H	H	H	H	-	H	-	H	H	-	-	H	H	H	-	-	-
Marker Set 1	Marker 3	B	H	D	H	A	B	H	H	A	B	A	H	H	H	H	-	-	-	H	H	-	-	H	H	H	-	-	-
Marker Set 1	Marker 4	A	H	B	H	B	A	H	H	B	A	B	H	H	H	H	-	H	-	H	H	-	-	H	H	H	-	-	-
Marker Set 1	Marker 5	H	A	H	A	H	H	A	A	H	H	H	A	B	B	-	H	-	H	-	-	H	H	-	-	-	H	H	H
Marker Set 1	Marker 6	H	A	H	A	H	H	A	A	H	H	H	A	B	B	-	H	-	H	-	-	H	H	-	-	-	H	H	H
Marker Set 1	Marker 7	A	H	B	H	B	A	H	H	B	A	B	H	H	H	H	-	H	-	H	H	-	-	H	H	H	-	-	-
Marker Set 1	Marker 8	H	A	H	A	H	H	A	A	H	H	H	A	B	B	-	H	-	H	-	-	H	H	-	-	-	H	H	H
Marker Set 1	Marker 9	H	A	H	A	H	H	A	A	H	H	H	A	B	B	-	H	-	H	-	-	H	H	-	-	-	H	H	H
Marker Set 1	Marker 10	A	A	H	A	H	H	A	H	H	H	H	A	B	B	H	H	-	H	-	-	H	-	-	-	-	H	H	H
Marker Set 1	Marker 11	B	B	H	B	B	H	B	H	H	H	H	B	A	A	H	H	-	H	H	-	H	-	-	-	-	H	H	H
Marker Set 1	Marker 12	A	A	H	A	A	H	A	H	H	H	H	A	B	B	H	H	-	H	H	-	H	-	-	-	-	H	H	H
Marker Set 1	Marker 13	B	B	H	B	B	H	B	H	H	H	H	B	A	A	H	H	-	H	H	-	H	-	-	-	-	H	H	H
Marker Set 1	Marker 14	A	A	H	A	A	H	H	H	H	H	H	A	B	B	H	H	-	H	H	-	-	-	-	-	-	H	H	H
Marker Set 1	Marker 15	H	H	A	H	H	B	A	A	A	B	A	H	B	H	-	-	H	-	-	H	H	H	H	H	H	-	H	-
Marker Set 1	Marker 16	H	H	B	H	H	A	B	B	H	A	B	H	A	H	-	-	H	-	-	H	H	H	-	H	H	-	H	-
Marker Set 1	Marker 17	-	H	-	H	H	-	B	B	H	A	B	H	A	H	-	-	-	-	-	-	H	H	-	H	H	-	H	-
Marker Set 1	Marker 18	A	A	H	A	A	A	H	H	B	H	H	A	H	B	H	H	-	H	H	H	-	-	H	-	-	H	-	H
Marker Set 1	Marker 19	H	H	B	H	H	H	B	B	H	A	B	H	A	H	-	-	H	-	-	-	H	H	-	H	H	-	H	-
Marker Set 1	Marker 20	A	A	H	A	A	A	H	H	B	H	H	A	H	B	H	H	-	H	H	H	-	-	H	-	-	H	-	H
Marker Set 1r	Marker 1r	B	H	A	H	A	B	H	H	A	B	A	H	H	H	H	-	H	-	H	H	-	-	H	H	H	-	-	-
Marker Set 1r	Marker 2r	A	H	B	H	B	A	H	H	B	A	B	H	H	H	H	-	H	-	H	H	-	-	H	H	H	-	-	-
Marker Set 1r	Marker 3r	A	H	C	H	B	A	H	H	B	A	B	H	H	H	H	-	-	-	H	H	-	-	H	H	H	-	-	-
Marker Set 1r	Marker 4r	B	H	A	H	A	B	H	H	A	B	A	H	H	H	H	-	H	-	H	H	-	-	H	H	H	-	-	-
Marker Set 1r	Marker 5r	H	B	H	B	H	H	B	B	H	H	H	B	A	A	-	H	-	H	-	-	H	H	-	-	-	H	H	H
Marker Set 1r	Marker 6r	H	B	H	B	H	H	B	B	H	H	H	B	A	A	-	H	-	H	-	-	H	H	-	-	-	H	H	H
Marker Set 1r	Marker 7r	B	H	A	H	A	B	H	H	A	B	A	H	H	H	H	-	H	-	H	H	-	-	H	H	H	-	-	-
Marker Set 1r	Marker 8r	H	B	H	B	H	H	B	B	H	H	H	B	A	A	-	H	-	H	-	-	H	H	-	-	-	H	H	H
Marker Set 1r	Marker 9r	H	B	H	B	H	H	B	B	H	H	H	B	A	A	-	H	-	H	-	-	H	H	-	-	-	H	H	H
Marker Set 1r	Marker 10r	B	B	H	B	H	H	B	H	H	H	H	B	A	A	H	H	-	H	-	-	H	-	-	-	-	H	H	H
Marker Set 1r	Marker 11r	A	A	H	A	A	H	A	H	H	H	H	A	B	B	H	H	-	H	H	-	H	-	-	-	-	H	H	H
Marker Set 1r	Marker 12r	B	B	H	B	B	H	B	H	H	H	H	B	A	A	H	H	-	H	H	-	H	-	-	-	-	H	H	H
Marker Set 1r	Marker 13r	A	A	H	A	A	H	A	H	H	H	H	A	B	B	H	H	-	H	H	-	H	-	-	-	-	H	H	H
Marker Set 1r	Marker 14r	B	B	H	B	B	H	H	H	H	H	H	B	A	A	H	H	-	H	H	-	-	-	-	-	-	H	H	H
Marker Set 1r	Marker 15r	H	H	B	H	H	A	B	B	B	A	B	H	A	H	-	-	H	-	-	H	H	H	H	H	H	-	H	-
Marker Set 1r	Marker 16r	H	H	A	H	H	B	A	A	H	B	A	H	B	H	-	-	H	-	-	H	H	H	-	H	H	-	H	-
Marker Set 1r	Marker 17r	-	H	-	H	H	-	A	A	H	B	A	H	B	H	-	-	-	-	-	-	H	H	-	H	H	-	H	-
Marker Set 1r	Marker 18r	B	B	H	B	B	B	H	H	A	H	H	B	H	A	H	H	-	H	H	H	-	-	H	-	-	H	-	H
Marker Set 1r	Marker 19r	H	H	A	H	H	H	A	A	H	B	A	H	B	H	-	-	H	-	-	-	H	H	-	H	H	-	H	-
Marker Set 1r	Marker 20r	B	B	H	B	B	B	H	H	A	H	H	B	H	A	H	H	-	H	H	H	-	-	H	-	-	H	-	H
Marker Set 1d	Marker 1d	H	-	H	-	H	H	-	-	H	H	H	-	-	-	A	H	B	H	B	A	H	H	B	A	B	H	H	H
Marker Set 1d	Marker 2d	H	-	H	-	H	H	-	-	H	H	H	-	-	-	B	H	A	H	A	B	H	H	A	B	A	H	H	H
Marker Set 1d	Marker 3d	H	-	-	-	H	H	-	-	H	H	H	-	-	-	B	H	D	H	A	B	H	H	A	B	A	H	H	H
Marker Set 1d	Marker 4d	H	-	H	-	H	H	-	-	H	H	H	-	-	-	A	H	B	H	B	A	H	H	B	A	B	H	H	H
Marker Set 1d	Marker 5d	-	H	-	H	-	-	H	H	-	-	-	H	H	H	H	A	H	A	H	H	A	A	H	H	H	A	B	B
Marker Set 1d	Marker 6d	-	H	-	H	-	-	H	H	-	-	-	H	H	H	H	A	H	A	H	H	A	A	H	H	H	A	B	B
Marker Set 1d	Marker 7d	H	-	H	-	H	H	-	-	H	H	H	-	-	-	A	H	B	H	B	A	H	H	B	A	B	H	H	H
Marker Set 1d	Marker 8d	-	H	-	H	-	-	H	H	-	-	-	H	H	H	H	A	H	A	H	H	A	A	H	H	H	A	B	B
Marker Set 1d	Marker 9d	-	H	-	H	-	-	H	H	-	-	-	H	H	H	H	A	H	A	H	H	A	A	H	H	H	A	B	B
Marker Set 1d	Marker 10d	H	H	-	H	-	-	H	-	-	-	-	H	H	H	A	A	H	A	H	H	A	H	H	H	H	A	B	B
Marker Set 1d	Marker 11d	H	H	-	H	H	-	H	-	-	-	-	H	H	H	B	B	H	B	B	H	B	H	H	H	H	B	A	A
Marker Set 1d	Marker 12d	H	H	-	H	H	-	H	-	-	-	-	H	H	H	A	A	H	A	A	H	A	H	H	H	H	A	B	B
Marker Set 1d	Marker 13d	H	H	-	H	H	-	H	-	-	-	-	H	H	H	B	B	H	B	B	H	B	H	H	H	H	B	A	A
Marker Set 1d	Marker 14d	H	H	-	H	H	-	-	-	-	-	-	H	H	H	A	A	H	A	A	H	H	H	H	H	H	A	B	B
Marker Set 1d	Marker 15d	-	-	H	-	-	H	H	H	H	H	H	-	H	-	H	H	A	H	H	B	A	A	A	B	A	H	B	H
Marker Set 1d	Marker 16d	-	-	H	-	-	H	H	H	-	H	H	-	H	-	H	H	B	H	H	A	B	B	H	A	B	H	A	H
Marker Set 1d	Marker 17d	-	-	-	-	-	-	H	H	-	H	H	-	H	-	-	H	-	H	H	-	B	B	H	A	B	H	A	H
Marker Set 1d	Marker 18d	H	H	-	H	H	H	-	-	H	-	-	H	-	H	A	A	H	A	A	A	H	H	B	H	H	A	H	B
Marker Set 1d	Marker 19d	-	-	H	-	-	-	H	H	-	H	H	-	H	-	H	H	B	H	H	H	B	B	H	A	B	H	A	H
Marker Set 1d	Marker 20d	H	H	-	H	H	H	-	-	H	-	-	H	-	H	A	A	H	A	A	A	H	H	B	H	H	A	H	B
Marker Set 1dr	Marker 1dr	H	-	H	-	H	H	-	-	H	H	H	-	-	-	B	H	A	H	A	B	H	H	A	B	A	H	H	H
Marker Set 1dr	Marker 2dr	H	-	H	-	H	H	-	-	H	H	H	-	-	-	A	H	B	H	B	A	H	H	B	A	B	H	H	H
Marker Set 1dr	Marker 3dr	H	-	-	-	H	H	-	-	H	H	H	-	-	-	A	H	C	H	B	A	H	H	B	A	B	H	H	H
Marker Set 1dr	Marker 4dr	H	-	H	-	H	H	-	-	H	H	H	-	-	-	B	H	A	H	A	B	H	H	A	B	A	H	H	H
Marker Set 1dr	Marker 5dr	-	H	-	H	-	-	H	H	-	-	-	H	H	H	H	B	H	B	H	H	B	B	H	H	H	B	A	A
Marker Set 1dr	Marker 6dr	-	H	-	H	-	-	H	H	-	-	-	H	H	H	H	B	H	B	H	H	B	B	H	H	H	B	A	A
Marker Set 1dr	Marker 7dr	H	-	H	-	H	H	-	-	H	H	H	-	-	-	B	H	A	H	A	B	H	H	A	B	A	H	H	H
Marker Set 1dr	Marker 8dr	-	H	-	H	-	-	H	H	-	-	-	H	H	H	H	B	H	B	H	H	B	B	H	H	H	B	A	A
Marker Set 1dr	Marker 9dr	-	H	-	H	-	-	H	H	-	-	-	H	H	H	H	B	H	B	H	H	B	B	H	H	H	B	A	A
Marker Set 1dr	Marker 10dr	H	H	-	H	-	-	H	-	-	-	-	H	H	H	B	B	H	B	H	H	B	H	H	H	H	B	A	A
Marker Set 1dr	Marker 11dr	H	H	-	H	H	-	H	-	-	-	-	H	H	H	A	A	H	A	A	H	A	H	H	H	H	A	B	B
Marker Set 1dr	Marker 12dr	H	H	-	H	H	-	H	-	-	-	-	H	H	H	B	B	H	B	B	H	B	H	H	H	H	B	A	A
Marker Set 1dr	Marker 13dr	H	H	-	H	H	-	H	-	-	-	-	H	H	H	A	A	H	A	A	H	A	H	H	H	H	A	B	B
Marker Set 1dr	Marker 14dr	H	H	-	H	H	-	-	-	-	-	-	H	H	H	B	B	H	B	B	H	H	H	H	H	H	B	A	A
Marker Set 1dr	Marker 15dr	-	-	H	-	-	H	H	H	H	H	H	-	H	-	H	H	B	H	H	A	B	B	B	A	B	H	A	H
Marker Set 1dr	Marker 16dr	-	-	H	-	-	H	H	H	-	H	H	-	H	-	H	H	A	H	H	B	A	A	H	B	A	H	B	H
Marker Set 1dr	Marker 17dr	-	-	-	-	-	-	H	H	-	H	H	-	H	-	-	H	-	H	H	-	A	A	H	B	A	H	B	H
Marker Set 1dr	Marker 18dr	H	H	-	H	H	H	-	-	H	-	-	H	-	H	B	B	H	B	B	B	H	H	A	H	H	B	H	A
Marker Set 1dr	Marker 19dr	-	-	H	-	-	-	H	H	-	H	H	-	H	-	H	H	A	H	H	H	A	A	H	B	A	H	B	H
Marker Set 1dr	Marker 20dr	H	H	-	H	H	H	-	-	H	-	-	H	-	H	B	B	H	B	B	B	H	H	A	H	H	B	H	A
Example data set after marker grouping and ordering; four groups with same markers in different configurations
		Prog. Set1	Prog. Set1	Prog. Set1	Prog. Set1	Prog. Set1	Prog. Set1	Prog. Set1	Prog. Set1	Prog. Set1	Prog. Set1	Prog. Set1	Prog. Set1	Prog. Set1	Prog. Set1	Prog. Set2	Prog. Set2	Prog. Set2	Prog. Set2	Prog. Set2	Prog. Set2	Prog. Set2	Prog. Set2	Prog. Set2	Prog. Set2	Prog. Set2	Prog. Set2	Prog. Set2	Prog. Set2
		Progeny 1.1	Progeny 1.2	Progeny 1.3	Progeny 1.4	Progeny 1.5	Progeny 1.6	Progeny 1.7	Progeny 1.8	Progeny 1.9	Progeny 1.10	Progeny 1.11	Progeny 1.12	Progeny 1.13	Progeny 1.14	Progeny 2.1	Progeny 2.2	Progeny 2.3	Progeny 2.4	Progeny 2.5	Progeny 2.6	Progeny 2.7	Progeny 2.8	Progeny 2.9	Progeny 2.10	Progeny 2.11	Progeny 2.12	Progeny 2.13	Progeny 2.14
Marker Set 1	Marker 1	A	H	B	H	B	A	H	H	B	A	B	H	H	H	H	-	H	-	H	H	-	-	H	H	H	-	-	-
Marker Set 1r	Marker 2r	A	H	B	H	B	A	H	H	B	A	B	H	H	H	H	-	H	-	H	H	-	-	H	H	H	-	-	-
Marker Set 1r	Marker 3r	A	H	C	H	B	A	H	H	B	A	B	H	H	H	H	-	-	-	H	H	-	-	H	H	H	-	-	-
Marker Set 1	Marker 4	A	H	B	H	B	A	H	H	B	A	B	H	H	H	H	-	H	-	H	H	-	-	H	H	H	-	-	-
Marker Set 1d	Marker 5d	-	H	-	H	-	-	H	H	-	-	-	H	H	H	H	A	H	A	H	H	A	A	H	H	H	A	B	B
Marker Set 1d	Marker 6d	-	H	-	H	-	-	H	H	-	-	-	H	H	H	H	A	H	A	H	H	A	A	H	H	H	A	B	B
Marker Set 1	Marker 7	A	H	B	H	B	A	H	H	B	A	B	H	H	H	H	-	H	-	H	H	-	-	H	H	H	-	-	-
Marker Set 1d	Marker 8d	-	H	-	H	-	-	H	H	-	-	-	H	H	H	H	A	H	A	H	H	A	A	H	H	H	A	B	B
Marker Set 1d	Marker 9d	-	H	-	H	-	-	H	H	-	-	-	H	H	H	H	A	H	A	H	H	A	A	H	H	H	A	B	B
Marker Set 1d	Marker 10d	H	H	-	H	-	-	H	-	-	-	-	H	H	H	A	A	H	A	H	H	A	H	H	H	H	A	B	B
Marker Set 1dr	Marker 11dr	H	H	-	H	H	-	H	-	-	-	-	H	H	H	A	A	H	A	A	H	A	H	H	H	H	A	B	B
Marker Set 1d	Marker 12d	H	H	-	H	H	-	H	-	-	-	-	H	H	H	A	A	H	A	A	H	A	H	H	H	H	A	B	B
Marker Set 1dr	Marker 13dr	H	H	-	H	H	-	H	-	-	-	-	H	H	H	A	A	H	A	A	H	A	H	H	H	H	A	B	B
Marker Set 1d	Marker 14d	H	H	-	H	H	-	-	-	-	-	-	H	H	H	A	A	H	A	A	H	H	H	H	H	H	A	B	B
Marker Set 1r	Marker 15r	H	H	B	H	H	A	B	B	B	A	B	H	A	H	-	-	H	-	-	H	H	H	H	H	H	-	H	-
Marker Set 1	Marker 16	H	H	B	H	H	A	B	B	H	A	B	H	A	H	-	-	H	-	-	H	H	H	-	H	H	-	H	-
Marker Set 1	Marker 17	-	H	-	H	H	-	B	B	H	A	B	H	A	H	-	-	-	-	-	-	H	H	-	H	H	-	H	-
Marker Set 1d	Marker 18d	H	H	-	H	H	H	-	-	H	-	-	H	-	H	A	A	H	A	A	A	H	H	B	H	H	A	H	B
Marker Set 1	Marker 19	H	H	B	H	H	H	B	B	H	A	B	H	A	H	-	-	H	-	-	-	H	H	-	H	H	-	H	-
Marker Set 1d	Marker 20d	H	H	-	H	H	H	-	-	H	-	-	H	-	H	A	A	H	A	A	A	H	H	B	H	H	A	H	B
Marker Set 1d	Marker 1d	H	-	H	-	H	H	-	-	H	H	H	-	-	-	A	H	B	H	B	A	H	H	B	A	B	H	H	H
Marker Set 1dr	Marker 2dr	H	-	H	-	H	H	-	-	H	H	H	-	-	-	A	H	B	H	B	A	H	H	B	A	B	H	H	H
Marker Set 1dr	Marker 3dr	H	-	-	-	H	H	-	-	H	H	H	-	-	-	A	H	C	H	B	A	H	H	B	A	B	H	H	H
Marker Set 1d	Marker 4d	H	-	H	-	H	H	-	-	H	H	H	-	-	-	A	H	B	H	B	A	H	H	B	A	B	H	H	H
Marker Set 1	Marker 5	H	A	H	A	H	H	A	A	H	H	H	A	B	B	-	H	-	H	-	-	H	H	-	-	-	H	H	H
Marker Set 1	Marker 6	H	A	H	A	H	H	A	A	H	H	H	A	B	B	-	H	-	H	-	-	H	H	-	-	-	H	H	H
Marker Set 1d	Marker 7d	H	-	H	-	H	H	-	-	H	H	H	-	-	-	A	H	B	H	B	A	H	H	B	A	B	H	H	H
Marker Set 1	Marker 8	H	A	H	A	H	H	A	A	H	H	H	A	B	B	-	H	-	H	-	-	H	H	-	-	-	H	H	H
Marker Set 1	Marker 9	H	A	H	A	H	H	A	A	H	H	H	A	B	B	-	H	-	H	-	-	H	H	-	-	-	H	H	H
Marker Set 1	Marker 10	A	A	H	A	H	H	A	H	H	H	H	A	B	B	H	H	-	H	-	-	H	-	-	-	-	H	H	H
Marker Set 1r	Marker 11r	A	A	H	A	A	H	A	H	H	H	H	A	B	B	H	H	-	H	H	-	H	-	-	-	-	H	H	H
Marker Set 1	Marker 12	A	A	H	A	A	H	A	H	H	H	H	A	B	B	H	H	-	H	H	-	H	-	-	-	-	H	H	H
Marker Set 1r	Marker 13r	A	A	H	A	A	H	A	H	H	H	H	A	B	B	H	H	-	H	H	-	H	-	-	-	-	H	H	H
Marker Set 1	Marker 14	A	A	H	A	A	H	H	H	H	H	H	A	B	B	H	H	-	H	H	-	-	-	-	-	-	H	H	H
Marker Set 1dr	Marker 15dr	-	-	H	-	-	H	H	H	H	H	H	-	H	-	H	H	B	H	H	A	B	B	B	A	B	H	A	H
Marker Set 1d	Marker 16d	-	-	H	-	-	H	H	H	-	H	H	-	H	-	H	H	B	H	H	A	B	B	H	A	B	H	A	H
Marker Set 1d	Marker 17d	-	-	-	-	-	-	H	H	-	H	H	-	H	-	-	H	-	H	H	-	B	B	H	A	B	H	A	H
Marker Set 1	Marker 18	A	A	H	A	A	A	H	H	B	H	H	A	H	B	H	H	-	H	H	H	-	-	H	-	-	H	-	H
Marker Set 1d	Marker 19d	-	-	H	-	-	-	H	H	-	H	H	-	H	-	H	H	B	H	H	H	B	B	H	A	B	H	A	H
Marker Set 1	Marker 20	A	A	H	A	A	A	H	H	B	H	H	A	H	B	H	H	-	H	H	H	-	-	H	-	-	H	-	H
Marker Set 1r	Marker 1r	B	H	A	H	A	B	H	H	A	B	A	H	H	H	H	-	H	-	H	H	-	-	H	H	H	-	-	-
Marker Set 1	Marker 2	B	H	A	H	A	B	H	H	A	B	A	H	H	H	H	-	H	-	H	H	-	-	H	H	H	-	-	-
Marker Set 1	Marker 3	B	H	D	H	A	B	H	H	A	B	A	H	H	H	H	-	-	-	H	H	-	-	H	H	H	-	-	-
Marker Set 1r	Marker 4r	B	H	A	H	A	B	H	H	A	B	A	H	H	H	H	-	H	-	H	H	-	-	H	H	H	-	-	-
Marker Set 1dr	Marker 5dr	-	H	-	H	-	-	H	H	-	-	-	H	H	H	H	B	H	B	H	H	B	B	H	H	H	B	A	A
Marker Set 1dr	Marker 6dr	-	H	-	H	-	-	H	H	-	-	-	H	H	H	H	B	H	B	H	H	B	B	H	H	H	B	A	A
Marker Set 1r	Marker 7r	B	H	A	H	A	B	H	H	A	B	A	H	H	H	H	-	H	-	H	H	-	-	H	H	H	-	-	-
Marker Set 1dr	Marker 8dr	-	H	-	H	-	-	H	H	-	-	-	H	H	H	H	B	H	B	H	H	B	B	H	H	H	B	A	A
Marker Set 1dr	Marker 9dr	-	H	-	H	-	-	H	H	-	-	-	H	H	H	H	B	H	B	H	H	B	B	H	H	H	B	A	A
Marker Set 1dr	Marker 10dr	H	H	-	H	-	-	H	-	-	-	-	H	H	H	B	B	H	B	H	H	B	H	H	H	H	B	A	A
Marker Set 1d	Marker 11d	H	H	-	H	H	-	H	-	-	-	-	H	H	H	B	B	H	B	B	H	B	H	H	H	H	B	A	A
Marker Set 1dr	Marker 12dr	H	H	-	H	H	-	H	-	-	-	-	H	H	H	B	B	H	B	B	H	B	H	H	H	H	B	A	A
Marker Set 1d	Marker 13d	H	H	-	H	H	-	H	-	-	-	-	H	H	H	B	B	H	B	B	H	B	H	H	H	H	B	A	A
Marker Set 1dr	Marker 14dr	H	H	-	H	H	-	-	-	-	-	-	H	H	H	B	B	H	B	B	H	H	H	H	H	H	B	A	A
Marker Set 1	Marker 15	H	H	A	H	H	B	A	A	A	B	A	H	B	H	-	-	H	-	-	H	H	H	H	H	H	-	H	-
Marker Set 1r	Marker 16r	H	H	A	H	H	B	A	A	H	B	A	H	B	H	-	-	H	-	-	H	H	H	-	H	H	-	H	-
Marker Set 1r	Marker 17r	-	H	-	H	H	-	A	A	H	B	A	H	B	H	-	-	-	-	-	-	H	H	-	H	H	-	H	-
Marker Set 1dr	Marker 18dr	H	H	-	H	H	H	-	-	H	-	-	H	-	H	B	B	H	B	B	B	H	H	A	H	H	B	H	A
Marker Set 1r	Marker 19r	H	H	A	H	H	H	A	A	H	B	A	H	B	H	-	-	H	-	-	-	H	H	-	H	H	-	H	-
Marker Set 1dr	Marker 20dr	H	H	-	H	H	H	-	-	H	-	-	H	-	H	B	B	H	B	B	B	H	H	A	H	H	B	H	A
Marker Set 1dr	Marker 1dr	H	-	H	-	H	H	-	-	H	H	H	-	-	-	B	H	A	H	A	B	H	H	A	B	A	H	H	H
Marker Set 1d	Marker 2d	H	-	H	-	H	H	-	-	H	H	H	-	-	-	B	H	A	H	A	B	H	H	A	B	A	H	H	H
Marker Set 1d	Marker 3d	H	-	-	-	H	H	-	-	H	H	H	-	-	-	B	H	D	H	A	B	H	H	A	B	A	H	H	H
Marker Set 1dr	Marker 4dr	H	-	H	-	H	H	-	-	H	H	H	-	-	-	B	H	A	H	A	B	H	H	A	B	A	H	H	H
Marker Set 1r	Marker 5r	H	B	H	B	H	H	B	B	H	H	H	B	A	A	-	H	-	H	-	-	H	H	-	-	-	H	H	H
Marker Set 1r	Marker 6r	H	B	H	B	H	H	B	B	H	H	H	B	A	A	-	H	-	H	-	-	H	H	-	-	-	H	H	H
Marker Set 1dr	Marker 7dr	H	-	H	-	H	H	-	-	H	H	H	-	-	-	B	H	A	H	A	B	H	H	A	B	A	H	H	H
Marker Set 1r	Marker 8r	H	B	H	B	H	H	B	B	H	H	H	B	A	A	-	H	-	H	-	-	H	H	-	-	-	H	H	H
Marker Set 1r	Marker 9r	H	B	H	B	H	H	B	B	H	H	H	B	A	A	-	H	-	H	-	-	H	H	-	-	-	H	H	H
Marker Set 1r	Marker 10r	B	B	H	B	H	H	B	H	H	H	H	B	A	A	H	H	-	H	-	-	H	-	-	-	-	H	H	H
Marker Set 1	Marker 11	B	B	H	B	B	H	B	H	H	H	H	B	A	A	H	H	-	H	H	-	H	-	-	-	-	H	H	H
Marker Set 1r	Marker 12r	B	B	H	B	B	H	B	H	H	H	H	B	A	A	H	H	-	H	H	-	H	-	-	-	-	H	H	H
Marker Set 1	Marker 13	B	B	H	B	B	H	B	H	H	H	H	B	A	A	H	H	-	H	H	-	H	-	-	-	-	H	H	H
Marker Set 1r	Marker 14r	B	B	H	B	B	H	H	H	H	H	H	B	A	A	H	H	-	H	H	-	-	-	-	-	-	H	H	H
Marker Set 1d	Marker 15d	-	-	H	-	-	H	H	H	H	H	H	-	H	-	H	H	A	H	H	B	A	A	A	B	A	H	B	H
Marker Set 1dr	Marker 16dr	-	-	H	-	-	H	H	H	-	H	H	-	H	-	H	H	A	H	H	B	A	A	H	B	A	H	B	H
Marker Set 1dr	Marker 17dr	-	-	-	-	-	-	H	H	-	H	H	-	H	-	-	H	-	H	H	-	A	A	H	B	A	H	B	H
Marker Set 1r	Marker 18r	B	B	H	B	B	B	H	H	A	H	H	B	H	A	H	H	-	H	H	H	-	-	H	-	-	H	-	H
Marker Set 1dr	Marker 19dr	-	-	H	-	-	-	H	H	-	H	H	-	H	-	H	H	A	H	H	H	A	A	H	B	A	H	B	H
Marker Set 1r	Marker 20r	B	B	H	B	B	B	H	H	A	H	H	B	H	A	H	H	-	H	H	H	-	-	H	-	-	H	-	H
Final (Example) data set used for map generation (only one of the four groups identified above are used for marker ordering)
		Prog. Set1	Prog. Set1	Prog. Set1	Prog. Set1	Prog. Set1	Prog. Set1	Prog. Set1	Prog. Set1	Prog. Set1	Prog. Set1	Prog. Set1	Prog. Set1	Prog. Set1	Prog. Set1	Prog. Set2	Prog. Set2	Prog. Set2	Prog. Set2	Prog. Set2	Prog. Set2	Prog. Set2	Prog. Set2	Prog. Set2	Prog. Set2	Prog. Set2	Prog. Set2	Prog. Set2	Prog. Set2
		Progeny 1.1	Progeny 1.2	Progeny 1.3	Progeny 1.4	Progeny 1.5	Progeny 1.6	Progeny 1.7	Progeny 1.8	Progeny 1.9	Progeny 1.10	Progeny 1.11	Progeny 1.12	Progeny 1.13	Progeny 1.14	Progeny 2.1	Progeny 2.2	Progeny 2.3	Progeny 2.4	Progeny 2.5	Progeny 2.6	Progeny 2.7	Progeny 2.8	Progeny 2.9	Progeny 2.10	Progeny 2.11	Progeny 2.12	Progeny 2.13	Progeny 2.14
Marker Set 1	Marker 1	A	H	B	H	B	A	H	H	B	A	B	H	H	H	H	-	H	-	H	H	-	-	H	H	H	-	-	-
Marker Set 1r	Marker 2r	A	H	B	H	B	A	H	H	B	A	B	H	H	H	H	-	H	-	H	H	-	-	H	H	H	-	-	-
Marker Set 1r	Marker 3r	A	H	C	H	B	A	H	H	B	A	B	H	H	H	H	-	-	-	H	H	-	-	H	H	H	-	-	-
Marker Set 1	Marker 4	A	H	B	H	B	A	H	H	B	A	B	H	H	H	H	-	H	-	H	H	-	-	H	H	H	-	-	-
Marker Set 1d	Marker 5d	-	H	-	H	-	-	H	H	-	-	-	H	H	H	H	A	H	A	H	H	A	A	H	H	H	A	B	B
Marker Set 1d	Marker 6d	-	H	-	H	-	-	H	H	-	-	-	H	H	H	H	A	H	A	H	H	A	A	H	H	H	A	B	B
Marker Set 1	Marker 7	A	H	B	H	B	A	H	H	B	A	B	H	H	H	H	-	H	-	H	H	-	-	H	H	H	-	-	-
Marker Set 1d	Marker 8d	-	H	-	H	-	-	H	H	-	-	-	H	H	H	H	A	H	A	H	H	A	A	H	H	H	A	B	B
Marker Set 1d	Marker 9d	-	H	-	H	-	-	H	H	-	-	-	H	H	H	H	A	H	A	H	H	A	A	H	H	H	A	B	B
Marker Set 1d	Marker 10d	H	H	-	H	-	-	H	-	-	-	-	H	H	H	A	A	H	A	H	H	A	H	H	H	H	A	B	B
Marker Set 1dr	Marker 11dr	H	H	-	H	H	-	H	-	-	-	-	H	H	H	A	A	H	A	A	H	A	H	H	H	H	A	B	B
Marker Set 1d	Marker 12d	H	H	-	H	H	-	H	-	-	-	-	H	H	H	A	A	H	A	A	H	A	H	H	H	H	A	B	B
Marker Set 1dr	Marker 13dr	H	H	-	H	H	-	H	-	-	-	-	H	H	H	A	A	H	A	A	H	A	H	H	H	H	A	B	B
Marker Set 1d	Marker 14d	H	H	-	H	H	-	-	-	-	-	-	H	H	H	A	A	H	A	A	H	H	H	H	H	H	A	B	B
Marker Set 1r	Marker 15r	H	H	B	H	H	A	B	B	B	A	B	H	A	H	-	-	H	-	-	H	H	H	H	H	H	-	H	-
Marker Set 1	Marker 16	H	H	B	H	H	A	B	B	H	A	B	H	A	H	-	-	H	-	-	H	H	H	-	H	H	-	H	-
Marker Set 1	Marker 17	-	H	-	H	H	-	B	B	H	A	B	H	A	H	-	-	-	-	-	-	H	H	-	H	H	-	H	-
Marker Set 1d	Marker 18d	H	H	-	H	H	H	-	-	H	-	-	H	-	H	A	A	H	A	A	A	H	H	B	H	H	A	H	B
Marker Set 1	Marker 19	H	H	B	H	H	H	B	B	H	A	B	H	A	H	-	-	H	-	-	-	H	H	-	H	H	-	H	-
Marker Set 1d	Marker 20d	H	H	-	H	H	H	-	-	H	-	-	H	-	H	A	A	H	A	A	A	H	H	B	H	H	A	H	B
Note: This is a partial dataset for demonstration purposes only
