# Supplementary material for: High Density Genetic Maps of Seashore Paspalum Using Genotyping-By-Sequencing and Their Relationship to The Sorghum Bicolor Genome
Source: Sci Rep. 2019 Aug 21;9:12183. doi: 10.1038/s41598-019-48257-3 (PMC6704178; doi:10.1038/s41598-019-48257-3)
Supplement: Supplementary file 4 — Table S3 [file 41598_2019_48257_MOESM4_ESM.xlsx]

## Sheet: HA_Genome
Table S3: Maternal (HA), paternal (AH) and HH linkage maps generated with SNPs identified using a P. vaginatum genome sequence (Genome) or GBS data (GBS) as reference and their relationship to the sorghum genome.
Final order	LG	SNP_name	Distance (cM)	Recombination bin	Scaffold	Scaffold_position	Sorghum_Chr	Sorghum_position	sample_AACGTGCCT	sample_AACTGG	sample_AACTT	sample_AAGCAACT	sample_AAGGA	sample_AATAAGAGT	sample_AATCGGAGG	sample_AATGTA	sample_AATTAG	sample_ACAACCAACT	sample_ACAACGCAT	sample_ACAACT	sample_ACAGT	sample_ACATCACCG	sample_ACCAGGA	sample_ACCGA	sample_ACGATA	sample_ACGCTAA	sample_ACGGTACT	sample_ACTAA	sample_ACTACAAT	sample_ACTGAG	sample_ACTGCGAT	sample_ACTGCT	sample_ATAGAT	sample_ATAGCGT	sample_ATAGG	sample_ATATAA	sample_ATATCGCCA	sample_ATCCG	sample_ATCGTACGT	sample_ATCTCGT	sample_ATCTGCAACA	sample_ATCTTA	sample_ATGAGCAA	sample_ATGATACG	sample_ATGCT	sample_ATGGCAA	sample_ATTAT	sample_ATTCCAA	sample_CAACCACACA
1	1	Tag_16636r	0	1	scaffold12875	5520	-	-	H	H	H	A	A	A	A	A	H	-	A	H	A	-	H	H	A	A	A	H	-	H	H	A	H	A	A	H	A	A	H	A	A	A	A	H	H	A	H	A	H
2	1	Tag_20334r	0.6	1	scaffold30744	953	Chr03	60123055	H	H	H	A	A	A	A	A	H	H	A	H	A	A	H	H	A	A	A	H	H	H	H	A	H	A	A	H	A	A	H	A	A	A	A	H	H	A	H	A	H
3	1	Tag_11919r	0.6	1	scaffold05355	5912	-	-	H	H	H	A	A	A	A	A	H	H	A	H	A	A	H	H	A	A	A	H	H	-	H	A	H	A	A	H	A	A	H	A	A	A	A	H	H	A	H	A	H
4	1	Tag_6087	0.6	1	scaffold01746	47217	Chr01	1220139	H	H	H	A	A	A	A	A	H	H	A	H	A	A	H	H	A	A	A	H	H	H	H	A	H	A	A	H	A	A	H	A	A	A	A	H	H	A	H	A	H
5	1	Tag_11610	0.6	1	scaffold05107	11947	Chr01	1375069	H	H	H	A	A	A	A	A	H	H	A	H	A	A	H	H	A	A	A	H	H	H	H	A	H	A	A	H	A	A	H	A	A	A	A	H	H	A	H	A	H
6	1	Tag_15552	1.2	1	scaffold10521	12565	-	-	H	H	H	A	A	A	A	A	H	H	A	H	A	A	H	H	A	A	A	H	H	H	H	A	H	A	A	H	A	A	H	A	A	A	A	H	H	A	H	A	H
7	1	Tag_11028	1.7	2	scaffold04589	25341	Chr07	60042516	H	H	H	A	A	A	A	A	H	H	A	H	A	A	H	H	A	A	A	H	H	H	H	A	H	A	A	H	A	A	H	A	A	A	A	H	H	A	H	A	H
8	1	Tag_10843	2.8	3	scaffold04453	1165	Chr01	1874274	H	H	H	A	A	A	A	A	H	H	A	H	A	A	H	H	A	A	A	H	A	H	H	A	H	A	A	H	A	A	H	A	A	A	A	H	H	A	H	A	H
9	1	Tag_18375r	3.3	4	scaffold19044	1122	Chr01	1929666	H	H	H	A	A	A	A	A	H	H	A	H	A	A	H	H	A	A	A	H	-	H	H	H	H	A	A	H	A	A	H	A	A	A	A	H	H	A	H	A	H
10	1	Tag_20438r	4.4	5	scaffold31388	1952	Chr01	2434876	H	H	H	A	A	A	A	A	H	H	A	H	A	A	H	H	A	A	A	H	A	H	H	H	H	A	A	H	A	A	H	A	A	A	A	H	H	A	H	A	H
11	1	Tag_4347r	5.5	6	scaffold01031	42466	Chr01	2711819	H	H	H	A	A	A	A	A	H	H	A	H	A	A	H	H	A	A	A	H	A	H	H	H	H	A	A	H	A	A	H	A	A	A	A	H	H	A	H	A	H
12	1	Tag_4351r	5.5	6	scaffold01031	55141	Chr01	2723191	H	H	H	A	A	A	A	A	H	H	A	H	A	A	H	H	A	A	A	H	A	H	H	H	H	A	A	H	A	A	H	A	A	A	A	H	H	A	H	A	H
13	1	Tag_7671r	6.6	7	scaffold02512	37159	-	-	H	H	H	A	A	A	A	A	H	H	A	H	A	A	H	H	A	A	A	H	A	H	H	H	H	A	A	H	A	A	H	A	A	A	A	H	H	A	H	A	H
14	1	Tag_15454r	7.1	8	scaffold103606	499	Chr01	2935257	H	H	-	A	A	A	A	A	H	H	A	H	A	A	H	H	A	A	A	H	A	H	H	H	H	A	A	H	A	A	H	A	A	A	A	H	H	A	H	A	H
15	1	Tag_17947r	7.7	9	scaffold17553	6570	Chr01	3612588	H	H	H	A	A	A	A	A	H	H	A	A	A	A	H	H	A	A	A	H	A	H	H	H	H	A	A	H	A	A	H	A	A	A	A	H	H	A	H	A	H
16	1	Tag_22422r	7.7	9	scaffold48377	1918	Chr01	3742136	H	H	H	A	A	A	A	A	H	H	A	A	A	A	H	H	A	A	A	H	A	H	H	H	H	A	A	H	A	A	H	A	A	A	A	H	H	A	H	A	H
17	1	Tag_9857r	8	9_10	scaffold03762	6483	-	-	H	H	H	A	A	A	A	A	H	-	A	A	A	A	H	H	A	-	-	-	A	H	H	H	-	A	A	H	A	A	H	A	A	A	A	H	H	A	H	A	H
18	1	Tag_14786r	8.3	10	scaffold09053	16202	Chr01	3753236	H	H	H	A	A	A	A	A	H	H	A	A	A	A	H	H	A	A	A	H	A	H	H	H	H	A	A	H	A	A	H	A	A	A	A	H	H	A	H	A	H
19	1	Tag_14785r	8.3	10	scaffold09053	3357	Chr01	3778918	H	H	H	A	A	A	A	A	H	H	A	A	A	A	H	H	A	A	A	H	A	H	H	H	H	A	A	H	A	A	H	A	A	A	A	H	H	A	H	A	H
20	1	Tag_13199r	8.3	10	scaffold06725	5270	Chr01	3800275	H	H	-	A	A	A	A	A	H	H	A	A	A	A	H	H	A	A	A	H	A	H	H	H	H	A	A	H	A	A	H	A	A	A	A	-	H	A	H	A	H
21	1	Tag_9851r	8.3	10	scaffold03762	6060	-	-	H	H	H	A	A	A	A	A	H	H	-	A	A	A	H	H	A	A	A	H	A	H	H	H	H	A	-	H	A	A	H	A	A	A	A	H	H	A	H	A	H
22	1	Tag_16239r	8.9	11	scaffold11918	7531	-	-	H	H	-	A	A	A	A	A	H	H	H	A	A	A	H	H	H	A	-	H	A	H	H	H	H	-	A	H	A	A	H	A	A	A	A	H	H	A	H	A	H
23	1	Tag_15405r	8.9	11	scaffold10279	9135	Chr01	4381975	H	H	H	A	A	A	A	A	H	H	A	A	A	A	H	H	H	A	A	H	A	H	H	H	H	A	A	H	A	A	H	A	A	A	A	H	H	A	H	A	H
24	1	Tag_8028r	10	12	scaffold02697	11960	Chr01	4766915	H	H	H	A	A	A	A	A	H	-	A	-	A	A	-	H	H	A	A	A	-	H	H	H	H	A	A	H	A	-	H	A	A	A	A	H	H	A	H	-	H
25	1	Tag_9965r	10	12	scaffold03855	8359	Chr01	4889871	H	H	-	A	A	A	A	A	H	H	A	A	A	A	H	H	H	A	A	A	A	H	H	H	H	A	A	H	A	A	H	A	A	A	A	H	H	A	H	A	H
26	1	Tag_15996r	10	12	scaffold11241	6348	Chr01	4909727	H	H	H	A	A	A	A	A	H	H	A	A	A	A	H	H	H	A	A	A	A	H	H	H	H	A	A	H	A	A	H	A	A	A	A	H	H	A	H	A	H
27	1	Tag_10419r	10	12	scaffold04136	3162	Chr01	4946505	H	H	H	A	A	A	A	A	H	H	A	A	A	A	H	H	H	A	A	A	A	H	H	H	H	A	A	H	A	A	H	A	A	A	A	H	H	A	H	A	H
28	1	Tag_8274r	10.6	13	scaffold02822	7083	Chr01	5064725	H	H	H	A	A	A	A	A	H	H	A	A	A	A	H	H	H	A	A	A	A	H	H	H	H	A	A	H	A	A	H	A	A	A	A	H	H	A	H	A	H
29	1	Tag_8277r	10.6	13	scaffold02822	17503	Chr01	5084331	H	H	H	A	A	A	A	A	H	H	A	A	A	A	H	H	H	A	A	A	A	H	H	H	H	A	A	H	A	A	H	A	A	A	A	H	H	A	H	A	H
30	1	Tag_10425r	10.6	13	scaffold04147	19054	Chr01	5273243	H	H	H	A	A	A	A	A	H	H	A	A	A	A	H	H	H	A	A	A	A	H	H	H	H	A	A	H	A	A	H	A	A	A	A	H	H	A	H	A	H
31	1	Tag_4447r	10.6	13	scaffold01061	7425	-	-	H	H	H	A	A	A	A	A	H	H	A	A	A	A	H	H	H	A	A	A	A	H	H	H	H	A	A	H	A	A	H	A	A	A	A	H	H	A	H	A	H
32	1	Tag_14011r	10.6	13	scaffold07767	18548	-	-	H	H	H	A	A	A	A	A	H	H	A	A	A	A	H	H	H	A	A	A	A	H	H	H	H	A	A	H	A	A	H	A	A	A	A	H	H	A	H	A	H
33	1	Tag_17118r	11.2	14	scaffold14419	7354	Chr01	5405721	H	H	H	A	A	A	A	A	H	H	A	A	A	A	H	H	H	A	A	A	A	H	H	H	H	A	A	H	A	A	H	A	A	A	A	H	H	A	H	A	H
34	1	Tag_17931r	11.2	14	scaffold17537	6161	Chr01	5573951	H	H	H	A	A	A	A	A	H	H	A	A	A	A	H	H	H	A	A	A	A	H	H	H	H	A	A	H	A	A	H	A	A	A	A	H	H	A	H	A	H
35	1	Tag_17225r	12.6	15	scaffold14931	9474	-	-	H	H	-	A	A	-	-	A	H	H	A	A	A	A	H	H	H	A	A	A	A	-	H	H	H	A	A	H	A	A	H	A	A	A	A	-	H	-	H	A	H
36	1	Tag_16227r	14	16	scaffold11877	1430	Chr01	5986974	H	H	H	A	A	A	A	A	H	H	A	A	A	A	H	H	H	A	A	A	A	H	H	H	H	A	A	H	A	A	H	A	A	A	A	H	H	A	H	A	H
37	1	Tag_10546	15.1	17	scaffold04234	6030	-	-	H	H	H	A	A	A	A	A	H	H	A	A	A	A	H	H	H	A	A	A	A	H	H	H	H	A	A	A	A	A	H	A	A	A	A	H	H	A	H	A	H
38	1	Tag_13821	16.2	18	scaffold07506	4958	Chr01	6462648	H	H	H	A	A	A	A	A	H	H	A	A	A	A	H	H	H	A	A	A	A	H	H	H	H	A	A	A	A	A	H	A	A	A	A	H	H	A	H	A	H
39	1	Tag_16089r	17.3	19	scaffold11538	4562	Chr01	6634698	H	H	H	A	A	A	A	A	H	H	A	A	A	A	H	H	H	A	A	A	A	H	H	H	H	A	A	A	A	A	H	A	A	A	A	H	H	A	A	A	H
40	1	Tag_14804r	17.3	19	scaffold09103	2666	Chr01	6705995	H	H	H	A	A	A	A	A	H	H	A	A	A	A	H	H	H	A	A	A	A	H	H	H	H	A	A	A	A	A	H	A	A	A	A	H	H	A	A	A	H
41	1	Tag_12422	18.4	20	scaffold05818	21211	Chr01	6835198	H	H	H	A	A	A	A	A	H	H	A	A	A	A	H	H	H	A	A	A	A	H	H	H	H	A	A	A	A	A	H	A	A	A	A	H	H	A	A	A	H
42	1	Tag_12420r	18.4	20	scaffold05818	18429	Chr01	6838002	H	H	H	A	A	A	A	A	H	H	A	A	A	A	H	H	H	A	A	A	A	H	H	H	H	A	A	A	A	A	H	A	A	A	A	H	H	A	A	A	H
43	1	Tag_21377r	18.4	20	scaffold38197	4019	Chr01	6855630	H	H	H	A	A	A	A	A	H	H	A	A	A	A	H	H	H	A	A	A	A	H	H	H	H	A	A	A	A	A	H	A	A	A	A	H	H	A	A	A	H
44	1	Tag_12157r	19	21	scaffold05554	8245	Chr01	6891054	H	H	H	A	A	A	A	A	H	H	A	A	A	A	H	H	H	A	A	A	A	H	H	H	H	A	A	A	A	A	H	A	A	A	A	H	H	A	A	A	H
45	1	Tag_6612	19	21	scaffold01972	42718	Chr01	6950652	H	H	H	A	A	A	A	A	H	H	A	A	A	A	H	H	H	A	A	A	A	H	H	H	H	A	A	A	A	A	H	A	A	A	A	H	H	A	A	A	H
46	1	Tag_11662	19	21	scaffold05151	20346	Chr01	7086437	H	H	-	A	A	A	-	A	H	H	A	A	A	A	H	H	H	A	A	A	A	H	H	H	H	A	A	A	A	A	H	A	A	A	A	-	H	-	A	A	H
47	1	Tag_12734	19	21	scaffold06160	17009	-	-	H	H	H	A	A	A	A	A	H	H	A	A	A	A	H	H	H	A	A	A	A	H	H	H	H	A	A	A	A	A	H	A	A	A	A	H	H	A	A	A	H
48	1	Tag_25385	19	21	scaffold97980	264	Chr01	7121244	H	H	H	A	A	A	A	A	H	-	A	A	A	-	H	H	-	-	-	A	A	H	H	H	H	A	A	A	A	A	H	A	A	A	A	H	H	A	A	-	H
49	1	Tag_18623	19	21	scaffold20270	8027	Chr01	7221635	H	H	H	A	A	A	A	-	H	H	A	A	A	A	H	-	-	A	-	A	A	H	H	-	H	A	A	A	A	A	H	A	A	A	A	H	H	A	A	A	H
50	1	Tag_10551	19.6	22	scaffold04239	4337	Chr01	7340228	H	H	-	A	A	A	A	A	A	H	A	A	A	A	H	H	H	A	A	A	A	H	H	H	H	A	A	A	A	A	H	A	A	A	A	H	H	A	A	A	H
51	1	Tag_10554	19.6	22	scaffold04239	17611	Chr01	8802966	H	H	H	A	A	A	A	A	A	H	A	A	A	A	H	H	H	A	A	A	A	H	H	H	H	A	A	A	A	A	H	A	A	A	A	H	H	A	A	A	H
52	1	Tag_10555	20.2	23	scaffold04239	25901	-	-	H	H	H	A	A	A	A	A	A	H	A	A	A	A	H	H	H	A	A	A	A	H	H	H	H	A	A	A	A	A	H	A	A	A	A	H	H	A	A	A	H
53	1	Tag_8244	20.7	24	scaffold02802	19290	Chr01	7443254	H	H	H	A	A	A	A	A	A	H	A	A	A	A	H	H	H	A	A	A	A	H	H	H	H	A	A	A	A	A	H	A	A	A	A	H	H	A	A	A	H
54	1	Tag_18749	21.8	25	scaffold20994	7115	Chr01	7531895	H	H	H	A	A	A	A	A	A	H	A	A	A	A	H	H	H	A	A	A	A	H	H	H	H	A	A	A	A	A	H	A	A	A	A	H	H	A	A	A	H
55	1	Tag_3381	21.8	25	scaffold00707	64084	Chr01	7676201	H	H	H	A	A	A	A	A	A	H	A	A	A	A	H	H	H	A	A	A	A	H	H	H	H	A	A	A	A	A	H	A	A	A	A	H	H	A	A	A	H
56	1	Tag_3387	21.8	25	scaffold00707	65308	Chr01	7730794	H	H	H	A	A	A	A	A	A	H	A	A	A	A	H	H	H	A	A	A	A	H	H	H	H	A	A	A	A	A	H	A	A	A	A	H	H	A	A	A	H
57	1	Tag_15427	21.8	25	scaffold10312	1954	Chr03	71428275	H	-	-	A	A	A	A	A	A	H	A	A	A	A	H	H	-	A	A	A	A	H	H	H	H	A	A	A	A	A	H	A	A	A	A	H	H	A	A	A	H
58	1	Tag_7672	22.4	26	scaffold02516	6306	Chr01	8084770	H	H	H	A	A	H	A	A	A	H	A	A	A	A	H	H	H	A	A	A	A	H	H	H	H	A	A	A	A	A	H	A	A	A	A	H	H	A	A	A	H
59	1	Tag_8429r	22.4	26	scaffold02908	11542	-	-	H	H	H	A	A	H	A	A	A	H	A	A	A	A	H	H	H	A	A	A	A	H	H	H	H	A	A	A	A	A	H	A	A	A	A	H	H	A	A	A	H
60	1	Tag_8440	22.9	27	scaffold02908	24447	Chr01	8226258	H	H	H	A	A	H	A	A	A	H	A	A	A	A	H	H	-	A	-	A	A	H	H	H	H	A	A	A	A	H	H	A	A	A	A	H	H	A	A	A	H
61	1	Tag_16839r	26.3	28	scaffold13585	3031	Chr02	72019930	H	A	A	A	A	H	A	A	A	H	A	A	A	A	H	H	H	A	A	A	A	H	H	H	H	A	A	A	A	H	H	A	A	A	A	H	H	A	A	A	H
62	1	Tag_14628r	26.8	29	scaffold08667	6131	Chr01	8774859	H	A	A	A	A	H	A	A	A	H	A	A	A	A	H	H	H	A	A	A	A	H	H	H	H	A	A	A	A	H	H	A	A	A	A	H	H	-	A	A	H
63	1	Tag_17778r	26.8	29	scaffold16858	3876	Chr01	8819857	H	A	A	A	A	H	A	A	A	H	A	A	A	A	H	H	H	A	A	A	A	H	H	H	H	A	A	A	A	H	H	A	A	A	A	H	H	A	A	A	H
64	1	Tag_7226r	26.8	29	scaffold02291	40691	Chr01	8941602	H	A	A	A	A	H	A	A	A	H	A	A	A	A	H	H	H	A	A	A	A	H	H	H	H	A	A	A	A	H	H	A	A	A	A	H	H	A	A	A	H
65	1	Tag_7223r	26.8	29	scaffold02291	38157	Chr01	8945328	H	A	A	A	A	H	A	A	A	H	A	A	A	A	H	H	H	A	A	A	A	H	H	H	H	A	A	A	A	H	H	A	A	A	A	H	H	A	A	A	H
66	1	Tag_21313	26.8	29	scaffold37803	4119	Chr01	8954465	H	A	A	A	A	H	A	A	A	H	A	A	A	A	H	H	H	A	A	A	A	H	H	H	H	A	A	A	A	H	H	A	A	A	A	H	H	A	A	A	H
67	1	Tag_5959	26.8	29	scaffold01694	45636	Chr01	9058641	H	A	A	A	A	H	A	A	A	H	A	A	A	A	H	H	H	A	A	A	A	H	H	H	H	A	A	A	A	H	H	A	A	A	A	H	H	A	A	A	H
68	1	Tag_17510	26.8	29	scaffold15909	6774	Chr01	9130967	H	A	A	A	A	H	A	A	A	H	A	A	A	A	H	H	H	A	A	A	A	H	H	H	H	A	A	A	A	H	H	A	A	A	A	H	H	A	A	A	H
69	1	Tag_23031r	26.8	29	scaffold55084	239	Chr01	9190414	H	A	A	A	A	H	A	A	A	H	A	A	A	A	H	H	H	A	A	A	A	H	H	H	H	A	A	A	A	H	H	A	A	A	A	H	H	A	A	A	H
70	1	Tag_17302	26.8	29	scaffold15198	8067	Chr01	9194823	H	A	A	A	A	H	A	A	A	H	A	A	A	A	H	H	H	A	A	A	A	H	H	H	H	A	A	A	A	H	H	A	A	A	A	H	H	A	A	A	H
71	1	Tag_16571	26.8	29	scaffold12710	11357	-	-	H	A	-	A	A	H	A	A	A	H	A	A	A	A	H	H	H	A	A	A	A	H	H	H	H	A	A	A	A	H	H	A	A	A	A	H	H	A	A	A	H
72	1	Tag_16539r	26.8	29	scaffold12591	1320	Chr07	51743194	H	A	-	A	A	H	A	A	A	H	A	A	A	A	H	H	H	A	A	A	A	A	H	H	H	A	A	A	A	H	H	A	A	A	A	H	H	-	A	A	H
73	1	Tag_13663	28.5	30	scaffold07292	2946	Chr01	9844056	H	A	A	A	A	H	A	A	A	H	A	A	A	A	H	H	H	A	A	A	A	H	H	H	H	A	H	A	A	H	H	A	A	A	A	H	H	A	A	A	H
74	1	Tag_13661	28.5	30	scaffold07292	1647	Chr01	9845461	H	A	A	A	A	H	A	A	A	H	A	A	A	A	H	H	H	A	A	A	A	H	H	H	H	A	H	A	A	H	H	A	A	A	A	H	H	A	A	A	H
75	1	Tag_16765	29.6	30	scaffold13299	7703	Chr01	10042282	H	A	A	A	A	H	A	A	A	H	A	A	A	A	H	H	H	A	A	A	A	H	H	H	H	A	H	A	A	H	H	A	A	A	A	H	H	A	A	A	H
76	1	Tag_4818r	29.6	30	scaffold01223	41079	Chr01	10370296	H	A	A	A	A	H	A	A	A	H	A	A	A	A	H	H	H	A	A	A	A	H	H	H	H	A	H	A	A	H	H	A	A	A	A	H	H	A	A	A	H
77	1	Tag_4801r	29.6	30	scaffold01223	28298	Chr01	10395948	H	A	A	A	A	H	A	A	A	H	A	A	A	A	H	H	H	A	A	A	A	H	H	H	H	A	H	A	A	H	H	A	A	A	A	H	H	A	A	A	H
78	1	Tag_4794r	29.6	30	scaffold01223	11371	Chr01	10406569	H	A	A	A	A	H	A	A	A	H	A	A	A	A	H	H	H	A	A	A	A	H	H	H	H	A	H	A	A	H	H	A	A	A	A	H	H	A	A	A	H
79	1	Tag_22019r	29.6	30	scaffold44961	2805	Chr01	10666834	H	A	A	A	A	H	A	A	A	H	A	A	A	A	H	H	H	A	A	A	A	H	H	H	H	A	H	A	A	H	H	A	A	A	A	H	H	A	A	A	H
80	1	Tag_12417r	29.6	30	scaffold05815	2082	Chr01	10671844	H	A	A	A	A	H	A	A	A	H	A	A	A	A	H	H	H	A	A	A	A	H	H	H	H	A	H	A	A	H	H	A	A	A	A	H	H	A	A	A	H
81	1	Tag_17698r	30.1	30	scaffold16456	5950	Chr01	10720008	H	A	A	A	A	H	A	A	A	H	A	A	A	A	H	H	H	A	A	A	A	H	H	H	H	A	H	A	A	H	H	A	A	A	A	H	H	A	A	A	H
82	1	Tag_10079r	30.1	30	scaffold03929	33056	Chr01	10901415	H	A	A	A	A	H	A	A	A	-	A	A	A	A	-	H	-	A	A	A	A	H	H	H	-	A	H	A	A	H	H	A	A	A	A	-	-	A	A	A	-
83	1	Tag_19835r	30.1	30	scaffold27522	3872	Chr03	67435748	H	A	A	A	A	H	A	A	A	H	A	A	A	A	H	H	H	A	A	A	A	H	H	H	H	A	H	A	A	H	H	A	A	A	A	H	H	A	A	A	H
84	1	Tag_4798r	30.6	30	scaffold01223	27729	Chr01	74734280	H	A	A	A	A	H	A	A	A	H	A	A	A	-	H	H	H	A	A	A	A	H	H	H	H	A	H	A	A	H	H	A	A	A	A	H	H	A	A	A	-
85	1	Tag_11682r	30.6	30	scaffold05179	10001	-	-	H	A	A	A	A	H	A	A	A	H	A	A	A	A	H	H	H	A	A	A	A	H	H	H	H	A	H	A	A	H	H	A	A	A	A	H	H	A	A	A	H
86	1	Tag_16225	30.6	30	scaffold11873	9680	-	-	H	A	-	A	A	H	-	A	A	H	A	A	A	A	H	H	H	A	A	A	A	H	H	H	H	A	H	A	A	H	H	A	A	A	A	-	H	-	A	A	H
87	1	Tag_3555	32.2	31	scaffold00764	42772	-	-	H	A	A	A	A	H	A	A	A	H	A	A	A	A	H	H	H	A	A	A	A	H	H	H	H	A	H	A	H	H	H	A	A	A	A	H	H	A	A	A	H
88	1	Tag_3830	34.4	32	scaffold00864	18382	Chr08	50538642	H	A	A	A	A	H	A	A	A	H	A	A	A	A	H	H	H	A	A	A	A	H	H	H	H	A	H	A	H	H	H	A	A	A	A	H	H	A	A	A	H
89	1	Tag_3827	34.4	32	scaffold00864	12495	Chr01	11710330	H	A	A	A	A	H	-	A	A	H	A	A	A	A	H	H	H	A	A	A	A	H	H	H	H	A	H	A	H	H	H	A	A	A	A	H	H	A	A	-	H
90	1	Tag_16766	35.5	33	scaffold13302	6246	Chr01	12383426	H	A	A	A	A	H	A	A	A	H	A	A	A	A	H	H	H	A	A	A	A	A	H	H	H	A	H	A	H	H	H	A	A	A	A	H	H	A	A	A	H
91	1	Tag_7410	35.5	33	scaffold02382	28775	Chr01	12574739	-	A	-	A	A	H	A	A	A	H	A	A	A	A	H	H	H	A	A	A	A	-	H	H	H	A	H	A	H	H	H	A	A	A	A	H	H	A	A	A	H
92	1	Tag_9088	35.5	33	scaffold03355	25578	Chr01	12690564	H	A	A	A	A	H	A	A	A	H	A	A	A	A	H	H	H	A	A	A	A	A	H	H	H	A	H	A	H	H	H	A	A	A	A	H	H	A	A	A	H
93	1	Tag_12598	35.5	33	scaffold05966	6694	-	-	H	A	A	A	A	H	A	A	A	H	A	A	A	A	H	H	H	A	A	A	A	A	H	H	H	A	H	A	H	H	H	A	A	A	A	H	H	A	A	A	H
94	1	Tag_6152	36.6	34	scaffold01786	9408	Chr01	12928725	H	A	A	A	A	H	A	A	A	H	A	A	A	A	H	H	H	A	A	A	H	A	H	H	H	A	H	A	H	H	H	A	A	A	A	H	H	A	A	A	H
95	1	Tag_4547	38.8	35	scaffold01097	36179	Chr01	13601679	H	A	A	A	A	H	A	A	A	H	A	A	A	A	H	H	H	A	A	A	H	A	H	H	H	A	H	A	H	H	H	A	A	A	A	H	H	A	A	A	H
96	1	Tag_5468r	38.8	36	scaffold01450	8493	Chr01	13947844	H	A	A	A	A	H	A	A	A	H	A	A	A	A	H	H	H	A	A	A	H	A	H	H	H	A	H	A	H	H	H	A	A	A	A	H	H	A	A	A	H
97	1	Tag_5466r	38.8	36	scaffold01450	7318	Chr01	13948491	H	A	-	A	A	H	-	A	A	H	A	A	A	A	H	H	H	A	A	A	H	-	H	H	H	A	H	A	H	H	H	A	A	A	A	H	H	A	A	A	H
98	1	Tag_21824r	39.4	37	scaffold42910	1849	Chr01	14093804	H	A	A	A	A	H	A	A	A	H	A	A	A	A	H	H	H	A	A	A	H	A	H	H	H	A	H	A	H	H	H	A	A	A	A	H	H	A	A	A	H
99	1	Tag_11052r	40	37	scaffold04608	7235	Chr01	14427058	H	A	A	A	A	H	A	A	A	H	A	A	A	A	H	H	H	A	A	A	H	A	H	H	H	A	H	A	H	H	H	A	A	A	A	H	H	A	A	A	H
100	1	Tag_19128r	40.6	38	scaffold23331	6128	Chr05	12404227	H	A	A	A	A	H	A	A	A	H	A	A	A	A	H	H	H	A	A	A	H	A	H	H	H	A	H	A	H	H	H	A	A	A	A	H	H	A	A	A	H
101	1	Tag_18474r	40.6	38	scaffold19544	8195	Chr01	14728276	H	A	A	A	A	H	A	A	A	H	A	A	A	A	H	H	H	A	A	A	H	A	H	H	H	A	H	A	H	H	H	A	A	A	A	H	H	A	A	A	H
102	1	Tag_21277	40.6	38	scaffold37550	3130	Chr01	14871748	H	A	A	A	A	H	A	A	A	H	A	A	A	A	H	H	H	A	A	A	H	A	H	H	H	A	H	A	H	H	H	A	A	A	A	H	H	A	A	A	H
103	1	Tag_15550r	40.6	38	scaffold10515	10799	Chr01	15008528	H	A	A	A	A	H	A	A	A	H	A	A	A	A	H	H	H	A	A	A	H	A	H	H	H	A	H	A	H	H	H	A	A	A	A	H	H	A	A	A	H
104	1	Tag_21347r	40.6	38	scaffold38067	3034	Chr01	15716840	H	A	A	A	A	H	A	A	A	H	A	A	A	A	H	H	H	A	A	A	H	A	H	H	H	A	H	A	H	H	H	A	A	A	A	H	H	A	A	A	H
105	1	Tag_22002r	40.6	38	scaffold44746	1889	Chr01	15782486	H	A	A	A	A	H	A	A	A	H	A	A	A	A	H	H	H	A	A	A	H	A	H	H	H	A	H	A	H	H	H	A	A	A	A	H	H	A	A	A	H
106	1	Tag_23962r	40.6	38	scaffold68606	1123	Chr10	52553773	H	A	A	A	A	H	A	A	A	H	A	A	A	A	H	H	H	A	A	A	H	A	H	H	H	A	H	A	H	H	H	A	A	A	A	H	H	A	A	A	H
107	1	Tag_17985r	40.6	38	scaffold17691	1136	-	-	H	A	A	A	A	H	A	A	A	H	A	A	A	A	H	H	H	A	A	A	H	A	H	H	H	A	H	A	H	H	H	A	A	A	A	H	H	A	A	A	H
108	1	Tag_18401r	40.6	38	scaffold19217	6155	Chr01	15937313	H	-	A	A	A	H	A	A	A	-	A	A	A	-	H	H	H	-	A	A	H	A	H	H	H	A	H	A	H	H	H	A	A	A	A	H	H	A	A	A	H
109	1	Tag_21346r	40.6	38	scaffold38067	786	Chr06	44825656	H	A	-	A	A	H	A	A	A	H	A	A	A	A	H	H	H	A	A	A	H	A	H	H	H	A	H	A	H	H	H	A	A	A	A	H	H	-	A	A	H
110	1	Tag_12623	40.6	38	scaffold06023	16498	-	-	-	A	A	A	A	H	A	A	A	H	A	A	A	A	H	H	H	A	A	A	H	A	-	H	H	A	H	A	H	H	H	A	A	A	A	H	H	A	A	A	H
111	1	Tag_20128	40.6	38	scaffold29173	4158	Chr04	52757151	H	A	A	A	A	H	A	A	A	-	A	A	A	A	H	H	-	-	A	A	H	A	H	H	H	A	H	A	H	H	H	A	A	-	A	H	H	A	A	A	-
112	1	Tag_22773	41.2	39	scaffold52280	1878	Chr03	58491212	H	A	A	A	A	H	A	A	A	H	A	A	A	A	H	H	H	A	A	A	H	A	H	H	H	A	H	A	H	H	H	A	A	A	A	H	H	A	A	A	H
113	1	Tag_19747	41.7	40	scaffold26923	2840	Chr01	16409453	H	A	A	A	A	H	A	A	A	H	A	A	A	A	H	H	H	A	A	A	H	A	H	H	H	A	H	A	H	H	H	A	A	A	A	H	H	A	A	A	H
114	1	Tag_8042	42.8	41	scaffold02707	1286	Chr01	16762864	H	A	A	A	A	H	A	A	A	H	A	A	A	A	H	H	H	A	A	A	H	A	H	H	H	A	H	A	H	H	H	A	A	A	A	H	H	A	A	A	H
115	1	Tag_8826	44.5	42	scaffold03194	33010	-	-	A	A	A	A	A	H	A	A	A	H	A	A	A	A	H	H	H	A	A	A	H	A	H	H	H	A	H	A	H	H	H	A	A	A	A	H	H	A	A	A	H
116	1	Tag_5253	44.5	42	scaffold01374	15018	Chr01	17588226	A	A	A	A	A	H	A	A	A	H	A	A	A	A	H	H	H	A	A	A	H	A	H	H	H	A	H	A	H	H	H	A	A	A	A	H	H	A	A	A	H
117	1	Tag_20440	44.5	42	scaffold31460	3695	Chr01	17710171	A	A	A	A	A	H	A	A	A	H	A	A	A	A	H	H	H	A	A	A	H	A	H	H	H	A	H	A	H	H	H	A	A	A	A	H	H	A	A	A	H
118	1	Tag_3314r	46.7	43	scaffold00679	42393	Chr01	18034804	A	-	A	A	A	H	A	A	A	-	-	A	A	A	H	H	H	A	A	A	H	A	H	H	H	A	H	A	H	H	H	H	A	A	A	H	H	A	A	A	H
119	1	Tag_11006	46.7	43	scaffold04575	18220	Chr01	18137134	A	A	A	A	A	H	A	A	A	H	A	A	A	A	H	H	H	A	A	A	H	A	H	H	H	A	H	A	H	H	H	H	A	A	A	H	H	A	A	A	H
120	1	Tag_10333	46.7	43	scaffold04086	5437	Chr01	18164657	A	A	A	A	A	H	A	A	A	H	A	A	A	A	H	H	H	A	A	A	H	A	H	H	H	A	H	A	H	H	H	H	A	A	A	H	H	A	A	A	H
121	1	Tag_10336r	46.7	43	scaffold04086	13092	-	-	A	A	A	A	A	H	A	A	A	H	A	A	A	A	H	H	H	A	A	A	H	A	H	H	H	A	H	A	H	H	H	H	A	A	A	H	H	A	A	A	H
122	1	Tag_24172r	47.3	44	scaffold70776	250	Chr01	18420233	A	A	A	A	A	H	A	A	A	H	A	A	A	A	H	H	H	A	A	A	H	A	H	H	H	A	H	A	H	H	H	H	A	A	A	H	H	A	A	A	H
123	1	Tag_25416r	47.3	44	scaffold99356	772	-	-	A	A	A	A	A	H	A	A	A	H	A	A	A	A	H	H	H	A	A	A	H	A	H	H	H	A	H	A	H	H	H	H	A	A	A	H	H	A	A	A	H
124	1	Tag_12312	47.3	44	scaffold05679	12717	Chr01	18427924	A	A	A	A	A	H	A	A	A	H	A	A	A	A	H	H	H	A	A	A	H	A	H	H	H	A	H	A	H	H	H	H	A	A	A	H	H	A	A	A	H
125	1	Tag_25417	47.3	44	scaffold99356	855	-	-	A	A	A	A	A	H	A	A	A	H	A	A	A	A	H	H	H	A	A	A	H	A	H	H	H	A	H	A	H	H	H	H	A	A	A	H	H	A	A	A	H
126	1	Tag_3515r	47.9	45	scaffold00751	25094	Chr04	1529608	A	A	A	A	A	H	A	A	A	H	A	A	A	A	H	H	H	A	A	A	H	A	H	H	H	A	H	A	H	H	H	H	A	A	A	H	H	A	A	A	H
127	1	Tag_15832r	47.9	45	scaffold11017	11821	Chr01	18776418	A	A	A	A	A	H	A	A	A	H	A	A	A	A	H	H	H	A	A	A	H	A	H	H	H	A	H	A	H	H	H	H	A	A	A	H	H	A	A	A	H
128	1	Tag_15608	47.9	45	scaffold10630	12335	Chr01	18794096	A	A	A	A	A	H	A	A	A	H	A	A	A	A	H	H	H	A	A	A	H	A	H	H	H	A	H	A	H	H	H	H	A	A	A	H	H	A	A	A	H
129	1	Tag_3511r	47.9	45	scaffold00751	15878	Chr01	18868662	A	A	A	A	A	H	A	A	A	H	A	A	A	A	H	H	H	A	A	A	H	A	H	H	H	A	H	A	H	H	H	H	A	A	A	H	H	A	A	A	H
130	1	Tag_4138r	47.9	45	scaffold00966	36852	-	-	A	A	A	A	A	H	A	A	A	H	A	A	A	A	H	H	H	A	A	A	H	A	H	H	H	A	H	A	H	H	H	H	A	A	A	H	H	A	A	A	H
131	1	Tag_19495r	48.5	46	scaffold25720	993	Chr01	18886613	A	A	A	A	A	H	A	A	A	H	A	A	A	H	H	H	H	A	A	A	H	A	H	H	H	A	H	A	H	H	H	H	A	A	A	H	H	A	A	A	H
132	1	Tag_18619r	48.5	46	scaffold20259	4612	Chr01	18970291	A	A	A	A	A	H	A	A	A	H	A	A	A	H	H	H	H	A	A	A	H	A	H	H	H	A	H	A	H	H	H	H	A	A	A	H	H	A	A	A	H
133	1	Tag_8352	51.3	47	scaffold02851	23513	Chr05	3848123	A	A	-	A	A	H	A	A	A	H	A	A	A	H	H	A	H	A	A	A	H	-	H	H	H	A	H	A	H	H	H	H	A	A	A	H	H	A	A	A	H
134	1	Tag_17037	51.8	48	scaffold14196	4910	Chr01	19513079	A	A	A	A	A	H	A	A	A	H	A	A	A	H	H	A	H	A	A	A	H	A	H	H	H	A	H	A	H	H	H	H	A	A	A	H	H	A	A	A	H
135	1	Tag_22490	53.5	49	scaffold49336	208	Chr01	11646608	-	A	A	A	A	H	A	A	-	H	A	-	-	H	H	-	H	-	A	-	H	H	H	H	H	-	H	A	H	H	H	H	A	-	-	H	H	-	-	-	H
136	1	Tag_22935	53.5	49	scaffold53910	613	Chr01	11653292	A	A	A	A	A	H	A	A	A	H	A	A	A	H	H	A	H	A	A	A	H	H	H	H	H	A	H	A	H	H	H	H	A	A	A	H	H	A	A	A	H
137	1	Tag_5302	54.6	50	scaffold01411	45538	Chr06	55163071	A	A	A	A	A	H	A	A	A	H	A	A	A	H	H	A	H	A	A	A	H	H	H	H	H	A	H	A	H	H	H	H	A	A	A	H	H	A	A	A	H
138	1	Tag_3556r	55.1	51	scaffold00767	6463	Chr06	51145559	A	A	A	A	A	H	A	A	A	H	A	A	A	H	H	A	H	A	A	A	H	H	H	H	H	A	H	A	H	H	H	H	A	A	A	H	H	A	A	A	H
139	1	Tag_17759r	55.6	52	scaffold16735	2746	Chr01	20193910	A	A	A	A	A	H	A	A	A	H	A	A	A	H	H	A	H	A	A	A	H	H	H	H	H	A	H	A	H	H	H	H	A	A	A	H	H	A	A	A	H
140	1	Tag_6539r	56.7	53	scaffold01924	6860	Chr03	9302453	A	A	A	A	A	H	A	A	A	H	A	A	A	H	H	A	H	A	A	A	H	H	H	H	H	A	H	A	H	H	H	H	A	A	A	H	H	A	A	A	H
141	1	Tag_10852	56.7	53	scaffold04457	23562	Chr01	20597476	A	A	A	A	A	H	A	A	A	H	A	A	A	H	H	A	H	A	A	A	H	H	H	H	H	A	H	A	H	H	H	H	A	A	A	H	H	A	A	A	H
142	1	Tag_16392r	56.7	53	scaffold12307	648	Chr01	20687550	A	A	A	A	A	H	A	A	A	H	A	A	A	H	H	A	H	A	A	A	H	H	H	H	H	A	H	A	H	H	H	H	A	A	A	H	H	-	A	A	H
143	1	Tag_17786r	56.7	53	scaffold16907	8373	Chr01	20696359	A	A	A	A	A	H	A	A	A	H	A	A	A	H	H	A	H	A	A	A	H	H	H	H	H	A	H	A	H	H	H	H	A	A	A	H	H	A	A	A	H
144	1	Tag_1845	57.3	54	scaffold00342	6504	Chr01	20753051	A	A	A	A	A	H	-	A	A	H	A	A	A	H	H	A	H	A	A	A	H	H	H	H	H	A	H	A	H	H	H	-	A	A	A	H	H	-	A	A	H
145	1	Tag_12125r	57.9	55	scaffold05512	1762	Chr10	53331748	A	A	A	A	A	H	A	A	H	H	A	A	A	H	H	A	H	A	A	A	H	H	H	H	H	A	H	A	H	H	H	H	A	A	A	H	H	A	A	A	H
146	1	Tag_20077r	57.9	55	scaffold28888	810	Chr04	64424502	A	A	A	A	A	H	A	A	H	H	A	A	A	H	H	A	H	A	A	A	H	H	H	H	H	A	H	A	H	H	H	H	A	A	A	H	H	A	A	A	H
147	1	Tag_14237r	57.9	55	scaffold08088	17389	Chr01	21184017	A	A	A	A	A	H	A	A	H	H	A	A	A	H	H	A	H	A	A	A	H	H	H	H	H	A	H	A	H	H	H	H	A	A	A	H	H	A	A	A	H
148	1	Tag_4655r	58.5	56	scaffold01163	56631	Chr01	21384323	A	A	A	A	A	H	A	A	H	H	A	A	A	H	H	A	H	A	A	A	H	H	H	H	H	A	H	A	H	H	H	H	A	A	A	H	H	A	A	A	H
149	1	Tag_4651	58.5	56	scaffold01163	54991	-	-	A	A	A	A	A	H	A	A	H	H	A	A	A	H	H	A	H	A	A	A	H	H	H	H	H	A	H	A	H	H	H	H	A	A	A	H	H	A	A	A	H
150	1	Tag_11451r	59.6	57	scaffold04941	3095	Chr01	5100036	A	A	A	A	A	A	A	A	H	H	A	A	A	H	H	A	H	A	A	A	H	H	H	H	H	A	H	A	H	H	H	H	A	A	A	A	H	A	A	A	H
151	1	Tag_18500r	59.6	57	scaffold19663	1933	-	-	A	A	-	A	A	A	A	A	H	H	A	A	A	H	H	A	H	A	A	A	H	H	H	H	H	A	H	A	H	H	H	H	A	A	A	A	H	A	A	A	H
152	1	Tag_9141r	59.6	57	scaffold03392	23177	-	-	A	A	A	A	A	A	A	A	H	H	A	A	A	H	H	A	H	A	A	A	H	H	H	H	H	A	H	A	H	H	H	H	A	A	A	H	H	A	A	A	H
153	1	Tag_4123r	59.6	57	scaffold00965	751	Chr01	22054163	A	A	A	A	A	A	A	A	H	H	A	A	A	H	H	A	H	A	A	A	H	H	H	H	H	A	H	A	H	H	H	H	A	A	A	H	H	-	A	A	H
154	1	Tag_24405	59.6	57	scaffold74655	1444	Chr04	42136310	A	A	-	A	A	A	A	A	H	H	A	A	A	H	H	A	H	A	A	A	H	H	H	H	H	A	H	A	H	H	H	H	A	A	A	H	H	A	A	A	H
155	1	Tag_14800	60.1	58	scaffold09082	1127	Chr01	22287628	A	A	A	A	A	A	A	A	H	H	A	A	A	H	H	A	H	A	A	A	H	H	H	H	H	A	H	A	H	H	H	H	A	A	A	A	H	A	A	A	H
156	1	Tag_756	60.6	59	scaffold00134	83057	Chr03	63708566	A	A	-	A	A	A	A	A	H	H	A	A	A	H	H	A	H	A	A	A	H	H	H	H	H	A	H	A	H	H	H	H	A	A	A	A	H	-	A	A	H
157	1	Tag_13099	61.7	60	scaffold06639	17822	Chr01	23269598	A	A	A	A	A	A	A	A	H	H	H	A	A	H	H	A	H	A	A	A	H	H	H	H	H	A	H	A	H	H	H	H	A	A	A	A	H	A	A	A	H
158	1	Tag_7916r	63.8	61	scaffold02637	11679	-	-	A	A	-	A	A	H	-	H	H	H	H	H	A	H	H	A	H	A	A	A	H	H	H	H	H	A	H	A	H	H	H	H	A	H	A	A	H	-	A	H	H
159	1	Tag_7917	77.7	62	scaffold02637	11830	-	-	A	A	-	A	A	A	-	A	H	H	H	A	A	H	H	A	A	A	A	A	H	H	H	-	H	A	H	A	H	H	H	H	A	A	A	A	H	-	A	H	H
160	1	Tag_8609	77.7	62	scaffold03063	17573	-	-	A	A	A	A	A	A	A	A	H	H	H	A	A	H	H	A	A	A	A	A	H	H	H	H	H	A	H	A	H	H	H	H	A	A	A	A	H	A	A	H	H
161	1	Tag_10602r	77.7	62	scaffold04257	25816	-	-	A	A	A	A	A	A	A	A	H	H	H	A	A	H	H	A	A	A	A	A	H	H	H	H	H	A	H	A	H	H	H	H	A	A	A	A	H	A	A	H	H
162	1	Tag_24110r	79.9	63	scaffold70156	139	-	-	A	A	A	-	A	A	-	A	H	H	H	A	A	H	H	A	A	A	A	A	H	H	H	H	H	A	A	A	H	H	H	H	A	A	A	A	H	-	A	H	H
163	1	Tag_24498	79.9	63	scaffold76387	1873	Chr01	26616927	A	A	A	A	A	A	A	A	H	H	H	A	A	H	H	A	A	A	A	A	H	H	H	H	H	A	A	A	H	H	H	H	A	A	A	A	H	A	A	H	H
164	1	Tag_11337r	79.9	63	scaffold04839	14042	Chr01	26789001	A	A	A	A	A	-	A	A	H	-	H	A	-	H	H	A	A	A	A	A	H	-	H	H	H	A	A	A	H	H	-	-	A	A	A	A	H	A	A	H	-
165	1	Tag_19359	79.9	63	scaffold24685	5959	Chr01	27134729	A	A	A	A	A	A	A	A	H	H	H	A	A	H	H	A	A	A	A	A	H	H	H	H	H	A	A	A	H	H	H	H	A	A	A	A	H	A	A	H	H
166	1	Tag_11056r	79.9	63	scaffold04612	23951	Chr01	27159074	A	A	A	A	A	A	A	A	H	H	H	A	A	H	H	A	A	A	A	A	H	H	H	H	H	A	A	A	H	H	H	H	A	A	A	A	H	A	A	H	H
167	1	Tag_22726	79.9	63	scaffold51893	1698	-	-	A	A	-	A	A	A	A	A	-	H	H	A	A	H	-	A	A	A	A	A	H	-	-	H	H	A	A	A	H	-	H	H	A	A	A	A	H	A	A	H	-
168	1	Tag_911	79.9	63	scaffold00161	116845	-	-	A	A	A	A	A	A	A	A	H	H	H	A	A	H	H	A	A	A	A	A	H	H	H	H	H	A	A	A	H	H	H	H	A	A	A	A	H	A	A	H	H
169	1	Tag_1843	79.9	63	scaffold00339	7326	Chr03	66683747	A	A	A	A	A	A	A	A	H	H	H	A	A	H	H	A	A	A	A	A	H	H	H	H	H	A	A	A	H	H	H	H	A	A	A	A	H	A	A	H	H
170	1	Tag_3615	79.9	63	scaffold00795	65425	Chr01	40608293	A	A	A	A	A	A	A	A	H	H	H	A	A	H	H	A	A	A	A	A	H	H	H	H	H	A	A	A	H	H	H	H	A	A	A	A	H	A	A	H	H
171	1	Tag_11346	79.9	63	scaffold04845	15845	Chr03	68654145	A	A	A	A	A	A	A	A	H	H	H	A	A	H	H	A	A	A	A	A	H	H	H	H	H	A	A	A	H	H	H	H	A	A	A	A	H	A	A	H	H
172	1	Tag_8328	83.2	64	scaffold02835	30677	Chr01	54952284	A	A	A	A	A	A	A	A	H	H	H	H	A	H	H	A	A	A	A	A	H	H	H	H	H	A	A	A	H	H	H	H	A	A	A	A	H	A	A	H	H
173	1	Tag_8323	83.2	64	scaffold02835	28923	Chr01	54953854	A	A	A	A	A	A	A	A	H	H	H	H	A	H	H	A	A	A	A	A	H	H	H	H	H	A	A	A	H	H	H	H	A	A	A	A	H	A	A	H	H
174	1	Tag_2089r	84.9	65	scaffold00398	81371	Chr04	68103430	A	A	A	A	A	A	A	A	H	H	H	H	A	H	H	A	A	A	A	A	H	H	H	H	H	A	A	A	H	H	H	H	A	A	A	A	H	A	A	H	A
175	1	Tag_10854	85.4	66	scaffold04460	19488	Chr01	55586417	A	A	A	A	A	A	A	A	H	H	H	H	A	H	H	A	A	A	A	A	H	H	H	H	H	A	A	A	H	H	H	H	A	A	A	H	H	A	A	H	A
176	1	Tag_17113	86.5	67	scaffold14408	5248	Chr01	56892835	A	A	A	A	A	A	A	A	H	H	H	H	A	H	H	A	A	A	A	A	H	H	H	H	H	A	A	A	H	H	H	H	A	A	A	H	H	A	A	H	A
177	1	Tag_10224	86.5	67	scaffold04012	4436	Chr01	57085326	A	A	A	A	A	A	A	A	H	H	H	H	A	H	H	A	A	A	A	A	H	H	H	H	H	A	A	A	H	H	H	H	A	A	A	H	H	A	A	H	A
178	1	Tag_2788	90.4	68	scaffold00567	83120	Chr03	70632581	A	A	A	A	A	A	A	A	H	H	H	H	A	H	H	A	A	A	A	A	H	H	H	H	H	A	A	A	H	H	H	H	A	A	A	H	H	A	A	H	A
179	1	Tag_20406r	92.6	69	scaffold31318	4814	Chr03	59042879	A	A	A	A	A	A	A	A	H	H	H	H	A	H	A	A	A	A	A	A	H	H	H	H	H	A	A	A	H	H	H	H	A	A	A	H	H	A	A	H	A
180	1	Tag_15548r	94.8	70	scaffold10512	10760	Chr08	60470439	A	A	A	A	A	A	A	A	H	H	H	H	A	H	A	A	A	A	A	A	H	H	H	H	H	A	A	A	A	H	H	H	A	A	A	H	H	A	A	H	A
181	1	Tag_12586r	94.8	70	scaffold05963	19491	Chr01	59381069	A	A	A	A	A	A	A	A	H	H	H	H	A	H	A	A	A	A	A	A	H	H	H	H	H	A	A	A	A	H	H	H	A	A	A	H	H	A	A	H	A
182	1	Tag_1824r	94.8	70	scaffold00333	76744	-	-	A	A	-	A	A	-	A	A	H	H	H	H	A	H	A	A	A	A	A	A	H	-	-	H	H	A	A	A	A	H	H	H	A	A	A	H	H	-	A	H	A
183	1	Tag_1819	94.8	70	scaffold00333	30012	Chr01	59560145	A	A	A	A	A	A	A	A	H	H	H	H	A	H	A	A	A	A	A	A	H	H	H	H	H	A	A	A	A	H	H	H	A	A	A	H	H	A	A	H	A
184	1	Tag_17687	96.5	71	scaffold16393	3461	-	-	A	A	A	A	A	A	A	A	H	H	H	H	A	H	A	A	A	A	A	A	H	H	H	H	H	A	A	A	A	H	H	H	A	A	A	H	H	A	A	H	A
185	1	Tag_16449	97	72	scaffold12412	5726	Chr01	60064777	A	A	A	A	A	A	A	A	H	H	H	H	A	H	A	A	A	A	A	A	H	H	H	H	H	A	A	A	A	H	H	H	A	A	A	H	H	A	A	H	A
186	1	Tag_9198	97	72	scaffold03418	3348	Chr01	60185796	A	A	A	A	A	A	A	A	H	H	H	H	A	H	A	A	A	A	A	A	H	H	H	H	H	A	A	A	A	H	H	H	A	A	A	H	H	A	A	H	A
187	1	Tag_4208r	97.6	73	scaffold00992	62268	-	-	A	A	A	A	A	A	A	A	H	H	H	H	A	H	A	A	A	A	A	A	H	H	H	H	H	A	A	A	A	H	H	H	A	A	A	H	H	A	A	H	A
188	1	Tag_17252r	98.1	74	scaffold14996	5551	-	-	A	A	A	A	A	A	A	A	H	H	H	H	A	H	A	A	A	A	A	A	H	H	H	H	H	A	A	A	A	H	H	H	A	A	A	H	H	A	A	H	A
189	1	Tag_6946	101.4	75	scaffold02141	34494	-	-	A	A	A	A	A	A	A	A	H	H	H	H	A	H	A	A	A	A	A	A	H	H	H	H	H	A	A	A	A	H	H	H	A	A	A	H	H	A	H	H	A
190	1	Tag_6952	101.4	75	scaffold02141	35711	Chr03	53415676	A	A	A	A	A	A	A	A	H	H	H	H	A	H	A	A	A	A	A	A	H	H	H	H	H	A	A	A	A	H	H	H	A	A	A	H	H	A	H	H	A
191	1	Tag_22209	101.4	75	scaffold46333	1974	-	-	A	A	-	A	A	A	A	A	H	H	H	H	A	H	A	A	A	A	A	A	H	H	H	H	H	A	A	A	A	H	H	H	A	A	A	H	H	-	H	H	A
192	1	Tag_24440	102	76	scaffold75588	1276	Chr05	14394958	A	-	A	A	A	A	A	A	H	H	H	H	A	A	A	A	A	A	A	A	H	H	H	H	H	A	A	A	A	H	H	H	A	A	A	H	H	A	H	H	A
193	1	Tag_4412	102.6	77	scaffold01055	54750	Chr01	62818058	A	A	A	A	A	A	-	A	H	-	-	H	A	A	A	A	A	A	A	A	H	H	H	H	H	-	A	A	A	H	H	H	A	A	A	H	H	-	H	H	A
194	1	Tag_12444	103.7	78	scaffold05824	311	-	-	A	A	A	A	A	A	A	A	H	H	H	H	A	A	A	A	A	A	A	A	H	H	H	H	H	A	A	A	A	H	H	H	A	A	A	H	H	A	H	H	A
195	1	Tag_3121r	103.7	78	scaffold00646	53864	Chr01	60194048	A	A	A	A	A	A	A	A	H	H	H	H	A	A	A	A	A	A	A	A	H	H	H	H	H	A	A	A	A	H	H	H	A	A	A	H	H	A	H	H	A
196	1	Tag_22400	103.7	78	scaffold48104	3580	Chr01	64258474	A	A	A	A	A	A	A	A	H	H	H	H	A	A	A	A	A	A	A	A	H	H	H	H	H	A	A	A	A	H	H	H	A	A	A	H	H	A	H	H	A
197	1	Tag_3820	103.7	78	scaffold00862	1833	Chr01	64263165	A	A	A	A	A	A	A	A	H	H	H	H	A	A	A	A	A	A	A	A	H	H	H	H	H	A	A	A	A	H	H	H	A	A	A	H	H	A	H	H	A
198	1	Tag_3118r	103.7	78	scaffold00646	52562	Chr01	64337499	A	A	A	A	A	A	A	A	H	H	H	H	A	A	A	A	A	A	A	A	H	H	H	H	H	A	A	A	A	H	H	H	A	A	A	H	H	A	H	H	A
199	1	Tag_12446	103.7	78	scaffold05824	4015	Chr01	68056926	A	A	A	A	A	A	A	A	H	H	H	H	A	A	A	A	A	A	A	A	H	H	H	H	H	A	A	A	A	H	H	H	A	A	A	H	H	A	H	H	A
200	1	Tag_22672r	103.7	78	scaffold51405	1696	Chr07	64928523	A	A	A	A	A	A	A	-	H	-	H	H	A	A	A	A	A	-	A	A	H	H	H	H	H	A	A	A	-	H	H	H	A	A	A	H	H	A	H	H	A
201	1	Tag_3823r	103.7	78	scaffold00862	12443	-	-	A	A	-	A	A	A	A	A	H	H	H	H	A	A	A	A	A	A	A	A	H	H	H	H	H	A	A	A	A	H	H	H	A	A	A	H	H	A	H	H	A
202	1	Tag_6604	105.9	79	scaffold01961	28775	Chr01	64059277	A	A	A	A	A	A	A	A	H	H	H	H	A	A	A	A	A	A	A	A	H	H	H	H	H	A	A	A	A	H	H	H	A	A	A	H	H	-	H	H	A
203	1	Tag_18512	106.4	80	scaffold19704	898	Chr01	64009577	A	H	A	A	A	-	A	A	H	H	H	H	A	A	A	A	A	A	A	A	H	H	H	H	H	A	A	A	A	H	H	H	A	A	A	H	H	A	H	H	A
204	1	Tag_16030	107	81	scaffold11279	12304	Chr01	64513603	A	H	A	A	A	A	A	A	H	H	H	H	A	A	A	A	A	A	A	A	H	H	H	H	H	A	A	A	A	H	H	H	A	A	A	H	H	A	H	H	A
205	1	Tag_21727	107	81	scaffold41418	1686	Chr01	64589764	A	H	A	A	A	A	A	A	H	-	H	H	A	A	A	A	A	A	A	A	H	H	H	H	H	A	A	A	A	H	H	-	A	A	A	H	H	A	H	H	A
206	1	Tag_17128	107	81	scaffold14464	16779	Chr02	55343072	A	H	A	A	A	A	A	A	H	H	H	H	A	A	-	A	A	A	A	A	H	H	H	H	H	A	A	A	A	H	H	H	A	A	A	H	H	A	H	H	A
207	1	Tag_20067r	107	81	scaffold28862	2360	-	-	A	H	A	A	A	A	A	A	H	H	H	H	A	A	A	A	A	A	A	A	H	H	H	H	H	A	A	A	A	H	H	H	A	A	A	H	H	A	H	H	A
208	1	Tag_13210r	107.5	82	scaffold06738	15970	Chr08	60512248	A	H	A	A	A	A	A	A	H	H	H	H	A	A	A	A	A	A	A	A	H	H	H	H	H	A	A	A	A	H	H	H	A	A	A	H	H	A	H	H	A
209	1	Tag_9974r	109.2	83	scaffold03860	13917	Chr03	61750016	A	H	A	A	A	A	A	A	H	H	H	H	A	A	A	A	A	A	A	A	H	H	H	H	H	A	A	A	A	H	H	H	A	A	A	H	H	A	H	H	A
210	1	Tag_2580	109.2	83	scaffold00525	63252	Chr01	65417379	A	H	-	A	A	A	A	A	H	H	H	H	A	A	A	A	A	A	A	A	H	H	H	H	H	A	A	A	A	H	H	H	A	A	A	H	H	A	H	H	A
211	1	Tag_20459	109.2	83	scaffold31650	5466	Chr01	65588609	A	H	A	A	A	A	A	A	H	H	H	H	A	A	A	A	A	A	A	A	H	H	H	H	H	A	A	A	A	H	H	H	A	A	A	H	H	A	H	H	A
212	1	Tag_24598	109.2	83	scaffold78685	548	Chr01	66753679	A	H	A	A	A	A	A	A	H	H	H	H	A	A	A	A	A	A	A	A	H	H	H	H	H	A	A	A	A	H	H	H	A	A	A	H	H	A	H	H	A
213	1	Tag_6774	109.2	83	scaffold02073	25163	-	-	A	H	A	A	A	A	A	A	H	H	H	H	A	A	A	A	A	A	A	A	H	A	H	H	H	A	A	A	A	H	H	H	A	A	A	H	H	A	H	H	A
214	1	Tag_12758r	112.6	84	scaffold06192	1002	Chr01	77615548	A	H	A	A	A	A	A	A	H	H	H	H	A	A	A	A	A	A	A	A	H	H	H	H	H	H	A	A	A	H	H	H	A	A	A	H	H	A	H	H	A
215	1	Tag_16822r	113.1	85	scaffold13452	8236	-	-	A	H	A	A	A	A	A	A	H	H	H	H	A	A	A	A	A	A	A	A	H	H	H	H	H	H	A	A	A	H	H	H	A	A	A	H	H	H	H	H	A
216	1	Tag_18537r	113.1	85	scaffold19866	3534	Chr09	9895530	A	H	A	A	A	A	A	A	H	H	H	H	A	A	A	A	A	A	A	A	H	H	H	H	H	H	A	A	A	H	H	H	A	A	A	H	H	H	H	H	A
217	1	Tag_19896r	113.1	85	scaffold27950	2003	Chr01	67577253	A	H	A	A	A	A	A	A	H	H	H	H	A	A	A	A	A	A	A	A	H	H	H	H	H	H	A	A	A	H	H	H	A	A	A	H	H	H	H	H	A
218	1	Tag_22721r	113.1	85	scaffold51745	2350	Chr01	67595115	A	H	A	A	A	A	A	A	H	H	H	H	A	A	A	A	A	A	A	A	H	H	H	H	H	H	A	A	A	H	H	H	A	A	A	H	H	H	H	H	A
219	1	Tag_17680r	115.3	86	scaffold16329	7687	Chr01	68070267	A	H	A	A	A	A	A	A	H	H	H	H	A	A	A	A	A	A	A	A	H	H	H	A	H	H	A	A	A	H	H	H	A	A	A	H	H	H	H	A	A
220	1	Tag_20138r	115.3	87	scaffold29208	1878	Chr01	68162100	A	H	A	A	A	A	A	A	H	H	H	H	A	A	A	A	A	A	A	A	H	H	H	A	H	H	A	A	A	H	H	H	A	A	A	H	H	H	H	A	A
221	1	Tag_18962r	115.8	88	scaffold22098	7468	Chr01	76406140	A	H	A	A	A	-	-	A	H	H	H	H	A	A	A	A	A	A	A	A	H	-	H	A	H	H	A	A	A	H	H	H	A	A	A	H	H	-	H	A	A
222	1	Tag_10789r	116.9	89	scaffold04399	7162	-	-	A	H	A	A	A	A	A	A	H	H	H	H	A	A	A	A	A	A	A	A	H	H	H	A	H	H	A	A	A	H	H	H	A	A	A	H	H	H	H	A	A
223	1	Tag_12308r	120.3	90	scaffold05675	19600	Chr01	69102582	A	H	A	A	A	A	A	A	H	H	H	H	A	A	A	A	A	A	A	A	H	H	H	A	A	H	A	A	A	A	H	H	A	A	A	H	H	H	H	A	A
224	1	Tag_21652r	121.4	91	scaffold40886	2249	Chr01	69397538	A	H	A	H	A	A	A	A	H	H	H	H	A	A	A	A	A	A	A	A	H	H	H	A	A	H	A	A	A	A	H	H	A	A	A	H	H	H	H	A	A
225	1	Tag_15658r	121.4	91	scaffold107134	604	Chr01	69402548	A	H	A	H	A	A	A	A	H	H	H	H	A	A	A	A	A	A	A	A	H	H	H	A	A	H	A	A	A	A	H	H	A	A	A	H	H	H	H	A	A
226	1	Tag_18262r	121.4	91	scaffold18314	6747	Chr01	69461636	A	H	A	H	A	A	A	A	H	H	H	H	A	A	A	A	A	A	A	A	H	H	H	A	A	H	A	A	A	A	H	H	A	A	A	H	H	H	H	A	A
227	1	Tag_22757r	123.1	92	scaffold52028	458	Chr01	69885852	A	H	A	H	A	A	A	A	H	H	H	H	A	A	A	A	A	-	A	A	H	H	H	A	A	H	A	A	A	A	H	H	A	A	A	H	H	H	H	-	A
228	1	Tag_17827r	124.2	93	scaffold17172	6375	Chr01	70154491	A	H	A	H	A	A	A	A	H	H	H	H	H	A	A	A	A	A	A	A	H	H	H	A	A	H	A	A	A	A	H	H	A	A	A	H	H	H	H	A	A
229	1	Tag_19771r	126.4	94	scaffold27079	966	Chr01	70597789	A	H	A	H	A	A	A	A	H	H	H	H	H	A	A	A	A	A	A	A	H	H	H	A	A	H	A	A	A	A	H	H	A	A	A	H	H	H	H	A	A
230	1	Tag_12751r	126.4	94	scaffold06188	19527	Chr01	70667124	A	H	A	H	A	A	A	A	H	H	H	H	H	A	A	A	A	A	A	A	H	H	H	A	A	H	A	A	A	A	H	H	A	A	A	H	H	H	H	A	A
231	1	Tag_22529r	128.6	95	scaffold49611	998	Chr01	71408058	A	H	A	H	A	A	A	A	H	H	H	H	H	A	A	A	A	A	H	A	H	H	H	A	A	H	A	A	A	A	H	H	A	A	A	H	H	H	H	A	A
232	1	Tag_6241r	128.6	95	scaffold01816	357	Chr01	71423507	A	H	A	H	A	A	A	A	H	H	H	H	H	A	A	A	A	A	H	A	H	H	H	A	A	H	A	A	A	A	H	H	A	A	A	H	H	-	H	A	A
233	1	Tag_16219r	128.6	95	scaffold11859	2337	Chr01	71423871	A	H	A	H	A	A	A	A	H	H	H	H	H	A	A	A	A	A	H	A	H	H	H	A	A	H	A	A	A	A	H	H	A	A	A	H	H	H	H	A	A
234	1	Tag_5670r	129.7	96	scaffold01566	45745	Chr01	71520255	A	H	A	H	A	A	A	A	H	H	H	H	H	A	A	A	A	A	H	A	H	H	H	A	A	H	A	A	A	A	H	H	A	A	A	H	H	H	H	A	A
235	1	Tag_5667r	129.7	96	scaffold01566	31584	Chr01	71555022	A	H	A	H	A	A	A	A	H	H	H	H	H	A	A	A	A	A	H	A	H	H	H	A	A	H	A	A	A	A	H	H	A	A	A	H	H	H	H	A	A
236	1	Tag_12725r	131.3	97	scaffold06143	19637	Chr06	52702855	A	H	A	H	A	A	A	-	H	H	H	H	H	A	A	A	A	A	H	A	H	H	H	A	A	H	A	A	A	A	H	H	A	A	A	H	H	H	H	-	-
237	1	Tag_13947r	131.3	97	scaffold07655	7544	Chr01	71911069	A	H	A	H	A	A	A	A	H	H	H	H	H	A	A	A	A	A	H	A	H	H	H	A	A	H	A	A	A	A	H	H	A	A	A	H	H	H	H	A	H
238	1	Tag_15795r	131.3	97	scaffold10976	3378	Chr01	72074084	A	H	A	H	A	A	A	A	H	H	H	H	H	A	A	A	A	A	H	A	H	H	H	A	A	H	A	A	A	A	H	H	A	A	A	H	H	H	H	A	H
239	1	Tag_11464r	131.3	97	scaffold04950	11066	Chr01	72198056	A	H	A	H	A	A	A	A	H	H	H	H	H	A	A	A	A	A	H	A	H	H	H	A	A	H	A	A	A	A	H	H	A	A	A	H	H	H	H	A	H
240	1	Tag_12714r	131.3	97	scaffold06143	6199	Chr01	78083403	A	H	A	H	A	A	A	A	H	H	H	H	H	A	A	A	A	A	H	A	H	H	H	A	A	H	A	A	A	A	H	H	A	A	A	H	H	H	H	A	H
241	1	Tag_11608r	132.4	98	scaffold05104	2532	Chr01	72458129	A	H	A	H	A	A	A	A	H	H	H	H	H	A	A	A	A	A	H	A	H	H	H	A	A	H	A	A	A	A	H	H	A	A	A	H	H	H	H	A	H
242	1	Tag_21074r	132.9	99	scaffold35785	708	Chr01	72510529	A	H	A	H	A	A	A	A	H	H	H	H	H	A	A	A	A	A	H	A	H	H	H	A	A	H	A	A	A	A	H	H	A	A	A	H	H	H	H	A	H
243	1	Tag_8488r	132.9	99	scaffold02958	2531	Chr01	72593364	A	H	-	H	A	A	A	A	H	H	H	H	H	A	A	A	A	A	H	A	H	-	H	A	A	H	A	A	A	A	H	H	A	A	A	H	H	H	H	A	H
244	1	Tag_20374r	134	100	scaffold31215	4511	Chr01	72949571	A	H	A	H	A	A	A	A	H	H	A	H	H	A	A	A	A	A	H	A	H	H	H	A	A	H	A	A	A	A	H	H	A	A	A	H	A	H	H	A	H
245	1	Tag_13738r	134	100	scaffold07364	11913	Chr01	73023640	A	H	A	H	A	A	A	A	H	H	A	H	H	A	A	A	A	A	H	A	H	H	H	A	A	H	A	A	A	A	H	H	A	A	A	H	A	-	H	A	H
246	1	Tag_3865r	134.6	101	scaffold00881	28682	Chr04	32801379	A	H	A	H	A	A	A	A	H	H	A	H	H	A	A	A	A	A	H	A	H	H	A	A	A	H	A	A	A	A	H	H	A	A	A	H	A	H	H	A	H
247	1	Tag_3864r	134.6	101	scaffold00881	26547	Chr01	77221943	A	H	A	H	A	A	A	A	H	H	A	H	H	A	A	A	A	A	H	A	H	H	A	A	A	H	A	A	A	A	H	H	A	A	A	H	A	H	H	A	H
248	1	Tag_18607r	135.2	102	scaffold20147	1626	-	-	A	H	A	H	A	A	A	A	H	H	A	H	H	A	A	A	A	A	H	A	H	H	A	A	A	H	A	A	A	A	H	H	A	A	A	H	A	H	H	A	H
249	1	Tag_15319r	135.2	102	scaffold101779	1112	-	-	A	H	A	H	A	A	A	A	H	H	-	H	H	A	A	A	A	A	H	A	H	H	A	A	A	H	A	A	A	A	H	H	A	A	A	H	A	H	H	A	H
250	1	Tag_23662r	135.2	102	scaffold64036	657	Chr01	73417915	A	H	-	H	A	A	A	A	H	H	A	H	H	A	A	A	A	A	H	A	H	H	A	A	A	H	A	A	A	A	H	H	A	A	A	H	A	-	H	A	H
251	1	Tag_1783r	135.8	103	scaffold00332	37054	Chr06	48922164	A	H	A	H	A	A	A	A	H	H	A	H	H	A	A	A	A	A	H	A	H	H	A	A	A	H	A	A	A	A	H	H	A	A	A	H	A	H	H	A	H
252	1	Tag_9175r	135.8	103	scaffold03405	23773	Chr01	73660213	A	H	A	H	A	A	A	A	H	H	A	H	H	A	A	A	A	A	H	A	H	H	A	A	A	H	A	A	A	A	H	H	A	A	A	H	A	H	H	A	H
253	1	Tag_9184r	135.8	103	scaffold03405	24557	Chr01	73660231	A	H	A	H	A	A	A	A	H	H	A	H	H	A	A	A	A	A	H	A	H	H	A	A	A	H	A	A	A	A	H	H	A	A	A	H	A	H	H	A	H
254	1	Tag_9252r	136.9	104	scaffold03434	6184	Chr01	74009066	A	H	A	H	A	A	A	A	H	H	A	H	H	A	A	A	A	A	H	A	H	H	A	A	A	H	A	A	A	A	H	H	A	A	A	H	A	H	H	A	H
255	1	Tag_3954r	138	105	scaffold00923	5016	-	-	A	H	A	H	A	A	A	A	H	H	A	H	H	A	A	A	A	A	H	A	H	H	A	A	A	H	A	A	A	A	H	H	A	A	A	H	A	H	H	A	H
256	1	Tag_7899r	140.8	106	scaffold02626	28901	Chr01	74369245	A	H	A	H	A	A	A	A	H	A	A	H	H	A	A	A	A	A	H	A	H	H	A	A	A	H	A	A	A	A	H	H	A	A	A	H	A	H	H	A	H
257	1	Tag_8576r	140.8	106	scaffold03016	6418	Chr05	53911460	A	H	A	H	A	A	A	A	H	A	A	H	H	A	A	A	A	A	H	A	H	H	A	A	A	H	A	A	A	A	H	H	A	A	A	H	A	H	H	A	H
258	1	Tag_8590r	141.9	107	scaffold03036	21498	Chr01	74611070	A	H	A	H	A	A	A	A	H	A	A	H	H	A	A	A	A	A	H	A	H	H	A	A	A	H	A	A	A	A	H	A	A	A	A	H	A	H	H	A	H
259	1	Tag_10936r	142.4	108	scaffold04533	19314	Chr01	74663830	A	H	A	H	A	A	A	A	A	A	A	H	H	A	A	A	A	A	H	A	H	H	A	A	A	H	A	A	A	A	H	A	A	A	A	H	A	H	H	A	H
260	1	Tag_13920r	143	109	scaffold07642	5090	Chr01	74879515	A	H	A	H	A	A	A	A	A	A	A	H	H	A	A	A	A	A	H	A	H	H	A	A	A	H	A	A	A	A	H	A	A	A	A	H	A	H	H	A	H
261	1	Tag_13921r	143.6	110	scaffold07642	5337	Chr01	74879515	A	H	A	H	A	A	A	A	A	A	A	H	H	A	A	A	A	A	H	A	H	H	A	A	A	H	A	A	A	A	H	A	A	A	A	H	A	H	H	A	H
262	1	Tag_21864r	144.2	111	scaffold43762	2327	Chr01	74993055	A	H	A	H	A	A	A	A	A	-	A	H	H	A	A	A	A	A	H	A	H	H	A	A	A	H	A	A	A	A	H	A	A	A	A	H	A	H	H	A	H
263	1	Tag_12533r	144.2	111	scaffold05914	12887	Chr01	75073288	A	H	-	H	A	A	A	A	A	A	A	H	H	A	A	A	A	A	H	A	H	H	A	A	A	H	A	A	A	A	H	A	A	A	A	H	A	-	H	A	H
264	1	Tag_7680r	144.7	112	scaffold02521	5773	Chr01	75094054	A	H	A	H	A	A	A	A	A	A	A	H	H	A	A	A	A	A	H	A	H	H	A	A	A	H	A	H	A	A	H	A	A	A	A	H	A	H	H	A	H
265	1	Tag_4531r	145.8	113	scaffold01092	40334	Chr01	75626027	A	H	A	H	A	A	A	A	A	A	A	H	H	A	A	A	A	A	H	A	A	H	A	A	A	H	A	H	A	A	H	A	A	A	A	H	A	H	H	A	H
266	1	Tag_11019r	146.9	114	scaffold04585	5715	-	-	A	H	A	H	A	A	A	A	A	A	A	H	H	A	A	A	A	A	H	A	A	H	A	A	A	H	A	H	A	A	H	A	A	A	A	H	A	H	H	A	H
267	1	Tag_19114r	146.9	114	scaffold23159	8823	-	-	A	H	A	H	A	A	A	A	A	A	A	H	H	A	A	A	A	A	H	A	A	-	A	A	A	H	A	H	A	A	H	A	A	A	A	H	A	H	H	A	H
268	1	Tag_9684r	150.8	115	scaffold03660	7227	Chr01	67434914	A	H	A	H	A	A	A	H	A	A	A	H	H	A	A	A	A	A	H	A	A	H	A	A	A	H	A	H	A	A	H	A	A	A	A	H	A	H	H	A	H
269	1	Tag_17746r	150.8	115	scaffold16716	9532	-	-	A	H	A	H	A	A	A	H	A	A	A	H	H	A	A	A	A	A	H	A	A	H	A	A	A	H	A	H	A	A	H	A	A	A	A	H	A	H	H	A	H
270	1	Tag_21772r	150.8	115	scaffold42401	2845	Chr01	77208336	A	H	A	H	A	A	A	H	A	A	A	H	H	A	A	A	A	A	H	A	A	H	A	A	A	H	A	H	A	A	H	A	A	A	A	H	A	H	H	A	H
271	1	Tag_19694r	150.8	115	scaffold26679	2513	Chr01	77374961	A	H	A	H	A	A	A	H	A	A	A	H	H	A	A	A	A	A	H	A	A	H	A	A	A	H	A	H	A	A	H	-	A	A	A	H	A	-	H	A	H
272	1	Tag_23312r	151.3	116	scaffold59591	1456	Chr08	9360379	A	H	A	H	A	A	A	H	A	A	A	H	H	A	A	A	A	A	H	A	A	H	A	A	A	H	A	H	A	A	H	A	A	A	A	H	A	H	H	A	H
273	1	Tag_2904r	153	117	scaffold00590	29040	Chr01	74147322	A	H	A	H	A	A	A	H	A	A	A	H	H	A	A	A	A	A	H	A	A	H	A	A	A	H	A	H	A	A	H	A	A	A	A	H	A	H	H	A	H
274	1	Tag_8112r	153	117	scaffold02747	10478	Chr01	78640908	A	H	-	H	A	A	A	H	A	A	A	H	H	A	A	A	A	A	H	A	A	H	A	A	A	H	A	H	A	A	H	A	A	A	A	H	A	H	H	A	H
275	1	Tag_2909r	153	117	scaffold00590	44356	Chr01	78781251	A	H	A	H	A	A	A	H	A	A	A	H	H	A	A	A	A	A	H	A	A	H	A	A	A	H	A	H	A	A	H	A	A	A	A	H	A	H	H	A	H
276	1	Tag_19339r	153	117	scaffold24505	2114	Chr05	623895	A	H	A	H	A	A	A	H	A	A	A	H	H	A	A	A	A	A	H	A	A	H	A	A	A	H	A	H	A	A	H	A	A	A	A	H	A	H	H	A	H
277	1	Tag_21642r	153	117	scaffold40812	2576	Chr01	78850489	A	H	A	H	A	A	A	H	A	A	A	H	H	A	A	A	A	A	H	A	A	H	A	A	A	H	A	H	A	A	H	A	A	A	A	H	A	H	H	A	H
278	1	Tag_20637r	153	117	scaffold32824	5270	Chr01	78887274	A	H	A	H	A	A	A	H	A	A	A	H	H	A	A	A	A	A	H	A	A	H	A	A	A	H	A	H	A	A	H	A	A	A	A	H	A	H	H	A	H
279	1	Tag_12145r	154.7	118	scaffold05534	5817	Chr01	79101774	A	H	A	H	A	H	A	H	A	A	A	H	H	A	A	A	A	A	H	A	A	H	A	A	A	H	A	H	A	A	H	A	A	A	A	H	A	H	H	A	H
280	1	Tag_4385r	156.9	119	scaffold01045	16371	Chr01	79943653	A	H	A	H	A	H	A	H	A	A	A	H	H	A	A	A	A	A	H	A	A	H	A	A	A	H	A	H	A	A	H	A	A	A	A	H	A	H	H	A	H
281	1	Tag_12296r	158	120	scaffold05651	20775	Chr01	80026729	A	H	-	H	A	H	A	H	A	A	A	H	H	A	A	A	A	A	H	A	A	H	A	A	A	H	A	H	A	A	H	A	A	A	A	H	A	H	H	A	H
282	1	Tag_8710r	158.5	121	scaffold03108	19643	Chr01	80130308	A	H	A	H	A	H	A	H	A	A	A	H	H	A	A	A	A	A	H	A	A	H	A	A	A	H	A	H	A	A	H	A	A	A	A	H	A	H	H	A	H
283	1	Tag_8320r	159.6	122	scaffold02834	30221	-	-	A	H	A	H	A	H	A	H	A	A	A	H	H	A	A	A	A	A	H	A	A	H	A	A	A	H	A	H	A	A	H	A	A	A	A	H	A	H	H	A	H
284	1	Tag_21749r	159.6	122	scaffold41856	1887	Chr01	80385186	A	H	A	H	A	H	A	H	A	A	A	H	H	A	A	A	A	A	H	A	A	H	A	A	A	H	A	H	A	A	H	A	A	A	A	H	A	H	H	A	H
285	1	Tag_18902r	159.6	122	scaffold21743	1351	Chr01	80587072	A	H	A	H	A	H	A	H	A	A	A	H	H	A	A	A	A	A	H	A	A	H	A	A	A	H	A	H	A	A	H	A	A	A	A	H	A	H	H	A	H
286	1	Tag_20704r	159.6	122	scaffold33108	580	-	-	A	H	A	H	A	H	A	H	A	A	A	H	H	A	A	A	A	A	H	A	A	H	A	A	A	H	A	H	A	A	H	A	A	A	A	H	A	H	H	A	H
287	1	Tag_21099r	160.2	123	scaffold36081	654	Chr02	7212022	A	H	A	H	A	H	A	H	A	A	A	H	H	A	A	A	A	H	H	A	-	H	A	A	A	H	A	H	A	-	H	A	A	A	A	H	A	H	H	A	H
1	2	Tag_390r	0	1	scaffold00055	77891	Chr04	445474	H	H	H	A	A	A	H	H	H	H	H	A	A	H	A	H	H	A	H	A	H	A	A	H	H	H	A	A	H	H	A	A	H	A	A	H	A	H	A	A	A
2	2	Tag_1770r	0	1	scaffold00328	101699	Chr08	1461318	H	H	H	A	A	A	H	H	H	H	H	A	A	H	A	H	H	A	H	A	H	A	A	H	H	H	A	A	H	H	A	A	H	A	A	H	A	-	A	A	A
3	2	Tag_21868r	0	1	scaffold43774	2551	Chr02	812982	H	H	H	-	A	A	H	H	H	H	H	A	A	H	A	H	H	A	H	A	H	A	A	H	H	H	A	A	H	H	A	A	H	A	A	H	A	H	A	A	A
4	2	Tag_410r	1.1	2	scaffold00055	116575	Chr01	67746151	H	H	H	A	A	A	H	H	H	H	H	A	A	H	A	H	H	A	H	A	H	A	A	H	H	H	A	A	H	H	A	A	H	A	A	H	A	H	A	A	A
5	2	Tag_402r	1.1	2	scaffold00055	112766	Chr09	3167019	H	H	H	A	A	A	H	H	H	H	H	A	A	H	A	H	H	A	H	A	H	A	A	H	H	H	A	A	H	H	A	A	H	A	A	H	A	H	A	A	A
6	2	Tag_413r	1.1	2	scaffold00055	141114	Chr09	5490207	H	H	H	A	A	A	H	H	H	H	H	A	A	H	A	H	H	A	H	A	H	A	A	H	H	H	A	A	H	H	A	A	H	A	A	H	A	H	A	A	A
7	2	Tag_11598r	2.2	3	scaffold05094	21777	-	-	H	H	H	A	A	A	H	H	H	H	H	A	A	H	A	H	H	A	H	A	H	A	A	H	H	H	A	A	H	H	A	A	H	A	A	H	A	H	A	A	A
8	2	Tag_12513r	2.2	3	scaffold05899	5643	-	-	H	H	H	A	A	A	H	H	H	H	H	A	A	H	A	H	H	A	H	A	H	A	A	H	H	H	A	A	H	H	A	A	H	A	A	H	A	H	A	A	A
9	2	Tag_6349r	2.8	4	scaffold01844	12336	Chr02	2145337	H	H	H	A	H	A	H	H	H	H	H	A	A	H	A	H	H	A	H	A	H	A	A	H	H	H	A	A	H	H	-	A	H	A	A	H	A	H	-	A	A
10	2	Tag_440r	2.8	4	scaffold00063	187413	-	-	H	H	H	A	H	A	H	H	H	H	H	A	A	H	A	H	H	A	H	A	H	A	A	H	H	H	A	A	H	H	A	A	H	A	A	H	A	H	A	A	A
11	2	Tag_6517r	2.8	4	scaffold01908	16049	Chr08	1157685	H	H	H	A	H	A	H	H	H	H	H	A	A	H	A	H	H	A	H	A	H	A	A	H	H	H	A	A	H	H	A	A	H	A	A	H	A	H	A	A	A
12	2	Tag_436r	2.8	4	scaffold00063	103374	Chr05	68033157	H	H	H	A	H	A	H	H	H	H	H	A	A	H	A	H	H	A	H	A	H	A	A	H	H	H	A	A	H	H	A	A	H	A	A	H	A	H	A	A	A
13	2	Tag_8832r	2.8	4	scaffold03201	33477	Chr01	52930551	H	H	H	A	H	A	H	H	H	H	H	A	A	H	A	H	H	A	H	A	H	A	A	H	H	H	A	A	H	H	A	A	H	A	A	H	A	H	A	A	A
14	2	Tag_13965r	2.8	4	scaffold07682	5823	Chr02	10299548	H	H	H	A	H	A	H	H	H	H	H	A	A	H	A	H	H	A	H	A	H	A	A	H	H	H	A	A	H	H	A	A	H	A	A	H	A	H	A	A	A
15	2	Tag_12150r	3.3	5	scaffold05536	9276	Chr02	2627469	H	H	H	A	H	A	H	H	H	H	H	A	A	H	A	H	H	A	H	A	H	A	A	H	H	H	A	H	H	H	A	A	H	A	A	H	A	H	A	A	A
16	2	Tag_23292r	4.4	6	scaffold59123	2286	Chr03	5916120	H	H	H	A	H	A	H	H	H	H	H	H	A	H	A	H	H	A	H	A	H	A	A	H	H	H	A	H	H	H	A	A	H	A	A	H	A	H	A	A	A
17	2	Tag_23530r	5.5	7	scaffold62109	1864	-	-	H	H	H	A	H	A	H	H	H	H	H	H	A	H	A	H	H	A	H	A	H	A	A	H	H	H	A	H	H	H	A	A	H	A	A	H	A	H	A	A	A
18	2	Tag_15621r	8.3	8	scaffold10641	1893	Chr10	52485034	H	H	H	A	H	A	H	H	H	H	H	H	A	H	A	H	H	A	H	A	H	A	A	H	H	H	A	H	H	H	A	A	H	A	A	H	A	H	A	A	A
19	2	Tag_14471r	13.3	9	scaffold08367	10625	Chr02	3852686	H	H	H	-	H	A	H	-	H	H	H	H	A	-	A	-	-	-	H	A	-	A	A	-	H	H	A	H	H	-	H	A	H	-	A	H	A	H	A	-	-
20	2	Tag_2840r	13.3	9	scaffold00577	49012	-	-	H	H	H	A	H	A	H	H	H	H	H	H	A	H	A	H	H	A	H	A	H	A	A	H	H	H	A	H	H	H	H	A	H	A	A	H	A	H	A	A	A
21	2	Tag_16649r	14.4	10	scaffold12969	8411	Chr06	26978017	H	H	H	A	H	A	H	H	H	H	H	H	A	H	A	H	H	A	H	A	H	A	-	H	H	H	A	H	H	H	H	-	H	A	A	H	A	H	A	A	A
22	2	Tag_14843r	14.9	11	scaffold09176	12526	Chr06	47123606	H	H	H	A	H	A	H	H	H	H	H	H	A	H	A	H	H	A	H	A	H	A	A	H	H	H	A	H	H	H	H	A	H	A	A	H	A	H	A	A	A
23	2	Tag_6256r	15.4	12	scaffold01822	20431	Chr02	4500911	H	H	H	A	H	A	H	H	H	H	H	H	A	H	A	H	H	A	H	A	H	A	A	H	H	H	H	H	H	H	H	A	H	A	A	H	A	H	A	A	A
24	2	Tag_1668r	17.6	13	scaffold00309	26579	Chr07	59527849	H	H	H	A	H	A	H	H	H	H	H	H	A	H	A	H	H	A	H	A	H	A	A	H	H	H	H	H	H	H	H	A	A	A	A	H	A	H	A	-	A
25	2	Tag_14256r	17.6	13	scaffold08119	12926	Chr02	4847236	H	H	H	A	H	A	H	H	H	H	H	H	A	H	A	H	H	A	H	A	H	A	A	H	H	H	H	H	H	H	H	A	A	A	A	H	A	H	A	A	A
26	2	Tag_7417r	17.6	13	scaffold02384	31062	-	-	H	H	H	A	H	A	H	H	H	H	H	H	A	H	A	H	H	A	H	A	H	A	A	H	H	H	H	H	H	H	H	A	A	A	A	H	A	H	A	A	A
27	2	Tag_23752r	18.1	14	scaffold65067	127	-	-	H	H	H	A	H	A	H	H	H	H	H	H	A	H	A	H	H	A	H	A	H	A	A	H	H	H	H	H	H	H	H	A	A	A	A	H	A	H	A	A	A
28	2	Tag_11820r	19.2	15	scaffold05286	23747	Chr02	5261832	H	H	H	A	H	A	H	H	H	H	H	H	A	H	A	H	H	A	H	A	H	A	A	H	H	H	H	H	H	H	H	A	A	A	A	H	A	H	A	A	A
29	2	Tag_6535r	19.2	15	scaffold01923	23466	Chr02	5317277	H	H	H	A	H	A	H	H	H	H	H	H	A	H	A	H	H	A	H	A	H	A	A	H	H	H	H	H	H	H	H	A	A	A	A	H	A	H	A	A	A
30	2	Tag_6533r	19.2	15	scaffold01923	22513	Chr02	5318636	H	H	H	A	H	A	H	H	H	H	H	H	A	H	A	H	H	A	H	A	H	A	A	H	H	H	H	-	H	H	H	A	A	A	A	H	A	H	A	A	A
31	2	Tag_7892r	20.9	16	scaffold02625	10248	Chr02	5540437	H	H	H	A	H	A	H	H	H	H	H	H	A	H	A	H	H	A	H	A	H	A	A	H	H	H	H	H	H	H	H	A	A	A	A	H	A	H	A	A	A
32	2	Tag_6418r	21.4	17	scaffold01875	50358	Chr02	5669900	H	H	H	A	H	A	H	H	H	H	H	H	A	H	A	H	H	A	H	A	H	A	A	H	H	H	H	H	H	H	H	H	A	A	A	H	A	H	A	A	A
33	2	Tag_15293r	22.5	18	scaffold101219	601	-	-	H	H	-	A	H	A	H	H	H	H	H	H	A	H	A	H	H	A	H	A	H	A	A	H	H	H	H	H	H	H	H	H	A	A	A	H	A	H	A	A	A
34	2	Tag_7387r	22.5	18	scaffold02370	24633	-	-	H	H	H	A	H	A	H	H	H	H	H	H	A	H	A	H	H	A	H	A	H	A	A	H	H	H	H	H	H	H	H	H	A	A	A	H	A	H	A	A	A
35	2	Tag_15610r	23	19	scaffold10631	9564	Chr02	5794246	H	H	H	A	H	A	H	H	H	H	H	H	A	H	A	H	H	A	H	A	H	A	H	H	H	H	H	H	H	H	H	H	A	A	A	H	A	H	A	A	A
36	2	Tag_1376r	24.7	20	scaffold00262	51306	Chr03	3582431	H	H	H	A	H	A	H	H	H	H	H	H	A	H	A	H	H	A	H	A	H	A	H	H	H	H	H	H	H	H	H	H	A	A	A	H	A	H	A	A	A
37	2	Tag_1372r	24.7	20	scaffold00262	38781	Chr02	6737467	H	H	H	A	H	A	H	H	H	H	H	H	A	H	A	H	H	A	H	A	H	A	H	H	H	H	H	H	H	H	H	H	A	A	A	H	A	H	A	A	A
38	2	Tag_1382r	25.3	21	scaffold00262	101754	Chr03	66097887	H	H	H	A	H	A	H	H	H	H	H	H	A	H	A	H	H	A	H	A	H	A	H	H	H	H	H	H	H	H	H	H	A	A	A	H	A	H	A	A	A
39	2	Tag_1387r	25.3	21	scaffold00262	109328	Chr05	44277901	H	H	H	A	H	A	H	H	H	H	H	H	A	H	A	H	H	A	H	A	H	A	H	H	H	H	H	H	H	H	H	H	A	A	A	H	A	H	A	A	A
40	2	Tag_19598r	27.5	22	scaffold26007	2840	-	-	-	-	-	A	H	A	H	H	H	H	H	H	A	H	H	A	H	A	H	A	H	A	H	-	H	H	-	H	H	-	H	-	A	A	A	H	A	-	A	A	A
41	2	Tag_10290r	27.5	22	scaffold04065	14653	Chr07	5080178	H	H	-	A	H	A	H	H	H	H	H	H	A	H	H	A	H	A	H	A	H	A	H	H	H	H	H	H	H	H	H	H	A	A	A	H	A	-	A	A	A
42	2	Tag_25275r	27.5	22	scaffold95101	575	-	-	H	H	H	A	H	A	H	H	H	H	H	H	A	H	H	A	H	A	H	A	H	A	H	H	H	H	H	H	H	H	H	H	A	A	A	H	A	H	A	A	A
43	2	Tag_23138r	28.1	23	scaffold56344	988	Chr02	7526025	H	H	H	A	H	A	H	H	H	H	H	H	A	H	H	A	H	A	H	A	H	A	H	H	H	H	H	H	H	H	H	H	A	A	A	H	A	H	A	A	A
44	2	Tag_19599r	28.1	23	scaffold26007	2875	-	-	H	H	-	A	H	A	H	H	H	H	H	H	A	H	H	A	H	A	H	A	H	A	H	H	H	H	H	H	H	H	H	-	A	A	A	H	A	-	A	A	A
45	2	Tag_24386r	29.2	24	scaffold74275	844	Chr03	62343864	H	H	A	A	H	A	H	H	H	H	H	H	A	H	H	A	H	A	H	A	H	A	H	H	H	H	H	H	H	H	H	H	A	A	A	H	A	H	A	A	A
46	2	Tag_19600r	29.2	24	scaffold26007	4206	-	-	H	H	-	A	H	A	H	H	H	H	H	H	A	H	H	A	H	A	H	A	H	A	H	H	H	H	H	H	H	H	H	H	A	A	A	H	A	-	A	A	A
47	2	Tag_17407r	29.2	24	scaffold15444	4726	-	-	H	H	A	A	H	A	H	H	H	H	H	H	A	H	H	A	H	A	H	A	H	A	H	H	H	H	H	H	H	H	H	H	A	A	A	H	A	H	A	A	A
48	2	Tag_22760r	30.8	25	scaffold52050	302	Chr08	12299901	H	H	A	A	H	A	H	H	H	H	H	H	-	-	H	A	H	A	H	A	H	H	H	H	H	H	H	H	H	H	H	H	A	A	A	H	A	H	A	A	-
49	2	Tag_3333r	30.8	25	scaffold00691	82393	Chr10	55323185	H	H	A	A	H	A	H	H	H	H	H	H	A	H	H	A	H	A	H	A	H	H	H	H	H	H	H	H	H	H	H	H	A	A	A	H	A	H	A	A	A
50	2	Tag_11526r	30.8	25	scaffold05016	18835	Chr02	8125525	H	H	A	A	H	A	H	H	H	H	H	H	A	-	H	A	H	A	H	A	H	H	H	H	H	H	H	H	H	H	H	H	A	A	A	H	A	H	A	-	A
51	2	Tag_17747r	32.5	26	scaffold16717	1431	-	-	H	H	A	A	H	A	H	A	H	H	H	H	A	H	H	A	H	A	H	A	H	H	H	H	H	H	H	H	H	H	H	H	A	A	A	H	A	H	A	A	A
52	2	Tag_14476r	33.6	27	scaffold08370	7826	-	-	H	H	A	A	H	A	H	A	H	H	H	H	A	H	H	A	H	A	H	A	H	H	H	H	H	H	H	H	H	H	H	H	A	A	-	H	A	H	A	A	A
53	2	Tag_23928r	33.6	27	scaffold67791	810	Chr03	13092183	H	H	A	A	H	A	H	A	H	H	H	H	A	H	H	A	H	A	H	A	H	H	H	H	H	H	H	H	H	H	H	H	A	A	A	H	A	H	A	A	A
54	2	Tag_14475r	33.6	27	scaffold08370	7157	Chr02	8715435	H	H	A	A	H	A	H	A	H	H	H	H	A	H	H	A	H	A	H	A	H	H	H	H	H	H	H	H	H	H	H	H	A	A	A	H	A	H	A	A	A
55	2	Tag_14891r	34.1	28	scaffold09298	13833	Chr02	8906245	H	H	A	A	H	A	H	A	H	H	H	H	A	H	H	A	H	A	H	A	H	H	H	H	H	H	H	H	H	H	H	H	A	A	A	H	A	H	A	A	A
56	2	Tag_7236r	35.8	29	scaffold02298	42991	-	-	H	H	A	A	H	A	H	A	H	H	H	H	A	H	H	A	H	A	H	A	H	H	H	H	H	H	H	H	H	H	H	H	A	A	A	H	A	H	A	A	A
57	2	Tag_14954r	35.8	29	scaffold09428	8980	Chr01	2483126	H	H	A	A	H	A	H	A	H	H	H	H	A	H	H	A	H	A	H	A	H	H	H	H	H	H	H	H	H	H	H	H	A	A	A	H	A	H	A	A	A
58	2	Tag_16552r	35.8	29	scaffold12601	770	Chr10	9517240	H	H	A	A	H	A	H	A	H	H	H	H	A	H	H	A	H	A	H	A	H	H	H	H	H	H	H	H	H	H	H	H	A	A	A	H	A	H	A	A	A
59	2	Tag_17471r	35.8	29	scaffold15757	210	-	-	H	H	A	A	H	A	H	A	H	H	H	H	A	H	H	A	H	A	H	A	H	H	H	H	H	H	H	H	H	H	H	H	A	A	A	H	A	H	A	A	A
60	2	Tag_18319r	35.8	29	scaffold18711	4871	Chr02	8938717	H	H	A	A	H	A	H	A	H	H	H	H	A	H	H	A	H	A	H	A	H	H	H	H	H	H	H	H	H	H	H	H	A	A	A	H	A	H	A	A	A
61	2	Tag_11663r	35.8	29	scaffold05153	12296	Chr02	9444962	H	H	A	A	H	A	H	A	H	H	H	H	A	H	H	A	H	A	H	A	H	H	H	H	H	H	H	H	H	H	H	H	A	A	A	H	A	H	A	A	A
62	2	Tag_9479r	36.4	30	scaffold03532	25235	Chr02	9840448	H	H	A	A	H	A	H	A	H	H	H	H	A	H	H	A	H	A	H	A	H	H	H	H	H	H	H	H	H	H	H	H	A	A	A	H	A	H	A	A	A
63	2	Tag_3646r	37	31	scaffold00804	48267	-	-	H	H	A	A	H	A	H	A	H	H	H	H	A	H	H	A	H	A	H	A	H	H	H	H	H	H	H	H	H	H	H	H	A	A	A	H	A	H	A	A	A
64	2	Tag_16250r	37	31	scaffold11941	3921	Chr07	52813513	H	H	A	A	H	A	H	A	H	H	H	H	A	H	H	A	H	A	H	A	H	H	H	H	H	H	H	H	H	H	H	H	A	-	A	H	A	H	A	A	A
65	2	Tag_10167r	38.1	32	scaffold04003	19081	-	-	H	H	A	A	H	A	-	A	-	-	H	H	A	H	H	A	H	A	-	A	H	H	H	-	H	H	H	H	H	-	H	-	A	A	A	H	A	-	A	A	A
66	2	Tag_10172r	38.1	32	scaffold04003	19737	Chr10	60406105	H	H	A	A	H	A	H	A	H	H	H	H	A	H	H	A	H	A	H	A	H	H	H	H	H	H	H	H	H	H	H	H	A	A	A	H	A	H	A	A	A
67	2	Tag_8560r	38.7	33	scaffold02998	12412	-	-	H	H	A	A	H	A	H	A	H	H	H	H	A	H	H	A	H	A	H	A	H	H	H	H	H	H	H	H	H	H	H	H	A	A	A	H	A	H	A	A	A
68	2	Tag_421r	38.7	33	scaffold00056	159526	-	-	H	H	A	A	H	A	H	A	H	H	H	H	A	H	H	A	H	A	H	A	H	H	H	H	H	H	H	H	H	H	H	H	A	A	A	H	A	H	A	A	A
69	2	Tag_4212r	38.7	33	scaffold00995	23507	Chr03	60577098	H	H	A	A	H	A	H	A	H	H	H	H	A	H	H	A	H	A	H	A	H	H	H	H	H	H	H	H	H	H	H	H	A	A	A	H	A	-	A	A	A
70	2	Tag_19869r	38.7	33	scaffold27742	5552	Chr02	10605603	H	H	A	A	H	A	H	A	H	H	H	H	A	H	H	A	H	A	H	A	H	H	H	H	H	H	H	H	H	H	H	H	A	A	A	H	A	H	A	A	A
71	2	Tag_23659r	38.7	33	scaffold63952	980	-	-	H	H	A	A	H	A	H	A	H	H	H	H	A	H	H	A	H	A	H	A	H	H	H	H	H	H	H	H	H	H	H	H	A	A	A	H	A	H	A	A	A
72	2	Tag_1580r	38.7	33	scaffold00292	79080	-	-	H	H	A	A	H	A	H	A	H	H	H	H	A	H	H	A	H	A	H	A	H	H	H	H	H	H	H	H	H	H	H	H	A	A	A	H	A	-	A	A	A
73	2	Tag_18020r	38.7	33	scaffold17879	1521	Chr02	11455432	H	H	A	-	H	A	H	A	H	H	H	H	A	H	H	A	H	A	H	A	H	H	H	H	H	H	H	H	H	H	H	H	-	A	A	H	A	H	-	A	A
74	2	Tag_18021r	38.7	33	scaffold17879	2895	Chr02	11457430	H	H	A	A	H	A	H	A	H	H	H	H	A	H	H	A	H	A	H	A	H	H	H	H	H	H	H	H	H	H	H	H	A	A	A	H	A	H	A	A	A
75	2	Tag_16556r	38.7	33	scaffold12671	9541	Chr02	11737955	H	H	A	A	H	-	H	A	H	H	H	H	A	H	H	A	H	A	H	A	H	H	H	H	H	H	H	H	H	H	H	-	A	A	A	-	H	-	A	A	A
76	2	Tag_415r	39.8	34	scaffold00056	8508	Chr08	56206028	H	H	A	A	H	A	H	A	H	H	H	H	A	H	H	A	H	H	H	A	H	H	H	H	H	H	H	H	H	H	H	H	A	A	A	H	A	H	A	A	A
77	2	Tag_417r	39.8	34	scaffold00056	114643	-	-	H	H	A	A	H	A	H	A	H	H	H	H	A	H	H	A	H	H	H	A	H	H	H	H	H	H	H	H	H	H	H	H	A	A	A	H	A	H	A	A	A
78	2	Tag_14935r	39.8	34	scaffold09408	5390	Chr02	12377835	H	H	A	A	H	A	H	A	H	H	H	H	A	H	H	A	H	H	H	A	H	H	H	H	H	H	H	H	H	H	H	H	A	A	A	H	A	H	A	A	A
79	2	Tag_18644r	39.8	34	scaffold20331	5690	Chr05	60676563	H	H	A	A	H	A	H	A	H	H	H	H	A	H	H	A	H	H	H	A	H	H	H	H	H	H	H	H	H	H	H	H	A	A	A	H	A	H	A	A	A
80	2	Tag_19672r	40.9	35	scaffold26482	429	Chr02	12324229	H	H	A	A	H	A	H	A	H	H	H	H	A	H	H	A	H	H	H	A	H	H	H	H	H	H	H	H	H	H	H	H	A	A	A	H	A	H	A	A	A
81	2	Tag_8104r	43.1	36	scaffold02731	19792	Chr02	12757756	H	H	A	A	H	A	H	A	H	H	H	H	A	H	H	A	H	H	H	A	H	H	H	H	H	H	H	H	H	H	H	H	A	A	A	H	A	H	A	A	A
82	2	Tag_8102r	43.1	36	scaffold02731	4205	Chr02	12944242	H	H	A	A	H	A	H	A	H	H	H	H	A	H	H	A	H	H	H	A	H	H	H	H	H	H	H	H	H	H	H	H	A	A	A	H	A	H	A	A	A
83	2	Tag_8101r	43.1	36	scaffold02731	3670	Chr02	13010895	H	H	A	A	H	A	H	A	H	H	H	H	A	H	H	A	H	H	H	A	H	H	H	H	H	H	H	H	H	H	H	H	A	A	A	H	A	H	A	A	A
84	2	Tag_8098r	43.1	36	scaffold02731	2974	Chr02	13011622	H	H	A	A	H	A	H	A	H	H	H	H	A	H	H	A	H	H	H	A	H	H	H	H	H	H	H	H	H	H	H	H	A	A	A	H	A	H	A	A	A
85	2	Tag_23234r	43.6	37	scaffold57892	1773	-	-	H	H	A	A	H	A	H	A	H	H	H	H	A	H	H	A	H	H	H	A	H	H	H	H	H	H	H	H	H	H	H	H	A	A	A	H	A	H	A	A	A
86	2	Tag_6485	45.8	38	scaffold01894	29264	Chr02	13717967	H	H	-	A	H	A	H	A	H	H	H	H	A	H	H	A	H	H	H	A	H	H	H	H	H	H	H	H	H	H	H	H	A	A	A	H	A	H	A	A	A
87	2	Tag_7552	45.8	38	scaffold02439	29373	Chr02	14115198	H	H	A	A	H	A	H	A	H	H	H	H	A	H	H	A	H	H	H	A	H	-	H	H	H	H	H	H	H	H	H	H	A	A	A	H	A	-	A	A	A
88	2	Tag_20227	45.8	38	scaffold30014	4866	Chr06	56331988	H	H	A	A	H	A	H	A	H	H	H	H	A	H	H	A	H	H	H	A	H	H	H	H	H	H	H	H	H	H	H	H	A	A	A	H	A	H	A	A	A
89	2	Tag_17725	46.4	39	scaffold16573	5713	Chr02	63342765	H	H	A	A	H	A	H	A	H	H	H	H	A	H	H	A	H	H	H	A	H	H	H	H	H	H	H	H	H	H	H	H	A	A	A	H	H	H	A	A	A
90	2	Tag_7276	46.4	39	scaffold02316	38199	Chr02	14377893	H	H	A	A	H	A	H	A	H	H	H	H	A	H	H	A	H	H	H	A	H	H	H	H	H	H	H	H	H	H	H	H	A	A	A	H	H	H	A	A	A
91	2	Tag_18434	48.1	40	scaffold19460	234	Chr10	3446509	H	H	A	A	H	A	H	A	H	H	H	H	A	H	H	A	H	H	H	A	H	H	H	H	H	H	H	H	H	H	H	A	A	A	A	H	H	H	A	A	A
92	2	Tag_18437	48.1	41	scaffold19460	283	Chr10	3446509	H	H	A	A	H	A	H	A	H	H	H	H	A	H	H	A	H	H	H	A	H	H	H	H	H	H	H	H	H	H	H	A	A	A	A	H	H	H	A	A	A
93	2	Tag_12478r	50.3	42	scaffold05850	3208	Chr03	38787596	H	H	A	A	H	A	H	A	H	H	H	H	A	H	H	A	H	H	H	A	H	H	H	H	H	H	H	H	H	H	H	A	A	A	A	H	H	H	A	A	A
94	2	Tag_18513r	50.3	42	scaffold19717	3837	Chr02	17308498	H	H	A	A	H	A	H	A	H	H	H	H	A	H	H	A	H	H	H	A	H	H	H	H	H	H	H	H	H	H	H	A	A	A	A	H	H	H	A	A	A
95	2	Tag_24646r	50.3	42	scaffold80793	324	Chr01	24263472	H	H	A	A	H	A	H	A	H	H	H	H	A	H	H	A	H	H	H	A	H	H	H	H	H	H	H	H	H	H	H	A	A	A	A	H	H	H	A	A	A
96	2	Tag_8840	50.3	42	scaffold03208	21196	-	-	-	H	A	A	H	A	H	A	H	H	H	H	A	H	H	A	H	H	H	A	H	H	H	H	H	H	H	H	H	H	H	A	A	A	A	H	H	H	A	A	A
97	2	Tag_4474	50.3	42	scaffold01074	24792	Chr02	46790927	H	H	A	A	H	A	H	A	H	H	H	H	A	H	H	A	H	H	H	A	H	H	H	H	H	H	H	H	H	H	H	A	A	A	A	H	H	H	A	A	A
98	2	Tag_23192	50.3	42	scaffold57319	628	Chr02	18764389	H	H	A	A	H	A	H	A	H	H	H	H	A	H	H	A	H	H	H	A	H	H	H	H	H	H	H	H	H	H	H	A	A	A	A	H	H	H	A	A	A
99	2	Tag_20342	50.9	43	scaffold30860	2617	Chr02	18942294	H	H	A	A	H	A	H	A	H	H	H	H	A	H	H	A	H	H	H	A	H	H	H	H	H	H	H	H	H	H	H	A	A	A	A	H	H	H	A	H	A
100	2	Tag_23261	50.9	43	scaffold58408	1925	Chr04	59255385	H	H	A	A	H	A	H	A	H	H	H	H	A	H	H	A	H	H	H	A	H	H	H	H	H	H	H	H	H	H	H	A	A	A	A	H	H	H	A	H	A
101	2	Tag_3434	51.5	44	scaffold00727	26813	-	-	H	H	A	A	H	A	H	A	H	H	H	H	A	H	H	A	H	H	H	A	H	H	H	H	H	H	H	H	H	H	H	A	A	A	A	H	H	H	A	H	A
102	2	Tag_3564	51.5	44	scaffold00771	71630	-	-	H	H	A	A	H	A	H	A	H	-	A	H	A	H	H	A	H	H	H	A	H	H	H	H	H	H	H	H	H	H	H	A	A	A	A	H	H	H	A	H	A
103	2	Tag_5846	51.5	44	scaffold01654	37547	Chr01	20008210	H	H	A	A	H	A	H	A	H	H	H	H	A	H	H	A	H	H	H	A	H	H	H	H	H	H	H	H	H	H	H	A	A	A	A	H	H	H	A	H	A
104	2	Tag_6985	51.5	44	scaffold02154	24698	-	-	H	H	A	A	H	A	H	A	H	H	H	H	A	H	H	A	H	H	H	A	H	H	H	H	H	H	H	H	H	H	H	A	A	A	A	H	H	H	A	H	A
105	2	Tag_22283	51.5	44	scaffold47095	2545	Chr02	20861179	H	H	-	A	H	A	H	A	H	H	H	H	A	H	H	A	H	H	H	A	H	H	H	H	H	H	H	H	H	H	H	A	A	A	A	H	H	H	A	H	A
106	2	Tag_7923	52.6	45	scaffold02640	12860	Chr02	50012121	H	H	A	A	H	A	H	A	H	H	H	H	A	H	H	A	H	H	H	A	H	H	H	H	H	H	H	H	H	H	H	A	A	A	A	H	H	H	A	H	A
107	2	Tag_1251	53.1	46	scaffold00235	19336	Chr02	52014240	H	H	A	A	H	A	H	A	H	H	H	H	A	H	H	A	H	H	H	A	H	H	H	H	H	H	H	H	H	H	H	A	A	A	A	H	H	H	A	H	A
108	2	Tag_23182	54.2	47	scaffold57169	1082	Chr02	52055419	H	H	A	A	H	A	H	A	H	H	H	H	A	H	H	A	H	H	H	A	H	H	H	H	H	H	H	H	H	H	H	A	A	A	A	H	H	H	A	H	A
109	2	Tag_13701	54.2	47	scaffold07330	14600	-	-	H	H	A	A	H	A	H	A	H	H	H	H	A	H	H	A	H	H	H	A	H	H	H	H	H	H	H	H	H	H	H	A	A	A	A	H	H	H	A	H	A
110	2	Tag_6278	54.2	47	scaffold01827	21867	-	-	H	H	-	A	H	-	H	A	H	H	H	H	-	H	H	A	H	-	H	A	H	H	H	H	H	H	H	-	H	H	H	-	A	A	A	H	H	-	A	-	A
111	2	Tag_22923r	54.2	48	scaffold53796	113	-	-	H	H	A	A	H	A	H	A	H	H	H	H	A	H	H	A	-	H	H	A	H	H	H	H	H	H	H	H	-	H	H	A	A	A	A	H	H	H	A	H	A
112	2	Tag_22462r	54.2	49	scaffold48894	1119	Chr02	52117120	H	H	A	A	H	A	H	A	H	H	H	H	A	H	H	A	H	H	H	A	H	H	H	H	H	H	H	H	H	H	H	A	A	A	A	H	H	H	A	H	A
113	2	Tag_13718r	54.2	49	scaffold07330	15835	-	-	H	H	A	A	H	A	H	A	H	H	H	H	A	H	H	A	H	H	H	A	H	H	H	H	H	-	H	H	H	H	H	A	A	A	A	H	H	H	A	H	A
114	2	Tag_6277r	54.8	50	scaffold01827	21866	-	-	H	H	-	A	H	-	H	A	H	H	H	H	-	H	H	A	H	H	H	A	H	H	H	H	H	H	H	H	H	H	H	-	A	A	A	H	H	-	H	H	A
115	2	Tag_447r	54.8	50	scaffold00064	191900	Chr02	52995340	H	H	A	A	H	A	H	A	H	H	H	H	A	H	H	A	H	H	H	A	H	H	H	H	H	H	H	H	H	H	H	A	A	A	A	H	H	H	A	H	A
116	2	Tag_17149r	54.8	50	scaffold14513	1102	Chr09	31774260	H	H	A	A	H	A	H	-	H	H	H	H	A	H	H	A	H	H	H	A	H	H	H	H	H	H	H	H	H	H	H	A	A	-	-	H	H	H	-	H	A
117	2	Tag_8887r	55.4	51	scaffold03225	21393	Chr02	53897621	H	H	A	A	H	A	H	A	H	H	H	H	A	H	H	A	H	H	H	A	H	H	H	H	H	H	H	H	H	H	H	A	A	A	A	H	H	H	A	H	A
118	2	Tag_5836r	55.4	51	scaffold01650	28868	-	-	H	H	A	A	H	A	H	A	H	H	H	H	A	H	H	A	H	H	H	A	H	H	H	H	H	H	H	H	H	H	H	A	A	A	A	H	H	H	A	H	A
119	2	Tag_7544r	58.2	52	scaffold02438	14763	Chr06	51495155	H	H	A	H	H	A	H	A	H	H	H	H	A	H	H	A	H	H	H	A	H	H	H	H	H	H	H	H	H	H	H	A	A	A	H	H	H	H	A	H	A
120	2	Tag_2109r	59.9	53	scaffold00409	49346	Chr03	57267175	H	H	A	H	H	A	H	A	H	H	H	H	A	H	H	A	H	H	H	A	H	H	H	H	H	H	H	H	H	H	H	A	A	A	H	H	H	H	A	H	A
121	2	Tag_1946r	61	54	scaffold00360	45888	Chr01	50666832	H	H	A	H	H	A	H	A	H	H	H	H	A	H	H	A	H	H	H	A	H	H	H	H	H	H	H	H	H	H	A	A	A	A	H	H	H	H	A	H	A
122	2	Tag_9735r	61	54	scaffold03698	22594	Chr02	46870660	H	H	A	H	H	A	H	A	H	H	H	H	A	H	H	A	H	H	H	A	H	H	H	H	H	H	H	H	H	H	A	A	A	A	H	H	H	H	A	H	A
123	2	Tag_22634r	61	54	scaffold50855	3085	-	-	H	H	A	H	H	A	H	A	H	H	H	H	A	H	H	A	H	H	H	A	H	H	H	H	H	H	H	H	H	H	A	A	A	A	H	H	H	H	A	H	A
124	2	Tag_2946r	62.1	55	scaffold00601	2692	Chr02	56699087	H	H	A	H	H	A	H	A	H	H	H	H	A	H	H	A	H	H	H	A	H	H	H	H	H	H	H	H	H	H	A	A	A	A	H	H	H	H	A	H	A
125	2	Tag_2951r	62.1	55	scaffold00601	51537	-	-	H	H	A	H	H	A	H	A	H	H	H	H	A	-	H	A	H	-	H	A	H	H	H	H	H	H	H	H	H	H	A	A	A	A	H	H	H	H	A	-	-
126	2	Tag_12112r	62.1	55	scaffold05492	5833	Chr10	20338526	H	H	A	H	H	A	H	A	H	H	H	H	A	H	H	A	H	H	H	A	H	H	H	H	H	H	H	H	H	H	A	A	A	A	H	H	H	H	A	H	A
127	2	Tag_15449r	64.9	56	scaffold103366	1163	Chr06	38194015	H	H	A	H	H	A	H	A	H	H	H	H	A	A	H	A	H	H	H	A	H	H	H	A	H	H	H	H	H	H	A	A	A	-	H	H	H	H	A	H	A
128	2	Tag_2934r	64.9	56	scaffold00594	50912	-	-	H	H	A	H	H	A	H	A	H	H	H	H	A	A	H	A	H	H	H	A	H	H	H	A	H	H	H	H	H	H	A	A	A	A	H	H	H	H	A	H	A
129	2	Tag_7720r	64.9	56	scaffold02540	5527	Chr02	57742417	H	H	A	H	H	A	H	A	H	H	H	H	A	A	H	A	H	H	H	A	H	H	H	A	H	H	H	H	H	H	A	A	A	A	H	H	H	H	A	H	A
130	2	Tag_3628r	67.1	57	scaffold00801	55139	Chr01	12837291	H	H	A	H	H	A	H	A	H	H	H	H	A	A	H	A	H	H	H	A	H	H	H	A	H	H	H	A	H	H	A	A	A	A	H	H	H	H	A	H	A
131	2	Tag_16585r	68.2	58	scaffold12752	2773	Chr02	58996951	H	H	A	H	H	A	H	A	H	H	H	A	A	A	H	A	H	H	H	A	H	H	H	A	H	H	H	A	H	H	A	H	A	A	H	H	H	H	A	H	A
132	2	Tag_8602r	68.2	58	scaffold03053	19610	-	-	H	H	A	H	H	A	H	A	H	H	H	A	A	A	H	A	H	H	H	A	H	H	H	A	H	H	H	A	H	H	A	H	A	A	H	H	H	H	A	H	A
133	2	Tag_16297r	68.2	58	scaffold12055	4069	-	-	H	H	A	H	H	A	H	A	H	H	H	A	A	A	H	A	H	H	H	A	H	H	H	A	H	H	H	A	H	H	A	H	A	A	H	H	H	H	A	H	A
134	2	Tag_18147r	68.2	58	scaffold18050	474	Chr02	59032247	H	H	-	H	H	A	H	A	H	H	H	A	A	A	H	A	H	H	H	A	H	H	H	A	H	H	H	A	H	H	A	H	A	A	H	H	H	-	A	H	A
135	2	Tag_13657r	68.8	59	scaffold07291	13749	Chr02	59164159	H	H	A	H	H	A	H	A	H	H	H	A	A	A	H	H	H	H	H	A	H	H	H	A	H	H	H	A	H	H	A	H	A	A	H	H	H	H	A	H	A
136	2	Tag_7167r	68.8	59	scaffold02249	36314	Chr02	59188302	H	H	A	H	H	A	H	A	H	H	H	A	A	A	H	H	H	H	H	A	H	H	H	A	H	H	H	A	H	H	A	H	A	A	H	H	H	H	A	H	A
137	2	Tag_21356r	73.8	60	scaffold38099	2461	Chr02	60036058	H	H	A	H	H	A	H	A	A	H	H	A	A	A	H	H	H	H	H	A	H	H	H	A	H	H	H	A	H	H	A	H	A	A	H	H	H	H	A	H	A
138	2	Tag_18058r	75.4	61	scaffold17943	7753	Chr06	51645184	H	H	-	H	H	A	H	A	A	H	H	A	A	A	H	H	H	H	H	H	H	H	H	A	H	H	H	A	H	H	A	-	A	A	H	H	H	-	A	H	A
139	2	Tag_22959r	75.4	61	scaffold54132	733	Chr02	60563590	H	H	A	H	H	A	H	A	A	H	H	A	A	A	H	H	H	H	H	H	H	H	H	A	H	H	H	A	H	H	A	H	A	A	H	H	H	H	A	H	A
140	2	Tag_24846r	77.1	62	scaffold85123	950	Chr02	60706840	H	H	-	H	H	A	H	A	A	H	H	A	H	A	H	H	H	H	H	H	H	-	H	A	H	H	H	A	H	H	A	-	A	A	H	H	H	-	A	H	A
141	2	Tag_17456r	78.2	63	scaffold15656	5784	Chr02	61109760	H	H	A	H	H	A	H	A	A	H	H	A	H	A	H	H	H	H	H	H	H	H	H	A	H	H	H	A	H	H	A	H	A	A	H	H	H	H	A	H	A
142	2	Tag_17457r	78.2	63	scaffold15656	6722	Chr02	61110416	H	H	A	H	H	A	H	A	A	H	H	A	H	A	H	H	H	H	H	H	H	H	H	A	H	H	H	A	H	H	A	H	A	A	H	H	H	H	A	H	A
143	2	Tag_19883r	79.1	64	scaffold27867	1745	-	-	H	H	H	H	H	H	H	A	A	H	H	-	H	A	H	H	H	H	H	H	H	-	H	-	H	H	H	-	H	H	H	H	H	A	H	H	H	H	A	H	A
144	2	Tag_10985r	80	65	scaffold04553	9955	-	-	H	H	A	H	H	-	H	A	H	H	H	A	H	-	H	H	H	H	H	H	H	H	H	-	H	H	H	-	H	H	-	H	A	A	H	H	H	H	A	H	A
145	2	Tag_4577r	80	65	scaffold01113	14503	Chr03	47224509	H	H	A	H	H	A	H	A	A	H	H	A	H	A	H	H	H	H	H	H	H	H	H	A	H	H	H	A	H	H	A	H	A	A	H	H	H	H	A	H	A
146	2	Tag_11904r	80	65	scaffold05342	4425	-	-	H	H	A	H	H	A	H	A	A	H	H	A	H	A	H	H	H	H	H	H	H	H	H	A	H	H	H	A	H	H	A	H	A	A	H	H	H	H	A	H	A
147	2	Tag_11110r	80	65	scaffold04643	25250	Chr02	61494586	H	H	A	H	H	A	H	A	A	H	H	A	H	A	H	H	H	H	H	H	H	H	H	A	H	H	H	A	H	H	A	H	A	A	H	H	H	H	A	H	A
148	2	Tag_19461r	80	65	scaffold25403	1300	Chr02	61808861	H	-	A	H	-	A	H	A	A	H	H	A	H	A	H	H	H	H	H	-	H	H	H	A	H	H	H	A	H	H	A	H	A	A	-	H	H	H	A	H	A
149	2	Tag_24137r	80	65	scaffold70457	1156	-	-	H	H	A	H	H	A	H	A	A	H	H	A	H	A	H	H	H	H	H	H	H	H	H	A	H	H	H	A	H	H	A	H	A	A	H	H	H	H	A	H	A
150	2	Tag_4473r	81.7	66	scaffold01073	7411	Chr02	62209611	H	H	-	H	H	-	H	A	A	A	H	A	H	A	H	H	H	H	H	H	H	-	H	A	H	H	H	A	H	H	A	-	A	A	H	H	-	-	-	H	A
151	2	Tag_24500r	81.7	66	scaffold76425	966	Chr03	68730195	H	H	A	H	H	A	H	-	A	A	H	A	H	-	H	H	H	H	H	H	H	H	H	A	H	H	H	A	H	H	-	H	A	A	H	H	H	H	A	H	A
152	2	Tag_7457r	82.3	67	scaffold02393	32742	Chr02	62331501	H	H	A	H	H	A	H	A	A	A	H	A	H	A	H	H	H	H	H	H	H	H	H	A	H	H	H	A	H	H	A	H	A	A	H	H	H	H	A	H	A
153	2	Tag_17989r	82.9	68	scaffold17709	734	Chr04	4280581	H	H	A	H	H	A	H	A	A	A	H	A	H	A	H	H	H	H	H	H	H	H	H	A	H	H	H	A	H	H	A	H	A	A	H	H	H	H	A	H	A
154	2	Tag_24601r	82.9	68	scaffold78704	1325	Chr04	65700593	H	H	A	H	H	A	H	A	A	A	H	A	H	A	H	H	H	H	H	H	H	H	H	A	H	H	H	A	H	H	A	H	A	A	H	H	H	H	A	H	A
155	2	Tag_21907r	85.7	69	scaffold44012	2791	Chr02	62972229	H	H	A	H	H	A	H	H	A	A	H	A	H	A	H	H	H	H	H	H	H	H	H	A	H	H	H	A	H	H	A	H	A	A	H	H	H	H	A	H	A
156	2	Tag_3539r	85.7	69	scaffold00762	73291	Chr07	6406193	H	H	A	H	H	A	H	H	A	A	H	A	H	A	H	H	H	H	H	H	H	H	H	A	H	H	H	A	H	H	A	H	A	A	H	H	H	H	A	H	A
157	2	Tag_4861	86.8	70	scaffold01232	9807	Chr02	63114856	H	H	A	H	H	A	H	H	A	A	H	A	H	A	H	H	H	H	H	H	H	H	H	A	H	H	H	A	H	H	A	H	A	A	H	H	H	H	A	H	A
158	2	Tag_14337	87.3	71	scaffold08184	7842	Chr02	63334750	H	H	-	H	H	A	H	H	A	A	H	A	H	A	H	H	H	H	H	H	H	H	H	A	H	H	H	A	H	H	A	H	A	A	H	H	H	H	A	H	A
159	2	Tag_10101r	88.4	72	scaffold03944	6859	Chr02	63578847	H	H	A	H	H	A	H	H	A	A	H	A	H	A	H	H	H	H	H	H	A	H	H	A	H	H	H	A	H	H	A	H	A	A	H	H	H	H	A	H	A
160	2	Tag_11768	88.4	72	scaffold05240	12497	Chr02	63630335	H	H	-	H	H	-	H	H	A	A	H	A	-	A	H	H	H	H	H	H	A	-	H	A	H	H	H	A	H	H	A	-	A	A	H	-	H	-	A	H	A
161	2	Tag_17608	89.5	73	scaffold16161	8046	Chr02	63924437	H	H	A	H	A	A	H	H	A	A	H	A	H	A	H	H	H	H	H	H	A	H	H	A	H	H	H	A	H	H	A	H	A	A	H	H	H	H	A	H	A
162	2	Tag_12203	89.5	73	scaffold05582	3132	Chr02	63951894	H	H	A	H	A	A	H	H	A	A	H	A	H	A	H	H	H	H	H	H	A	H	H	A	H	H	H	A	H	H	A	H	A	A	H	H	H	H	A	H	A
163	2	Tag_8880	90.1	74	scaffold03222	36663	Chr02	64002896	H	H	A	H	A	A	H	H	A	A	H	A	H	A	H	H	H	H	H	H	A	H	H	A	H	H	H	A	H	H	A	H	A	A	H	H	H	-	A	H	A
164	2	Tag_8878	90.1	74	scaffold03222	35214	Chr02	64004698	H	H	A	H	A	A	H	H	A	A	H	A	H	A	H	H	H	H	H	H	A	H	H	A	H	H	H	A	H	H	A	H	A	A	H	H	H	H	A	H	A
165	2	Tag_25153	90.1	74	scaffold92315	324	Chr02	64120362	H	H	A	H	A	A	H	H	A	A	H	A	H	A	H	H	H	H	H	H	A	H	H	A	H	H	H	A	H	H	A	H	A	A	H	H	H	H	A	H	A
166	2	Tag_2745	90.7	75	scaffold00551	66108	-	-	H	H	A	H	A	A	H	H	A	A	H	A	H	A	H	H	H	H	H	H	A	H	H	A	H	H	H	A	H	H	A	H	A	A	H	H	H	H	A	H	A
167	2	Tag_12278r	91.2	76	scaffold05644	15545	Chr03	73610549	H	H	A	H	A	A	H	H	A	A	H	A	H	A	H	H	H	H	H	H	A	H	H	A	H	H	H	A	H	H	A	H	A	A	H	H	H	H	A	H	A
168	2	Tag_23552r	92.3	77	scaffold62414	1796	Chr07	64873917	H	H	A	H	A	A	H	H	A	A	H	A	H	A	H	H	H	H	H	H	A	H	H	A	H	H	H	A	H	H	A	H	A	A	H	A	H	H	A	H	A
169	2	Tag_23608	92.3	77	scaffold63439	995	Chr02	64890580	H	H	A	H	A	A	H	H	A	A	H	A	H	A	H	H	H	H	H	H	A	H	H	A	H	H	H	A	H	H	A	H	A	A	H	A	H	H	A	H	A
170	2	Tag_8515r	93.4	78	scaffold02981	10837	Chr02	64912045	H	H	A	H	A	A	H	H	A	A	H	A	H	A	H	H	H	H	H	H	A	H	H	A	H	H	H	A	H	H	A	H	A	A	H	A	H	H	A	H	A
171	2	Tag_8516r	93.4	78	scaffold02981	11828	Chr02	64913174	H	H	A	H	A	A	H	H	A	A	H	A	H	A	H	H	H	H	H	H	A	H	H	A	H	H	H	A	H	H	A	H	A	A	H	A	H	H	A	H	A
172	2	Tag_22852	93.4	78	scaffold53118	2719	Chr02	65136565	H	H	A	H	A	A	H	H	A	A	H	A	H	A	H	H	H	H	H	H	A	H	H	A	H	H	H	A	H	H	A	H	A	A	H	A	H	H	A	H	A
173	2	Tag_7955	93.4	78	scaffold02645	18519	Chr02	66818472	H	H	A	H	A	A	H	-	A	A	H	A	H	A	H	H	H	H	H	H	A	H	H	A	H	H	H	A	H	H	A	H	A	A	H	A	H	H	A	H	A
174	2	Tag_5656r	93.4	78	scaffold01560	12479	-	-	H	H	A	H	A	A	H	H	A	A	H	A	H	A	H	H	H	H	H	H	A	H	H	A	H	H	H	A	H	H	A	H	A	A	H	A	H	H	A	H	A
175	2	Tag_11314r	93.4	78	scaffold04803	1915	Chr03	12004258	H	H	A	H	A	A	H	H	A	A	H	A	H	A	H	-	H	-	H	-	A	H	H	A	H	H	H	A	H	H	A	H	A	A	H	A	H	-	A	H	A
176	2	Tag_14534	94	79	scaffold08458	12415	Chr02	65421991	H	H	A	H	A	A	H	H	A	A	H	A	H	A	H	H	H	H	H	H	A	H	H	A	H	H	H	A	H	H	A	-	A	A	H	A	H	H	A	H	A
177	2	Tag_14981r	94.5	80	scaffold09456	8628	Chr02	65846754	H	H	A	H	A	A	H	H	A	A	H	A	H	A	H	H	H	H	H	H	A	H	H	A	H	H	H	A	H	H	A	H	A	A	H	A	H	H	A	H	A
178	2	Tag_3401	95.6	81	scaffold00711	22324	Chr02	66468297	A	H	A	H	A	A	H	H	A	A	H	A	H	A	H	H	H	H	H	H	A	H	H	A	H	H	H	A	H	H	A	-	A	A	H	A	H	-	A	H	A
179	2	Tag_20241	95.6	81	scaffold30069	1854	Chr02	66569420	A	H	A	H	A	A	H	H	A	A	H	A	H	A	H	H	H	H	H	H	A	H	H	A	H	H	H	A	H	H	A	H	A	A	H	A	H	H	A	H	A
180	2	Tag_9624	96.2	82	scaffold03615	24359	-	-	A	H	-	H	A	-	-	H	A	A	H	A	H	A	H	H	H	H	H	H	A	H	H	A	H	H	-	A	H	H	A	H	A	A	H	A	H	-	A	H	A
181	2	Tag_6027	96.2	82	scaffold01723	8664	Chr07	60878164	A	H	A	H	A	A	H	H	A	A	H	A	H	A	H	H	H	H	H	H	A	H	H	A	H	H	H	A	H	H	A	H	A	A	H	A	H	H	A	H	A
182	2	Tag_23097	96.2	82	scaffold55770	2118	Chr02	67153458	A	H	A	H	A	A	H	H	A	A	H	A	H	A	H	H	H	H	H	H	A	H	H	A	H	H	H	A	H	H	A	H	A	A	H	A	H	H	A	H	A
183	2	Tag_13818	96.2	82	scaffold07497	11441	Chr02	67261767	A	H	A	H	A	A	H	H	A	A	H	A	H	A	H	H	H	H	H	H	A	H	H	A	H	H	H	A	H	H	A	H	A	A	H	A	H	H	A	H	A
184	2	Tag_15678	96.2	82	scaffold10741	6119	Chr02	67312052	A	H	A	H	A	A	H	H	A	A	H	A	H	A	H	H	H	H	H	H	A	H	H	A	H	H	H	A	H	H	A	H	A	A	H	A	H	H	A	H	A
185	2	Tag_19449	96.2	82	scaffold25280	5067	Chr02	67678964	A	H	A	H	A	A	H	H	A	A	H	A	H	A	H	H	H	H	H	H	-	H	H	A	H	H	H	A	H	H	A	-	A	A	H	A	H	H	-	H	A
186	2	Tag_19443	96.2	82	scaffold25280	3829	Chr02	67679927	A	H	A	H	A	A	H	H	A	A	H	A	H	A	H	H	H	H	H	H	A	H	H	A	H	H	H	A	H	H	A	H	A	A	H	A	H	H	A	H	A
187	2	Tag_9623	96.2	82	scaffold03615	21273	Chr02	67764233	A	H	A	H	A	A	-	H	A	A	H	A	H	A	H	H	H	H	H	H	A	H	H	A	H	H	H	A	H	H	A	H	A	A	H	A	H	-	A	H	A
188	2	Tag_21141r	96.2	82	scaffold36375	371	Chr02	67802779	A	H	A	H	A	A	H	H	A	A	H	A	H	A	H	H	H	H	H	H	A	H	H	A	H	H	H	A	H	H	A	H	A	A	H	A	H	H	A	H	A
189	2	Tag_23745r	96.2	82	scaffold65029	1835	Chr02	69178926	A	H	-	H	A	A	H	H	A	A	H	A	H	A	H	H	H	H	H	H	A	H	H	A	H	H	H	A	H	H	A	H	A	A	H	A	H	-	A	H	A
190	2	Tag_19441	96.2	82	scaffold25280	730	-	-	A	H	A	H	A	A	H	H	A	A	H	A	H	A	H	H	H	H	H	H	A	H	H	A	H	H	H	A	H	H	A	H	A	A	H	A	H	H	A	H	A
191	2	Tag_14715	96.2	82	scaffold08831	12867	-	-	A	H	A	H	A	-	H	H	A	A	H	A	H	A	H	H	H	H	H	H	A	-	H	A	H	H	H	A	H	H	A	-	A	A	H	A	H	-	A	H	A
192	2	Tag_14723r	97.9	83	scaffold08887	4917	-	-	A	A	A	H	A	A	H	H	A	A	H	A	H	A	H	H	H	H	H	H	A	H	H	A	H	H	H	A	H	H	A	H	A	A	H	A	H	H	A	H	A
193	2	Tag_8005r	97.9	83	scaffold02688	8799	-	-	A	A	A	H	A	A	H	H	A	A	H	A	H	A	H	H	H	H	H	H	A	H	H	A	H	H	H	A	H	H	A	H	A	A	H	A	H	H	A	H	A
194	2	Tag_8004	97.9	83	scaffold02688	8774	-	-	A	A	A	H	A	A	H	H	A	A	H	A	H	A	H	H	H	H	H	H	A	H	H	A	H	H	H	A	H	H	A	H	A	A	H	A	H	H	A	-	A
195	2	Tag_20444	97.9	83	scaffold31556	155	Chr02	67878778	A	A	A	H	A	A	H	H	A	A	H	A	H	A	H	H	H	H	H	H	A	H	H	A	H	H	H	A	H	H	A	H	A	A	H	A	H	H	A	H	A
196	2	Tag_19928	97.9	83	scaffold28172	384	Chr02	67908169	A	A	A	H	A	A	H	H	A	A	H	A	H	A	H	H	H	H	H	H	A	H	H	A	H	H	H	A	H	H	A	H	A	A	H	A	H	H	A	H	A
197	2	Tag_13626	97.9	83	scaffold07274	13842	Chr02	68082385	A	A	A	H	A	A	H	H	A	A	H	A	H	A	H	H	H	H	H	H	A	H	H	A	H	H	H	A	H	H	A	H	A	A	H	A	H	H	A	H	A
198	2	Tag_18740r	97.9	83	scaffold20938	4441	Chr02	68099191	A	A	A	H	A	A	H	H	A	A	H	A	H	A	H	H	H	H	H	H	A	H	H	A	H	H	H	A	H	H	A	H	A	A	H	A	H	H	A	H	A
199	2	Tag_17926r	97.9	83	scaffold17518	2298	Chr02	68195703	A	A	-	H	A	-	H	H	A	A	H	A	H	A	H	H	H	H	H	H	A	H	H	A	H	H	H	A	H	H	A	H	A	A	H	A	H	-	A	H	A
200	2	Tag_10315	97.9	83	scaffold04077	24920	Chr02	68293464	A	A	A	H	A	A	H	H	A	A	H	A	H	A	H	H	H	H	H	H	A	H	H	A	H	H	H	A	H	H	A	H	A	A	H	A	H	H	A	H	A
201	2	Tag_19194r	97.9	83	scaffold23589	3000	Chr02	68333264	A	A	A	H	A	A	H	H	A	A	H	A	H	A	H	H	H	H	H	H	A	H	H	A	H	H	H	A	H	H	A	H	A	A	H	A	H	H	A	H	A
202	2	Tag_21450r	97.9	83	scaffold38720	2551	Chr02	68356215	A	A	-	H	A	-	H	H	A	A	H	A	H	A	H	H	H	H	H	H	A	H	H	A	H	H	H	A	H	H	A	H	A	A	H	-	H	-	A	H	A
203	2	Tag_11304	98.5	84	scaffold04779	19721	Chr02	68638072	A	A	A	H	A	A	H	H	A	A	H	A	H	A	H	H	H	H	H	H	A	H	H	A	H	H	H	A	H	H	A	H	A	A	H	A	H	H	A	H	A
204	2	Tag_19977	98.5	84	scaffold28439	3174	Chr02	68864826	A	A	A	H	A	A	H	H	A	A	H	A	H	A	H	H	H	H	H	H	A	H	H	A	H	H	H	A	H	H	A	H	A	A	H	A	H	H	A	H	A
205	2	Tag_13827	100.2	85	scaffold07541	15743	-	-	A	A	A	H	A	A	H	H	A	A	H	A	H	A	H	H	H	H	H	H	A	H	H	A	H	H	H	A	H	H	A	H	A	A	H	A	H	H	A	H	A
206	2	Tag_21770	100.2	85	scaffold42234	2910	Chr02	61641034	A	A	A	H	A	A	H	H	A	A	H	A	H	A	H	H	H	H	H	H	A	H	H	A	H	H	H	A	H	H	A	H	A	A	H	A	H	H	A	H	A
207	2	Tag_18711r	100.8	86	scaffold20710	6863	Chr02	69201760	A	A	A	H	A	H	H	H	A	A	H	A	H	A	H	H	-	H	H	H	A	H	H	A	H	H	H	A	H	H	A	-	A	A	H	A	H	H	A	H	A
208	2	Tag_12922r	100.8	86	scaffold06398	2652	Chr02	69232702	A	A	A	H	A	H	H	H	A	A	H	A	H	A	H	H	H	H	H	H	A	H	H	A	H	H	H	A	H	H	A	H	A	A	H	A	H	H	A	H	A
209	2	Tag_5286	100.8	86	scaffold01396	21135	Chr02	69350857	A	A	-	H	A	H	H	H	A	A	H	A	H	A	H	H	H	H	H	H	A	H	H	A	H	H	H	A	H	H	A	H	A	A	H	A	H	-	A	H	A
210	2	Tag_7591r	101.4	86	scaffold02466	35898	Chr02	69540104	A	A	A	H	A	H	H	H	A	A	H	A	H	A	H	H	H	H	H	H	A	H	H	A	H	H	H	A	H	H	A	H	A	A	H	A	H	H	A	H	A
211	2	Tag_18026	101.4	86	scaffold17892	9413	Chr02	69645977	A	A	A	H	A	H	H	H	A	A	H	A	H	A	H	H	H	H	H	H	A	H	H	A	H	H	H	A	H	H	A	H	A	A	H	A	H	H	A	H	A
212	2	Tag_7612r	101.4	86	scaffold02488	30725	Chr10	52434024	A	A	A	H	A	H	H	H	A	A	H	A	H	A	H	H	H	H	H	H	A	H	H	A	H	H	H	A	H	H	A	H	A	A	H	A	H	H	A	H	A
213	2	Tag_16406r	101.4	86	scaffold12347	4184	Chr02	69787686	A	A	A	H	A	H	H	H	A	A	H	A	H	A	H	H	H	H	H	H	A	H	H	A	H	H	H	A	H	H	A	H	A	-	H	A	H	H	A	H	A
214	2	Tag_8542r	101.4	86	scaffold02993	20232	-	-	A	A	A	H	A	H	H	H	A	A	H	A	H	-	H	H	H	H	H	H	A	H	H	A	H	H	H	A	H	H	A	H	A	-	H	A	H	H	A	H	A
215	2	Tag_18483r	104.2	87	scaffold19599	4515	Chr02	69957898	A	A	A	H	A	H	H	H	A	A	H	A	H	A	H	H	H	H	H	H	A	H	H	A	H	H	H	A	H	H	A	H	A	A	H	A	H	H	A	H	H
216	2	Tag_17330	104.2	87	scaffold15241	5114	Chr02	70034876	A	A	A	H	A	H	H	H	A	A	H	A	H	A	H	H	H	H	H	H	A	H	H	A	H	H	H	A	-	H	A	H	A	A	H	A	H	H	A	-	H
217	2	Tag_14772r	104.2	87	scaffold08987	19074	Chr02	70089690	A	A	-	H	A	H	-	H	A	A	H	A	-	A	H	H	H	H	H	H	A	-	H	A	H	H	H	A	H	H	A	-	A	A	H	-	H	-	A	H	H
218	2	Tag_22256	104.2	87	scaffold46891	3622	Chr02	70125133	A	A	A	H	A	H	H	H	A	A	H	A	H	A	H	H	H	H	H	H	A	H	H	A	H	H	H	A	H	H	A	H	A	A	H	A	H	H	A	H	H
219	2	Tag_3931	106.4	88	scaffold00916	53229	Chr01	14013317	A	A	A	H	A	H	H	H	A	A	H	A	H	A	H	A	H	H	H	H	A	H	H	A	H	H	H	A	H	H	A	H	A	A	H	A	H	H	A	H	H
220	2	Tag_25260	106.9	89	scaffold94706	1105	Chr02	70408417	A	A	A	H	A	H	H	H	A	A	H	A	H	A	H	A	A	H	H	H	A	H	H	A	H	H	H	A	H	H	A	H	A	A	H	A	H	H	A	H	H
221	2	Tag_4304r	106.9	89	scaffold01021	61599	Chr02	70541632	A	A	A	H	A	H	H	H	A	A	H	A	H	A	H	A	A	H	H	H	A	H	H	A	H	H	H	A	H	H	A	H	A	A	H	A	H	H	A	H	H
222	2	Tag_21586	106.9	89	scaffold40079	4345	Chr02	70547828	A	A	A	H	A	H	H	H	A	A	H	A	H	A	H	A	A	H	H	H	A	H	H	A	H	H	H	A	H	H	A	H	A	A	H	A	H	H	A	H	H
223	2	Tag_9693	107.5	90	scaffold03684	27109	Chr02	70641909	A	A	A	H	A	H	H	A	A	A	H	A	H	A	H	A	A	H	H	H	A	H	H	A	H	H	H	A	H	H	A	H	A	A	H	A	H	H	A	H	H
224	2	Tag_9692	107.5	90	scaffold03684	24022	Chr02	70645497	A	A	A	H	A	H	H	A	A	A	H	A	H	A	H	A	A	H	H	H	A	H	H	A	H	H	H	A	H	H	A	H	A	A	H	A	H	H	A	H	H
225	2	Tag_22707	107.5	90	scaffold51578	2498	Chr02	70781363	A	A	A	H	A	H	H	A	A	A	H	A	H	A	H	A	A	H	H	H	A	H	H	A	H	H	H	A	H	H	A	H	A	A	H	A	H	H	A	H	H
226	2	Tag_16650r	107.5	90	scaffold12979	9616	Chr02	70812518	A	A	A	H	A	H	H	A	A	A	H	A	H	A	H	A	A	H	H	H	A	H	H	A	H	H	H	A	H	H	A	H	A	A	H	A	H	H	A	H	H
227	2	Tag_21035r	110.8	91	scaffold35404	2662	Chr02	71904598	A	A	A	H	A	H	H	A	A	A	H	A	H	A	H	A	A	H	H	H	A	H	H	A	H	H	H	A	H	H	A	H	A	A	H	A	H	H	A	H	H
228	2	Tag_20768r	114.1	92	scaffold33651	4359	Chr02	72706000	A	A	A	A	A	H	H	A	A	A	H	A	H	A	H	A	A	H	H	H	A	H	H	A	H	H	H	A	H	H	A	H	A	A	H	A	H	H	A	H	H
229	2	Tag_8784	115.2	93	scaffold03146	24773	Chr02	72787973	A	A	A	A	A	H	H	A	A	A	H	A	H	-	H	A	A	-	-	H	A	H	H	A	H	H	H	A	H	H	A	H	A	A	H	A	H	H	A	-	H
230	2	Tag_17876	115.2	93	scaffold17215	8241	Chr02	72995552	A	A	A	A	A	H	H	A	A	A	H	A	H	A	H	A	A	H	H	H	A	H	H	A	H	H	H	A	H	H	A	H	A	A	H	A	H	H	A	H	H
231	2	Tag_15880	115.2	93	scaffold11063	1651	Chr02	73166893	A	A	A	A	A	H	H	A	A	A	H	A	H	A	H	A	A	H	H	H	A	H	H	A	H	H	H	A	H	H	A	H	A	A	H	A	H	H	A	H	H
232	2	Tag_14602	115.2	93	scaffold08576	6526	Chr02	73250115	A	A	A	A	A	H	H	A	A	A	H	A	H	A	H	A	A	H	H	H	A	H	H	A	H	H	H	A	H	H	A	H	A	A	H	A	H	H	A	H	H
233	2	Tag_22316	115.2	93	scaffold47248	533	Chr02	73322855	A	A	-	A	A	H	-	A	A	A	H	A	A	A	H	A	A	H	-	H	A	H	H	A	H	-	H	A	H	H	A	H	A	A	H	A	H	-	-	H	H
234	2	Tag_24895	115.2	93	scaffold85741	711	Chr02	73379650	A	A	A	A	A	H	H	A	A	A	H	A	H	A	H	A	A	H	H	H	A	H	H	A	H	H	H	A	H	H	A	H	A	A	H	A	H	H	A	H	H
235	2	Tag_17289	115.2	93	scaffold15122	8729	-	-	A	A	A	A	A	H	H	A	A	A	H	A	H	A	H	A	A	H	H	H	A	H	H	A	H	H	H	A	H	H	A	H	A	A	H	A	H	H	A	H	H
236	2	Tag_20745	116.3	94	scaffold33533	3806	Chr10	4591168	A	A	A	A	A	H	H	A	A	A	H	A	H	A	H	A	A	H	H	H	A	H	H	A	H	H	H	A	H	H	A	H	A	A	H	A	H	H	A	H	H
237	2	Tag_18859r	116.8	95	scaffold21622	4954	Chr02	73737608	A	A	A	A	A	H	H	A	A	A	H	A	H	A	H	A	A	H	H	H	A	H	H	A	H	H	H	A	H	H	A	H	A	A	A	A	H	H	A	H	H
238	2	Tag_21216r	116.8	95	scaffold37207	2551	Chr02	73854756	A	A	A	A	A	H	H	A	A	A	H	A	H	A	H	A	A	H	H	H	A	H	H	A	H	H	H	A	H	H	A	H	A	A	A	A	H	H	A	H	H
239	2	Tag_5327r	117.4	96	scaffold01416	50469	-	-	A	A	A	A	A	H	H	A	A	A	H	A	H	A	H	A	A	H	H	H	A	H	H	A	H	H	H	A	H	H	A	H	A	A	A	A	H	H	A	H	H
240	2	Tag_24658r	117.4	96	scaffold81193	221	Chr02	74007220	A	A	A	A	A	H	H	A	A	A	H	A	H	A	H	A	A	H	H	H	A	H	H	A	H	H	H	A	H	H	A	H	A	A	A	A	H	H	A	H	H
241	2	Tag_16117r	117.4	96	scaffold11600	4593	Chr06	54867574	A	A	A	A	A	H	H	A	A	-	H	A	H	A	H	A	A	H	H	H	A	H	H	A	H	H	H	A	H	H	A	H	A	A	A	A	H	H	A	H	H
242	2	Tag_12129r	118	97	scaffold05519	17401	Chr07	58906680	A	A	A	A	A	H	H	A	A	A	H	A	H	A	H	A	A	H	H	H	A	H	H	A	H	H	H	A	H	H	A	H	A	A	A	A	H	H	A	H	H
243	2	Tag_17531r	118	97	scaffold16008	7729	Chr01	73231277	A	-	-	A	A	H	H	A	A	-	H	-	H	A	H	A	-	H	H	H	A	H	H	A	H	H	H	-	H	H	A	H	A	-	-	-	H	H	-	H	H
244	2	Tag_20130r	118	97	scaffold29182	488	Chr09	10354383	A	A	A	A	A	H	H	A	A	A	H	A	H	A	H	A	A	H	H	H	A	H	H	A	H	H	H	A	H	H	A	H	A	A	A	A	H	H	A	H	H
245	2	Tag_22326r	118	97	scaffold47422	2437	Chr02	74345132	A	A	A	A	A	H	H	A	A	A	H	A	H	A	H	A	A	H	H	H	A	H	H	A	H	H	H	A	H	H	A	H	A	A	A	A	H	H	A	H	H
246	2	Tag_24685r	118	97	scaffold81786	1723	Chr02	74521588	A	A	A	A	A	H	H	A	A	A	H	A	H	A	H	A	A	H	H	H	A	H	H	A	H	H	H	A	H	H	A	H	A	A	A	A	H	H	A	H	H
247	2	Tag_9936	118	97	scaffold03815	26427	Chr03	3782732	A	A	A	A	A	H	H	A	A	A	H	A	H	A	H	A	A	H	H	H	A	H	H	A	H	H	H	A	H	H	A	H	A	A	A	A	H	H	A	H	H
248	2	Tag_25052r	118	97	scaffold89013	470	Chr06	43501472	A	A	A	A	A	H	H	A	A	A	H	A	H	A	H	A	A	H	H	H	A	H	H	A	H	H	H	A	H	H	A	H	A	A	A	A	H	H	A	H	H
249	2	Tag_13652	118	97	scaffold07289	16658	Chr02	74611598	A	A	A	A	A	H	H	A	A	A	H	A	H	A	H	A	A	H	H	H	A	H	H	A	H	H	H	A	H	H	A	H	A	A	A	A	H	H	A	H	H
250	2	Tag_13886r	118	97	scaffold07602	16225	Chr02	74690057	A	A	A	A	A	H	H	A	A	A	H	A	H	A	H	A	A	H	H	H	A	H	H	A	H	H	H	A	H	H	A	H	A	A	A	A	H	H	A	H	H
251	2	Tag_16149	118.6	97	scaffold11678	11666	Chr02	74973981	A	A	A	A	A	H	H	A	A	A	H	A	H	A	H	A	A	H	H	H	A	H	H	A	H	H	H	A	H	H	A	H	A	A	A	A	H	H	A	H	H
252	2	Tag_18795	118.6	97	scaffold21370	4293	Chr02	75051947	A	A	A	A	A	H	H	A	A	A	H	A	H	A	H	A	A	H	H	H	A	H	H	A	H	H	H	A	H	H	A	H	A	A	A	A	H	H	A	H	H
253	2	Tag_17455r	118.6	97	scaffold15638	4565	Chr02	75287029	A	A	A	A	A	H	H	A	A	-	H	A	H	A	H	A	A	H	H	H	A	H	H	A	H	H	H	A	H	H	A	-	A	A	A	A	H	H	A	H	H
254	2	Tag_20378	118.6	97	scaffold31234	4760	Chr02	75295301	A	A	A	A	A	H	H	A	A	A	H	A	H	A	H	A	A	H	H	H	A	H	H	A	H	H	H	A	H	H	A	H	A	A	A	A	H	-	A	H	H
255	2	Tag_14235	119.7	98	scaffold08085	5895	Chr02	75505461	A	A	A	A	H	H	H	A	A	A	H	A	H	A	H	A	A	H	H	H	A	H	H	A	H	H	H	A	H	H	A	H	A	A	A	A	H	H	A	H	H
256	2	Tag_8205r	119.7	99	scaffold02778	14157	Chr04	65088128	A	A	A	A	H	H	H	A	A	A	H	A	H	A	H	A	A	H	H	H	A	H	H	A	H	H	H	A	H	H	A	H	A	A	A	A	H	H	A	H	H
257	2	Tag_4246r	120.3	100	scaffold01000	65909	Chr02	75570453	A	A	A	A	H	H	H	A	A	A	H	A	H	A	H	A	A	H	H	H	A	H	H	A	H	H	H	A	H	H	A	H	A	A	A	A	H	H	A	H	H
258	2	Tag_25206r	120.9	101	scaffold93803	1130	Chr04	6484526	A	A	A	A	H	H	H	A	A	A	A	A	H	A	H	A	A	H	H	H	A	H	H	A	H	H	H	A	H	H	A	H	A	A	A	A	H	H	A	H	H
259	2	Tag_15535r	120.9	101	scaffold105061	639	Chr03	67789393	A	A	-	A	H	H	H	A	A	A	A	A	H	A	H	A	A	H	H	H	A	H	H	A	H	H	H	A	H	H	A	H	A	A	A	A	H	H	A	H	H
260	2	Tag_12648r	120.9	101	scaffold06061	7923	Chr02	76409786	A	A	A	A	H	H	H	A	A	A	A	A	H	A	H	A	A	H	H	H	A	H	H	A	H	H	H	A	H	H	A	H	A	A	A	A	H	H	A	H	H
261	2	Tag_11623r	121.5	102	scaffold05121	15550	Chr03	25881543	A	A	A	A	H	H	H	A	A	A	A	A	H	A	H	A	A	H	H	H	A	H	H	A	H	H	H	A	H	H	A	H	A	A	A	A	H	H	A	H	H
262	2	Tag_4773r	121.5	102	scaffold01215	64067	-	-	A	A	A	A	H	H	H	A	A	A	A	A	H	A	H	A	A	H	H	H	A	H	H	A	H	H	H	A	H	H	A	H	A	A	A	A	H	H	A	H	H
263	2	Tag_14600r	122.1	103	scaffold08569	12185	Chr07	60274769	A	A	A	A	H	H	H	A	A	A	A	A	H	-	H	A	A	H	H	H	A	H	H	A	H	H	H	A	H	H	A	H	A	A	A	A	H	H	A	H	H
264	2	Tag_14594	122.1	103	scaffold08569	5939	Chr02	76729038	A	A	A	A	H	H	H	A	A	A	A	A	H	A	H	A	A	H	H	H	A	H	H	A	H	H	H	A	H	H	A	-	A	A	A	A	H	H	A	H	H
265	2	Tag_7700	123.8	104	scaffold02532	26684	Chr02	76957321	A	A	A	A	H	H	H	A	A	A	A	A	H	A	H	A	A	H	H	H	A	H	H	A	H	H	H	A	H	H	A	H	A	A	A	A	H	H	A	H	H
266	2	Tag_8715r	123.8	104	scaffold03111	20884	Chr04	616492	A	A	A	A	H	H	H	A	A	A	A	A	H	A	H	A	A	H	H	H	A	H	H	A	H	H	H	A	H	H	A	H	A	A	A	A	H	H	A	H	H
267	2	Tag_9438r	123.8	104	scaffold03505	5854	Chr02	77592042	A	A	A	A	H	H	H	A	A	A	A	A	H	A	H	A	A	H	H	H	A	H	H	A	H	H	H	A	H	H	A	H	A	A	A	A	H	H	A	H	H
268	2	Tag_5260r	123.8	104	scaffold01381	5528	-	-	A	A	A	A	H	H	H	A	A	A	A	A	H	A	H	A	A	H	H	H	A	H	H	A	H	H	H	A	H	H	A	H	A	A	A	A	H	H	A	H	H
269	2	Tag_8722r	123.8	104	scaffold03111	34521	Chr01	69650074	A	-	A	A	H	H	H	A	A	A	A	A	H	A	H	A	A	H	H	H	A	-	H	A	H	H	H	A	H	H	A	H	A	A	A	A	H	H	A	H	H
1	3	Tag_7327r	0	1	scaffold02332	33722	Chr03	461373	H	H	H	H	A	H	H	H	H	A	A	A	A	A	H	A	A	A	A	H	H	H	A	A	A	H	A	A	A	A	H	A	A	H	H	A	H	A	A	A	A
2	3	Tag_13340r	0.6	2	scaffold06925	23309	Chr09	3809255	H	H	H	H	A	H	H	H	H	A	A	A	A	A	H	A	A	A	A	H	H	H	A	A	A	H	A	A	A	A	H	A	A	H	H	A	H	-	A	A	A
3	3	Tag_13342	0.6	3	scaffold06925	23401	Chr03	728653	H	H	H	H	A	H	H	H	H	A	A	A	A	A	H	A	A	A	A	H	H	H	A	A	A	H	A	A	A	A	H	A	A	H	H	A	H	-	A	A	A
4	3	Tag_13338	0.6	3	scaffold06925	995	Chr03	776933	H	H	H	H	A	H	H	H	H	A	A	A	A	A	H	A	A	A	A	H	H	H	A	A	A	H	A	A	A	A	H	A	A	H	H	A	H	A	A	A	A
5	3	Tag_11098	0.6	3	scaffold04642	1295	-	-	H	H	H	H	A	H	H	H	H	A	A	A	A	A	H	A	A	A	A	H	H	H	A	A	A	H	A	A	A	A	H	A	A	H	H	A	H	A	A	A	A
6	3	Tag_10835	1.2	4	scaffold04448	8359	Chr03	1030098	H	H	H	H	A	H	H	H	H	A	A	A	A	A	H	A	A	-	A	H	H	H	A	A	A	-	A	A	A	A	H	A	A	-	-	A	-	A	A	A	-
7	3	Tag_13797	1.2	4	scaffold07484	14468	-	-	H	H	H	H	A	H	H	H	H	A	A	A	A	A	H	A	A	A	A	H	H	H	A	A	A	H	A	A	A	A	H	A	A	H	H	A	H	A	A	A	A
8	3	Tag_12935	1.8	5	scaffold06451	19011	Chr03	1357260	H	H	H	H	A	H	H	H	H	A	A	A	A	A	H	A	A	A	A	H	H	H	A	A	A	H	A	A	A	A	H	A	A	H	H	A	H	-	A	A	A
9	3	Tag_11721r	1.8	5	scaffold05218	7903	Chr03	1448189	H	H	H	H	A	H	-	H	H	A	A	A	H	A	H	A	A	A	A	H	H	H	A	A	A	H	A	A	A	A	H	A	A	H	H	-	H	A	A	A	A
10	3	Tag_11722	1.8	5	scaffold05218	20009	Chr03	1467538	H	H	H	H	A	H	H	H	H	A	A	A	A	A	H	A	A	A	A	H	H	H	A	A	A	H	A	A	A	A	H	A	A	H	H	A	H	A	A	A	A
11	3	Tag_25267	1.8	5	scaffold95004	445	-	-	H	H	H	H	A	H	H	H	H	A	A	A	A	A	H	A	A	A	A	H	H	H	A	A	A	H	A	A	A	A	H	A	A	H	H	A	H	A	A	A	A
12	3	Tag_17338r	2.9	6	scaffold15292	8870	Chr02	7074589	H	H	H	H	A	H	H	H	H	A	A	A	A	A	H	A	A	A	A	H	H	H	A	A	A	H	A	A	A	A	H	A	A	H	H	A	H	A	A	A	A
13	3	Tag_11574	2.9	6	scaffold05062	25583	Chr03	1813671	H	H	H	H	A	H	H	H	H	A	A	A	A	A	H	A	A	A	A	H	H	H	A	A	A	H	A	A	A	A	H	A	A	H	H	A	H	A	A	A	A
14	3	Tag_14065	2.9	6	scaffold07800	9405	Chr05	70681150	H	H	H	H	-	H	H	H	H	A	A	A	A	A	H	A	-	A	A	H	H	H	A	A	-	H	A	A	A	A	H	A	A	H	H	A	H	A	A	A	A
15	3	Tag_12925r	4	7	scaffold06413	14646	Chr03	1991691	H	H	H	H	A	H	H	H	H	A	A	A	A	A	H	A	A	H	A	H	H	H	A	A	A	H	A	A	A	A	H	A	A	H	H	A	H	A	A	A	A
16	3	Tag_10238r	4	8	scaffold04021	6849	-	-	H	H	-	H	A	-	H	H	H	A	A	A	A	A	H	A	A	H	A	H	H	H	A	A	A	H	A	A	A	A	H	A	A	H	H	A	H	A	A	A	A
17	3	Tag_6576r	4	8	scaffold01935	8129	Chr02	37086635	H	H	H	H	A	H	H	H	H	A	A	A	A	A	H	A	A	H	A	H	H	H	A	A	A	H	A	A	A	A	H	A	A	H	H	A	H	A	A	A	A
18	3	Tag_6556r	4.6	9	scaffold01928	41040	Chr04	42194066	H	H	H	H	A	H	H	H	H	A	A	A	A	A	H	A	A	H	A	H	H	H	A	A	A	H	A	A	A	A	H	A	A	H	H	A	H	A	A	A	A
19	3	Tag_11872r	5.2	10	scaffold05328	2206	Chr03	2245152	-	H	-	H	A	-	H	H	H	A	A	A	H	A	H	A	A	H	A	H	H	-	A	A	A	H	A	A	A	A	H	-	A	H	H	A	H	-	A	A	A
20	3	Tag_12169	5.8	10	scaffold05563	17646	Chr03	2344720	H	H	H	H	A	H	H	H	H	A	A	A	A	A	H	A	A	H	A	H	H	H	A	A	A	H	A	A	A	A	H	A	A	H	H	A	H	A	A	A	A
21	3	Tag_12559	5.8	10	scaffold05929	5566	Chr03	2451143	H	H	H	H	A	H	H	H	H	A	A	A	A	A	H	A	A	H	A	H	H	H	A	A	A	H	A	A	A	A	H	A	A	H	H	A	H	A	A	A	A
22	3	Tag_23220r	5.8	10	scaffold57776	1677	Chr03	2492395	H	H	H	H	A	H	H	H	H	A	A	A	A	A	H	A	A	H	A	H	H	H	A	A	A	H	A	A	A	A	H	A	A	H	H	A	H	A	A	A	A
23	3	Tag_20118r	5.8	10	scaffold29121	1558	Chr03	2523143	H	H	H	H	A	H	H	H	H	A	A	A	A	A	H	A	A	H	A	H	H	H	A	A	A	H	A	A	A	A	H	A	A	H	H	A	H	A	A	A	A
24	3	Tag_13559r	5.8	10	scaffold07214	9157	Chr03	2590495	H	H	H	H	A	H	H	H	H	A	A	A	A	A	H	A	A	H	A	H	H	H	A	A	A	H	A	A	A	A	-	A	A	H	H	A	H	A	A	A	A
25	3	Tag_12698	5.8	10	scaffold06129	1770	Chr03	2646397	H	H	-	H	A	H	H	H	H	A	A	A	A	A	H	A	A	H	A	H	H	H	A	A	A	H	A	A	A	A	H	A	A	H	H	A	H	-	A	A	A
26	3	Tag_13778	5.8	10	scaffold07456	9483	Chr03	2735365	H	H	H	H	A	H	H	H	H	A	A	A	A	A	H	A	A	H	A	H	H	H	A	A	A	H	A	A	A	A	H	A	A	H	H	A	H	A	A	A	A
27	3	Tag_13776	5.8	10	scaffold07456	1115	Chr03	2751952	H	H	H	H	A	H	H	H	H	A	A	A	A	A	H	-	A	H	A	H	H	H	A	A	A	H	A	A	A	A	H	A	A	H	H	A	H	A	A	A	A
28	3	Tag_19966	5.8	10	scaffold28433	3044	Chr03	64793368	H	H	H	H	A	H	H	H	H	A	A	A	A	A	H	A	A	H	A	H	H	H	A	A	A	H	A	A	A	A	H	A	A	H	H	A	H	A	A	A	A
29	3	Tag_11871	5.8	10	scaffold05328	1541	Chr02	67716005	H	H	H	H	A	H	H	H	H	A	A	A	A	A	H	A	A	H	A	H	H	H	A	A	A	H	A	A	A	A	H	A	A	H	H	A	H	A	A	A	A
30	3	Tag_19168	5.8	10	scaffold23506	3776	-	-	H	H	H	H	A	H	H	H	H	A	A	A	A	A	H	A	A	H	A	H	H	H	A	A	A	H	A	A	A	A	H	A	A	H	H	A	H	A	A	A	A
31	3	Tag_19204	6.9	11	scaffold23621	5105	Chr03	3040193	H	H	H	H	A	H	H	H	H	A	A	A	A	A	H	A	A	H	A	H	H	H	A	A	A	H	A	A	A	A	H	A	A	H	H	A	H	A	A	A	A
32	3	Tag_6699	6.9	11	scaffold02033	16791	Chr10	46162229	H	H	H	H	A	H	H	H	H	A	A	A	A	A	H	A	A	H	A	H	H	H	A	A	A	H	A	A	A	A	H	A	A	H	H	A	H	A	A	A	A
33	3	Tag_6940r	11.4	12	scaffold02136	28427	Chr03	4114407	H	H	H	H	A	-	H	H	-	A	H	A	A	A	H	A	A	H	A	H	H	H	A	A	A	-	A	A	A	A	H	A	A	H	H	A	H	A	A	A	A
34	3	Tag_7975r	13	13	scaffold02656	26697	Chr03	4267685	H	H	H	H	A	H	H	H	H	A	H	A	A	A	H	A	A	H	A	H	H	H	A	A	A	H	A	A	A	A	H	A	A	H	H	A	H	A	A	A	A
35	3	Tag_9452r	14.1	14	scaffold03507	37652	Chr03	4545487	H	H	A	H	A	H	H	H	H	A	H	A	A	A	H	A	A	H	A	H	H	H	A	A	A	H	A	A	A	A	H	A	A	H	H	A	H	A	A	A	A
36	3	Tag_24823r	15.2	15	scaffold84870	1230	Chr06	52471940	H	H	A	H	A	H	H	H	H	A	H	A	A	A	H	A	A	H	A	A	H	H	A	A	A	H	A	A	A	A	H	A	A	H	H	A	H	A	A	A	A
37	3	Tag_13768r	15.2	15	scaffold07426	19003	-	-	H	H	A	H	A	H	H	H	H	A	H	A	A	A	H	A	A	H	A	A	H	H	A	A	A	H	A	A	A	A	H	A	A	H	H	A	H	A	A	A	A
38	3	Tag_17117r	15.2	15	scaffold14409	9925	Chr03	4727620	H	H	A	H	A	H	H	H	H	A	H	A	A	A	H	A	A	H	A	A	H	H	A	A	A	H	A	A	A	A	H	A	A	H	H	A	H	A	A	-	A
39	3	Tag_11446r	15.2	15	scaffold04934	3366	Chr03	4768068	H	H	A	H	A	H	H	H	H	A	H	A	A	A	H	A	A	H	A	A	H	H	A	A	A	H	A	A	A	A	H	A	A	H	H	A	H	A	A	A	A
40	3	Tag_25025r	15.2	15	scaffold88257	1392	Chr03	4946653	H	H	A	H	A	H	H	H	H	A	H	A	A	A	H	A	A	H	A	A	H	H	A	A	A	H	A	A	A	A	H	A	A	H	H	A	H	A	A	A	A
41	3	Tag_20096r	15.2	15	scaffold28920	68	Chr03	5002825	H	H	A	H	A	H	H	H	H	A	H	A	A	A	H	A	A	H	A	A	H	H	A	A	A	H	A	A	A	A	H	A	A	H	H	A	H	A	A	A	A
42	3	Tag_13385r	15.2	15	scaffold06982	8035	-	-	H	H	A	H	A	H	H	H	H	-	H	A	A	A	H	A	A	H	A	A	H	H	A	A	A	H	A	A	A	A	H	A	A	H	H	A	H	A	A	A	A
43	3	Tag_15577r	15.2	15	scaffold105522	401	Chr08	37866612	H	H	A	H	A	H	H	H	H	A	H	A	A	A	H	A	A	H	A	A	H	H	A	A	A	H	A	A	A	A	H	A	A	H	H	A	H	A	A	A	A
44	3	Tag_6739r	16.6	16	scaffold02060	20753	Chr03	5564103	H	H	A	H	A	H	H	H	H	A	H	A	A	A	H	A	A	H	A	A	H	H	A	A	A	H	A	A	A	A	H	A	A	H	H	A	H	A	A	A	A
45	3	Tag_22642r	18	17	scaffold51043	1053	Chr03	5683179	H	H	A	H	A	H	H	H	H	A	H	A	A	A	H	A	A	H	A	A	H	H	A	A	A	H	A	A	A	A	H	A	A	H	H	A	H	A	A	A	A
46	3	Tag_6787r	20.2	18	scaffold02076	16406	Chr03	6491668	H	H	A	H	A	H	H	H	H	A	H	A	A	A	H	A	A	H	A	A	H	H	A	A	A	H	A	A	A	A	H	H	A	H	H	A	H	A	A	A	A
47	3	Tag_941r	23	19	scaffold00175	123	Chr03	7430801	H	H	A	H	H	H	H	H	H	A	H	A	A	-	H	A	A	H	A	A	H	H	A	A	A	H	A	A	A	A	H	H	A	H	H	A	H	A	H	A	A
48	3	Tag_945r	24.1	20	scaffold00175	56578	Chr03	17300907	H	H	A	H	H	H	H	H	H	A	H	A	A	A	H	A	A	H	A	A	H	H	A	A	A	H	A	A	A	A	H	H	A	H	H	A	H	A	H	A	A
49	3	Tag_18232r	24.6	21	scaffold18208	4890	Chr03	7610961	H	H	A	H	H	H	H	H	H	A	H	A	A	A	H	A	A	H	A	A	H	H	A	A	A	H	A	A	A	A	H	H	A	H	H	A	H	A	H	A	A
50	3	Tag_947r	24.6	21	scaffold00175	70606	Chr10	60552481	H	H	H	H	H	H	H	H	H	A	H	A	A	A	H	A	A	H	A	A	H	H	A	A	A	H	A	A	A	A	H	-	A	H	H	A	H	A	H	A	A
51	3	Tag_13354r	25.9	22	scaffold06930	17389	-	-	H	H	A	H	H	H	H	H	H	A	H	A	A	A	H	A	A	H	A	A	H	H	A	A	A	H	A	A	A	A	H	H	A	H	H	A	H	A	H	A	A
52	3	Tag_11706r	28.6	23	scaffold05203	30750	-	-	H	H	-	H	H	H	H	H	H	A	H	A	A	A	H	A	A	H	A	A	H	H	A	A	A	H	A	A	A	A	H	H	A	H	H	A	H	H	H	A	A
53	3	Tag_5907r	28.6	23	scaffold01675	44250	-	-	H	H	A	H	H	H	H	H	H	A	H	A	A	A	H	A	A	H	A	A	H	H	A	A	A	H	A	A	A	A	H	H	A	H	H	A	H	A	H	A	A
54	3	Tag_9797r	28.6	23	scaffold03731	29414	Chr03	8519137	H	H	A	H	H	H	H	H	H	A	H	A	A	A	H	A	A	H	A	A	H	H	A	A	A	H	A	A	A	A	H	H	A	H	H	A	H	A	H	A	A
55	3	Tag_8095r	34.1	24	scaffold02723	16437	-	-	H	H	A	H	H	H	A	H	H	A	H	A	A	A	H	A	A	H	A	A	H	H	A	A	A	H	H	A	A	H	H	H	A	A	H	A	H	A	H	A	A
56	3	Tag_8080r	34.1	24	scaffold02723	12255	Chr03	10269668	H	H	A	H	H	H	A	H	H	A	H	A	A	A	H	A	A	H	A	A	H	H	A	A	A	H	H	A	A	H	H	H	A	A	H	A	H	A	H	A	A
57	3	Tag_22449r	34.7	25	scaffold48814	1526	Chr01	2823415	H	H	A	H	H	H	A	H	H	A	H	A	A	A	H	A	A	H	A	A	H	H	A	A	A	H	H	A	A	H	H	H	A	A	H	A	H	A	H	A	A
58	3	Tag_12117r	34.7	25	scaffold05503	11252	Chr02	72348311	H	H	A	H	H	H	A	H	H	A	H	A	A	A	H	A	A	H	A	A	H	H	A	A	A	H	H	A	A	H	H	H	A	A	H	A	H	-	H	A	A
59	3	Tag_21665r	35.8	26	scaffold41018	3522	Chr03	10765815	H	A	A	H	H	H	A	H	H	A	H	A	A	A	H	A	A	H	A	A	H	H	A	A	A	H	H	A	A	H	H	H	A	A	H	A	H	A	H	A	A
60	3	Tag_21538r	36.3	27	scaffold39637	1692	Chr03	10975597	H	A	A	H	H	H	A	H	H	A	H	H	A	A	H	A	A	H	A	A	H	H	A	A	A	H	H	A	A	H	H	H	A	A	H	A	H	A	H	A	A
61	3	Tag_8197r	36.9	28	scaffold02776	32614	-	-	H	A	A	H	H	H	A	H	H	A	H	H	A	A	H	A	A	H	A	A	H	H	A	A	A	H	H	A	A	H	H	H	A	A	H	A	H	A	H	A	A
62	3	Tag_6146r	36.9	28	scaffold01781	7080	Chr01	2288374	H	A	A	H	H	H	A	H	H	A	H	H	A	A	H	A	A	H	A	A	H	H	A	A	A	H	H	A	A	H	H	H	A	A	H	A	H	A	H	A	A
63	3	Tag_11754r	36.9	28	scaffold05225	13074	Chr03	11702544	H	A	A	H	H	H	A	H	H	A	H	H	A	A	H	A	A	H	A	A	H	H	A	A	A	H	H	A	A	H	H	H	A	A	H	A	H	A	H	A	A
64	3	Tag_10114r	38	29	scaffold03961	10433	Chr02	6427166	H	A	A	H	H	H	A	H	H	A	H	H	A	H	H	A	A	H	A	A	H	H	A	A	A	H	H	A	A	H	H	H	A	A	H	A	H	A	H	A	A
65	3	Tag_3702r	39.6	30	scaffold00823	21775	Chr03	12319720	H	A	A	H	H	H	A	H	H	A	H	H	A	H	H	A	A	H	A	A	H	H	A	A	A	H	H	A	A	H	H	H	A	A	H	A	H	A	H	A	A
66	3	Tag_1400r	42	31	scaffold00263	56755	Chr03	12937898	H	A	-	H	H	H	A	H	H	A	H	H	-	H	H	-	A	H	A	A	H	-	A	A	A	H	H	A	A	H	H	H	A	A	H	A	H	-	H	A	A
67	3	Tag_23199r	45.1	32	scaffold57490	2712	Chr10	17658816	-	A	-	H	H	H	A	H	H	H	H	H	H	H	H	A	-	H	A	H	H	H	-	A	A	H	H	A	-	H	H	-	-	A	H	A	H	A	H	H	H
68	3	Tag_19183r	50.8	33	scaffold23546	5285	Chr03	15803635	A	A	A	H	H	H	A	H	H	A	H	H	A	H	H	A	A	H	A	A	H	H	A	A	A	H	H	A	A	H	H	H	A	A	H	A	H	A	H	A	A
69	3	Tag_4928r	50.8	33	scaffold01262	46383	Chr09	59109496	A	A	A	H	H	H	A	H	H	A	H	H	A	H	H	A	A	H	A	A	H	H	A	A	A	H	H	A	A	H	H	H	A	A	H	A	H	A	H	A	A
70	3	Tag_2006	50.8	33	scaffold00377	17861	Chr01	71264120	A	A	A	H	H	H	A	H	H	A	H	H	A	H	H	A	A	H	A	A	H	H	A	A	A	H	H	A	A	H	H	H	A	A	H	A	H	A	H	A	A
71	3	Tag_24755	51.9	34	scaffold82499	758	-	-	A	A	A	H	H	H	A	H	H	A	H	H	A	H	H	A	A	H	A	A	H	H	A	A	A	H	H	A	A	H	H	H	A	A	H	A	H	A	H	A	A
72	3	Tag_20982	52.4	35	scaffold35057	1110	Chr03	16899112	A	A	A	H	H	H	A	H	H	A	H	H	A	H	H	A	A	H	A	A	H	H	A	A	A	H	H	A	A	H	H	H	A	A	H	A	H	A	H	A	A
73	3	Tag_22595	52.4	35	scaffold50258	1393	Chr03	16900974	A	A	A	H	H	H	A	H	H	A	H	H	A	H	H	A	A	H	A	A	H	H	A	A	A	H	H	A	A	H	H	H	A	A	H	A	H	A	H	A	A
74	3	Tag_6365	52.4	35	scaffold01850	56472	-	-	A	A	A	H	H	H	A	H	H	A	H	H	A	H	H	A	A	H	A	A	H	H	A	A	A	H	H	A	A	H	H	H	A	A	H	A	H	A	H	A	A
75	3	Tag_6357	52.4	35	scaffold01850	18408	Chr03	17593833	A	A	A	H	H	H	A	H	H	A	H	H	A	H	H	A	A	H	A	A	H	H	A	A	A	H	H	A	A	H	H	H	A	A	H	A	H	A	H	A	A
76	3	Tag_24597r	52.4	35	scaffold78673	370	-	-	A	A	-	H	H	H	-	H	H	A	H	H	A	H	H	A	A	H	A	A	H	-	A	A	A	H	H	A	A	H	H	H	-	A	H	-	H	-	H	A	A
77	3	Tag_16910r	53	36	scaffold13744	5264	Chr10	8452154	A	A	-	H	H	H	-	H	H	A	H	H	A	H	H	A	A	H	A	A	H	-	A	A	A	H	H	A	A	H	-	-	A	A	H	A	H	-	H	A	A
78	3	Tag_22611r	53	36	scaffold50437	413	Chr01	9175170	A	A	A	H	H	H	A	H	H	A	H	H	A	H	H	A	A	H	A	A	H	H	A	A	A	H	H	A	A	H	H	H	A	A	H	A	H	A	H	A	A
79	3	Tag_1149r	53	36	scaffold00213	17122	Chr03	18000969	A	A	A	H	H	H	A	H	H	A	H	H	A	H	H	A	A	H	A	A	H	H	A	A	A	H	H	A	A	H	H	H	A	A	H	A	H	A	H	A	A
80	3	Tag_25303	53	36	scaffold95992	1252	-	-	A	A	A	H	H	H	A	H	H	A	H	H	A	H	H	A	A	H	A	A	H	H	A	A	A	H	H	A	A	H	H	H	A	A	H	A	H	A	H	A	A
81	3	Tag_12411	53	36	scaffold05812	838	Chr03	18498473	A	A	A	H	H	H	A	H	H	A	H	H	A	H	H	A	A	H	A	A	H	H	A	A	A	H	H	A	A	H	H	H	A	A	H	A	H	A	H	A	A
82	3	Tag_18290r	53.8	37	scaffold18454	6040	Chr10	57767796	A	A	A	H	H	H	A	H	H	A	-	H	A	H	H	A	A	-	A	A	H	H	A	A	A	H	H	A	A	H	-	H	A	A	H	A	H	A	H	A	A
83	3	Tag_12466	54.6	38	scaffold05835	604	Chr05	5800333	A	A	-	H	H	H	-	H	H	A	H	H	A	H	H	A	A	H	A	A	H	H	A	A	A	H	H	A	A	H	H	H	A	A	H	A	H	-	H	A	A
84	3	Tag_5847r	54.6	38	scaffold01660	9995	Chr03	50801540	A	A	A	H	H	H	A	H	H	A	H	H	A	H	H	A	A	H	A	A	H	H	A	A	A	H	H	A	A	H	H	H	A	A	H	A	H	A	H	A	A
85	3	Tag_11967r	54.6	38	scaffold05394	7495	Chr03	50883891	A	A	A	H	H	H	A	H	H	A	H	H	A	H	H	A	A	H	A	A	H	H	A	A	A	H	H	A	A	H	H	H	A	A	H	A	H	A	H	A	A
86	3	Tag_7803r	54.6	38	scaffold02570	5396	Chr03	51265841	A	A	A	H	H	H	A	H	H	A	H	H	A	H	H	A	A	H	A	A	H	H	A	A	A	H	H	A	A	H	H	H	A	A	H	A	H	A	H	A	A
87	3	Tag_3065r	56.3	39	scaffold00638	22137	-	-	A	A	A	H	H	H	A	H	H	A	H	H	A	H	H	A	A	H	A	A	H	H	H	A	A	H	H	A	A	H	H	-	A	A	H	A	H	A	H	A	A
88	3	Tag_16330r	57.4	40	scaffold12128	11354	Chr03	52642199	A	A	A	H	H	H	A	H	H	-	H	H	A	H	H	A	A	H	A	A	H	H	H	A	A	H	H	A	A	H	H	H	H	A	H	A	H	A	H	A	A
89	3	Tag_16328r	57.4	40	scaffold12128	4747	Chr03	52647370	A	A	A	H	H	H	A	H	H	A	H	H	A	H	H	A	A	H	A	A	H	H	H	A	A	H	H	A	A	H	H	H	H	A	H	A	H	A	H	A	A
90	3	Tag_20691r	58	41	scaffold33040	1329	Chr03	52783264	A	A	A	H	H	H	A	H	H	A	H	H	A	H	H	A	A	H	A	A	H	H	H	A	A	H	H	A	A	H	H	H	H	A	H	A	H	A	H	A	A
91	3	Tag_19763r	58	41	scaffold26981	5138	Chr07	9088976	A	A	A	H	H	H	A	H	H	A	H	H	A	H	H	A	A	H	A	A	H	H	H	A	A	H	H	A	A	H	H	H	H	A	H	A	H	A	H	A	A
92	3	Tag_25116r	59.1	42	scaffold91757	1102	Chr03	53481777	A	A	A	H	H	H	A	H	H	A	H	H	A	H	H	A	A	H	A	A	H	H	H	A	A	H	H	A	A	H	H	H	H	A	H	A	H	A	H	A	A
93	3	Tag_7395r	60.8	43	scaffold02375	40206	Chr03	53736656	A	A	A	H	H	-	A	H	H	A	H	H	A	H	H	A	A	H	A	A	H	H	H	A	A	H	H	A	A	H	A	H	H	A	H	A	H	A	H	A	A
94	3	Tag_7394r	60.8	43	scaffold02375	2377	Chr06	53881905	A	A	A	H	H	H	A	H	H	-	H	H	A	-	H	-	A	-	A	A	H	H	H	A	A	H	H	A	A	-	A	H	H	-	H	A	H	A	H	A	-
95	3	Tag_3472r	63.6	44	scaffold00743	33467	-	-	A	H	A	H	H	H	A	H	H	A	H	H	A	H	H	A	A	H	A	A	H	H	H	A	A	H	H	A	A	H	A	H	H	A	H	A	A	A	H	A	A
96	3	Tag_13980r	65.2	45	scaffold07746	12248	Chr03	55102749	A	H	A	H	H	H	A	H	H	A	H	H	A	H	H	A	A	H	A	A	H	H	H	A	A	H	H	A	A	H	A	A	H	A	H	A	A	A	H	A	A
97	3	Tag_13997r	65.2	45	scaffold07746	13599	Chr03	55137595	A	H	A	H	H	H	A	H	H	A	H	H	A	H	H	A	A	H	A	A	H	H	H	A	A	H	H	A	A	H	A	A	H	A	H	A	A	A	H	A	A
98	3	Tag_22376r	65.8	46	scaffold47881	613	Chr03	55180960	A	H	A	H	H	H	A	H	H	A	H	H	A	H	H	A	A	H	A	A	H	H	H	A	A	H	H	A	A	H	A	A	H	A	H	A	A	A	H	A	A
99	3	Tag_9147r	66.4	47	scaffold03394	16082	Chr03	9963264	A	H	A	H	H	H	A	H	H	A	H	H	A	H	H	A	A	H	A	A	H	H	H	A	A	H	H	A	A	H	A	A	H	A	H	A	A	A	H	A	A
100	3	Tag_21363r	66.4	47	scaffold38177	2032	Chr03	55687626	A	H	-	H	H	H	A	H	H	A	H	H	A	H	H	A	A	H	A	A	H	H	H	A	A	H	H	A	A	H	A	A	H	A	H	A	A	-	H	A	A
101	3	Tag_17182r	68.1	48	scaffold14699	9497	-	-	A	H	A	H	H	H	A	H	H	A	H	H	A	H	H	A	A	H	A	A	H	H	H	A	A	H	H	A	A	H	A	A	H	A	H	A	A	A	H	A	A
102	3	Tag_2031r	69.2	49	scaffold00393	48688	Chr03	57266540	A	H	A	H	H	H	A	H	H	A	H	H	A	H	H	A	A	H	A	A	H	H	H	A	A	H	H	A	A	H	A	A	H	A	H	A	A	A	H	A	A
103	3	Tag_2032r	69.2	49	scaffold00393	78995	Chr03	57294806	A	H	-	H	H	-	-	H	H	A	H	H	A	H	H	A	A	H	A	A	H	-	H	A	A	H	H	A	A	H	A	A	H	A	H	-	A	-	H	A	A
104	3	Tag_18445r	69.2	49	scaffold19475	5329	Chr09	57255316	A	H	A	H	H	H	A	H	H	A	H	H	A	H	H	A	A	H	A	A	H	H	H	A	A	H	H	A	A	H	A	A	H	A	H	A	A	A	H	A	A
105	3	Tag_16768r	70.9	50	scaffold13312	6554	Chr03	57973253	A	H	A	H	H	H	A	H	H	A	H	H	A	H	H	A	A	H	A	A	H	H	H	A	A	H	H	A	A	H	A	A	H	A	H	A	A	A	H	A	A
106	3	Tag_8998r	71.4	51	scaffold03273	26959	Chr02	5507230	A	H	A	H	H	H	A	H	H	A	H	H	A	H	H	A	A	H	A	A	H	H	H	A	A	H	H	A	A	H	A	A	H	A	H	A	A	A	H	A	A
107	3	Tag_13373r	72	52	scaffold06959	16027	Chr03	58302247	A	H	A	H	H	H	A	H	H	A	H	H	A	H	H	A	A	H	A	H	H	H	H	A	A	H	H	A	A	H	A	A	H	A	H	A	A	A	H	A	A
108	3	Tag_13372r	72	52	scaffold06959	9815	Chr03	58309273	A	H	A	H	H	H	A	H	H	A	H	H	A	H	H	A	A	H	A	H	H	H	H	A	A	H	H	A	A	H	A	A	H	A	H	A	A	A	H	A	A
109	3	Tag_10323r	72.5	53	scaffold04082	16767	Chr02	6796054	A	H	A	H	H	H	A	H	H	A	H	H	A	H	H	A	A	H	A	H	H	H	H	A	A	H	H	A	A	H	A	A	H	A	H	A	A	A	H	A	A
110	3	Tag_3751r	74.2	54	scaffold00834	14699	Chr02	4174975	A	H	A	H	H	H	A	H	H	A	H	H	A	H	H	A	A	H	A	H	H	H	H	A	A	H	H	A	A	H	A	A	H	A	H	A	A	A	H	A	H
111	3	Tag_15834r	74.2	54	scaffold110200	137	Chr03	58602048	A	H	A	H	H	H	A	H	H	A	H	H	A	H	H	A	A	H	A	H	H	H	H	A	A	H	H	A	A	H	A	A	H	A	H	A	A	A	H	A	H
112	3	Tag_22563r	75.9	55	scaffold50032	3475	Chr03	59195914	A	H	A	H	H	H	A	H	H	A	H	H	A	H	H	A	A	H	A	H	H	H	H	A	A	H	H	A	A	H	A	A	H	A	H	A	A	A	H	A	H
113	3	Tag_9212r	76.4	56	scaffold03421	490	-	-	A	H	A	H	H	H	A	H	H	A	H	H	A	H	H	A	A	H	A	H	H	H	H	-	A	H	H	A	A	H	-	A	H	-	H	A	A	A	H	A	H
114	3	Tag_8214r	76.4	56	scaffold02782	17873	Chr03	59484792	A	H	A	H	H	H	A	H	H	A	H	H	A	H	H	A	A	H	A	H	H	H	H	A	A	H	H	A	A	H	A	A	H	A	H	A	A	A	H	A	H
115	3	Tag_14275r	77	57	scaffold08125	10954	Chr08	51870650	A	H	A	H	H	H	A	H	H	A	H	H	A	H	H	A	A	H	A	H	H	H	H	A	A	H	H	A	A	H	A	A	H	A	H	A	A	A	H	A	H
116	3	Tag_21293	77.5	58	scaffold37643	70	-	-	A	H	A	H	H	H	A	H	H	A	H	H	A	H	H	A	A	H	A	H	H	H	H	A	A	H	H	A	A	H	A	A	H	A	H	A	A	A	H	A	H
117	3	Tag_9669r	78.6	59	scaffold03647	2945	Chr04	56221058	A	H	A	H	H	H	A	H	H	A	H	H	A	H	H	A	A	H	A	H	H	H	H	A	A	H	H	A	H	H	A	A	H	A	H	A	A	A	H	A	H
118	3	Tag_24810r	79.1	60	scaffold84442	1086	Chr04	63268405	A	H	A	H	H	H	A	H	H	A	H	H	A	H	H	A	A	H	A	H	H	H	H	A	A	H	H	A	H	H	A	A	H	A	H	A	A	A	H	A	H
119	3	Tag_7374r	79.1	60	scaffold02362	16077	Chr03	215296	A	H	A	H	H	H	A	H	H	A	H	H	A	H	H	A	A	H	A	H	H	H	H	A	A	H	H	A	H	H	A	A	H	A	H	A	A	A	H	A	H
120	3	Tag_7368	79.1	60	scaffold02362	6003	Chr03	226953	A	H	A	H	H	H	A	H	H	A	H	H	A	H	H	A	A	H	A	H	H	H	H	A	A	H	H	A	H	H	A	A	H	A	H	A	A	A	H	A	H
121	3	Tag_23549	79.1	60	scaffold62261	643	Chr05	68593852	A	H	A	H	H	H	A	H	H	A	H	H	A	H	H	A	A	H	A	H	H	H	H	A	A	H	H	A	H	H	A	A	H	A	H	A	A	A	H	A	H
122	3	Tag_24546	79.1	60	scaffold77691	2039	Chr03	60316826	A	H	A	H	H	H	A	H	H	A	H	H	A	H	H	A	A	H	A	H	H	H	H	A	A	-	H	A	H	H	A	A	H	A	H	A	A	A	H	A	H
123	3	Tag_22356r	79.1	60	scaffold47781	1903	Chr03	60389623	A	H	A	H	H	H	A	H	H	A	H	H	A	H	H	A	A	H	A	H	H	H	H	A	A	H	H	A	H	H	A	A	H	A	H	A	A	A	H	A	H
124	3	Tag_17809	79.1	60	scaffold17077	9098	Chr03	60393136	A	H	A	H	H	H	A	H	H	A	H	H	A	H	H	A	A	H	A	H	H	H	H	A	A	H	H	A	H	H	A	A	H	A	H	A	A	A	H	A	H
125	3	Tag_16828r	82.4	61	scaffold13520	1294	Chr10	1580516	A	H	A	H	H	H	A	H	H	A	-	H	A	H	H	A	A	-	A	H	-	H	H	A	H	A	H	A	H	H	A	A	H	A	H	A	A	A	H	A	H
126	3	Tag_10097r	83	62	scaffold03939	8518	-	-	A	H	A	H	H	H	A	H	H	A	A	H	A	H	H	A	A	H	A	H	H	H	H	A	H	A	H	A	H	H	A	A	H	A	H	A	A	A	H	A	H
127	3	Tag_10070r	83	62	scaffold03920	26076	Chr03	61004830	A	H	A	H	H	H	A	H	H	A	A	H	A	H	H	A	A	H	A	H	H	H	H	A	H	A	H	A	H	H	A	A	H	A	H	A	A	A	H	A	H
128	3	Tag_10064r	83	62	scaffold03920	6605	Chr08	55669967	A	H	A	H	H	H	A	H	H	A	A	H	A	H	H	A	A	H	A	H	H	H	H	A	H	A	H	A	H	H	A	A	H	A	H	A	A	A	H	A	H
129	3	Tag_10656r	83.6	63	scaffold04293	23477	Chr03	61116124	A	H	-	H	H	H	A	H	H	A	A	H	H	H	H	A	A	H	A	H	H	H	H	H	H	A	H	A	H	H	A	-	H	A	H	A	A	-	H	A	H
130	3	Tag_5636r	84.2	64	scaffold01557	22298	Chr03	61262021	A	H	A	H	H	H	A	H	H	A	A	H	A	H	H	A	A	H	A	H	H	H	H	H	H	A	H	A	H	H	A	A	H	A	H	A	A	A	H	A	H
131	3	Tag_21203	84.2	64	scaffold37106	2322	Chr03	61280808	A	H	A	H	H	H	A	H	H	A	A	H	A	H	H	A	A	H	A	H	H	H	H	H	H	A	H	A	H	H	A	A	H	A	H	A	A	A	H	A	H
132	3	Tag_5638r	84.2	64	scaffold01557	37293	Chr05	58576885	A	H	A	H	H	H	A	H	H	A	A	H	A	H	H	A	A	H	A	H	H	H	H	H	H	A	H	A	H	H	A	A	H	A	H	A	A	A	H	A	H
133	3	Tag_6174r	84.7	65	scaffold01796	38187	Chr03	61377629	A	H	A	H	H	H	A	A	H	A	A	H	A	H	H	A	A	H	A	H	H	H	H	H	H	A	H	A	H	H	A	A	H	A	H	A	A	A	H	A	H
134	3	Tag_5924r	85.8	66	scaffold01680	15862	-	-	A	H	A	H	-	H	A	A	H	A	A	H	A	H	H	A	A	H	A	H	H	H	H	H	H	A	H	A	H	H	A	A	H	A	H	A	A	A	H	A	H
135	3	Tag_19117	85.8	66	scaffold23245	727	Chr03	61426136	A	H	-	H	H	-	-	A	H	A	A	H	A	H	H	A	A	H	A	-	H	-	-	H	H	A	H	A	H	-	A	-	H	A	H	-	-	-	A	A	H
136	3	Tag_5926r	85.8	66	scaffold01680	25710	Chr03	61466062	A	H	-	H	H	H	A	A	H	A	A	H	A	H	H	A	A	H	A	H	H	-	H	H	H	A	H	A	H	H	A	A	H	A	H	A	A	-	H	A	H
137	3	Tag_21305r	85.8	66	scaffold37676	2451	Chr03	61494970	A	H	A	H	H	H	A	A	H	A	A	H	A	H	H	A	A	H	A	H	H	H	H	H	H	A	H	A	H	H	A	A	H	A	H	A	A	A	H	A	H
138	3	Tag_5915	85.8	66	scaffold01680	4054	Chr06	1590747	A	H	A	H	H	H	A	A	H	A	A	H	A	H	H	A	A	H	A	H	H	H	H	H	H	A	H	A	H	H	A	A	H	A	H	A	A	A	H	A	H
139	3	Tag_4370	89.1	67	scaffold01038	32490	Chr03	61802577	A	H	A	H	H	H	A	A	H	A	A	H	A	H	H	A	A	H	A	H	H	H	H	H	H	A	H	A	H	H	A	-	H	A	H	A	A	A	H	A	H
140	3	Tag_7454	89.6	68	scaffold02388	31402	Chr03	61886172	A	H	-	H	H	H	A	A	H	A	A	H	A	H	H	A	A	H	A	H	H	H	H	H	H	A	H	A	H	H	A	A	H	A	H	A	A	A	H	A	H
141	3	Tag_7451r	89.6	68	scaffold02388	26312	Chr03	61890215	A	H	A	H	H	H	A	A	H	A	A	H	A	H	H	A	A	H	A	H	H	H	H	H	H	A	H	A	H	H	A	A	H	A	H	A	A	A	H	A	H
142	3	Tag_24382	90.2	69	scaffold74147	2017	Chr08	61482641	A	H	A	H	H	H	A	A	H	A	A	H	A	H	H	A	A	H	A	H	H	H	H	H	H	A	H	A	H	H	A	A	H	A	H	A	A	A	H	A	H
143	3	Tag_7446	90.2	69	scaffold02388	10347	Chr05	32445616	A	H	-	H	H	H	A	A	H	A	A	H	A	H	H	A	A	H	A	H	H	-	H	H	H	A	H	A	H	H	A	A	H	A	H	A	A	A	-	A	H
144	3	Tag_19496r	90.2	69	scaffold25752	2568	Chr03	61926981	A	H	A	H	H	H	A	A	H	A	A	H	A	H	H	A	A	H	A	H	H	H	H	H	H	A	H	A	H	H	A	A	H	A	H	A	A	A	H	A	H
145	3	Tag_19272	91.3	70	scaffold24094	6838	Chr04	4343029	A	H	A	H	-	H	A	A	H	A	A	-	A	H	H	A	A	-	A	-	H	H	H	-	H	A	H	A	H	H	A	A	-	A	H	A	A	A	H	A	H
146	3	Tag_23319	91.3	70	scaffold59621	1946	Chr09	46511929	A	H	A	H	H	H	A	A	H	A	A	H	A	H	H	A	A	H	A	H	H	H	H	H	H	A	H	A	H	H	A	A	H	A	H	A	A	A	H	A	H
147	3	Tag_2774r	91.3	70	scaffold00561	66672	Chr03	55982134	A	H	A	H	H	H	A	A	H	A	A	H	A	H	H	A	A	H	A	H	H	H	H	H	H	A	H	A	H	H	A	A	H	A	H	A	A	A	H	A	H
148	3	Tag_12761r	91.3	70	scaffold06199	9498	Chr03	62206572	A	H	A	H	H	H	A	A	H	A	A	H	A	H	H	A	A	H	A	H	H	H	H	H	H	A	H	A	H	H	A	-	H	A	H	A	A	-	H	A	H
149	3	Tag_12768	91.3	70	scaffold06199	17720	Chr03	62211801	A	H	A	H	H	H	A	A	H	A	A	H	A	H	H	A	A	H	A	H	H	H	H	H	H	A	H	A	H	H	A	A	H	A	H	A	A	A	H	A	H
150	3	Tag_21342	91.3	70	scaffold37989	2077	Chr03	62245903	A	H	-	H	H	H	A	A	H	A	A	H	A	H	H	A	A	H	A	H	H	H	H	H	H	A	H	A	H	H	A	A	H	A	H	A	A	A	H	A	H
151	3	Tag_20625	91.3	70	scaffold32647	4394	Chr03	62409148	A	H	A	H	H	H	A	A	H	A	A	H	A	H	H	A	A	H	A	H	H	H	H	H	H	A	H	A	H	H	A	A	H	A	H	A	A	A	H	A	H
152	3	Tag_17968r	91.3	70	scaffold17645	3913	Chr03	62561800	A	H	A	H	H	H	A	A	H	A	A	H	A	H	H	A	A	H	A	H	H	H	H	H	H	A	H	A	H	H	A	A	H	A	H	A	A	A	H	A	H
153	3	Tag_15352	91.3	70	scaffold10199	5536	Chr03	62853914	A	H	A	H	H	H	A	A	H	A	A	H	A	H	H	A	A	H	A	H	H	H	H	H	H	A	H	A	H	H	A	-	H	A	H	A	A	A	H	A	H
154	3	Tag_19470r	91.3	70	scaffold25405	5443	Chr03	62960962	A	H	A	H	H	H	A	A	H	A	A	H	A	H	H	A	A	H	A	H	H	H	H	H	H	A	H	A	H	H	A	A	H	A	H	A	A	A	H	A	H
155	3	Tag_2771	91.3	70	scaffold00561	45266	-	-	A	H	A	H	H	H	A	A	H	A	A	H	A	H	H	A	A	H	A	H	H	H	H	H	H	A	H	A	H	H	A	A	H	A	H	A	A	A	H	A	H
156	3	Tag_21511r	91.9	71	scaffold39485	1215	Chr03	63059304	A	H	A	H	H	H	A	A	H	A	A	H	A	H	H	A	A	H	A	H	H	H	H	H	H	A	H	A	H	H	A	A	H	A	H	A	A	A	H	A	H
157	3	Tag_23739	91.9	71	scaffold64968	1792	Chr03	63107095	A	H	A	H	H	H	A	A	H	A	A	H	A	H	H	A	A	H	A	H	H	H	H	H	H	A	H	A	H	H	A	A	H	A	H	A	A	A	H	A	H
158	3	Tag_7172r	91.9	71	scaffold02260	1135	Chr03	63114943	A	H	A	H	H	H	A	A	H	A	A	H	A	H	H	A	A	H	A	H	H	H	H	H	H	A	H	A	H	H	A	A	H	A	H	H	A	-	H	A	H
159	3	Tag_9318	92.5	72	scaffold03460	30011	Chr03	63220669	A	H	A	H	H	H	A	A	H	A	A	H	A	H	H	A	A	H	A	H	H	H	H	H	H	A	H	A	H	H	A	A	H	A	H	A	A	A	H	A	H
160	3	Tag_19061r	93.1	73	scaffold22765	4271	Chr03	63411802	A	H	A	H	H	H	A	A	H	-	A	H	A	H	H	-	A	H	A	H	H	H	H	H	H	A	H	A	H	H	A	A	H	H	H	A	A	A	-	A	H
161	3	Tag_16343	93.1	73	scaffold12186	3429	Chr03	63446546	A	H	A	H	H	H	A	A	H	A	A	H	A	H	H	A	A	H	A	H	H	H	H	H	H	A	H	A	H	H	A	A	H	H	H	A	A	A	H	A	H
162	3	Tag_14212	93.1	73	scaffold08018	2288	Chr03	63494281	A	H	A	H	H	H	A	A	H	A	A	H	A	H	H	A	A	H	A	H	H	H	H	H	H	A	H	A	H	H	A	A	H	H	H	A	A	A	H	A	H
163	3	Tag_13443	93.1	73	scaffold07055	10552	Chr03	63538549	A	H	A	H	H	H	A	A	H	A	A	H	A	H	H	A	A	H	A	H	H	H	H	H	H	A	H	A	H	H	A	A	H	H	H	A	A	A	H	A	H
164	3	Tag_23543	94.8	74	scaffold62178	700	Chr03	63609691	A	H	A	H	H	H	A	A	H	A	A	H	A	H	A	A	A	H	A	H	H	H	H	H	H	A	H	A	H	H	A	A	H	H	H	A	A	A	H	A	H
165	3	Tag_18276	94.8	74	scaffold18364	7458	Chr03	63658205	A	H	A	H	H	H	A	A	H	A	A	H	A	H	A	A	A	H	A	H	H	H	H	H	H	A	H	A	H	H	A	A	H	H	H	A	A	A	H	A	H
166	3	Tag_20831	94.8	74	scaffold34054	1347	Chr03	63666221	A	H	A	H	H	H	A	A	H	A	A	H	A	H	A	A	A	H	A	H	H	H	H	H	H	A	H	A	H	H	A	A	H	H	H	A	A	A	H	A	H
167	3	Tag_10916r	94.8	74	scaffold04511	31142	Chr03	63708902	A	H	A	H	H	H	A	A	H	A	A	H	A	H	A	A	A	H	A	H	H	H	H	H	H	A	H	A	H	H	A	A	H	H	H	A	A	A	H	A	H
168	3	Tag_21436	94.8	74	scaffold38647	2358	-	-	A	H	-	-	H	H	A	A	H	A	A	H	A	H	A	A	A	H	A	H	H	H	H	H	H	A	H	A	H	H	A	A	H	H	H	A	A	-	H	A	H
169	3	Tag_21190	94.8	74	scaffold37055	2578	Chr03	15815581	A	H	A	H	H	H	A	A	H	A	A	H	A	H	A	A	A	H	A	H	H	H	H	H	H	A	H	A	H	H	A	A	H	H	H	A	A	A	H	A	H
170	3	Tag_14309	94.8	74	scaffold08168	6151	Chr01	15346281	A	H	A	H	H	H	A	A	H	A	A	H	A	H	A	A	A	H	A	H	H	H	H	H	H	A	H	A	H	H	A	A	H	H	H	A	A	A	H	A	H
171	3	Tag_11176	94.8	74	scaffold04668	23383	Chr06	60230258	A	H	A	H	H	H	A	A	H	A	A	H	A	H	A	A	A	H	A	H	H	H	H	H	H	A	H	A	H	H	A	A	H	H	H	A	A	A	H	A	H
172	3	Tag_16461	94.8	74	scaffold12464	5480	Chr03	63903642	A	H	A	H	H	H	A	A	H	A	A	H	A	H	A	A	A	H	A	H	H	H	H	H	H	A	H	A	H	H	A	A	H	H	H	A	A	A	H	A	H
173	3	Tag_17187	94.8	74	scaffold14713	6798	Chr03	63914708	A	H	A	H	H	H	A	A	H	A	A	H	A	H	A	A	A	H	A	H	H	H	H	H	H	A	H	A	H	H	A	A	H	H	H	A	A	A	H	A	H
174	3	Tag_17945	94.8	74	scaffold17552	6228	Chr03	64032216	A	H	A	H	H	H	A	A	H	A	A	H	A	H	A	A	A	H	A	H	H	H	H	H	H	A	H	A	H	H	A	A	H	H	H	A	A	A	H	A	H
175	3	Tag_6368	94.8	74	scaffold01851	23970	Chr03	64232307	A	H	A	H	H	H	A	A	H	A	A	H	A	H	A	A	A	H	A	H	H	H	H	H	H	A	H	A	H	H	A	A	H	H	H	A	A	A	H	A	H
176	3	Tag_11676	94.8	74	scaffold05176	2389	Chr03	64282571	A	H	A	-	H	H	A	A	H	A	A	H	A	H	A	A	A	H	A	H	-	H	H	H	-	A	H	A	H	H	A	A	H	H	H	A	A	A	H	A	H
177	3	Tag_11703	94.8	74	scaffold05200	16296	Chr03	64464014	A	H	A	H	H	H	A	A	H	A	A	H	A	H	A	A	A	H	A	H	H	H	H	H	H	A	H	A	H	H	A	A	H	H	H	A	A	A	H	A	H
178	3	Tag_19232	94.8	74	scaffold23880	5390	Chr03	64499211	A	H	A	H	H	H	A	A	H	A	A	H	A	H	A	A	A	H	A	H	H	H	H	H	H	A	H	A	H	H	A	A	H	H	H	A	A	A	H	A	H
179	3	Tag_894	94.8	74	scaffold00158	130281	Chr03	64653419	A	H	A	H	H	H	A	A	H	A	A	H	A	H	A	A	A	H	A	H	H	H	H	H	H	A	H	A	H	H	A	A	H	H	H	A	A	-	H	A	H
180	3	Tag_881	94.8	74	scaffold00158	58333	Chr03	64755692	A	H	A	H	H	H	A	A	H	A	A	H	A	H	A	A	A	H	A	H	H	H	H	H	H	A	-	A	H	H	A	A	H	H	H	A	A	A	H	A	H
181	3	Tag_877	95.4	75	scaffold00158	12743	Chr03	64803815	A	H	A	H	H	H	A	A	H	A	A	H	A	H	A	A	A	H	A	H	H	H	H	H	H	A	H	A	H	H	A	A	H	H	H	A	H	A	H	A	H
182	3	Tag_873	95.4	75	scaffold00158	11239	Chr09	16275240	A	H	A	H	H	H	A	A	H	A	A	H	A	H	A	A	A	H	A	H	H	H	H	H	H	A	H	A	H	H	A	A	H	H	H	A	H	A	H	A	H
183	3	Tag_9357	96	76	scaffold03464	35051	Chr01	53887841	A	H	A	H	H	H	A	A	H	A	A	H	A	H	A	A	H	H	A	H	H	H	H	H	H	A	H	A	H	H	A	A	H	H	H	A	H	A	H	A	H
184	3	Tag_9355	96	76	scaffold03464	32094	Chr03	64956162	A	H	A	H	H	H	A	A	H	A	A	H	A	H	A	A	H	H	A	H	H	H	H	H	H	A	H	A	H	H	A	A	H	H	H	A	H	A	H	A	H
185	3	Tag_7189	98.2	77	scaffold02272	20195	Chr03	65109533	A	H	A	H	H	H	A	A	H	A	A	H	H	H	A	A	H	H	A	H	A	H	H	H	H	A	H	A	H	H	A	A	H	H	H	A	H	A	H	A	H
186	3	Tag_21446	99.3	78	scaffold38659	3279	Chr03	65412407	A	H	A	H	H	H	A	A	H	A	A	H	H	H	A	A	H	H	A	H	A	H	H	H	H	A	H	A	H	H	A	A	A	H	H	A	H	A	H	A	H
187	3	Tag_17257	99.3	78	scaffold15012	6534	-	-	A	H	-	H	H	-	A	A	H	A	A	H	H	H	A	A	H	H	A	H	A	H	H	H	H	A	H	A	H	H	A	-	A	H	H	-	H	-	H	A	H
188	3	Tag_14879	100.4	79	scaffold09282	7069	Chr03	65723425	A	H	A	H	H	H	A	A	H	A	A	H	H	H	A	A	H	H	A	H	A	H	H	H	H	A	H	A	H	H	A	A	A	H	H	A	H	A	H	A	H
189	3	Tag_14877	100.4	79	scaffold09282	4735	Chr03	65725824	A	H	A	H	H	H	A	A	H	A	A	H	H	H	A	A	H	H	A	H	A	H	H	H	H	A	H	A	H	H	A	A	A	H	H	A	H	A	H	A	H
190	3	Tag_24253	101.5	80	scaffold72077	1561	Chr03	65852495	A	H	A	H	H	H	A	A	H	A	A	H	H	H	A	A	H	H	A	H	A	A	H	H	H	A	H	A	H	H	A	A	A	H	H	A	H	A	H	A	H
191	3	Tag_24425	101.5	80	scaffold74940	963	Chr03	66073359	A	H	A	H	H	H	A	-	H	A	A	H	H	H	A	A	H	H	A	H	A	A	H	H	H	A	H	A	H	H	A	A	A	H	H	A	-	A	H	A	H
192	3	Tag_19729	104.8	81	scaffold26793	5968	Chr03	66285127	A	H	A	H	H	H	A	A	H	A	A	H	H	H	A	A	H	H	A	H	A	A	H	H	H	A	H	A	H	H	A	A	A	H	H	A	H	A	H	A	H
193	3	Tag_8105	104.8	81	scaffold02732	14215	Chr03	66325002	A	H	A	H	H	H	A	A	H	A	A	H	H	H	A	A	H	H	A	H	A	A	H	H	H	A	H	A	H	H	A	A	A	H	H	A	H	A	H	A	H
194	3	Tag_5541	104.8	81	scaffold01482	3465	Chr03	66611249	A	H	-	H	H	H	A	A	H	A	-	H	H	H	-	-	H	H	A	H	A	A	H	H	H	H	H	A	H	H	A	A	A	H	H	A	H	A	H	A	H
195	3	Tag_21236	104.8	81	scaffold37412	1651	-	-	A	H	A	H	H	H	A	A	H	A	A	H	H	H	A	A	H	H	A	H	A	A	H	H	H	A	H	A	H	H	A	A	A	H	H	A	H	A	H	A	H
196	3	Tag_17856	104.8	81	scaffold17204	914	Chr10	12716539	A	H	A	H	H	H	A	A	H	A	A	H	H	H	A	A	H	H	A	H	A	A	H	H	H	A	H	A	H	H	A	A	A	H	H	A	H	A	H	A	H
197	3	Tag_6198	105.4	82	scaffold01803	42846	Chr03	66537034	A	H	A	H	H	H	A	A	H	A	A	H	H	H	A	A	H	H	A	H	A	-	H	H	H	A	H	A	H	H	A	A	A	H	H	A	H	-	H	A	H
198	3	Tag_11713r	105.9	83	scaffold05210	9997	Chr03	66832287	A	H	A	H	H	H	A	A	H	A	A	H	H	H	A	A	H	H	A	H	A	A	H	H	H	A	H	A	H	H	A	A	A	H	H	A	H	A	H	A	H
199	3	Tag_5191	107	84	scaffold01345	34198	Chr03	67132836	A	H	A	H	H	H	A	A	H	A	A	H	H	H	A	A	H	H	A	H	A	A	H	H	H	A	H	A	H	H	A	A	A	H	H	A	H	A	H	A	H
200	3	Tag_17655r	107	84	scaffold16272	622	Chr04	10533702	A	H	A	H	H	H	A	-	-	-	A	H	H	H	A	A	H	H	A	H	A	A	H	H	H	A	H	H	H	H	A	-	A	H	H	A	H	A	H	-	H
201	3	Tag_17911	108.6	85	scaffold17382	5298	Chr03	67545795	A	H	-	H	H	H	A	A	H	A	A	H	H	H	A	A	H	H	A	H	A	A	H	H	H	A	H	A	H	H	A	A	A	H	H	A	H	A	H	A	H
202	3	Tag_22416r	108.6	86	scaffold48262	1119	Chr03	67577571	A	H	A	H	H	H	A	A	H	A	A	H	H	H	A	A	H	H	A	H	A	A	H	H	H	A	H	A	H	H	A	A	A	H	H	A	H	A	H	A	H
203	3	Tag_14152r	110.8	87	scaffold07911	4209	Chr03	67665410	A	H	A	H	H	H	A	A	H	A	A	H	H	H	A	A	H	H	A	H	A	A	H	H	H	A	H	A	H	H	A	A	A	H	H	A	H	A	H	A	H
204	3	Tag_16356r	110.8	87	scaffold12265	808	Chr03	67796860	A	H	A	H	H	H	A	A	H	A	A	H	H	H	A	A	H	H	A	H	A	A	H	H	H	A	H	A	H	H	A	A	A	H	H	A	H	A	H	A	H
205	3	Tag_23914r	110.8	87	scaffold67655	2272	Chr03	67797551	A	H	A	H	H	H	A	A	H	A	A	H	H	H	A	A	H	H	A	H	A	A	H	H	H	A	H	A	H	H	A	A	A	H	H	A	H	A	H	A	H
206	3	Tag_19658r	110.8	87	scaffold26448	5009	Chr03	67818316	A	H	A	H	H	H	A	A	H	A	A	H	H	H	A	A	H	H	A	H	A	A	H	H	H	A	H	A	H	H	A	A	A	H	H	A	H	A	H	A	H
207	3	Tag_12939r	113	88	scaffold06457	826	Chr03	69369762	A	H	A	H	H	H	A	A	H	A	A	H	H	H	A	A	H	H	A	A	A	A	H	H	H	A	H	A	H	H	A	A	A	H	H	A	H	A	H	A	H
208	3	Tag_22251r	113	88	scaffold46848	2764	Chr03	69404199	A	H	A	H	H	H	A	A	H	A	A	H	H	H	A	A	H	H	A	A	A	A	H	H	H	A	H	A	H	H	A	A	A	H	H	A	H	A	H	A	H
209	3	Tag_12662r	114.1	89	scaffold06073	10084	Chr08	59050238	A	H	A	H	H	H	A	A	H	A	A	H	H	H	A	A	H	H	A	A	A	A	H	H	H	A	H	A	H	H	A	-	A	H	H	A	H	A	H	A	H
210	3	Tag_21614	114.1	89	scaffold40333	2771	Chr03	69595653	A	H	A	H	H	H	A	A	H	A	A	H	H	H	A	A	H	H	A	A	A	A	H	H	H	A	H	A	H	H	A	A	A	H	H	A	H	A	H	A	H
211	3	Tag_17540	114.1	89	scaffold16036	7861	Chr03	69640262	A	H	A	H	H	H	A	A	H	A	A	H	H	H	A	A	H	H	A	A	A	A	H	H	H	A	H	A	H	H	A	A	A	H	H	A	H	A	H	A	H
212	3	Tag_17537	114.1	89	scaffold16036	6278	Chr03	69650607	A	H	A	H	H	H	A	A	H	A	A	H	H	H	A	A	H	H	A	A	A	A	H	H	H	A	H	A	H	H	A	A	A	H	H	A	H	A	H	A	H
213	3	Tag_23248	114.7	90	scaffold58095	2236	Chr03	69850087	A	H	A	H	H	H	A	A	H	A	A	H	H	H	A	A	H	H	A	A	A	A	H	H	H	A	H	A	H	H	A	A	A	H	H	A	H	A	H	A	H
214	3	Tag_21322r	114.7	90	scaffold37873	3875	Chr03	69883896	A	H	A	H	H	H	A	A	H	A	A	H	H	H	A	A	H	H	A	A	A	A	H	H	H	A	H	A	H	H	A	A	A	H	H	A	H	A	H	A	H
215	3	Tag_12034	114.7	90	scaffold05432	20132	Chr03	69894986	A	H	A	H	H	H	A	A	H	A	A	H	H	H	A	A	H	H	A	A	A	A	H	H	H	A	H	A	H	H	A	A	A	H	H	A	H	A	H	A	H
216	3	Tag_8378r	115.3	91	scaffold02865	20254	Chr03	69955991	A	H	A	H	H	H	A	A	H	A	A	H	H	H	A	A	H	H	A	A	A	A	H	H	H	A	H	A	H	H	A	A	A	H	H	A	H	A	H	A	H
217	3	Tag_8374	115.3	91	scaffold02865	14181	Chr03	69966553	A	H	A	H	H	H	A	A	H	A	A	H	H	H	A	A	H	H	A	A	A	A	H	H	H	A	H	A	H	H	A	A	A	H	H	A	H	A	H	A	H
218	3	Tag_22327	115.3	91	scaffold47451	1587	Chr03	69998835	A	H	A	H	H	H	A	A	H	A	A	H	H	H	A	A	H	H	A	A	A	A	H	H	H	A	H	A	H	H	A	A	A	H	H	A	H	A	H	A	H
219	3	Tag_16353r	116.4	92	scaffold12250	665	Chr03	53788413	A	H	A	H	H	H	A	A	H	A	A	H	H	H	A	A	H	H	A	A	A	A	H	H	H	A	H	A	H	H	A	A	A	H	H	A	H	A	H	A	H
220	3	Tag_10003	116.4	92	scaffold03883	13807	Chr03	70113381	A	H	A	H	H	H	A	A	H	A	A	H	H	H	A	A	H	H	A	A	A	A	H	H	H	A	H	A	H	H	A	A	A	H	H	A	H	A	H	A	H
221	3	Tag_23471r	116.9	92	scaffold61359	2000	Chr03	70179808	A	H	A	H	H	H	A	A	H	A	A	H	H	H	A	A	H	-	A	A	A	A	H	-	H	A	H	A	H	H	A	A	A	-	H	A	H	A	H	A	-
222	3	Tag_19647	118.6	93	scaffold26344	579	-	-	A	H	A	H	H	H	A	A	H	A	A	H	-	H	A	A	H	H	H	A	A	A	H	H	H	A	-	A	H	H	A	A	A	H	H	A	H	A	H	A	H
223	3	Tag_17357	119.7	94	scaffold15320	6786	Chr03	70495193	A	H	A	H	H	H	A	A	H	A	A	H	H	H	A	A	H	H	H	A	A	A	H	H	H	H	H	A	H	H	A	A	A	H	H	A	H	A	H	A	H
224	3	Tag_15338	119.7	94	scaffold10187	3788	-	-	A	H	A	H	H	H	A	A	H	A	A	H	H	H	A	A	H	H	H	A	A	A	H	H	H	H	H	A	H	H	A	A	A	H	H	A	H	A	H	A	H
225	3	Tag_17991r	119.7	94	scaffold17748	3537	Chr03	70515922	A	H	A	H	H	H	A	A	H	A	A	H	H	H	A	A	H	H	H	A	A	A	H	H	H	H	H	A	H	H	A	A	A	H	H	A	H	A	H	A	H
226	3	Tag_15341r	119.7	94	scaffold10187	8970	Chr03	70569207	A	H	-	H	H	H	-	A	H	A	A	H	H	H	A	A	H	H	H	A	A	A	H	H	H	H	H	A	H	H	A	A	A	H	H	A	H	-	H	A	H
227	3	Tag_15900r	120.8	95	scaffold11098	5513	-	-	A	H	-	H	H	H	A	A	H	A	A	H	H	H	A	A	H	H	H	A	A	A	H	H	H	H	H	A	H	H	A	A	A	H	H	A	H	A	H	A	H
228	3	Tag_16233	120.8	95	scaffold11881	11438	Chr03	70664697	A	H	A	H	H	H	A	A	H	A	A	H	H	H	A	A	H	H	H	A	A	A	H	H	H	H	H	A	H	H	A	A	A	H	H	A	H	A	H	A	H
229	3	Tag_12234r	121.1	96	scaffold05603	3829	Chr03	70871703	A	H	A	H	H	H	A	A	H	A	A	H	H	H	A	A	H	H	H	A	A	A	H	H	H	H	H	A	H	H	A	A	A	H	H	A	H	-	H	A	H
230	3	Tag_12233r	121.4	96	scaffold05603	3122	Chr03	70872356	A	H	A	H	H	H	A	A	H	A	A	H	H	H	A	A	H	H	H	A	A	A	H	H	H	H	H	A	H	H	A	A	A	H	H	A	H	A	H	A	H
231	3	Tag_6806r	121.4	96	scaffold02086	25344	Chr03	70917677	A	H	A	H	H	H	A	A	H	A	A	H	H	H	A	A	H	H	H	A	A	A	H	H	H	H	H	A	H	H	A	A	A	H	H	A	H	A	H	A	H
232	3	Tag_17806r	121.4	96	scaffold17014	1364	Chr03	71018363	A	H	-	H	H	H	A	A	H	A	A	H	H	H	A	A	H	H	H	A	A	A	H	H	H	H	H	A	H	H	A	A	A	H	H	A	H	-	H	A	H
233	3	Tag_6761	123.1	97	scaffold02070	23930	Chr03	71446400	A	H	A	H	H	H	A	A	H	A	A	H	H	H	A	A	H	H	H	A	A	A	H	H	H	H	H	A	H	H	A	A	A	H	H	A	H	A	H	A	H
234	3	Tag_5726	125.3	98	scaffold01603	49955	Chr03	71787187	A	H	A	H	H	H	A	A	H	A	A	H	H	H	A	A	H	H	H	A	A	A	H	H	H	H	H	A	H	H	H	A	A	H	H	A	H	A	H	A	H
235	3	Tag_7748r	126.9	99	scaffold02559	3494	Chr03	72147520	A	H	A	H	H	H	A	A	H	A	A	H	H	H	A	A	H	H	H	A	A	A	H	H	H	H	H	A	H	H	H	A	A	H	H	A	H	A	H	A	H
236	3	Tag_7250r	129.1	100	scaffold02307	42463	Chr09	57795803	A	H	A	H	H	H	A	A	H	A	H	H	H	H	A	A	H	H	H	A	A	A	H	H	H	H	H	A	H	H	H	A	A	H	H	A	H	A	H	A	H
237	3	Tag_8816	129.1	100	scaffold03190	20201	Chr03	73206257	A	H	A	H	H	H	A	A	H	A	H	H	H	H	A	A	H	H	H	A	A	A	H	H	H	H	H	A	H	H	H	A	A	H	H	A	H	A	H	A	H
238	3	Tag_4623r	129.1	100	scaffold01147	44519	Chr03	73447890	A	H	A	H	H	H	A	A	H	A	H	H	H	H	A	A	H	H	H	A	A	A	H	H	H	H	H	A	H	H	H	A	A	H	H	A	H	A	H	A	H
239	3	Tag_18732	129.1	100	scaffold20893	872	-	-	A	H	A	H	H	H	A	A	H	A	H	H	H	H	A	A	H	H	H	A	A	A	H	H	H	H	H	A	H	H	H	A	A	H	H	A	H	A	H	A	H
240	3	Tag_5578	129.1	100	scaffold01530	16542	Chr05	67237800	A	H	A	H	H	H	A	A	H	A	H	H	H	H	A	A	H	H	H	A	A	A	H	H	H	H	H	A	H	H	H	A	A	H	H	A	H	A	H	A	H
241	3	Tag_4620r	129.7	101	scaffold01147	6804	Chr03	73668842	A	H	A	H	H	H	A	A	H	A	H	H	H	H	A	A	H	H	H	A	A	A	A	H	H	H	H	A	H	H	H	A	A	H	H	A	H	A	H	A	H
242	3	Tag_7540r	129.7	101	scaffold02437	33544	Chr03	73697768	A	H	A	H	H	H	A	A	H	A	H	H	H	H	A	A	H	H	H	A	A	A	A	H	H	H	H	A	H	H	H	A	A	H	H	A	H	A	H	A	H
243	3	Tag_23586	129.7	101	scaffold63118	1972	Chr03	73957583	A	H	A	H	H	H	A	A	H	A	H	H	H	H	A	A	H	H	H	A	A	A	A	H	H	H	H	A	H	H	H	A	A	H	H	A	H	A	H	A	H
244	3	Tag_19873	129.7	101	scaffold27757	4866	Chr02	22463059	A	H	A	H	H	H	A	A	H	A	H	H	H	H	A	A	H	H	H	A	A	A	A	H	H	H	H	A	H	H	H	A	A	H	H	A	H	A	H	A	H
245	3	Tag_7650	129.7	101	scaffold02507	17064	Chr03	4381124	A	H	A	H	H	H	A	A	H	A	H	H	H	-	A	A	H	H	H	A	A	A	A	H	H	H	H	A	H	H	H	A	A	H	H	A	H	A	H	A	H
246	3	Tag_5173	129.7	101	scaffold01338	29743	Chr03	74261625	A	H	A	H	H	H	A	A	H	A	H	H	H	H	A	A	H	H	H	A	A	A	A	H	H	H	H	A	H	H	H	A	A	H	H	A	H	A	H	A	H
247	3	Tag_10263	129.7	101	scaffold04029	28463	Chr03	74308144	A	H	A	H	H	H	A	A	H	A	H	H	H	H	A	A	H	H	H	A	A	A	A	H	H	H	H	A	H	H	H	A	A	H	H	A	H	A	H	A	H
248	3	Tag_22673r	129.7	101	scaffold51462	1224	Chr02	73179601	A	H	A	H	H	H	A	A	H	A	H	H	H	H	A	A	H	H	H	A	A	A	A	H	H	H	H	A	H	H	H	A	A	H	H	A	H	A	H	A	H
249	3	Tag_5166r	129.7	101	scaffold01338	7727	-	-	A	H	-	H	H	-	-	A	H	A	H	H	-	H	A	A	H	H	H	A	A	-	A	H	H	H	H	A	H	H	H	-	A	H	H	-	H	-	H	A	H
1	4	Tag_14450r	0	1	scaffold08354	9218	-	-	H	H	-	H	A	H	-	H	A	H	H	H	A	H	A	A	A	H	A	H	H	H	H	H	H	H	A	A	A	A	H	H	A	A	H	-	A	H	A	A	A
2	4	Tag_16663r	0.6	1	scaffold13051	5209	Chr04	188505	H	H	H	H	A	H	A	H	A	H	H	H	A	H	A	A	A	H	A	H	H	H	H	H	H	H	A	A	A	A	H	H	A	A	H	A	A	H	A	A	A
3	4	Tag_20287r	0.6	1	scaffold30472	3830	Chr04	214956	H	H	H	H	A	H	A	H	A	H	H	H	A	H	A	A	A	H	A	H	H	H	H	H	H	H	A	A	A	A	H	H	A	A	H	A	A	H	A	A	A
4	4	Tag_13823r	0.6	1	scaffold07538	2107	-	-	H	H	H	H	A	H	A	H	A	H	H	H	A	H	A	A	A	H	A	H	H	H	H	H	H	H	A	A	A	A	H	H	A	A	H	A	A	H	A	A	A
5	4	Tag_13773r	3.4	2	scaffold07451	18153	-	-	H	H	-	H	A	H	A	H	A	H	H	H	A	H	A	A	A	H	A	H	H	H	H	H	H	H	A	A	A	A	H	H	A	A	H	A	A	H	A	A	A
6	4	Tag_5790r	3.4	2	scaffold01633	14561	Chr01	10803578	H	H	H	H	A	H	A	H	A	H	H	H	A	H	A	A	A	H	A	H	H	H	H	H	H	H	A	A	A	A	H	H	A	A	H	A	A	H	A	A	A
7	4	Tag_10535r	5.6	3	scaffold04212	1895	-	-	H	H	H	H	A	H	A	H	A	H	H	H	A	H	A	A	A	H	A	H	H	A	H	H	H	H	A	A	A	A	H	H	A	A	H	A	A	H	A	A	A
8	4	Tag_11930r	6.7	4	scaffold05364	9387	Chr04	2038660	H	H	H	H	A	H	A	H	A	H	H	H	A	H	A	A	A	H	A	H	H	A	H	H	H	H	A	A	A	A	H	H	H	A	H	A	A	H	A	A	A
9	4	Tag_2093	7.2	5	scaffold00401	82934	-	-	H	H	H	H	A	H	A	H	A	H	H	H	A	H	A	A	A	H	A	H	H	A	H	H	H	H	A	A	A	A	H	H	H	A	H	A	A	H	A	A	A
10	4	Tag_6808r	8.9	6	scaffold02089	10028	Chr07	2707629	H	H	H	H	A	H	A	H	A	H	H	H	A	H	A	A	A	-	A	H	H	A	H	H	H	H	A	A	A	A	H	H	H	A	H	A	H	H	-	A	A
11	4	Tag_24946r	10.6	7	scaffold87065	1010	Chr01	19817425	H	H	H	H	A	H	A	H	A	H	H	H	A	H	A	A	A	H	A	H	H	A	H	H	H	H	A	A	A	A	H	H	H	A	H	A	H	H	A	A	A
12	4	Tag_1046r	12.6	8	scaffold00193	81793	Chr03	71159431	H	H	-	H	A	H	-	H	A	H	H	H	A	H	A	A	A	H	A	H	H	A	H	H	H	H	A	A	A	A	H	H	H	A	H	A	H	-	A	A	A
13	4	Tag_9020r	13.9	9	scaffold03295	20460	Chr07	60701554	H	H	H	H	A	H	A	H	A	H	H	H	A	H	A	A	A	H	A	H	H	A	H	H	H	H	A	A	A	A	H	H	H	A	H	A	H	H	A	A	A
14	4	Tag_18249r	15.6	10	scaffold18273	4569	Chr07	6647010	H	H	H	H	A	H	A	H	A	H	H	H	A	H	A	A	A	H	A	H	H	A	H	H	H	H	A	A	A	A	H	H	H	A	H	A	H	H	A	A	A
15	4	Tag_8225	16.1	11	scaffold02798	26136	Chr04	4636537	H	H	H	H	A	H	A	A	A	H	H	H	A	H	A	A	A	H	A	H	H	A	H	H	H	H	A	A	A	A	H	H	H	A	H	A	H	H	A	A	A
16	4	Tag_23802	16.7	12	scaffold66107	2052	Chr04	4706571	H	H	-	H	A	H	-	A	A	H	H	H	A	H	A	A	A	H	A	H	H	-	H	H	H	H	A	H	A	A	H	H	H	A	H	-	H	-	A	A	A
17	4	Tag_10098	16.7	12	scaffold03943	28883	Chr04	4806270	H	H	H	H	A	H	-	A	A	H	H	H	A	H	A	A	A	H	A	H	H	A	H	H	H	H	A	H	A	A	H	-	H	A	H	A	H	-	A	A	A
18	4	Tag_21408	16.7	12	scaffold38486	1110	Chr04	4825957	H	H	H	H	A	H	A	A	A	H	H	H	A	H	A	A	A	H	A	H	H	A	H	H	H	H	A	H	A	A	H	H	H	A	H	A	H	H	A	A	A
19	4	Tag_10592	20	13	scaffold04255	26161	-	-	H	H	H	H	A	H	A	A	A	H	H	H	H	H	A	A	A	H	A	H	H	A	H	H	H	H	A	H	A	A	H	H	H	A	H	A	H	A	A	A	A
20	4	Tag_19634r	21.1	14	scaffold26311	1547	Chr04	5296087	H	H	H	H	A	H	A	A	A	H	H	H	H	H	A	A	A	H	A	H	H	A	H	H	H	H	A	H	A	A	H	H	H	A	H	A	H	A	A	A	A
21	4	Tag_17423	25	15	scaffold15578	7615	Chr04	5584549	H	H	H	H	A	H	H	A	H	H	H	H	H	H	A	A	A	H	A	A	H	A	H	H	H	H	A	H	A	A	H	H	H	A	H	A	H	A	A	A	A
22	4	Tag_19990	25	15	scaffold28609	3384	Chr07	54433027	H	H	H	H	A	H	H	A	H	H	H	H	H	H	A	A	A	H	A	A	H	A	H	H	H	H	A	H	A	A	H	H	H	A	H	A	H	A	A	A	A
23	4	Tag_9498	28.9	16	scaffold03556	31767	Chr05	18625992	H	H	H	H	A	H	H	A	H	H	H	H	H	H	A	A	A	H	A	A	A	A	H	H	H	H	A	H	A	A	H	H	H	A	H	A	H	A	A	A	A
24	4	Tag_11458	28.9	16	scaffold04947	3397	Chr04	6028741	H	H	H	H	A	H	H	A	H	H	H	H	H	H	A	A	A	H	A	A	A	A	H	H	H	H	A	H	A	A	H	H	H	A	H	A	H	A	A	A	A
25	4	Tag_13147	33.4	17	scaffold06691	10571	Chr04	6423494	H	H	-	H	A	H	H	A	H	H	H	H	H	H	A	A	A	H	A	A	A	A	H	H	A	A	A	H	A	A	H	-	H	H	H	A	H	A	A	A	A
26	4	Tag_2799	34.5	18	scaffold00571	261	Chr09	55667781	H	H	H	H	A	H	H	A	H	H	H	H	H	H	A	A	H	H	A	A	A	A	H	H	A	A	A	H	A	A	H	H	H	H	H	A	H	A	A	A	A
27	4	Tag_8849	34.5	18	scaffold03213	3348	Chr06	9340847	H	H	H	H	A	H	H	A	H	H	H	H	H	H	A	A	H	H	A	A	A	A	H	H	-	A	A	H	A	A	H	H	H	H	H	A	-	A	A	A	A
28	4	Tag_18311	34.5	18	scaffold18661	7785	Chr04	6834170	H	H	H	-	-	H	H	A	H	-	H	H	H	H	A	-	H	-	A	A	A	A	H	H	A	A	-	H	A	-	H	H	H	H	H	A	H	A	A	A	A
29	4	Tag_8866	35.1	19	scaffold03213	7698	-	-	H	H	H	H	A	H	H	A	H	H	H	H	H	H	A	A	H	H	A	A	A	A	H	H	A	A	A	H	A	A	H	H	H	H	H	A	H	A	A	A	A
30	4	Tag_8870	35.1	19	scaffold03213	13321	Chr08	57151014	H	H	-	-	A	-	H	A	H	H	H	H	-	H	A	A	H	H	A	A	A	A	H	H	A	A	A	H	A	A	H	A	H	H	H	-	H	-	A	A	A
31	4	Tag_6474	37.3	20	scaffold01888	36850	Chr04	7590587	H	H	H	H	A	H	H	A	H	H	H	H	H	H	A	A	H	H	A	A	A	A	H	H	A	A	A	H	A	A	H	H	H	H	H	A	H	A	A	A	A
32	4	Tag_5219r	38.4	21	scaffold01360	29805	-	-	H	H	H	H	A	H	H	A	H	H	H	H	H	H	A	A	H	H	A	A	A	A	H	H	A	A	A	H	A	A	H	H	H	H	H	A	H	A	A	A	A
33	4	Tag_1653	38.9	22	scaffold00306	87958	Chr10	6047948	H	H	H	H	A	H	H	A	H	H	H	H	H	H	A	A	H	H	A	A	A	A	H	H	A	A	A	H	A	A	A	H	H	H	H	A	H	A	A	A	A
34	4	Tag_1663	38.9	22	scaffold00306	108037	Chr04	7865775	H	H	H	H	A	H	H	A	H	H	H	H	H	H	A	A	H	H	A	A	A	A	H	H	A	A	A	H	A	A	A	H	H	H	H	A	H	A	A	A	A
35	4	Tag_11771	39.5	23	scaffold05241	18645	Chr04	7922477	H	H	H	H	A	H	H	A	H	H	H	H	H	H	A	A	H	H	A	A	A	A	H	H	A	A	A	H	A	A	A	H	H	H	H	A	H	A	A	A	A
36	4	Tag_2368r	40.1	24	scaffold00483	38016	Chr04	55013087	H	H	-	H	A	H	H	A	H	H	H	H	H	H	A	A	H	H	A	A	A	A	H	H	A	A	A	H	A	A	A	H	H	H	H	A	H	A	A	A	A
37	4	Tag_4876r	40.7	25	scaffold01241	14637	Chr04	8294211	H	H	H	H	H	H	H	A	H	H	H	H	H	H	A	A	H	H	A	A	A	A	H	H	A	A	A	H	A	A	A	H	H	H	H	A	H	A	A	A	A
38	4	Tag_15673	41.2	26	scaffold107337	750	Chr08	5622717	H	H	H	H	H	H	H	A	H	H	H	H	H	H	A	A	H	H	A	A	A	A	H	H	A	-	A	H	A	A	A	H	H	H	H	A	H	A	A	A	A
39	4	Tag_1453	44.6	27	scaffold00278	117315	Chr04	9713723	H	H	H	H	H	H	H	A	H	H	H	H	H	H	A	A	H	H	A	A	A	A	H	A	A	A	A	H	A	A	A	H	H	H	H	A	H	-	A	A	A
40	4	Tag_23334	46.3	28	scaffold59693	2321	-	-	H	H	H	H	H	H	H	A	H	H	H	H	H	H	A	A	H	H	A	A	A	A	H	A	A	A	A	H	A	A	A	H	H	H	H	A	H	A	A	A	A
41	4	Tag_18094r	46.8	29	scaffold18005	5782	-	-	H	H	H	H	H	H	H	A	H	H	H	H	H	H	A	A	H	H	A	A	A	A	H	A	A	A	A	H	A	A	A	H	H	H	H	A	H	A	A	A	A
42	4	Tag_9847	48.5	30	scaffold03757	16581	Chr09	56207426	H	H	H	H	H	H	H	A	H	H	H	H	H	H	A	A	H	H	A	A	A	A	H	A	A	A	A	H	A	A	A	H	H	H	H	A	H	A	A	A	A
43	4	Tag_20207r	48.5	30	scaffold29761	2666	-	-	H	H	H	H	H	H	H	A	H	H	H	H	H	H	A	A	H	H	A	A	A	A	H	A	A	A	A	H	A	A	A	H	H	H	H	A	H	A	A	A	A
44	4	Tag_12522r	48.5	30	scaffold05905	13687	Chr04	10709771	H	H	H	H	H	H	H	A	H	H	H	H	H	H	A	A	H	H	A	A	A	A	H	A	A	A	A	H	A	A	A	H	H	H	H	A	H	A	A	A	A
45	4	Tag_19582r	48.5	30	scaffold25961	2000	-	-	H	H	H	H	H	H	H	A	H	H	H	H	H	H	A	A	H	H	A	A	A	A	H	A	A	A	A	H	A	A	A	H	H	H	H	A	H	A	A	A	A
46	4	Tag_16618r	48.5	30	scaffold12843	3637	Chr09	54240629	H	H	H	H	H	H	H	A	H	H	H	H	H	H	A	A	H	H	A	A	A	A	H	A	A	A	A	H	A	A	A	H	H	H	H	A	H	A	A	A	A
47	4	Tag_12123r	48.5	30	scaffold05507	15578	Chr09	54241049	H	H	H	H	H	H	H	A	H	H	H	H	H	H	A	A	H	H	A	A	A	A	H	A	A	A	A	H	A	A	A	H	H	H	H	A	H	A	A	A	A
48	4	Tag_20535r	49.6	31	scaffold32180	3890	-	-	H	H	H	H	H	H	H	A	H	A	H	H	H	H	A	A	H	H	A	A	A	A	H	A	A	A	A	H	A	A	A	H	H	H	H	A	H	A	A	A	A
49	4	Tag_9642	49.6	31	scaffold03632	18902	-	-	H	H	H	-	H	H	-	A	H	A	-	H	H	H	A	A	H	H	A	A	A	A	H	A	A	A	A	H	A	A	A	H	H	H	H	A	-	A	A	A	A
50	4	Tag_14544	50.4	31	scaffold08481	17087	Chr04	12234295	H	H	-	H	H	-	H	A	H	A	H	H	H	H	A	A	H	H	A	A	A	A	H	A	A	A	A	H	A	A	A	H	H	H	H	A	H	-	A	A	A
51	4	Tag_1559	51.2	32	scaffold00289	97207	-	-	H	H	A	H	H	H	H	A	H	A	H	A	H	-	A	A	H	H	A	A	A	A	H	A	A	A	A	H	A	A	A	H	H	H	H	A	H	A	A	A	A
52	4	Tag_8726	51.2	32	scaffold03115	21885	-	-	H	H	A	H	H	H	H	A	H	A	H	A	H	H	A	A	H	H	A	A	A	A	H	A	A	A	A	H	A	A	A	H	H	H	H	A	H	A	A	A	A
53	4	Tag_1560	51.8	33	scaffold00289	97217	-	-	H	H	A	H	H	-	-	A	H	A	H	A	H	H	A	A	H	H	A	A	A	A	H	A	A	A	A	H	A	A	A	H	H	H	H	A	-	A	A	A	A
54	4	Tag_14748r	52.3	34	scaffold08920	14677	Chr04	12326233	H	H	A	H	H	H	H	A	H	A	H	A	H	H	A	A	H	H	A	A	A	A	H	A	A	A	A	H	A	A	A	H	H	H	H	A	H	A	A	A	A
55	4	Tag_4097r	53.4	35	scaffold00953	35017	Chr04	12351034	H	A	A	H	H	H	H	A	H	-	H	A	H	H	A	A	-	H	A	A	A	A	H	A	A	A	A	H	A	A	A	H	H	H	H	A	H	A	A	-	A
56	4	Tag_24237r	54.6	36	scaffold71655	1023	-	-	H	A	H	A	H	H	H	H	H	A	H	H	H	H	H	A	H	H	A	A	A	A	H	A	A	A	A	H	A	H	A	H	H	H	H	A	H	A	A	A	H
57	4	Tag_10706r	55.2	36	scaffold04346	7140	Chr04	14966751	H	A	A	H	H	H	H	A	H	A	H	A	H	H	A	A	A	H	A	A	A	A	H	A	A	A	A	H	A	A	A	H	H	H	H	A	H	A	A	A	A
58	4	Tag_23109r	55.2	36	scaffold55868	1872	Chr04	16055446	H	A	A	H	H	H	H	A	H	A	H	A	H	H	A	A	A	H	A	A	A	A	H	A	A	A	A	H	A	A	A	H	H	H	H	A	H	A	A	A	A
59	4	Tag_846	55.2	36	scaffold00156	50021	Chr04	16070661	H	A	A	H	H	H	H	A	H	A	H	A	H	H	A	A	A	H	A	A	A	A	H	A	A	A	A	H	A	A	A	-	H	H	H	A	H	A	A	A	A
60	4	Tag_1015r	55.2	36	scaffold00184	52274	-	-	H	A	A	H	H	H	H	A	H	A	H	A	H	H	A	A	A	H	A	A	A	A	H	A	A	A	A	H	A	A	A	H	H	H	H	A	H	A	A	A	A
61	4	Tag_856r	55.2	36	scaffold00156	96995	Chr08	802821	H	A	A	H	H	H	H	A	H	A	H	A	H	H	A	A	A	H	A	A	A	A	H	A	A	A	A	H	A	A	A	H	H	H	H	-	H	-	A	A	A
62	4	Tag_852r	55.2	36	scaffold00156	89354	Chr08	59000716	H	A	A	H	H	H	H	A	H	A	H	A	H	H	A	A	A	H	A	A	A	A	H	A	A	A	A	H	A	A	A	H	H	H	H	A	H	A	A	A	A
63	4	Tag_1010r	55.2	36	scaffold00184	50268	Chr01	79838019	H	A	A	H	H	H	H	A	H	A	H	A	H	H	A	A	A	H	A	A	A	A	H	A	A	A	A	H	A	A	A	H	H	H	H	A	H	A	A	A	A
64	4	Tag_22109r	55.8	37	scaffold45595	1041	Chr08	39326662	H	A	A	A	H	H	H	A	H	A	H	A	H	H	A	A	A	H	A	A	A	A	H	A	A	A	A	H	A	A	A	-	H	H	H	A	H	A	A	A	A
65	4	Tag_18056r	55.8	37	scaffold17941	3887	-	-	H	A	A	A	H	H	H	A	H	A	H	A	H	H	A	A	A	H	A	A	A	A	H	A	A	A	A	H	A	A	A	H	H	H	H	A	H	A	A	A	A
66	4	Tag_13166r	55.8	37	scaffold06701	10974	Chr06	50006915	H	A	-	A	H	H	H	A	H	A	H	A	H	H	A	A	A	H	A	A	A	A	H	A	A	A	A	H	A	A	A	H	H	H	H	A	H	A	A	A	A
67	4	Tag_12946r	55.8	37	scaffold06467	3539	-	-	H	A	A	A	H	H	H	A	H	A	H	A	H	H	A	A	A	H	A	A	A	A	H	A	A	A	A	H	A	A	A	H	H	H	H	A	H	A	A	A	A
68	4	Tag_11086r	55.8	37	scaffold04626	6329	-	-	H	A	A	A	H	H	H	A	H	A	H	A	H	H	A	A	A	H	A	A	A	A	H	A	A	A	A	H	A	A	A	H	H	H	H	-	H	A	A	A	A
69	4	Tag_7562r	55.8	37	scaffold02447	5595	Chr02	4183114	H	A	A	A	H	H	-	A	H	A	H	A	H	-	-	-	A	H	-	A	A	A	H	A	-	A	A	H	A	A	A	H	H	H	H	A	H	A	A	A	A
70	4	Tag_5570r	55.8	37	scaffold01516	22699	-	-	H	A	A	A	H	H	H	A	H	A	H	A	H	H	-	A	A	H	A	A	A	-	H	A	-	A	A	H	A	-	A	H	H	H	H	A	H	-	A	A	A
71	4	Tag_2166r	55.8	37	scaffold00425	81544	Chr08	56646359	H	A	A	A	H	H	H	A	H	A	H	A	H	H	A	A	A	H	A	A	A	A	H	A	A	A	A	H	A	A	A	H	H	H	H	A	H	A	A	A	A
72	4	Tag_2128r	55.8	37	scaffold00412	64018	-	-	H	A	A	A	H	H	H	A	H	A	H	A	H	H	A	A	A	H	A	A	A	A	H	A	A	A	A	H	A	A	A	H	H	H	H	A	H	A	A	A	A
73	4	Tag_15354	55.8	37	scaffold10216	2798	Chr01	2918522	H	A	A	A	H	H	H	A	H	A	H	A	H	H	A	A	A	H	A	A	A	A	H	A	A	A	A	H	A	A	A	H	H	H	H	A	H	A	A	A	A
74	4	Tag_862	56.4	37	scaffold00156	97114	Chr08	802821	-	A	-	H	H	-	H	A	H	A	H	A	H	H	A	A	A	H	A	A	A	-	H	A	A	A	A	H	A	A	A	-	H	H	H	-	H	-	A	A	A
75	4	Tag_16072	56.4	37	scaffold11422	8671	-	-	H	A	A	H	H	H	H	A	H	A	H	A	H	H	A	A	A	H	A	A	A	A	H	A	A	A	A	H	A	A	A	H	H	H	H	A	H	A	A	A	A
76	4	Tag_849	56.4	37	scaffold00156	88916	Chr02	1225970	H	A	A	H	H	H	H	A	H	A	H	A	H	H	A	A	A	H	A	A	A	A	H	A	A	A	A	H	A	A	A	H	H	H	H	A	H	A	A	A	A
77	4	Tag_14432	56.4	37	scaffold08345	5918	-	-	H	A	A	H	H	H	H	A	H	A	H	A	H	H	A	A	A	H	A	A	A	A	H	A	A	A	A	H	A	A	A	H	H	H	H	A	H	A	A	A	A
78	4	Tag_13128	57	37	scaffold06665	5949	Chr04	45585718	H	A	A	A	H	H	H	A	H	A	H	A	H	H	A	A	A	H	A	A	A	A	H	A	A	A	A	H	A	A	A	H	H	H	H	A	H	A	A	A	A
79	4	Tag_3332	57	37	scaffold00690	22189	-	-	H	A	A	A	H	H	H	A	H	A	H	A	H	H	A	A	A	H	A	A	A	A	H	A	A	A	A	H	A	A	A	H	H	H	H	A	H	A	A	A	A
80	4	Tag_2325r	58.1	38	scaffold00465	54427	Chr04	48057441	H	A	-	A	H	H	-	A	H	A	H	A	H	H	A	A	A	H	A	A	A	-	H	A	A	A	A	H	A	A	A	-	H	H	H	A	H	-	A	A	A
81	4	Tag_7887	58.1	38	scaffold02615	6589	Chr04	48426548	H	A	-	A	H	H	H	A	H	A	H	A	H	H	A	A	A	H	A	A	A	A	H	A	A	A	A	H	A	A	A	H	H	H	H	A	H	A	A	A	A
82	4	Tag_4395	58.1	38	scaffold01051	41425	Chr04	48854157	H	A	A	A	H	H	H	A	H	A	H	A	H	H	A	A	A	H	A	A	A	A	H	A	A	A	A	H	A	A	A	H	H	H	H	A	H	A	A	A	A
83	4	Tag_15653	58.1	38	scaffold10696	9071	Chr08	3690164	H	A	A	A	H	H	H	A	H	A	H	A	H	H	A	A	A	H	A	A	A	A	H	A	A	A	A	H	A	A	A	H	H	H	H	A	H	A	A	A	A
84	4	Tag_7885r	58.1	38	scaffold02615	6416	-	-	H	A	H	A	H	H	H	A	H	A	H	A	H	H	A	A	A	H	A	A	A	A	H	A	A	A	A	H	A	A	A	H	H	H	H	A	H	A	A	A	A
85	4	Tag_24270r	58.1	38	scaffold72606	1598	super_94	20202	H	A	-	A	H	-	-	A	H	A	H	A	H	H	-	A	A	H	A	A	A	-	H	A	A	-	A	H	A	A	A	H	H	H	H	H	H	A	A	A	A
86	4	Tag_20421r	61.4	39	scaffold31365	4202	Chr02	12678707	H	A	A	A	H	H	H	A	H	A	H	A	H	H	A	A	A	H	A	A	H	A	H	A	A	A	A	H	H	A	A	H	H	H	H	-	H	-	A	A	A
87	4	Tag_1751r	61.4	39	scaffold00325	11359	Chr08	33531218	H	A	A	A	H	H	H	A	H	A	H	A	H	H	A	A	A	H	A	A	H	A	H	A	A	A	A	H	H	A	A	H	H	H	H	A	H	A	A	A	A
88	4	Tag_1746r	61.4	39	scaffold00325	7172	Chr09	53537688	H	A	A	A	H	H	H	A	H	A	H	A	H	H	A	A	A	H	A	A	H	A	H	A	A	A	A	H	H	A	A	H	H	H	H	A	H	A	A	A	A
89	4	Tag_23988r	61.4	39	scaffold68733	1184	Chr04	50049720	H	A	A	A	H	H	H	A	H	A	H	A	H	H	A	A	A	H	A	A	H	A	H	A	A	A	A	H	H	A	A	H	H	H	H	A	H	A	A	A	A
90	4	Tag_5731	62	40	scaffold01607	873	Chr04	51054667	H	A	A	A	H	H	H	A	H	A	H	A	H	H	A	A	A	H	A	A	H	A	H	A	A	A	A	H	H	-	A	H	H	H	H	A	H	A	A	A	A
91	4	Tag_15168r	62	40	scaffold09954	13659	Chr04	356758	H	A	A	A	H	H	H	A	H	A	H	A	H	H	A	A	A	H	A	A	H	A	H	A	A	A	A	H	H	A	A	H	H	H	H	A	H	A	A	A	A
92	4	Tag_12429r	62	40	scaffold05823	8418	Chr07	13771954	H	A	A	A	H	H	H	A	H	A	H	A	H	H	A	A	A	H	A	A	H	A	H	A	A	A	A	H	H	A	A	-	H	H	H	A	H	A	A	A	A
93	4	Tag_19494	62	40	scaffold25709	6056	Chr04	51084186	H	A	A	A	H	H	H	A	H	A	H	A	H	H	A	A	A	H	A	A	H	A	H	A	A	A	A	H	H	A	A	H	H	H	H	A	H	A	A	A	A
94	4	Tag_5782	62	40	scaffold01630	20915	Chr09	11320960	-	A	A	A	H	H	H	A	H	A	H	A	H	H	A	A	A	H	A	A	H	A	H	A	A	A	A	H	H	A	A	H	H	-	-	A	-	A	A	A	A
95	4	Tag_5775	62	40	scaffold01630	16307	-	-	H	A	A	A	H	H	H	A	H	A	H	A	H	H	A	A	A	H	A	A	H	A	H	A	A	A	A	H	H	A	A	H	H	H	H	A	H	A	A	A	A
96	4	Tag_15166	62	40	scaffold09954	12471	Chr06	5326966	H	A	A	A	H	H	H	A	H	A	H	A	H	H	A	A	A	H	A	A	H	A	H	A	A	A	A	H	H	A	A	H	H	H	H	A	H	A	A	A	A
97	4	Tag_20423	62.3	40	scaffold31365	4259	Chr02	12678707	H	A	A	A	H	H	H	A	H	A	H	A	H	H	A	A	A	H	A	A	H	A	H	A	A	A	A	H	H	A	A	H	H	H	H	A	H	A	A	A	A
98	4	Tag_10275	62.3	40	scaffold04044	16421	-	-	H	-	A	A	H	H	H	A	H	A	H	A	H	H	A	A	A	H	A	A	A	A	H	A	A	A	A	H	A	-	A	H	H	H	H	A	H	A	A	A	A
99	4	Tag_15380	66.5	41	scaffold10246	3275	Chr05	68448245	H	A	A	A	H	H	H	A	H	A	H	A	H	H	A	A	H	H	A	A	H	A	H	A	A	A	A	H	H	A	A	H	H	H	A	H	H	A	A	A	A
100	4	Tag_4900	69.8	42	scaffold01255	3993	Chr04	51655228	H	A	H	H	H	H	H	A	H	A	H	A	H	H	A	H	H	H	A	A	H	A	H	A	A	A	A	H	H	A	A	H	H	H	A	H	H	A	A	A	A
101	4	Tag_15625	70.9	43	scaffold10642	9488	Chr07	52132763	H	A	H	H	H	H	H	A	H	A	H	A	H	H	A	H	H	H	A	A	H	A	H	A	A	A	A	H	H	A	A	H	H	H	A	-	H	-	-	A	A
102	4	Tag_998	70.9	43	scaffold00180	99059	Chr02	5630537	H	A	H	H	H	H	H	A	H	A	H	A	H	H	A	H	H	H	A	A	H	A	H	A	A	A	A	H	H	A	A	H	H	H	A	H	H	A	A	A	A
103	4	Tag_4566	72.6	44	scaffold01101	67503	Chr03	40836191	H	A	H	H	H	A	H	A	H	A	H	A	H	H	A	H	H	H	A	A	H	A	H	A	A	A	A	H	H	A	A	H	H	H	A	H	H	A	A	A	A
104	4	Tag_4294	72.6	44	scaffold01020	26629	Chr04	52085627	H	A	H	H	H	A	H	A	H	A	H	A	H	H	A	H	H	H	A	A	H	A	H	A	A	A	A	H	H	A	A	H	H	H	A	H	H	A	A	A	A
105	4	Tag_9105	73.7	45	scaffold03372	27880	Chr04	52619731	H	A	H	H	H	A	H	A	H	-	H	A	H	H	A	H	H	H	A	-	H	A	H	A	A	A	A	H	H	A	A	H	H	H	-	H	H	A	A	A	A
106	4	Tag_4639r	73.7	45	scaffold01152	50037	-	-	H	A	H	H	H	A	H	A	H	A	H	A	H	H	A	H	-	-	A	A	H	A	H	A	A	A	A	H	H	A	A	-	H	H	A	H	H	A	A	A	A
107	4	Tag_9120r	73.7	45	scaffold03372	34212	Chr02	69187607	H	A	H	H	H	A	H	A	H	A	H	A	H	H	A	H	H	H	A	A	H	A	H	A	A	A	A	H	H	A	A	H	H	H	A	H	H	A	A	A	A
108	4	Tag_16420r	74.8	46	scaffold12352	6226	Chr04	63367061	H	A	H	H	H	A	H	A	H	A	H	A	H	H	A	H	H	H	A	A	H	A	H	A	A	A	A	H	H	A	A	H	H	H	A	H	H	A	A	A	A
109	4	Tag_12538r	74.8	46	scaffold05915	4434	Chr04	52757951	H	A	H	-	H	A	H	A	H	A	H	A	H	H	A	-	H	-	A	A	H	A	H	A	A	A	A	H	H	A	A	H	H	H	A	H	-	A	A	A	A
110	4	Tag_21019r	74.8	46	scaffold35332	617	-	-	H	A	H	H	H	A	H	A	H	A	H	A	H	H	A	H	H	H	A	A	H	A	H	A	A	A	A	H	H	A	A	H	H	H	A	H	H	A	A	A	A
111	4	Tag_12543	74.8	46	scaffold05915	7657	Chr03	73296716	H	A	H	H	H	A	H	A	H	A	H	A	H	H	A	H	H	H	A	A	H	A	H	A	A	A	A	H	H	A	A	H	H	H	A	H	H	A	A	A	A
112	4	Tag_23596	77.6	47	scaffold63258	992	-	-	H	A	H	H	H	A	H	A	H	A	H	A	H	H	A	H	H	H	A	A	H	A	H	A	A	A	A	H	H	A	A	H	H	H	A	H	H	A	A	A	A
113	4	Tag_11042	78.1	48	scaffold04595	15091	Chr04	53632857	H	A	H	H	H	A	H	A	H	A	H	A	H	H	A	H	H	H	A	A	H	A	H	A	A	A	A	H	H	A	A	H	H	H	A	H	H	A	A	A	A
114	4	Tag_11097	81.4	49	scaffold04641	12936	Chr04	53932637	H	A	H	H	H	A	H	A	H	A	H	A	H	H	A	H	H	H	A	A	H	A	H	A	A	A	A	H	H	A	A	H	H	H	A	H	H	A	A	H	A
115	4	Tag_3994	81.4	49	scaffold00932	11876	-	-	H	A	H	-	H	A	H	A	H	A	H	A	H	H	A	H	H	H	A	A	H	A	H	A	A	A	A	H	H	A	A	H	H	H	A	H	H	A	A	H	A
116	4	Tag_4011	81.4	49	scaffold00932	67057	-	-	H	A	H	H	H	A	H	A	H	A	H	A	H	H	A	H	H	H	A	A	H	A	H	A	A	A	A	H	H	A	A	H	H	H	A	H	H	A	A	H	A
117	4	Tag_14850r	81.4	49	scaffold09194	10733	Chr04	54043783	H	A	H	H	H	A	H	A	H	A	H	A	H	H	A	H	H	H	A	A	H	A	H	A	A	A	A	H	H	A	A	H	H	H	A	H	H	A	A	H	A
118	4	Tag_1859r	83.6	50	scaffold00344	30329	Chr04	56153837	H	A	H	H	H	A	H	A	H	A	H	A	H	H	A	H	H	H	A	A	H	A	H	A	A	A	A	H	H	A	A	H	H	H	A	H	H	A	A	H	A
119	4	Tag_23433	83.6	50	scaffold60971	1548	Chr02	12679019	H	A	H	H	H	A	H	A	H	A	H	A	H	H	A	H	H	H	A	A	H	A	H	A	A	A	A	H	H	A	A	H	H	H	A	H	H	A	A	H	A
120	4	Tag_25402	84.2	51	scaffold98509	1229	Chr04	54555894	H	A	H	H	H	A	H	A	H	A	H	A	H	H	A	H	H	H	A	A	H	A	H	H	A	A	A	H	H	A	A	H	H	H	A	H	H	A	A	H	A
121	4	Tag_476r	84.8	52	scaffold00073	15309	Chr04	54579394	H	A	H	H	H	A	H	A	H	A	H	A	A	H	A	H	H	H	A	A	H	A	H	H	A	A	A	H	H	A	A	H	H	H	A	H	H	A	A	H	A
122	4	Tag_13119r	85.9	53	scaffold06646	7484	Chr05	67888957	H	A	H	H	H	A	H	A	H	A	H	A	A	H	A	H	H	H	A	A	H	A	H	H	A	A	A	H	H	A	A	H	H	H	A	H	H	A	A	H	A
123	4	Tag_482r	85.9	53	scaffold00073	186122	Chr04	54797522	H	A	H	H	H	A	H	A	H	A	H	A	A	H	A	H	H	H	A	A	H	A	H	H	A	A	A	H	H	A	A	H	H	H	A	H	H	A	A	H	A
124	4	Tag_21718	86.5	54	scaffold41329	1391	Chr04	55575043	H	A	H	H	H	A	H	A	H	A	H	A	A	H	A	H	H	H	A	A	H	A	H	H	A	A	A	H	H	A	A	H	H	H	A	H	H	A	A	H	A
125	4	Tag_5147r	86.5	54	scaffold01333	39944	Chr04	55589467	H	A	H	H	H	A	H	A	H	A	H	A	A	H	A	H	H	H	A	A	H	A	H	H	A	A	A	H	H	A	A	H	H	H	A	H	H	A	A	H	A
126	4	Tag_5550r	86.5	54	scaffold01483	4278	Chr04	55589959	H	A	H	H	H	A	H	A	H	A	H	A	A	H	A	H	H	H	A	A	H	A	H	H	A	A	A	H	H	A	A	H	H	H	A	H	H	A	A	H	A
127	4	Tag_4466r	86.5	54	scaffold01068	37512	Chr04	55698095	H	A	-	H	H	A	H	A	H	A	H	A	A	H	A	H	H	H	A	A	H	-	H	H	A	A	A	H	H	A	A	H	H	H	A	-	H	-	A	H	A
128	4	Tag_7396r	86.5	54	scaffold02376	577	Chr09	3810320	H	A	H	H	H	A	H	A	H	A	H	A	A	H	A	H	H	H	A	A	H	A	H	H	A	A	A	H	H	A	A	H	H	H	A	H	H	-	A	H	A
129	4	Tag_13348r	86.5	54	scaffold06925	23951	Chr09	3809899	H	A	H	H	H	A	H	A	H	A	H	A	A	H	A	H	H	H	A	A	H	A	H	H	A	A	A	H	H	A	A	H	H	H	A	H	H	A	A	H	A
130	4	Tag_20613r	86.5	54	scaffold32585	696	Chr01	941236	H	A	H	H	H	A	H	A	H	A	H	A	A	H	A	H	H	H	A	A	H	A	H	H	A	A	A	H	H	A	A	H	H	H	A	H	H	A	A	H	A
131	4	Tag_11911	86.5	54	scaffold05352	21191	Chr04	55774401	H	A	H	H	H	A	H	A	H	A	H	A	A	H	A	H	H	H	A	A	H	A	H	H	A	A	A	H	H	A	A	H	H	H	A	H	H	A	A	H	A
132	4	Tag_4743	87.1	55	scaffold01200	47445	-	-	H	A	H	H	H	A	H	A	H	A	H	A	A	H	A	H	H	H	A	A	H	A	H	H	A	A	A	H	H	A	A	H	H	H	A	H	H	A	A	H	A
133	4	Tag_984	87.7	56	scaffold00177	52840	Chr02	72168043	H	A	H	H	H	A	H	A	H	A	H	A	A	H	A	H	H	H	A	A	H	A	H	H	A	A	A	H	H	A	A	H	H	H	A	H	H	A	A	H	A
134	4	Tag_980	87.7	56	scaffold00177	48690	Chr04	56413225	H	A	H	H	H	A	H	A	H	A	H	A	A	H	A	H	H	H	A	A	H	A	H	H	A	A	A	H	H	A	A	H	H	H	A	H	H	-	A	H	A
135	4	Tag_1237r	88.8	57	scaffold00229	5480	Chr04	56546333	H	A	H	H	H	A	H	H	H	A	H	A	A	H	A	H	H	H	A	A	H	A	H	H	A	A	A	H	H	A	A	H	H	H	A	H	H	A	A	H	A
136	4	Tag_22330r	88.8	57	scaffold47577	1606	Chr04	56775637	H	A	H	H	H	A	H	H	H	A	H	A	A	H	A	H	H	H	A	A	H	A	H	H	A	A	A	H	H	A	A	H	H	H	A	H	H	A	A	H	A
137	4	Tag_15169r	88.8	57	scaffold09977	4013	Chr04	56808641	H	A	H	H	H	A	H	H	H	A	H	A	A	H	A	H	H	H	A	A	H	A	H	H	A	A	A	H	H	A	A	H	H	H	A	H	H	A	A	H	A
138	4	Tag_13325r	88.8	57	scaffold06903	6312	Chr09	57727222	H	A	-	H	H	-	H	H	H	A	H	A	A	H	A	H	H	H	A	A	H	A	H	H	A	A	A	H	H	A	A	H	H	H	A	-	H	-	A	H	A
139	4	Tag_10928r	88.8	57	scaffold04518	5218	Chr01	61363071	H	A	H	H	H	A	H	H	H	A	H	A	A	H	A	H	H	H	A	A	H	A	H	H	A	A	A	H	H	A	A	H	H	H	A	H	H	A	A	H	A
140	4	Tag_1322r	89.4	57	scaffold00252	78313	Chr04	56994733	H	A	-	H	H	-	-	H	H	A	H	A	-	H	A	H	H	H	A	A	H	A	H	H	A	A	A	H	H	A	A	H	H	H	A	-	H	-	-	H	A
141	4	Tag_1335r	89.4	57	scaffold00252	106815	Chr04	57054966	H	A	-	H	H	A	H	H	H	A	H	A	A	H	A	H	H	H	A	A	H	A	H	H	A	A	A	H	H	A	A	-	H	H	A	-	H	-	A	H	A
142	4	Tag_11546r	91.6	58	scaffold05027	20134	Chr04	57226706	H	A	H	H	H	A	H	H	H	A	H	A	A	H	H	H	H	H	A	A	H	A	H	H	A	A	A	H	H	A	A	H	A	H	A	H	H	A	A	H	A
143	4	Tag_11276r	91.6	58	scaffold04740	3278	Chr07	64284583	H	A	H	H	H	A	H	H	H	A	H	A	A	H	H	H	H	H	A	A	H	A	H	H	A	A	A	H	H	A	A	H	A	H	A	H	H	A	A	H	A
144	4	Tag_5348r	92.7	59	scaffold01420	40011	Chr04	57517983	H	A	H	H	H	A	H	H	H	A	H	A	A	H	H	H	H	H	A	A	H	A	A	H	A	A	A	H	H	A	A	H	A	H	A	H	H	A	A	H	A
145	4	Tag_19950r	93.2	59	scaffold28295	4315	Chr04	57728378	H	A	H	H	H	A	H	H	H	-	H	A	A	H	H	H	H	-	A	A	H	A	A	-	A	A	A	H	H	-	A	H	A	H	A	H	H	A	A	H	A
146	4	Tag_2564r	96	60	scaffold00520	75446	Chr04	63958474	H	A	-	H	H	H	H	H	A	A	H	A	A	H	H	H	H	H	A	A	H	A	A	H	A	A	A	H	H	A	A	H	A	H	A	H	H	A	H	H	A
147	4	Tag_23016r	98.8	61	scaffold54880	2128	Chr04	63094238	H	A	H	H	H	H	H	H	A	A	H	A	A	H	H	H	H	H	A	A	H	A	A	H	A	A	A	H	H	A	A	H	A	H	A	H	H	A	-	H	A
148	4	Tag_6722r	98.8	61	scaffold02046	42448	Chr04	63088718	H	A	H	H	H	H	H	H	A	A	H	A	A	H	H	H	H	H	A	A	H	A	A	H	A	A	A	H	H	A	A	H	A	H	A	H	H	A	H	H	A
149	4	Tag_6720r	98.8	61	scaffold02046	37005	Chr04	63083647	H	A	H	H	H	H	H	H	A	A	H	A	A	H	H	H	H	H	A	A	H	A	A	H	A	A	A	H	H	A	A	H	A	H	A	H	H	A	H	H	A
150	4	Tag_21097r	98.8	61	scaffold36047	702	Chr04	63035830	H	A	H	H	H	H	H	H	A	A	H	A	A	H	H	H	H	H	A	A	H	A	A	H	A	A	A	H	H	A	A	H	A	H	A	H	H	A	H	H	A
151	4	Tag_6438r	99.4	62	scaffold01881	27079	Chr04	62909162	H	A	H	H	H	H	H	H	A	A	H	A	A	H	H	H	H	H	A	A	H	A	A	H	A	A	A	H	H	A	A	H	A	H	A	H	H	A	H	H	A
152	4	Tag_7626r	99.4	62	scaffold02494	19605	-	-	H	A	H	H	H	H	H	H	A	A	H	A	A	H	H	H	H	H	A	A	H	A	A	-	A	A	A	H	H	A	A	H	A	H	A	H	H	A	H	H	A
153	4	Tag_9678r	101.1	63	scaffold03658	6762	Chr04	62831709	H	H	H	H	H	H	H	H	A	A	H	A	A	H	H	H	H	H	A	A	H	A	A	H	H	A	A	H	H	A	A	H	A	H	A	H	H	A	H	H	A
154	4	Tag_16950r	102.8	64	scaffold13944	2846	Chr04	62293624	H	H	H	H	H	H	H	H	A	A	H	A	A	H	H	H	H	H	A	A	H	A	A	H	H	A	A	H	H	A	A	H	A	H	A	H	H	A	H	H	A
155	4	Tag_4244r	102.8	64	scaffold00999	27447	Chr04	8006428	H	H	-	H	H	-	H	H	A	A	H	A	A	H	H	H	H	H	A	A	H	-	A	H	H	A	A	H	H	A	-	-	A	H	A	-	-	-	-	H	A
156	4	Tag_16953r	102.8	64	scaffold13944	5870	Chr03	58207662	H	H	H	H	H	H	H	H	A	A	H	A	A	H	H	H	H	H	A	A	H	A	A	H	H	A	A	H	H	A	A	H	A	H	A	H	H	A	H	H	A
157	4	Tag_4243r	103.3	65	scaffold00999	16842	Chr04	62242162	H	H	H	H	H	H	H	H	A	A	H	A	A	H	H	H	H	H	A	A	H	A	A	H	H	A	A	H	H	A	A	H	A	H	A	H	H	A	H	H	A
158	4	Tag_8810r	106.1	66	scaffold03187	18883	Chr04	61195999	H	H	H	H	H	H	H	H	A	A	H	A	A	H	H	H	H	H	A	A	H	A	A	H	H	A	A	H	H	A	A	H	A	H	A	H	H	A	H	H	A
159	4	Tag_20957r	106.6	67	scaffold34868	1781	Chr04	61090595	H	H	H	H	H	H	H	H	A	A	H	A	A	H	H	H	H	H	A	A	H	A	A	H	H	A	A	H	H	A	A	H	A	H	A	H	H	A	H	H	A
160	4	Tag_20962r	106.6	67	scaffold34868	3005	Chr04	61089519	H	H	H	H	H	H	H	H	A	A	H	A	A	H	H	H	H	H	A	A	H	A	A	H	H	A	A	H	H	A	A	H	A	H	A	H	H	A	H	H	A
161	4	Tag_20953r	106.6	67	scaffold34823	2340	Chr04	61005892	H	H	-	H	H	H	H	H	A	A	H	A	A	H	H	H	H	H	A	A	H	A	A	H	H	A	A	H	H	A	A	H	A	H	A	H	H	A	H	H	A
162	4	Tag_20948r	106.6	67	scaffold34823	1035	Chr04	61004096	H	H	H	H	H	H	H	H	A	A	H	A	A	H	H	H	H	H	A	A	H	A	A	H	H	A	A	H	H	A	A	H	A	H	A	H	H	A	H	H	A
163	4	Tag_14507r	107.2	68	scaffold08410	9172	Chr04	60773730	H	H	-	H	H	-	H	H	A	A	H	A	-	H	H	H	H	H	A	A	H	A	A	H	H	A	A	H	H	A	A	H	A	H	A	-	-	-	H	H	A
164	4	Tag_14509r	107.2	68	scaffold08410	10192	Chr04	60773436	H	H	H	H	H	H	H	H	A	A	H	A	A	H	H	H	H	H	A	A	H	A	A	H	H	A	A	H	H	A	A	H	A	H	A	H	H	A	H	H	A
165	4	Tag_20133r	107.8	69	scaffold29185	2710	Chr04	60715357	H	H	H	H	H	H	H	H	A	A	H	A	A	H	H	H	H	H	A	A	H	A	A	H	H	A	A	H	H	A	A	H	A	H	A	H	H	A	H	H	A
166	4	Tag_23618r	107.8	69	scaffold63618	1800	Chr04	60684204	H	H	H	H	H	H	H	H	A	A	H	A	A	H	H	H	H	H	A	A	H	A	A	H	H	A	A	H	H	A	A	H	A	H	A	H	H	A	H	H	A
167	4	Tag_5227r	107.8	69	scaffold01364	48462	Chr04	60669868	H	H	H	H	H	H	H	H	A	A	H	A	A	H	H	H	H	H	A	A	H	A	A	H	H	A	A	H	H	A	A	H	A	H	A	H	H	A	H	H	A
168	4	Tag_5225r	107.8	69	scaffold01364	44350	Chr01	67375100	H	H	H	H	H	H	H	H	A	A	H	A	A	H	H	H	H	H	A	A	H	A	A	H	H	A	A	H	H	A	A	H	A	H	A	H	H	A	H	H	A
169	4	Tag_14120r	108.4	70	scaffold07859	11273	Chr04	60565796	H	H	H	H	H	H	H	H	A	A	H	A	A	H	H	H	H	H	-	A	H	-	A	H	H	A	A	H	H	A	A	H	A	H	A	H	H	H	H	H	A
170	4	Tag_7391r	108.4	70	scaffold02373	19099	Chr04	60507441	H	H	H	H	H	H	H	H	A	A	H	A	A	H	H	H	-	H	A	-	H	A	A	H	H	A	A	H	H	A	A	H	A	H	A	H	H	A	H	H	A
171	4	Tag_10448r	109	71	scaffold04153	29779	Chr04	60364447	H	H	H	H	A	H	H	H	A	A	H	A	A	H	H	H	H	H	A	A	H	A	A	H	H	A	A	H	H	A	A	H	A	H	A	H	H	A	H	H	A
172	4	Tag_13375r	109	71	scaffold06963	10381	Chr04	60223343	H	H	H	H	A	H	H	H	A	A	H	A	A	H	H	H	H	H	A	A	H	A	A	H	H	A	A	H	H	A	A	H	A	H	A	H	H	A	H	H	A
173	4	Tag_22557r	109	71	scaffold49933	2286	Chr04	60197047	H	H	H	H	A	H	H	H	A	A	H	A	A	H	H	H	H	H	A	A	H	A	A	H	H	A	A	H	H	A	A	H	A	H	A	H	H	A	H	H	A
174	4	Tag_14284r	109	71	scaffold08133	1153	Chr02	5386095	H	H	H	H	A	H	H	H	A	A	H	A	A	H	H	H	H	H	A	A	H	A	A	H	H	A	A	H	H	A	A	H	A	H	A	H	H	A	H	H	A
175	4	Tag_8632r	109	71	scaffold03078	30919	Chr01	9801965	H	H	H	H	A	H	H	H	A	A	H	A	A	H	H	H	H	H	A	A	H	A	A	H	H	A	A	H	H	A	A	H	A	H	A	H	H	A	H	H	A
176	4	Tag_24926	114.5	72	scaffold86447	1144	Chr04	58098658	H	H	H	A	A	H	H	H	A	A	H	A	A	H	H	H	H	H	A	A	H	A	A	H	H	A	A	H	H	A	A	H	A	H	A	H	H	A	H	H	A
177	4	Tag_15043	114.5	72	scaffold09710	9054	Chr04	58086753	H	H	H	A	A	H	H	H	A	A	H	A	A	H	H	H	H	H	A	A	H	A	A	H	H	A	A	H	H	A	A	H	A	H	A	H	H	A	H	H	A
178	4	Tag_3670	114.5	72	scaffold00818	24214	Chr04	66252093	H	H	H	A	A	H	H	H	A	A	H	A	A	H	H	H	H	H	A	A	H	A	A	H	H	A	A	H	H	A	A	H	A	H	A	H	H	A	H	H	A
179	4	Tag_24200	117.8	73	scaffold71326	340	-	-	H	H	H	A	A	H	H	H	A	H	H	A	A	H	H	H	H	H	A	A	A	A	A	H	H	A	A	H	H	A	A	H	A	H	A	H	H	A	H	H	A
180	4	Tag_15529	117.8	73	scaffold10488	1821	Chr05	64784703	H	H	H	A	A	H	H	H	A	H	H	A	A	H	H	H	H	H	A	A	A	A	A	H	H	A	A	H	H	A	A	H	A	H	A	H	H	A	H	H	A
181	4	Tag_19632	119.5	74	scaffold26260	1696	Chr04	64925818	H	H	H	A	A	H	H	H	A	H	H	A	A	H	H	H	H	H	A	A	A	A	A	H	H	A	A	H	H	A	A	H	A	H	A	H	H	A	H	H	A
182	4	Tag_11518	120.6	75	scaffold05002	19409	Chr04	65354036	A	H	H	A	A	H	H	H	A	H	H	A	A	H	H	H	H	H	A	A	A	A	A	H	H	A	A	H	H	A	A	H	A	H	A	H	H	A	H	H	A
183	4	Tag_17983	120.6	75	scaffold17685	1955	Chr04	65753105	A	H	H	A	A	H	H	H	A	H	H	A	A	H	H	H	H	H	A	A	A	A	A	H	H	A	A	H	H	A	A	H	A	H	A	H	H	A	H	H	A
184	4	Tag_9729	120.6	75	scaffold03696	19822	Chr04	65807641	A	H	H	A	A	H	H	H	A	H	H	A	A	A	H	H	H	H	A	A	A	A	A	H	H	A	A	H	H	A	A	H	A	H	A	H	H	A	H	H	A
185	4	Tag_14025	121.2	76	scaffold07778	3752	Chr04	66039425	A	H	H	A	A	H	H	H	A	H	H	A	A	H	H	H	H	H	A	A	A	A	A	H	H	A	A	H	H	A	A	H	A	H	A	H	H	A	H	H	A
186	4	Tag_3601	121.8	77	scaffold00788	26855	Chr04	66157968	A	H	H	A	A	H	H	H	A	H	H	A	A	H	H	H	H	H	A	A	A	A	A	H	H	A	A	H	H	A	A	H	A	H	A	H	H	A	H	H	A
187	4	Tag_13418	122.3	78	scaffold07002	15393	-	-	A	H	H	A	A	H	H	H	A	H	A	A	A	H	H	H	H	H	A	A	A	A	A	H	H	A	A	H	H	A	A	H	A	H	A	H	H	A	H	H	A
188	4	Tag_15484	123.4	79	scaffold10415	3487	-	-	A	H	H	A	A	H	H	H	A	H	A	A	A	H	H	H	H	H	A	A	A	A	A	H	H	A	A	H	H	A	A	H	A	H	A	H	H	A	H	H	A
189	4	Tag_22601	123.9	80	scaffold50390	700	Chr04	66860446	A	H	H	A	A	H	H	H	A	H	A	A	A	H	H	H	H	H	A	A	A	A	A	H	H	A	A	H	H	A	A	H	A	H	A	H	H	A	H	H	A
190	4	Tag_7679	125	81	scaffold02520	39776	Chr04	67220429	A	H	H	A	A	H	H	H	A	H	A	A	A	H	H	H	H	-	A	A	A	A	A	H	H	A	A	H	H	A	A	H	A	H	A	H	H	A	H	H	A
191	4	Tag_18970	125.5	82	scaffold22210	7340	Chr04	67370301	A	H	H	A	A	H	H	H	A	H	A	A	A	H	H	H	H	H	A	A	A	A	A	H	H	A	A	H	H	A	A	H	A	H	A	H	H	A	H	H	A
192	4	Tag_20967	126.1	83	scaffold34969	1113	Chr01	10599936	A	H	H	A	A	H	H	H	A	H	A	A	A	H	H	H	H	H	A	A	A	A	H	H	H	A	A	H	H	A	A	H	A	H	A	H	H	A	H	H	A
193	4	Tag_18146	126.1	83	scaffold18037	1415	Chr04	67480604	A	H	H	A	A	H	H	H	A	H	A	A	A	H	H	H	H	H	A	A	A	A	H	H	H	A	A	H	H	A	A	H	A	H	A	H	H	A	H	H	A
194	4	Tag_10873	126.1	83	scaffold04484	4455	Chr04	67578745	A	H	H	A	A	H	H	H	A	H	A	A	A	H	H	H	H	H	A	A	A	A	H	H	H	A	A	H	H	A	A	H	A	H	A	H	H	A	H	H	A
195	4	Tag_8298	126.7	83	scaffold02830	33517	Chr04	67891775	A	H	H	A	A	H	H	H	A	H	A	A	A	H	H	H	H	H	A	A	A	A	H	H	H	A	A	H	H	A	A	H	A	H	A	H	H	A	H	H	A
196	4	Tag_8299	126.7	83	scaffold02830	34385	Chr04	67892369	A	H	H	A	A	H	H	H	A	H	A	A	A	H	H	H	H	H	A	A	A	A	H	H	H	A	A	H	H	A	A	H	A	H	A	H	H	A	H	H	A
197	4	Tag_15588	126.7	83	scaffold10589	10395	Chr04	68053368	A	H	H	A	A	H	H	H	A	H	A	A	A	H	H	H	H	H	A	A	A	A	H	H	H	A	A	H	H	A	A	H	A	H	A	H	H	A	H	H	A
198	4	Tag_19611	126.7	83	scaffold26114	6068	Chr04	68147174	-	H	H	A	A	H	H	H	-	H	-	A	A	H	H	H	H	H	A	A	-	A	H	H	H	-	A	H	H	A	A	H	A	H	A	H	H	A	H	H	A
1	5	Tag_10398r	0	1	scaffold04133	22024	Chr01	23246396	H	A	-	H	H	-	H	H	H	A	H	A	H	A	H	A	H	H	H	A	H	-	A	A	H	H	A	H	H	H	A	H	A	A	H	-	A	-	H	H	H
2	5	Tag_4257	0	1	scaffold01002	52344	Chr05	366379	H	A	A	H	H	H	H	H	H	A	H	A	H	A	H	A	H	H	H	A	H	H	A	A	H	H	A	H	H	H	A	H	A	A	H	H	A	H	H	H	H
3	5	Tag_3740	1.1	2	scaffold00832	69319	Chr05	873795	H	A	H	H	H	H	H	H	H	A	H	A	H	A	H	A	H	H	H	A	H	H	A	A	H	H	A	H	H	H	A	H	A	A	H	H	A	H	H	H	H
4	5	Tag_25102r	1.1	2	scaffold90635	1372	-	-	H	A	H	-	H	-	H	H	H	A	H	A	H	A	H	A	H	H	-	A	H	H	A	A	H	H	A	H	H	H	-	-	A	A	H	H	A	-	H	H	H
5	5	Tag_12191r	1.7	3	scaffold05576	11565	Chr03	62631009	H	A	H	H	H	H	H	H	H	A	H	A	H	A	H	A	H	H	H	A	H	H	A	A	H	H	A	H	H	H	A	H	A	A	H	H	A	H	H	H	H
6	5	Tag_12194r	1.7	3	scaffold05576	25011	Chr10	12810590	H	A	H	H	H	H	H	H	H	A	H	A	H	A	H	A	H	H	H	A	H	H	A	A	H	H	A	H	H	H	A	H	A	A	H	H	A	H	H	H	H
7	5	Tag_8672r	2.8	4	scaffold03100	34177	Chr06	51502401	H	A	H	H	H	H	-	H	H	A	H	A	H	A	H	-	H	H	H	A	H	H	A	A	H	H	A	H	H	H	A	H	H	A	H	A	A	H	H	H	H
8	5	Tag_10974r	2.8	4	scaffold04552	21662	Chr02	43565488	H	A	H	H	H	H	-	H	H	A	H	A	H	A	H	A	H	H	H	A	H	H	A	A	H	H	A	H	H	H	A	H	A	A	H	A	A	H	H	H	H
9	5	Tag_12905r	2.8	4	scaffold06356	12151	Chr05	1348091	H	A	H	H	H	H	H	H	H	A	H	A	H	A	H	A	H	H	H	A	H	H	A	A	H	H	A	H	H	H	A	H	A	A	H	A	A	H	H	H	H
10	5	Tag_14868r	3.4	5	scaffold09272	8279	Chr03	13720164	H	A	H	H	H	H	H	H	H	A	H	A	H	A	H	A	H	H	H	A	H	H	A	A	H	H	A	H	H	H	A	H	A	A	H	A	A	H	H	H	H
11	5	Tag_511	3.4	5	scaffold00083	45107	Chr07	60157290	H	A	H	H	H	H	H	H	H	A	H	A	H	A	H	A	H	H	H	A	H	H	A	A	H	H	A	H	H	H	A	H	A	A	H	A	A	H	H	H	H
12	5	Tag_18886	3.4	5	scaffold21713	1740	Chr09	55852424	H	A	H	H	H	H	H	H	H	A	-	A	H	A	H	A	H	H	H	A	H	H	A	A	H	-	A	A	H	H	A	H	A	A	H	A	A	H	H	H	H
13	5	Tag_18103	3.4	5	scaffold18012	8259	-	-	H	A	H	H	H	H	H	H	H	A	H	A	H	A	H	A	H	H	H	A	H	H	A	A	H	H	A	H	H	H	A	H	A	A	H	A	A	H	H	H	H
14	5	Tag_18101	3.4	5	scaffold18012	6317	Chr02	75262883	H	A	H	H	H	H	H	H	H	A	H	A	H	A	H	A	H	H	H	A	H	H	A	A	H	H	A	H	H	H	A	H	A	A	H	A	A	H	H	H	H
15	5	Tag_14874	3.4	5	scaffold09272	13232	Chr01	59726559	H	A	H	H	H	H	-	H	H	A	H	A	H	A	H	A	H	H	H	A	H	H	A	A	H	H	A	H	H	H	A	H	A	A	H	A	A	H	H	H	H
16	5	Tag_516	3.4	5	scaffold00083	67276	Chr05	169499	H	A	H	H	H	H	H	H	H	A	H	A	H	A	H	A	H	H	H	A	H	H	A	A	H	H	A	H	H	H	A	H	A	A	H	A	A	H	H	H	H
17	5	Tag_21873	4	6	scaffold43831	425	Chr08	1751621	H	A	H	H	H	H	H	H	H	A	H	A	H	A	H	A	H	H	H	A	H	H	A	A	H	H	A	H	H	H	A	H	A	A	H	A	A	H	H	H	H
18	5	Tag_17307	4.7	7	scaffold15232	5498	Chr08	1446646	H	A	H	H	H	H	H	H	H	A	H	A	H	A	H	A	H	H	H	A	H	H	A	A	H	H	A	H	H	H	A	H	A	A	H	A	A	H	H	H	H
19	5	Tag_7217	4.7	7	scaffold02285	23924	Chr08	1329835	H	A	H	H	H	H	H	H	H	A	H	A	H	A	H	A	H	H	H	A	H	H	A	A	H	H	A	H	H	H	A	H	A	A	H	A	A	H	H	H	H
20	5	Tag_16592r	4.7	8	scaffold12814	6252	Chr08	61164123	H	A	H	H	H	H	H	H	H	A	H	A	H	A	H	H	H	H	H	A	H	H	A	A	H	H	A	H	H	H	A	H	A	A	H	A	A	H	H	H	H
21	5	Tag_9361r	4.7	8	scaffold03470	7171	-	-	H	A	H	H	H	H	H	H	H	A	H	A	H	A	H	A	H	H	H	A	H	H	A	A	H	H	A	H	H	H	A	H	A	A	H	A	A	H	H	H	H
22	5	Tag_23796r	6.1	9	scaffold65965	342	Chr05	2355001	H	A	H	H	H	H	H	H	H	A	H	A	H	A	H	A	H	H	H	A	H	H	A	A	H	H	A	H	H	H	A	H	A	A	H	A	A	H	H	H	H
23	5	Tag_8152r	6.6	10	scaffold02758	37530	-	-	H	A	H	H	H	H	H	H	H	A	H	A	H	A	H	A	H	H	H	A	H	H	A	A	H	H	A	H	H	H	A	H	A	A	H	A	A	H	H	H	H
24	5	Tag_14150r	8.2	11	scaffold07910	442	Chr05	3113421	A	A	H	H	H	H	H	H	H	A	H	A	H	A	H	A	H	H	H	A	H	H	A	A	H	H	A	H	H	H	A	H	A	A	H	A	A	H	H	H	H
25	5	Tag_24167	8.7	12	scaffold70649	1914	Chr10	7146840	A	A	H	H	H	H	H	H	H	A	H	A	H	A	H	A	H	H	H	A	H	H	A	A	H	H	A	H	H	H	A	H	A	A	H	A	A	H	H	H	H
26	5	Tag_22477	8.7	12	scaffold49104	236	Chr10	41618	A	A	H	H	H	H	H	H	H	A	H	A	H	A	H	A	H	H	H	A	H	H	A	A	H	H	A	H	H	H	A	H	A	A	H	A	A	H	H	H	H
27	5	Tag_2541	13.1	13	scaffold00517	16391	-	-	A	A	H	-	H	A	-	H	H	A	A	A	H	A	-	A	-	-	H	A	H	A	A	A	H	H	A	H	H	H	A	H	A	A	A	A	A	H	H	H	H
28	5	Tag_1745	13.7	14	scaffold00321	16594	Chr04	58248367	A	A	H	H	H	A	H	H	H	A	A	A	H	A	H	A	H	H	H	A	H	A	A	A	H	H	A	H	H	H	A	H	A	A	A	A	A	H	H	H	H
29	5	Tag_2220r	13.7	14	scaffold00431	54258	Chr05	4024666	A	A	H	H	H	A	H	H	H	A	A	A	H	A	H	A	H	H	H	A	H	A	A	A	H	H	A	H	H	H	A	H	A	A	A	A	A	H	H	H	H
30	5	Tag_22086	13.7	14	scaffold45521	2176	Chr05	4057414	A	A	H	H	H	A	H	H	H	A	A	A	H	A	H	A	H	H	H	A	H	A	A	A	H	H	A	H	H	H	A	H	A	A	A	A	A	H	H	H	H
31	5	Tag_22902r	13.7	14	scaffold53496	1518	-	-	A	A	H	H	H	A	H	H	H	A	A	A	H	A	H	A	H	H	H	A	H	A	A	A	H	H	A	H	H	H	A	H	A	A	A	A	A	H	H	H	H
32	5	Tag_23519r	14.8	15	scaffold62075	299	Chr05	4241338	A	A	H	H	H	A	H	H	H	A	A	A	H	A	H	A	H	H	H	A	H	A	A	A	H	H	A	H	H	H	A	H	A	A	A	A	A	H	H	H	H
33	5	Tag_1008	16.5	16	scaffold00183	83226	-	-	A	A	H	H	H	A	H	H	H	A	A	A	H	A	H	A	H	H	H	A	H	A	A	A	H	H	A	H	H	H	H	H	A	A	A	A	A	H	H	H	H
34	5	Tag_691	17.6	17	scaffold00123	81055	Chr05	5411593	A	A	H	H	H	A	H	H	H	A	A	A	H	A	H	A	H	H	H	A	H	A	A	A	H	H	A	H	H	H	H	H	A	A	A	A	A	H	H	H	H
35	5	Tag_15125	17.6	17	scaffold09901	7083	Chr05	5566652	A	A	H	H	H	A	H	H	H	A	A	A	H	A	H	A	H	H	H	A	H	A	A	A	H	H	A	H	H	H	H	H	A	A	A	A	A	H	H	H	H
36	5	Tag_24938r	17.6	17	scaffold86784	956	Chr02	14332164	A	A	H	H	H	A	H	H	H	A	A	A	H	A	H	A	H	H	H	A	H	A	A	A	H	H	A	H	H	H	H	H	A	A	A	A	A	H	H	H	H
37	5	Tag_2610r	18.7	18	scaffold00532	65667	-	-	A	A	H	H	H	A	H	H	H	A	A	A	H	A	H	A	H	H	H	A	H	A	A	A	H	H	A	H	H	H	H	H	A	A	A	A	A	H	H	H	H
38	5	Tag_191r	19.2	19	scaffold00032	222767	Chr03	18793354	A	A	H	H	H	A	H	H	H	A	A	A	H	A	H	A	H	H	H	A	H	A	A	A	H	H	A	H	H	H	H	H	A	A	A	A	A	H	H	H	H
39	5	Tag_11507r	19.8	20	scaffold04981	24127	Chr10	16749679	A	A	H	H	H	A	H	H	H	A	A	A	H	H	H	A	H	H	H	A	H	A	A	A	H	H	A	H	H	H	H	H	A	A	A	A	A	H	H	H	H
40	5	Tag_23623r	19.8	20	scaffold63698	575	Chr01	79379943	A	A	H	H	H	A	H	H	H	A	A	A	H	H	H	A	H	H	H	A	H	A	A	A	H	H	A	H	H	H	H	H	A	A	A	A	A	H	H	H	H
41	5	Tag_20870	19.8	20	scaffold34554	2265	Chr01	69199194	A	A	H	H	H	A	H	H	H	A	A	A	H	H	H	A	H	H	H	A	H	A	A	A	H	H	A	H	H	H	H	H	A	A	A	A	A	H	H	H	H
42	5	Tag_23058	20.3	20	scaffold55630	631	Chr05	5925215	A	A	H	H	H	A	H	H	H	A	A	A	H	H	H	A	H	H	H	A	H	A	A	A	H	H	A	H	H	H	A	H	A	A	A	A	A	H	H	H	H
43	5	Tag_24512	23.7	21	scaffold76832	522	Chr05	6064855	A	A	H	H	H	A	H	H	H	A	A	A	H	H	H	A	-	H	-	A	H	A	A	A	H	H	A	H	H	H	A	H	A	A	A	A	A	H	H	H	-
44	5	Tag_15954	24.2	22	scaffold11228	9084	Chr05	65963274	A	A	H	H	H	A	H	H	H	A	A	A	H	H	H	A	A	H	H	A	H	A	A	A	H	H	A	H	H	H	A	H	A	A	A	A	A	H	H	H	H
45	5	Tag_20073r	24.2	22	scaffold28886	1128	Chr02	54862960	A	A	H	H	H	A	H	H	H	A	A	-	H	H	H	-	H	H	H	A	H	A	A	A	H	H	A	H	H	-	-	H	-	-	A	A	A	-	-	H	H
46	5	Tag_13053r	24.2	22	scaffold06600	7299	Chr04	3240846	A	A	H	H	H	A	H	H	H	A	A	A	H	H	H	A	H	H	H	A	H	A	A	A	H	H	A	H	H	H	A	H	A	A	A	A	A	H	H	H	H
47	5	Tag_23999r	24.2	22	scaffold69106	1362	-	-	A	A	H	H	H	-	H	H	H	A	A	-	H	H	H	A	H	H	H	A	H	A	A	A	H	H	A	H	H	H	A	H	A	A	A	-	A	H	H	H	H
48	5	Tag_21738r	24.2	22	scaffold41648	2729	Chr05	6722470	A	A	H	H	H	A	H	H	H	A	A	A	H	H	H	A	H	H	H	A	H	A	A	A	H	H	A	H	H	H	A	H	A	A	A	A	A	-	H	H	H
49	5	Tag_17324r	24.2	22	scaffold15240	6792	Chr04	63644132	A	A	H	H	H	A	H	H	H	A	A	A	H	H	H	A	H	H	H	A	H	A	A	A	H	H	A	H	H	H	A	H	A	A	A	A	A	H	H	H	H
50	5	Tag_17315r	24.2	22	scaffold15240	4752	Chr08	1082612	A	A	H	H	H	A	H	H	H	A	A	A	H	H	H	A	H	H	H	A	H	A	A	A	H	H	A	H	H	H	A	H	A	A	A	A	A	H	H	H	H
51	5	Tag_16623r	24.2	22	scaffold12874	8876	-	-	A	A	H	H	H	A	H	H	H	A	A	A	H	H	H	A	H	H	H	A	H	A	A	A	H	H	A	H	H	H	A	H	A	A	A	A	A	H	H	H	H
52	5	Tag_7099r	24.2	22	scaffold02210	10937	-	-	A	A	H	H	H	A	H	H	H	A	A	A	H	H	H	A	H	H	H	A	H	A	A	A	H	H	A	H	H	H	A	H	A	A	A	A	A	H	H	H	H
53	5	Tag_14803r	24.2	22	scaffold09096	13172	Chr05	6769210	A	A	H	H	H	A	H	H	H	A	A	A	H	H	H	A	H	H	H	A	H	A	A	A	H	H	A	H	H	H	A	H	A	A	A	A	A	H	H	H	H
54	5	Tag_17300r	24.2	22	scaffold15174	1716	Chr05	6779837	A	A	H	H	H	A	H	H	H	A	A	A	H	H	H	A	H	H	H	A	H	A	A	A	H	H	A	H	H	H	A	H	A	A	A	A	A	H	H	H	H
55	5	Tag_17905r	24.8	23	scaffold17339	8456	Chr05	25304863	A	A	H	H	H	A	H	A	H	A	A	A	H	H	H	A	H	H	H	A	H	A	A	A	H	H	A	H	H	H	A	H	A	A	A	A	A	H	H	H	H
56	5	Tag_16469	24.8	23	scaffold12508	1534	Chr01	48263888	A	A	H	H	H	A	H	A	H	A	A	A	H	H	H	A	H	H	H	A	H	A	A	A	H	H	A	H	H	H	A	H	A	A	A	A	A	H	H	H	H
57	5	Tag_2098	26.4	24	scaffold00403	2075	Chr05	7958252	A	A	H	H	H	A	H	A	H	A	A	A	H	H	H	A	H	H	H	A	H	A	A	A	H	H	A	H	H	H	A	A	A	A	A	A	A	H	H	H	H
58	5	Tag_10756	29.2	25	scaffold04393	1702	Chr06	33725076	A	A	H	H	H	A	H	A	H	A	A	A	H	H	H	A	H	H	H	A	H	A	A	H	A	H	A	H	H	H	A	A	A	A	A	A	A	H	H	H	H
59	5	Tag_19697r	29.2	25	scaffold26740	3996	Chr09	1155485	A	A	H	H	H	A	H	A	H	A	A	A	H	H	H	A	H	H	H	A	H	A	A	H	A	H	A	H	H	H	A	A	A	A	A	A	A	H	H	H	H
60	5	Tag_1693r	33.7	26	scaffold00311	16502	Chr01	64142758	A	A	H	H	H	A	H	A	H	A	A	A	H	H	H	A	H	H	H	A	H	A	A	H	A	H	A	H	H	H	A	A	A	A	A	A	A	H	H	H	H
61	5	Tag_1082r	35.9	27	scaffold00202	43401	Chr05	6732500	A	A	H	H	H	A	H	A	H	A	A	A	H	H	H	A	H	H	H	A	H	A	A	H	A	H	A	H	H	H	A	A	A	A	A	A	A	H	H	H	H
62	5	Tag_627r	36.4	28	scaffold00103	44013	Chr08	1170352	A	A	H	H	H	A	H	A	H	A	A	A	H	H	H	A	H	H	H	A	H	A	A	H	A	H	A	H	H	H	A	A	A	A	A	A	A	H	H	H	H
63	5	Tag_6230r	37.8	29	scaffold01814	30951	Chr01	65545203	A	A	H	H	H	A	-	A	H	A	-	A	H	H	H	A	H	H	H	A	H	A	-	H	A	H	-	H	H	H	A	A	A	A	A	-	A	H	H	H	H
64	5	Tag_8589r	39.2	30	scaffold03031	894	Chr05	12762033	A	A	H	H	H	A	H	A	H	A	A	A	H	H	H	A	H	H	H	A	H	A	A	H	A	H	A	H	H	H	A	A	A	A	A	A	A	H	H	H	H
65	5	Tag_1069r	39.2	30	scaffold00197	77771	Chr06	37908229	A	A	-	H	H	A	H	A	H	A	A	A	H	H	H	A	H	H	H	A	H	A	A	H	A	H	A	H	H	H	A	A	A	A	A	A	A	-	H	H	H
66	5	Tag_14503	40.9	31	scaffold08404	12959	Chr09	11620445	A	A	H	H	H	A	H	A	H	A	A	A	H	H	H	H	H	A	H	A	H	A	A	H	A	H	A	H	H	H	A	A	A	A	A	A	A	H	H	H	H
67	5	Tag_21001	40.9	31	scaffold35259	448	Chr05	13011959	A	A	H	H	H	-	-	A	H	A	A	A	H	H	H	H	H	A	H	A	H	-	A	H	A	H	A	H	H	H	A	-	A	A	A	-	-	-	H	H	H
68	5	Tag_1246	43.1	32	scaffold00233	54671	-	-	A	A	-	H	H	A	-	A	H	A	A	A	-	H	H	H	H	A	-	A	H	A	A	H	A	H	A	H	H	H	A	A	A	A	A	A	A	-	H	H	H
69	5	Tag_25358	43.1	32	scaffold97060	351	-	-	A	A	H	H	H	A	H	A	H	A	A	A	H	H	H	H	H	A	H	A	H	A	A	H	A	H	A	H	H	H	A	A	A	A	A	A	A	H	H	H	H
70	5	Tag_23612	43.1	32	scaffold63567	1183	Chr10	8175083	A	A	H	H	H	A	H	A	H	A	A	A	H	H	H	H	H	A	-	A	H	A	A	H	A	H	A	H	H	H	A	A	A	A	A	A	A	H	H	H	H
71	5	Tag_23131	43.1	32	scaffold56333	2141	Chr02	53880227	A	A	H	H	H	A	H	A	H	A	A	A	H	H	H	H	H	A	H	A	H	A	A	H	A	H	A	H	H	H	A	A	A	A	A	A	A	H	H	H	H
72	5	Tag_20772	43.1	32	scaffold33657	1371	Chr05	15123726	A	A	H	H	H	A	H	A	H	A	A	A	H	H	H	H	H	A	H	A	H	A	A	H	A	H	A	H	H	H	A	A	A	A	A	A	A	H	H	H	H
73	5	Tag_12775	43.1	32	scaffold06222	16098	-	-	A	A	H	H	H	A	H	A	H	A	A	A	H	H	H	H	H	A	H	A	H	A	A	H	A	H	A	H	H	H	A	A	A	A	A	A	A	H	H	H	H
74	5	Tag_21559r	43.1	32	scaffold39709	3076	Chr05	15098100	A	A	H	H	H	A	H	A	H	A	A	A	H	H	H	H	H	A	H	A	H	A	A	H	A	H	A	H	H	H	A	A	A	A	A	A	A	H	H	H	H
75	5	Tag_24265r	43.1	32	scaffold72483	800	-	-	A	A	-	H	H	A	H	A	H	A	A	A	H	H	-	H	H	A	H	-	H	A	A	H	A	H	A	H	H	H	A	-	A	A	A	A	A	H	H	H	H
76	5	Tag_23021r	44.2	33	scaffold54913	2912	Chr01	23892422	A	A	H	H	H	A	H	A	H	A	A	A	H	H	H	H	H	A	H	A	H	A	A	H	A	H	A	H	H	H	A	A	A	A	A	A	A	H	H	H	H
77	5	Tag_3603r	44.2	33	scaffold00791	68074	Chr05	14959637	A	A	H	H	H	A	H	A	H	A	A	A	H	H	H	H	H	A	H	A	H	A	A	H	A	H	A	H	H	H	A	A	A	A	A	A	A	H	H	H	H
78	5	Tag_1881r	44.2	33	scaffold00349	48166	-	-	A	A	H	H	H	A	H	A	H	A	A	A	H	H	H	H	H	A	H	A	H	A	A	H	A	H	A	H	H	H	A	A	A	A	A	A	A	H	H	H	H
79	5	Tag_708	44.8	33_34	scaffold00124	10564	-	-	A	A	-	H	H	A	-	A	H	A	A	A	H	H	-	H	H	A	H	A	H	A	A	H	A	H	A	H	H	H	A	A	A	A	A	A	A	-	H	H	H
80	5	Tag_2927	44.8	33	scaffold00591	64856	-	-	A	A	H	H	H	A	-	A	H	A	A	A	H	H	H	H	H	A	H	A	H	A	A	-	A	H	A	H	-	H	A	A	A	A	A	A	A	H	-	H	H
81	5	Tag_20045	45.1	33_34	scaffold28692	3125	Chr01	49393131	A	A	-	H	H	A	H	A	H	A	A	A	-	H	H	H	H	A	H	A	H	A	A	H	A	H	A	H	H	H	A	A	A	A	A	-	A	-	H	H	H
82	5	Tag_21152	45.1	33_34	scaffold36564	1134	Chr08	55404547	A	A	-	H	H	A	H	A	H	A	A	A	H	H	H	H	H	A	H	A	H	A	A	H	A	H	A	H	-	H	A	-	A	A	A	A	A	H	H	H	H
83	5	Tag_7860r	45.2	33_34	scaffold02599	31458	Chr08	61038209	A	A	-	H	H	A	-	A	H	A	A	A	H	H	H	-	H	A	H	A	H	A	A	H	A	-	A	H	H	H	A	-	A	A	A	A	A	-	H	H	H
84	5	Tag_9544r	45.3	33_34	scaffold03574	17460	-	-	A	-	-	H	H	A	H	A	H	A	A	A	H	H	H	H	H	A	H	A	H	A	A	H	A	H	A	H	H	H	A	A	A	A	A	A	A	H	H	H	H
85	5	Tag_15559r	45.4	34	scaffold10550	6378	-	-	A	A	A	H	H	A	H	A	H	A	A	A	H	H	H	H	H	-	H	A	H	A	A	H	A	H	A	H	H	H	A	A	A	A	A	A	A	H	H	H	H
86	5	Tag_18235r	45.4	34	scaffold18257	5103	-	-	A	A	-	H	H	A	H	A	H	A	A	A	H	H	H	H	H	A	H	A	H	A	A	H	A	H	A	H	H	H	A	A	A	A	A	A	A	-	H	H	H
87	5	Tag_16285r	45.4	34	scaffold12041	7520	Chr02	75564825	A	A	A	H	H	A	H	A	H	A	A	A	H	H	H	H	H	A	H	A	H	A	A	H	A	H	A	H	H	H	A	A	A	A	A	A	A	H	H	H	H
88	5	Tag_15575r	45.4	34	scaffold10550	13375	-	-	A	A	A	H	H	A	H	A	H	A	A	A	H	H	H	H	H	A	H	A	H	A	A	H	A	H	A	H	H	H	A	-	A	A	A	A	A	H	H	H	H
89	5	Tag_13274r	45.4	34	scaffold06850	20382	Chr05	14285095	A	A	A	H	H	A	H	A	H	A	A	A	H	H	H	H	H	A	H	A	H	A	A	H	A	H	A	H	H	H	A	A	A	A	A	A	A	H	H	H	H
90	5	Tag_806r	45.4	34	scaffold00142	139929	Chr10	36427692	A	A	A	H	H	A	H	A	H	A	A	A	H	H	H	H	H	A	H	A	H	A	A	H	A	H	A	H	H	H	A	A	A	A	A	A	A	H	H	H	H
91	5	Tag_14467	45.4	34	scaffold08361	6387	-	-	A	A	A	H	H	A	H	A	H	A	A	A	H	H	H	H	H	A	H	A	H	A	A	H	A	H	A	H	H	H	A	A	A	A	A	A	A	-	H	H	H
92	5	Tag_22195	45.4	34	scaffold46148	2673	-	-	A	A	A	H	H	A	-	A	H	A	A	A	H	H	H	-	H	A	H	A	H	A	A	H	A	-	A	H	H	H	A	A	A	A	A	A	A	-	H	H	H
93	5	Tag_6169	45.4	34	scaffold01788	45095	-	-	A	A	-	H	H	-	-	A	H	A	A	A	H	H	H	H	H	A	H	A	H	-	A	H	A	H	A	H	H	H	A	-	A	A	A	-	A	-	H	H	H
94	5	Tag_23298	45.4	34	scaffold59268	1681	Chr05	41255759	A	A	A	H	H	A	H	A	H	A	A	A	H	H	H	H	H	A	H	A	H	A	A	H	A	H	A	H	H	H	A	A	A	A	A	A	A	H	H	H	H
95	5	Tag_11420	45.4	34	scaffold04893	3834	-	-	A	A	A	H	H	A	H	A	H	A	A	A	H	H	H	H	H	-	H	A	H	A	A	H	A	H	A	H	H	H	A	A	-	A	A	A	A	H	H	H	H
96	5	Tag_23871	45.4	34	scaffold67095	1736	-	-	A	A	-	H	H	A	H	A	H	A	A	A	H	H	-	H	H	A	H	A	H	A	A	H	A	-	A	H	H	H	A	A	A	A	A	A	A	-	H	H	H
97	5	Tag_21696	45.4	34	scaffold41204	1788	Chr02	7774287	A	A	A	H	H	A	H	A	H	A	A	A	H	H	H	H	H	A	H	A	H	A	A	H	A	H	A	H	H	H	A	A	A	A	A	A	A	H	H	H	H
98	5	Tag_21154	45.4	34	scaffold36564	1255	Chr08	55404547	A	A	-	H	H	A	H	A	H	A	A	A	H	H	H	H	H	A	H	A	H	A	A	H	A	H	A	H	H	H	A	A	A	A	A	A	A	H	H	H	H
99	5	Tag_20047	45.4	34	scaffold28692	4421	Chr01	790748	A	A	A	H	H	A	H	A	H	A	A	A	H	H	H	H	H	A	H	A	H	A	A	H	A	H	A	H	H	H	A	A	A	A	A	A	A	H	H	H	H
100	5	Tag_14205	45.4	34	scaffold08015	6301	Chr07	60909096	A	A	-	H	H	A	-	A	H	A	A	A	H	H	H	H	H	A	H	A	H	A	A	H	A	-	A	H	H	H	A	A	A	A	A	A	A	H	H	H	H
101	5	Tag_14202	45.4	34	scaffold08015	1779	Chr07	17500744	A	A	A	H	H	A	H	A	H	A	A	A	H	H	H	H	H	A	H	A	H	A	A	H	A	H	A	H	H	H	A	-	A	A	A	A	A	H	H	H	H
102	5	Tag_9382	45.4	34	scaffold03476	4451	Chr05	52601099	A	A	A	H	H	A	H	A	H	A	A	A	H	H	H	H	H	A	H	A	H	A	A	H	A	H	A	H	H	H	A	A	A	A	A	A	A	H	H	H	H
103	5	Tag_12461	45.4	34	scaffold05834	12220	-	-	A	A	A	H	H	A	H	A	H	A	A	A	H	H	H	H	H	A	H	A	H	A	A	H	A	H	A	H	H	H	A	A	A	A	A	A	A	H	H	H	H
104	5	Tag_16373	45.4	34	scaffold12282	7456	Chr05	56726248	A	A	A	H	H	A	H	A	H	A	A	A	H	H	H	H	H	A	H	A	H	A	A	-	A	H	A	H	H	H	A	A	A	A	A	A	A	H	H	H	H
105	5	Tag_14706	46	35	scaffold08813	14050	Chr07	61566657	A	A	A	H	H	A	H	A	H	A	A	A	H	H	H	H	H	A	H	A	H	A	A	H	A	H	A	H	H	H	A	A	A	A	A	A	A	-	H	H	H
106	5	Tag_17820	46	35	scaffold17111	5741	-	-	A	A	A	H	H	A	H	A	H	A	A	A	H	H	H	H	H	A	H	A	H	A	A	H	A	H	A	H	H	H	A	A	A	A	A	A	A	H	H	H	H
107	5	Tag_17986r	46	35	scaffold17707	739	Chr06	57181981	A	A	A	H	H	-	H	A	H	A	A	A	H	H	H	H	H	A	H	A	H	A	A	H	A	H	A	H	H	H	A	-	A	A	A	A	A	H	H	H	H
108	5	Tag_12086r	46	35	scaffold05469	6706	Chr05	55218798	A	A	-	H	H	A	H	A	H	A	A	A	H	H	H	H	H	A	H	A	H	A	A	H	A	H	A	H	H	H	A	A	A	A	A	A	A	H	H	H	H
109	5	Tag_12085r	46	35	scaffold05469	1381	Chr06	57309841	A	A	A	H	H	A	H	A	H	A	A	A	H	H	H	H	H	A	H	A	H	A	A	H	A	H	A	H	H	H	A	A	A	A	A	A	A	H	H	H	H
110	5	Tag_14532r	46	35	scaffold08441	8218	Chr04	61091512	A	A	A	H	H	A	H	A	H	A	A	A	H	H	H	H	H	A	H	A	H	A	A	H	A	H	A	H	H	H	A	A	A	A	A	A	A	H	H	H	H
111	5	Tag_12031r	46	35	scaffold05429	22335	Chr02	15963778	A	A	-	H	H	-	H	A	H	A	A	A	H	H	H	H	H	H	H	A	H	-	A	H	A	H	A	H	H	H	-	-	-	A	A	A	A	-	H	H	H
112	5	Tag_20251	47.7	36	scaffold30200	910	Chr08	13877570	A	A	A	H	H	A	H	A	H	A	A	A	H	-	H	H	H	A	H	A	H	A	A	H	A	H	A	H	H	H	A	A	A	H	A	A	A	H	H	H	H
113	5	Tag_17567	47.7	36	scaffold16051	8761	Chr02	17757802	A	A	A	H	H	A	H	A	H	A	A	A	H	H	H	H	H	A	H	A	H	A	A	H	A	H	A	H	H	H	A	A	A	H	A	A	A	H	H	H	H
114	5	Tag_20524	51	37	scaffold32114	2179	Chr05	57705565	A	A	A	H	H	A	H	A	H	A	A	A	H	H	H	H	H	A	H	A	H	A	A	H	A	H	A	H	H	H	A	-	A	H	A	H	A	H	H	H	H
115	5	Tag_23697r	51	37	scaffold64637	1230	Chr05	66614311	A	A	A	H	H	A	H	A	H	A	A	A	H	H	H	H	H	A	H	A	H	A	A	H	A	H	A	H	H	H	A	A	A	H	A	H	A	H	H	H	H
116	5	Tag_6136r	51	37	scaffold01779	48385	Chr06	43739550	A	A	-	H	H	A	H	A	H	A	A	A	H	H	H	H	H	A	H	A	H	A	A	H	A	H	A	H	H	H	A	A	A	H	A	H	A	-	H	H	H
117	5	Tag_9757r	51	37	scaffold03705	24043	-	-	A	A	A	H	H	A	H	A	H	A	A	A	H	H	H	H	H	A	H	A	H	A	A	H	A	H	A	H	H	H	A	A	A	H	A	H	A	H	H	H	H
118	5	Tag_61r	52.2	38	scaffold00007	167264	Chr05	58861431	A	A	-	H	H	-	-	A	H	A	-	A	H	H	H	H	H	A	H	A	H	-	A	H	A	H	A	H	H	H	A	-	A	H	A	H	A	-	H	H	H
119	5	Tag_25088r	52.2	38	scaffold90216	1439	-	-	A	A	-	H	H	A	H	A	H	A	-	A	H	H	H	H	H	A	H	A	H	A	A	H	A	H	A	H	H	H	A	A	A	H	A	H	A	-	H	H	H
120	5	Tag_22243r	55	39	scaffold46712	914	Chr05	20479531	A	A	A	A	H	A	H	A	H	A	A	A	H	H	H	H	H	A	H	A	H	H	A	H	A	H	A	H	H	H	A	A	A	H	A	H	A	H	H	H	H
121	5	Tag_12998r	56.6	40	scaffold06512	12754	Chr09	13362392	A	A	A	A	H	A	H	A	H	A	A	A	H	H	H	H	H	A	H	A	H	H	A	H	A	H	A	H	H	H	A	A	A	H	A	H	A	H	H	H	H
122	5	Tag_11306r	60.5	41	scaffold04784	5034	-	-	A	A	-	A	A	-	H	-	H	A	A	-	H	H	H	H	H	A	H	A	H	H	-	H	A	H	A	H	H	H	A	A	A	H	A	H	-	H	H	H	H
123	5	Tag_3768r	62.7	42	scaffold00841	68189	Chr02	72479039	A	A	-	A	A	A	H	H	H	A	A	H	H	H	H	H	H	A	H	A	H	H	H	H	A	H	A	H	H	H	A	A	A	H	H	H	H	H	H	A	H
124	5	Tag_18194r	62.7	42	scaffold18150	959	Chr04	3030536	A	A	A	A	A	A	H	A	H	A	A	A	H	H	H	H	H	A	H	A	H	H	A	H	A	H	A	H	H	H	A	A	A	H	A	H	A	H	H	A	H
125	5	Tag_22732r	62.7	42	scaffold51922	2369	Chr05	61963601	A	A	A	A	A	A	H	A	H	A	A	A	H	H	H	H	H	A	H	A	H	H	A	H	A	H	A	H	H	H	A	A	A	H	A	H	A	H	H	A	H
126	5	Tag_5760r	63.2	42	scaffold01628	41505	Chr02	66604219	A	A	A	A	A	A	H	A	H	A	A	A	H	H	H	H	H	A	H	A	H	H	A	H	A	H	A	H	H	H	A	A	A	H	H	H	A	H	H	A	H
127	5	Tag_5554r	63.2	42	scaffold01489	57276	Chr05	62729945	A	A	A	A	A	A	H	A	H	A	A	A	H	H	H	H	H	A	H	A	H	H	A	H	A	H	A	H	H	H	A	A	A	H	H	H	A	H	H	A	H
128	5	Tag_9312r	63.8	43	scaffold03445	31724	Chr05	12404116	A	A	A	A	A	A	A	A	H	A	A	A	H	H	H	H	H	A	H	A	H	H	A	H	A	H	A	H	H	H	A	A	A	H	H	H	A	H	H	A	H
129	5	Tag_1140r	64.4	44	scaffold00211	133067	Chr04	59474608	A	A	A	A	A	A	A	A	H	A	A	-	H	H	H	H	-	A	H	A	H	H	A	H	A	H	A	H	H	H	A	A	A	H	H	H	A	H	H	A	H
130	5	Tag_732r	65	45	scaffold00132	117507	Chr08	59182993	A	A	A	A	A	A	A	A	H	A	A	A	H	H	H	H	H	A	H	A	H	H	A	H	A	H	A	H	H	H	A	A	A	H	H	H	A	H	H	A	H
131	5	Tag_737r	65	45	scaffold00132	140758	Chr06	38076470	A	A	A	A	A	A	A	A	H	A	A	A	H	H	H	-	H	A	H	A	H	H	A	H	A	H	A	H	H	H	A	-	A	H	H	H	A	H	H	-	H
132	5	Tag_721	65	46	scaffold00132	68271	Chr01	4813152	-	A	-	A	A	A	A	A	H	A	A	A	H	H	-	H	H	A	H	A	H	H	A	H	A	H	A	H	H	-	A	A	A	H	H	H	A	H	H	A	H
133	5	Tag_23018	65	46	scaffold54894	708	Chr04	61793540	A	A	-	A	A	A	-	A	H	A	-	A	H	H	H	H	H	-	H	A	H	H	A	H	A	H	A	H	H	H	A	A	A	H	H	H	A	H	H	A	H
134	5	Tag_720	65	46	scaffold00132	941	-	-	A	A	-	A	A	A	-	A	H	A	A	A	H	H	H	H	H	A	H	A	H	H	A	H	A	H	A	H	H	H	A	-	A	H	H	H	A	-	H	A	H
135	5	Tag_4615	65	46	scaffold01144	63659	-	-	A	A	A	A	A	A	A	A	H	A	A	A	H	H	H	H	H	A	H	A	H	H	A	H	A	H	A	H	H	H	A	A	A	H	H	H	A	H	H	A	H
136	5	Tag_739	65	46	scaffold00132	140809	Chr06	38076470	A	A	A	A	A	A	A	A	H	A	A	A	H	H	-	-	-	A	H	A	H	H	A	-	A	H	A	H	H	H	A	-	A	H	H	H	A	H	H	-	-
137	5	Tag_14562	65.6	47	scaffold08517	11776	-	-	A	A	A	A	A	A	A	A	H	A	A	A	H	H	H	H	H	A	-	A	H	H	A	H	A	-	A	H	H	H	A	A	A	H	H	H	A	-	H	A	H
138	5	Tag_2464	65.6	47	scaffold00505	4096	Chr05	63891272	A	A	A	A	A	A	A	A	H	A	A	A	H	H	H	H	H	A	H	A	H	H	A	H	A	H	A	H	H	H	A	A	A	H	H	H	A	H	H	A	H
139	5	Tag_3526	66.7	48	scaffold00757	48939	-	-	A	A	-	A	A	A	A	A	H	A	A	A	H	H	H	H	H	A	H	A	H	H	A	H	A	H	A	H	H	H	A	A	A	H	H	H	A	-	H	A	H
140	5	Tag_11565r	70.1	49	scaffold05040	5019	-	-	A	A	A	A	A	A	A	A	H	A	A	A	H	H	H	H	H	A	H	A	H	H	A	A	A	H	A	H	H	H	A	A	A	H	H	H	A	H	H	A	H
141	5	Tag_621r	71.7	50	scaffold00098	176096	Chr05	65225996	A	A	A	A	A	A	A	A	H	A	A	A	H	H	H	A	H	A	H	A	H	H	A	A	A	H	A	H	H	H	A	A	A	H	H	H	A	H	H	A	H
142	5	Tag_10494r	73.4	51	scaffold04187	12859	Chr05	65516536	A	A	A	A	A	A	A	A	H	A	A	A	H	A	H	A	H	A	H	A	H	H	A	A	A	H	A	H	H	H	A	A	A	H	H	H	A	H	H	A	H
143	5	Tag_17822	73.4	51	scaffold17133	8924	Chr05	2395897	A	A	A	A	A	A	A	A	H	A	A	A	H	A	H	A	H	A	H	A	H	H	A	A	A	H	A	H	H	H	A	A	A	H	H	H	A	H	H	A	H
144	5	Tag_4690	73.4	51	scaffold01166	59790	Chr02	52686950	A	A	A	A	A	A	A	A	H	A	A	A	H	A	H	A	H	A	H	A	H	H	A	A	A	H	A	H	H	H	A	A	A	H	H	H	A	H	H	A	H
145	5	Tag_25301	73.4	51	scaffold95963	935	Chr03	53024546	A	A	-	A	A	-	A	A	H	A	A	A	H	A	H	A	H	A	H	A	H	H	A	A	A	H	A	H	H	H	A	A	A	H	H	H	A	H	H	A	H
146	5	Tag_23105	74.5	52	scaffold55842	2939	-	-	A	H	A	A	A	A	A	A	H	A	A	A	H	A	H	A	H	A	H	A	H	H	A	A	A	H	A	H	H	H	A	A	A	H	H	H	A	H	H	A	H
147	5	Tag_4933	75.6	53	scaffold01263	1300	Chr10	53331749	A	H	-	A	A	A	A	A	H	A	A	A	H	A	H	A	H	A	H	A	H	H	A	A	A	H	A	H	H	H	H	-	A	H	H	H	A	H	H	A	H
148	5	Tag_4937	76.1	54	scaffold01263	33381	-	-	A	H	A	A	A	A	A	A	H	A	A	A	H	A	H	A	H	A	H	A	H	H	A	A	A	H	A	H	H	H	H	A	A	H	H	H	A	H	H	A	H
149	5	Tag_4947	76.1	54	scaffold01263	39610	Chr08	53213142	A	H	A	A	A	A	A	A	H	A	A	A	H	A	H	A	H	A	H	A	H	H	A	A	A	H	A	H	H	H	H	A	A	H	H	H	A	H	H	A	H
150	5	Tag_7944	76.7	55	scaffold02642	35224	Chr05	66007196	A	H	A	A	A	A	A	A	H	A	A	A	H	A	H	A	H	A	H	A	H	H	A	A	A	H	A	H	H	H	H	A	A	H	H	H	A	H	H	A	H
151	5	Tag_14093	77.2	55	scaffold07827	6669	Chr05	66245557	A	H	A	A	A	A	A	A	H	A	A	A	H	A	H	A	H	A	H	A	H	H	A	A	A	H	A	H	H	H	H	A	A	H	H	H	A	H	H	A	H
152	5	Tag_16799	77.2	55	scaffold13414	8374	Chr05	66378328	A	H	A	A	A	A	A	A	H	A	A	A	H	A	H	A	H	A	H	A	H	H	A	-	A	H	A	H	H	H	H	A	A	H	H	H	A	H	H	A	H
153	5	Tag_4936r	77.2	55	scaffold01263	33376	-	-	A	H	A	A	A	A	A	A	H	A	A	A	H	A	H	A	H	A	H	A	H	H	A	A	A	H	A	H	H	H	H	A	A	H	H	H	A	H	H	A	H
154	5	Tag_662r	77.8	56	scaffold00116	143262	Chr05	66438739	A	H	A	A	A	A	A	A	H	A	A	A	H	A	H	A	H	A	A	A	H	H	A	A	A	H	A	H	H	H	H	A	A	H	H	H	A	H	H	A	H
155	5	Tag_87r	78.3	57	scaffold00008	274648	Chr05	19537651	A	H	A	A	A	A	A	A	H	A	A	-	H	A	H	A	H	A	A	A	H	H	A	A	A	H	A	H	H	H	H	A	A	H	H	H	A	H	H	A	H
156	5	Tag_8051	81.1	58	scaffold02713	14109	Chr10	59727406	A	H	A	A	A	A	A	A	H	-	A	A	H	A	H	A	-	A	-	A	H	H	A	A	A	H	A	H	H	H	H	A	A	H	H	H	A	H	H	A	-
157	5	Tag_8917r	81.1	58	scaffold03244	33441	Chr05	67083852	A	H	A	A	A	A	A	A	H	H	A	A	H	A	H	-	H	A	A	A	H	H	A	A	A	H	A	H	H	H	H	A	A	H	H	H	A	H	H	A	H
158	5	Tag_8901	81.1	58	scaffold03244	23228	-	-	A	-	A	A	A	A	A	A	H	-	A	A	H	A	H	A	H	A	A	A	H	H	A	A	A	H	A	H	H	H	H	A	A	H	H	H	A	H	H	A	H
159	5	Tag_8067	81.1	58	scaffold02713	15500	-	-	A	H	A	A	A	A	A	A	H	H	A	A	H	A	H	A	H	A	A	A	H	H	A	A	A	H	A	H	H	H	H	A	A	H	H	H	A	H	H	A	H
160	5	Tag_4360	81.1	58	scaffold01035	41071	-	-	A	-	A	A	A	A	A	A	H	H	A	A	H	A	H	A	H	A	A	A	H	H	A	A	A	H	A	H	H	H	H	A	A	H	H	H	A	-	H	A	-
161	5	Tag_23957	81.1	58	scaffold68595	1521	Chr05	67238055	A	H	A	A	A	A	A	A	H	H	A	A	H	A	H	A	H	A	A	A	H	H	A	A	A	H	A	H	H	H	H	A	A	H	H	H	A	H	H	A	H
162	5	Tag_16615	81.1	58	scaffold12838	8234	-	-	A	H	A	A	A	A	A	A	H	H	A	A	H	A	H	A	H	A	A	A	H	H	A	A	A	H	A	H	H	H	H	A	A	H	H	H	A	H	H	A	H
163	5	Tag_12079r	81.1	58	scaffold05463	17255	Chr01	65826217	A	H	A	A	A	A	A	A	H	H	A	A	H	A	H	A	H	A	A	A	H	H	A	A	A	H	A	H	H	H	H	A	A	H	H	H	A	H	H	A	H
164	5	Tag_23346r	81.1	58	scaffold59771	2205	Chr07	2627676	A	H	A	A	A	A	A	A	H	H	A	A	H	A	H	A	H	A	A	A	H	H	A	A	A	H	A	H	H	H	H	A	A	H	H	H	A	H	H	A	H
165	5	Tag_16647r	81.1	58	scaffold12934	624	-	-	A	H	A	A	A	A	A	A	H	H	A	A	H	A	H	A	H	A	A	A	H	H	A	A	A	H	A	H	H	H	H	A	A	H	H	H	A	H	H	A	H
166	5	Tag_5422r	81.1	58	scaffold01431	10978	Chr06	38076471	A	H	A	A	A	A	A	A	H	H	A	A	H	A	H	A	H	A	A	A	H	H	A	A	A	H	A	H	H	H	H	A	A	H	H	H	A	H	H	A	H
167	5	Tag_21513r	81.1	58	scaffold39504	4110	-	-	-	H	A	A	A	-	A	A	H	H	A	A	-	A	H	A	H	A	A	A	H	H	-	A	A	H	A	H	H	H	H	A	A	H	H	H	-	-	H	A	H
168	5	Tag_24809r	81.1	58	scaffold84179	222	Chr06	38076442	-	H	A	A	A	-	-	A	H	H	A	A	H	A	H	A	H	A	A	A	H	H	A	A	A	H	-	-	H	H	H	A	A	H	H	-	A	H	H	A	H
169	5	Tag_8965	82.2	59	scaffold03257	7534	Chr03	70839198	A	H	A	A	A	A	A	A	H	H	A	A	H	A	H	A	H	A	A	A	H	H	A	A	H	H	A	A	H	H	H	A	A	H	H	H	A	H	H	A	H
170	5	Tag_2959	83.7	60	scaffold00602	14258	-	-	A	H	-	A	-	A	A	-	H	H	A	A	H	A	H	A	H	A	-	A	H	H	-	A	H	H	A	A	H	H	H	A	A	H	H	H	A	H	H	A	H
171	5	Tag_4607	84.4	61	scaffold01129	8001	Chr08	14599167	A	H	A	A	A	A	A	A	H	H	A	H	H	A	H	A	H	A	A	A	H	H	A	A	H	H	A	A	H	H	H	A	A	H	H	H	A	H	H	A	H
172	5	Tag_11643	85	62	scaffold05136	18957	Chr05	68458919	A	H	A	A	A	A	A	A	H	H	A	H	H	A	H	A	H	A	A	A	H	H	A	A	H	H	A	A	H	H	H	A	A	H	H	H	A	-	H	A	H
173	5	Tag_24613	85	62	scaffold78779	1454	Chr05	68459527	A	H	A	A	A	A	A	A	H	-	A	H	H	A	H	A	H	-	A	A	H	H	A	A	H	H	A	A	H	H	H	A	A	H	H	H	A	H	H	A	H
174	5	Tag_6618	87.8	63	scaffold01982	25182	Chr05	68969274	A	H	A	A	A	A	A	A	H	H	H	H	H	A	H	A	H	A	A	A	H	H	A	A	H	H	A	A	H	H	H	A	A	H	H	H	A	A	H	A	H
175	5	Tag_9458	88.3	64	scaffold03518	10467	Chr08	59288216	A	H	A	A	A	A	A	A	H	H	H	H	H	A	H	A	H	A	A	A	H	H	A	A	H	H	A	A	H	H	H	A	A	H	H	H	A	A	H	A	H
176	5	Tag_16385r	88.3	64	scaffold12301	3589	Chr04	52757115	A	H	A	A	A	A	A	A	H	H	H	H	H	A	H	A	H	A	A	A	H	H	A	A	H	H	A	A	H	H	H	A	A	H	H	H	A	A	H	A	H
177	5	Tag_12301r	90.5	65	scaffold05665	21519	-	-	A	H	A	A	A	A	A	A	H	H	H	H	H	A	H	A	H	A	A	A	H	H	A	A	H	H	A	A	H	H	H	A	A	H	H	H	A	A	H	A	H
178	5	Tag_3077r	90.5	65	scaffold00642	47446	-	-	A	H	A	A	A	A	A	A	H	H	H	H	H	A	H	A	H	A	A	A	H	H	A	A	H	H	A	A	H	H	H	A	A	H	H	H	A	A	H	A	H
179	5	Tag_3093r	90.5	65	scaffold00642	48489	Chr06	52127536	A	H	A	A	A	A	A	A	H	H	H	H	H	A	H	A	H	A	A	A	H	H	A	A	H	H	A	A	H	H	H	A	A	H	H	H	A	A	H	A	H
180	5	Tag_5042	90.5	65	scaffold01300	59336	-	-	A	H	A	A	A	A	A	A	H	H	H	H	H	A	H	A	H	A	A	A	-	H	A	A	H	H	A	A	H	H	H	A	A	H	H	H	A	A	H	A	H
181	5	Tag_15858	93.3	66	scaffold110336	175	Chr03	5983278	A	H	A	A	A	A	A	A	H	-	H	-	H	A	-	A	H	A	A	A	-	H	A	A	H	-	A	A	H	H	H	A	A	H	H	H	A	A	-	A	-
182	5	Tag_225	93.8	67	scaffold00037	59410	-	-	A	H	A	A	A	A	A	A	H	H	H	H	H	A	H	A	H	A	A	A	H	H	A	A	H	H	A	A	H	H	H	A	A	H	H	H	A	A	H	A	H
183	5	Tag_209	93.8	67	scaffold00037	32148	Chr06	52709337	A	H	A	A	A	A	A	A	H	H	H	H	H	A	H	A	H	A	A	A	H	H	A	A	H	H	A	A	H	H	H	A	A	H	H	H	A	A	H	A	H
184	5	Tag_23284r	93.8	67	scaffold59016	1195	Chr05	11114746	A	H	A	A	A	A	A	A	H	H	H	H	H	A	H	A	H	A	A	A	H	H	A	A	H	H	A	A	H	H	H	A	A	H	H	H	A	A	H	A	H
185	5	Tag_246r	94.9	68	scaffold00037	170144	Chr05	70209251	A	H	A	A	A	A	A	A	H	H	H	H	H	A	H	A	H	A	A	A	H	H	A	A	H	H	A	A	H	H	H	A	A	H	H	H	A	A	H	A	H
186	5	Tag_1744r	97.1	69	scaffold00320	6022	Chr09	31247185	H	H	-	A	A	A	-	A	H	H	H	H	H	A	H	A	H	H	A	A	H	H	A	A	H	H	A	A	H	H	H	-	A	H	H	H	A	A	H	A	H
187	5	Tag_18653r	97.1	69	scaffold20364	660	Chr05	70928901	H	H	A	A	A	A	A	A	H	H	H	H	H	A	H	A	H	H	A	A	H	H	A	A	H	H	A	A	H	H	H	A	A	H	H	H	A	A	H	A	H
188	5	Tag_13474r	97.1	69	scaffold07097	12536	-	-	H	H	A	A	A	A	A	A	H	H	H	H	H	A	H	A	H	H	A	A	H	H	A	A	H	H	A	A	H	H	H	A	A	H	H	H	A	A	H	A	H
189	5	Tag_2119	97.1	69	scaffold00411	80112	Chr04	12150914	H	H	-	A	A	A	A	A	H	H	H	H	H	A	H	A	H	H	A	A	H	H	A	A	H	H	A	-	H	H	H	A	A	H	H	H	A	A	H	A	H
190	5	Tag_22779	97.1	69	scaffold52300	2367	-	-	H	H	A	A	A	A	A	A	H	H	H	H	H	-	H	A	-	H	A	A	H	H	A	A	H	H	A	A	H	-	H	A	A	H	H	H	A	A	H	A	H
191	5	Tag_17137	97.1	69	scaffold14489	3632	-	-	H	H	A	A	A	A	A	A	H	H	H	H	H	A	H	A	H	H	A	-	H	H	A	A	H	H	A	A	H	H	H	A	A	H	H	H	A	A	H	A	H
192	5	Tag_3283	97.7	69	scaffold00675	27121	-	-	H	H	A	A	A	A	A	A	H	H	H	H	H	A	H	A	H	A	A	-	H	H	A	A	H	H	A	A	H	H	H	A	A	H	H	H	A	A	H	A	H
193	5	Tag_5565	97.7	69	scaffold01511	54168	Chr05	12404269	H	H	A	A	A	A	A	A	H	H	H	H	H	-	H	A	H	A	A	A	H	H	A	-	H	H	A	A	H	H	H	A	A	H	H	H	A	A	H	A	H
194	5	Tag_8656	97.7	69	scaffold03097	10829	Chr05	70210383	H	H	-	A	A	-	-	A	H	H	H	H	H	A	H	A	H	A	A	-	H	H	A	A	H	H	A	H	H	H	-	-	A	H	H	H	A	-	H	A	H
195	5	Tag_7594r	97.7	69	scaffold02468	8332	Chr05	71776002	H	H	A	A	A	A	A	A	H	H	H	H	H	A	H	A	H	H	A	A	H	H	A	A	H	H	A	A	H	H	H	A	A	H	H	H	A	A	H	A	H
196	5	Tag_8361	98.4	69	scaffold02855	36566	Chr09	1708460	H	H	-	A	A	-	-	A	H	H	H	H	H	A	H	A	H	A	A	A	H	H	A	A	H	H	-	A	H	H	H	-	A	H	H	-	-	-	H	A	H
1	6	Tag_6039r	0	1	scaffold01730	26739	-	-	A	H	A	A	A	A	A	A	H	H	A	H	H	A	A	H	A	H	H	H	A	H	A	A	A	A	A	H	A	H	A	H	A	A	A	A	A	H	H	H	H
2	6	Tag_22010r	0	1	scaffold44847	1992	Chr06	369654	A	H	A	A	A	A	A	A	H	H	A	H	H	A	A	H	A	H	H	H	A	H	A	A	A	A	A	H	A	H	A	H	A	A	A	A	A	H	H	H	H
3	6	Tag_7141r	2.2	2	scaffold02238	359	-	-	A	H	A	A	A	A	A	A	H	H	A	H	H	A	A	H	A	H	H	H	A	H	A	A	A	A	A	H	A	A	A	H	A	A	A	A	A	H	H	H	H
4	6	Tag_2931	3.3	3	scaffold00593	31223	Chr06	50082469	A	H	A	A	A	A	A	A	H	H	A	H	H	A	A	H	A	H	H	A	A	H	A	A	A	A	A	H	A	A	A	H	A	A	A	A	A	H	H	H	H
5	6	Tag_21423r	3.3	3	scaffold38540	4020	Chr06	1249831	A	H	A	A	A	A	A	A	H	H	A	H	H	A	A	H	A	H	H	A	A	H	A	A	A	A	A	H	A	A	A	-	A	A	A	A	A	H	H	H	H
6	6	Tag_10745	5	4	scaffold04372	11461	Chr06	1305633	A	H	A	A	A	A	A	A	H	H	A	H	H	A	A	H	A	H	H	A	A	H	A	A	A	A	A	H	A	A	A	H	A	A	A	A	A	H	H	H	H
7	6	Tag_15898	5.5	5	scaffold110907	261	Chr07	15525792	A	H	A	A	A	A	A	A	H	H	A	H	H	A	A	H	A	H	H	A	A	H	A	A	A	A	A	H	A	A	A	H	A	A	A	A	A	H	H	H	H
8	6	Tag_13667	6	6	scaffold07293	2022	Chr06	1545166	A	H	A	A	A	A	A	A	H	H	A	H	H	A	A	H	A	H	H	A	A	H	A	A	A	A	A	H	A	A	A	H	A	A	A	A	A	H	H	H	H
9	6	Tag_6622	7.1	7	scaffold01984	19067	Chr09	15719691	A	H	A	A	A	A	A	A	H	H	A	H	-	A	A	H	A	H	H	A	A	H	A	A	A	A	A	H	A	A	A	H	A	A	A	A	A	H	H	H	H
10	6	Tag_534r	7.1	7	scaffold00084	172681	Chr04	42291180	A	H	A	A	A	A	-	A	H	H	A	H	H	A	A	H	A	H	H	A	A	H	A	A	A	A	A	H	A	A	A	H	A	A	A	A	A	H	H	H	H
11	6	Tag_6458	7.7	7	scaffold01884	51368	-	-	A	H	A	A	A	A	A	A	H	H	A	H	H	A	A	H	A	H	H	A	A	H	A	A	A	A	A	H	A	A	A	H	A	A	A	A	A	H	H	H	H
12	6	Tag_6449r	7.7	8	scaffold01884	27677	-	-	A	H	A	A	A	A	A	A	H	H	-	H	H	A	A	H	A	H	H	A	A	H	A	A	A	A	A	H	A	A	A	H	-	A	A	A	A	H	H	H	H
13	6	Tag_384r	8.2	9	scaffold00053	151032	Chr06	1593932	A	H	A	A	A	A	A	A	H	H	A	H	H	A	A	H	A	H	H	A	A	H	A	A	A	A	A	H	A	A	A	H	A	A	A	A	A	H	H	H	H
14	6	Tag_11591r	9.3	10	scaffold05092	20150	-	-	-	H	A	A	A	-	-	A	H	H	A	H	H	A	A	H	A	H	H	A	A	H	A	A	A	A	A	H	A	A	A	H	A	A	A	A	A	-	H	H	H
15	6	Tag_9345r	9.3	10	scaffold03463	12067	Chr06	1784435	A	H	A	A	A	A	A	A	H	H	A	H	H	A	A	H	A	H	H	A	A	H	A	A	A	A	A	H	A	A	A	H	A	A	A	A	A	H	H	H	H
16	6	Tag_826r	9.3	10	scaffold00149	144204	Chr05	2965093	A	H	A	A	A	A	A	A	H	H	A	H	H	A	A	H	A	H	H	A	A	H	A	A	A	A	A	H	A	A	A	H	A	A	A	A	A	H	H	H	H
17	6	Tag_9343	9.3	10	scaffold03463	5788	Chr06	1792123	A	H	A	A	A	A	A	A	H	H	A	H	H	A	A	H	A	H	H	A	A	H	A	A	A	A	A	H	A	A	A	H	A	A	A	A	A	H	H	H	H
18	6	Tag_21568	9.3	10	scaffold39822	2191	Chr10	5832955	A	H	A	A	A	A	A	A	H	H	A	H	H	A	A	H	A	H	H	A	A	H	A	A	A	A	A	H	A	A	A	H	A	A	A	A	A	H	H	H	H
19	6	Tag_20596r	9.9	11	scaffold32529	1338	Chr06	1854227	A	H	A	A	A	A	A	A	H	H	A	H	H	A	A	H	A	H	H	A	A	H	A	A	A	A	A	H	A	A	A	H	A	A	A	A	A	H	H	H	H
20	6	Tag_824	9.9	11	scaffold00149	144072	Chr05	2965201	A	H	A	A	A	A	A	A	H	H	A	H	H	A	A	H	A	H	H	A	A	H	A	A	A	A	A	H	A	A	A	H	A	A	A	A	A	-	H	H	H
21	6	Tag_2228	12.1	12	scaffold00434	2805	Chr10	2767543	A	H	A	A	A	A	A	A	H	H	A	H	H	A	A	H	A	H	H	A	H	H	A	A	A	A	A	H	A	A	A	H	A	A	A	A	A	H	H	H	H
22	6	Tag_4599	16.6	13	scaffold01126	39788	-	-	A	H	-	A	A	A	A	A	H	H	A	H	H	A	A	H	A	H	H	A	H	H	A	A	A	A	A	H	A	A	A	H	A	A	A	H	A	-	H	H	H
23	6	Tag_320	16.6	13	scaffold00045	179048	Chr06	2418015	A	H	A	A	A	A	A	A	H	H	A	H	H	A	A	H	A	H	H	A	H	H	A	A	A	A	A	H	A	A	A	H	A	A	A	H	A	H	H	H	H
24	6	Tag_318	16.6	13	scaffold00045	132165	-	-	A	H	A	A	A	A	A	A	H	H	A	H	H	A	A	H	A	H	H	A	H	H	A	A	A	A	A	H	A	A	A	H	A	A	A	H	A	H	H	H	H
25	6	Tag_21270r	16.6	13	scaffold37508	4294	Chr07	53438086	A	H	A	A	A	A	A	A	H	H	A	H	H	A	A	H	A	H	H	A	H	H	A	A	A	A	A	H	A	A	A	H	A	A	A	H	A	H	H	H	H
26	6	Tag_324r	16.6	13	scaffold00045	187671	Chr01	72826647	A	H	A	A	A	A	A	A	H	H	A	H	H	A	A	H	A	H	H	A	H	H	A	A	A	A	A	H	A	A	A	H	A	A	A	H	A	H	H	H	H
27	6	Tag_7556r	17.1	14	scaffold02440	10965	Chr04	3691132	A	H	A	A	A	A	A	A	H	H	A	H	H	A	A	H	A	H	H	A	H	H	A	A	A	A	A	H	A	A	A	-	A	A	A	H	A	H	H	H	H
28	6	Tag_4602r	17.7	15	scaffold01126	39871	-	-	A	H	A	A	A	A	A	A	H	H	A	H	H	A	A	H	A	H	H	A	H	A	A	A	A	A	A	H	A	A	A	H	A	A	A	H	A	H	-	H	H
29	6	Tag_20314r	18.3	15	scaffold30605	259	-	-	A	H	A	A	A	A	A	A	H	H	A	H	H	A	A	H	A	A	H	A	H	H	A	A	A	A	A	H	A	A	A	H	A	A	A	H	A	H	H	H	H
30	6	Tag_9400r	18.3	15	scaffold03483	36614	Chr06	3811471	A	H	A	A	A	A	A	A	H	H	A	H	H	A	A	H	A	A	H	A	H	H	A	A	A	A	A	H	A	A	A	H	A	A	A	H	A	H	H	H	H
31	6	Tag_7776r	18.3	15	scaffold02566	9704	Chr02	59430020	A	H	A	A	A	A	A	A	H	H	A	H	H	A	A	H	A	A	H	A	H	H	A	A	A	A	A	H	A	A	A	H	A	A	A	H	A	H	H	H	H
32	6	Tag_17267r	18.3	15	scaffold15071	3018	Chr06	27122553	A	H	A	A	A	A	A	A	H	H	A	H	H	A	A	H	A	A	H	A	H	H	A	A	A	A	A	H	A	A	A	H	A	A	A	H	A	H	H	H	H
33	6	Tag_3361r	18.3	15	scaffold00695	70124	-	-	A	H	A	A	A	A	A	A	H	H	A	H	H	A	A	H	A	A	H	A	H	H	A	A	A	A	A	H	A	A	A	H	A	A	A	H	A	H	H	H	H
34	6	Tag_7782	18.3	15	scaffold02566	23590	Chr08	14318238	A	H	A	A	A	A	A	A	H	H	A	H	H	A	A	H	A	A	H	A	H	H	A	A	A	A	A	H	A	A	A	H	A	A	A	H	A	H	H	H	H
35	6	Tag_1421	19.9	16	scaffold00268	3963	-	-	A	H	A	A	A	A	A	A	H	H	A	H	H	A	A	H	A	A	H	A	H	A	A	A	A	A	A	H	A	A	A	H	A	A	A	H	H	H	H	H	H
36	6	Tag_1422	19.9	16	scaffold00268	7678	Chr02	17355647	A	H	A	A	A	A	A	A	H	H	A	H	H	A	A	H	A	A	H	A	H	A	A	A	A	A	A	H	A	A	A	H	A	A	A	H	H	H	H	H	H
37	6	Tag_2980r	21	17	scaffold00611	32970	Chr06	5811837	A	H	A	A	A	A	A	A	H	H	A	H	H	A	A	H	A	A	H	A	H	A	A	A	A	A	A	H	A	A	A	H	A	A	A	H	H	H	H	H	H
38	6	Tag_9291r	21	17	scaffold03438	5823	Chr06	6116089	-	H	-	A	A	A	A	A	H	H	A	H	H	A	A	H	A	A	H	A	H	A	A	A	A	A	A	H	A	A	A	-	A	A	A	H	H	-	H	H	H
39	6	Tag_19802r	21	17	scaffold27303	869	Chr06	7742576	A	H	-	A	A	A	-	A	H	H	A	H	H	A	A	H	A	A	H	A	H	-	A	A	A	A	A	H	A	A	A	-	A	A	A	H	H	-	H	H	H
40	6	Tag_1351r	21	17	scaffold00257	92258	Chr06	8980925	A	H	A	A	A	A	A	A	H	H	A	H	H	A	A	H	A	A	H	A	H	A	A	A	A	A	A	H	A	A	A	H	A	A	A	H	H	H	H	H	H
41	6	Tag_16349r	21	17	scaffold12233	12544	Chr06	10591033	A	H	A	A	A	A	A	A	H	H	A	H	H	A	A	-	A	A	-	-	H	A	A	A	A	A	A	-	A	A	A	H	A	A	A	H	H	H	-	H	H
42	6	Tag_22885r	21	17	scaffold53298	2065	Chr06	10680600	A	-	A	A	A	A	A	A	H	-	A	-	H	A	A	H	A	-	-	A	H	A	A	A	A	A	A	H	A	A	A	-	A	A	A	H	A	H	H	-	H
43	6	Tag_23758r	21	17	scaffold65290	1338	Chr04	68087802	A	H	A	A	A	A	A	A	H	H	A	H	H	A	A	H	A	A	H	A	H	A	A	A	A	A	A	H	A	A	A	H	A	A	A	H	H	H	H	H	H
44	6	Tag_21915r	21	17	scaffold44019	2106	Chr06	19128626	A	H	A	A	A	A	A	A	H	H	A	H	H	A	A	H	A	A	H	A	H	A	A	A	A	A	A	H	A	A	A	H	A	A	A	H	H	H	H	H	H
45	6	Tag_21310r	21	17	scaffold37788	828	-	-	A	H	A	A	A	A	A	A	H	H	A	H	H	A	A	H	A	A	H	A	H	A	A	A	A	A	A	H	A	A	A	H	A	A	A	H	H	-	H	H	H
46	6	Tag_21044r	21	17	scaffold35530	4091	-	-	A	H	-	A	A	A	A	A	H	H	A	H	H	A	-	H	A	A	H	A	H	A	-	A	A	A	A	H	A	A	A	H	A	A	A	H	H	H	H	H	H
47	6	Tag_11092r	21	17	scaffold04638	9376	Chr03	52626174	A	H	A	A	A	A	A	A	H	H	A	H	H	A	A	H	A	A	H	A	H	A	A	A	A	A	A	H	A	A	A	H	A	A	A	H	H	H	H	H	H
48	6	Tag_5061r	21	17	scaffold01307	11501	-	-	A	H	A	A	A	A	A	A	H	H	A	H	H	A	A	-	A	A	H	A	H	A	A	A	A	A	A	H	A	A	A	H	A	A	A	H	H	H	H	H	H
49	6	Tag_3376r	21	17	scaffold00705	53584	Chr05	3730950	A	H	-	A	-	A	-	A	H	H	A	H	H	-	A	H	A	A	H	A	H	A	A	A	-	A	A	H	A	A	A	H	A	A	A	H	H	H	H	H	H
50	6	Tag_2319r	21	17	scaffold00463	80769	Chr08	60910905	A	H	A	A	A	A	A	A	H	H	A	H	H	A	A	H	A	A	H	A	H	A	A	A	A	A	A	H	A	A	A	H	A	A	A	H	H	H	H	H	H
51	6	Tag_18451r	21	17	scaffold19489	3343	Chr06	25967170	A	H	A	A	A	A	A	A	H	H	A	H	H	A	A	H	A	A	H	A	H	A	A	A	A	A	A	H	A	A	A	H	A	A	A	H	H	H	H	H	H
52	6	Tag_9949r	21	17	scaffold03836	4825	Chr06	60170767	A	H	A	A	A	A	A	A	H	H	A	H	H	A	A	H	A	A	H	A	H	A	A	A	A	A	A	H	A	A	A	H	A	A	A	H	H	H	H	H	H
53	6	Tag_14790r	21	17	scaffold09073	1539	-	-	A	H	-	A	A	-	A	A	H	H	A	H	H	A	A	H	A	A	H	A	H	A	A	A	A	A	A	H	A	A	A	H	A	A	A	H	H	-	H	H	H
54	6	Tag_21395	21	17	scaffold38248	1383	Chr10	42368253	A	H	-	A	A	-	A	A	H	H	A	H	H	A	A	H	A	A	H	A	H	A	A	A	A	A	A	H	A	A	A	H	A	A	A	-	H	-	-	H	H
55	6	Tag_16695	21	17	scaffold13111	4264	Chr04	12151283	A	H	A	A	A	A	A	A	H	H	A	H	H	A	A	H	A	A	H	A	H	A	A	A	A	A	A	H	A	A	A	H	A	A	A	H	H	H	H	H	H
56	6	Tag_15668	21.6	18	scaffold10732	2417	Chr09	1477490	A	H	A	A	A	A	A	A	H	H	A	H	H	A	A	-	A	A	H	A	H	A	A	A	A	A	A	-	A	A	A	-	A	A	A	H	H	H	H	H	H
57	6	Tag_5940	21.6	18	scaffold01683	12067	Chr01	4876676	A	H	A	A	A	A	A	A	H	H	A	H	H	A	A	H	A	A	H	A	H	A	A	A	A	A	A	H	A	A	A	H	A	A	A	H	H	H	H	H	H
58	6	Tag_125	22.2	19	scaffold00019	147372	-	-	A	H	A	A	A	A	A	A	H	-	A	H	H	A	A	H	A	A	H	A	H	A	A	-	A	A	A	H	A	A	A	H	A	A	A	H	H	H	H	A	-
59	6	Tag_151	22.7	20	scaffold00019	272801	-	-	A	H	A	A	A	A	A	A	A	H	A	H	H	A	A	H	A	A	H	A	H	A	A	A	A	A	A	H	A	A	A	H	A	A	A	H	H	H	H	A	H
60	6	Tag_15165	23.6	21	scaffold09934	9225	-	-	A	H	-	A	A	A	A	A	A	H	A	H	H	A	A	H	A	A	H	A	H	A	A	A	A	A	A	H	A	A	A	H	A	A	A	H	H	H	H	A	H
61	6	Tag_10741	27.5	22	scaffold04366	26565	Chr01	69723018	A	H	A	A	A	A	A	A	A	H	A	H	H	A	A	H	A	A	H	A	H	A	A	A	A	A	A	H	A	A	H	H	A	A	A	H	H	A	H	A	H
62	6	Tag_17007r	28.3	23	scaffold14111	2042	-	-	A	H	A	A	A	A	A	A	A	H	A	H	A	A	A	H	A	A	H	A	H	A	A	A	A	A	A	H	A	A	H	H	A	A	A	H	H	H	H	A	H
63	6	Tag_13765r	28.3	23	scaffold07423	5218	-	-	A	H	A	A	A	A	A	A	A	H	A	H	A	A	A	H	A	A	H	A	H	A	A	A	A	A	A	H	A	A	H	H	A	A	A	H	H	H	H	A	H
64	6	Tag_1908r	28.8	23	scaffold00350	6586	Chr04	4690102	A	H	A	A	A	A	A	A	A	H	A	H	A	A	A	H	A	A	H	A	H	A	A	A	A	A	A	H	A	A	H	H	A	A	A	H	H	H	H	A	H
65	6	Tag_1613r	28.8	23	scaffold00297	110381	Chr06	32769491	A	H	A	A	A	A	A	A	A	H	A	H	A	A	A	H	A	A	H	A	H	A	A	A	A	A	A	H	A	A	H	H	A	A	A	H	H	-	H	A	H
66	6	Tag_1612r	28.8	23	scaffold00297	109736	-	-	A	H	A	A	A	A	A	A	A	H	A	H	A	A	A	-	-	A	H	A	H	A	A	A	A	A	A	H	A	A	H	H	A	A	A	H	H	H	H	A	H
67	6	Tag_1914r	28.8	23	scaffold00350	10193	Chr04	56868899	A	H	-	A	A	-	A	A	A	H	A	H	A	A	A	H	A	A	H	A	H	A	A	A	A	A	A	H	A	A	H	H	A	A	A	H	H	H	H	A	H
68	6	Tag_1604	28.8	23	scaffold00297	59704	-	-	A	H	A	A	A	A	A	A	A	H	A	H	A	A	A	H	A	A	H	A	H	A	A	A	A	A	A	H	A	A	H	H	A	A	A	H	H	H	H	A	H
69	6	Tag_1610	28.8	24	scaffold00297	60080	-	-	A	H	A	A	A	A	A	A	A	H	A	H	A	A	A	H	A	A	H	A	H	A	A	A	A	A	A	H	A	A	H	H	A	A	A	H	H	H	H	A	H
70	6	Tag_10738	29.4	24	scaffold04366	25077	Chr07	61926162	A	H	A	A	A	A	A	A	A	H	A	H	A	A	A	H	A	A	H	A	H	A	A	A	A	A	A	H	A	A	H	H	A	A	A	H	H	H	H	A	H
71	6	Tag_20993	29.9	25	scaffold35183	3469	Chr06	37709767	A	H	A	A	A	A	A	A	A	H	A	H	A	A	A	H	A	A	H	A	H	A	A	A	A	A	A	H	A	A	H	H	A	A	A	H	H	H	H	A	H
72	6	Tag_11232	31.6	26	scaffold04718	1732	-	-	A	H	A	A	A	A	A	A	A	H	A	H	A	A	A	H	A	A	H	A	H	A	A	A	A	A	A	H	A	A	H	-	A	A	A	H	H	H	H	A	H
73	6	Tag_11250	31.6	26	scaffold04718	11109	Chr09	6509824	A	H	A	A	A	A	A	A	A	H	A	H	A	A	A	H	A	A	H	A	H	A	A	A	A	A	A	H	A	A	H	H	A	A	A	H	H	H	H	A	H
74	6	Tag_19794	32.7	27	scaffold27276	3963	Chr07	52308705	A	H	A	A	A	A	A	A	A	H	A	H	A	A	A	H	A	A	H	A	H	A	A	A	A	A	A	H	A	A	H	A	A	A	A	H	H	H	H	A	H
75	6	Tag_12005	32.7	27	scaffold05425	7082	Chr07	37656385	A	H	A	A	A	A	A	A	A	H	A	H	A	A	A	H	A	A	H	A	H	A	A	A	A	A	A	H	A	A	H	A	A	A	A	H	H	H	H	A	H
76	6	Tag_15881	32.7	27	scaffold110720	38	-	-	A	H	A	A	A	A	A	A	A	H	A	H	A	A	A	H	A	A	H	A	H	A	A	A	A	-	A	H	A	A	H	A	A	A	A	H	H	H	H	A	H
77	6	Tag_14876	34.3	28	scaffold09280	10859	Chr06	39731680	A	H	-	A	A	-	A	A	A	H	A	H	A	A	A	H	A	A	-	A	H	-	A	A	A	A	A	H	A	A	H	A	A	A	A	H	H	H	H	A	H
78	6	Tag_12857	36	29	scaffold06290	21459	Chr06	40990011	A	H	H	A	A	A	A	A	A	H	A	H	A	A	A	H	A	A	H	A	H	A	A	A	A	A	A	H	A	A	H	A	A	A	A	H	H	-	H	A	H
79	6	Tag_23863	37.1	30	scaffold66960	898	Chr07	65504566	A	H	H	A	A	A	A	H	A	H	A	H	A	A	A	H	A	A	H	A	H	A	A	A	A	A	A	H	A	A	H	A	A	A	A	H	H	H	H	A	H
80	6	Tag_8123	39.3	31	scaffold02748	28832	Chr02	60960914	A	H	H	A	A	A	A	H	A	H	A	H	A	A	A	A	A	A	H	A	H	A	A	A	A	A	A	H	A	A	H	A	A	A	A	H	H	A	H	A	H
81	6	Tag_3851	39.3	31	scaffold00871	17678	Chr06	42252075	A	H	H	A	A	A	A	H	A	H	A	H	A	A	A	A	A	A	H	A	H	A	A	A	A	A	A	H	A	A	H	A	A	A	A	H	H	A	H	A	H
82	6	Tag_18796	39.3	31	scaffold21382	2117	Chr06	42357136	A	H	H	A	A	A	A	H	A	H	A	H	A	A	A	A	A	A	H	A	H	A	A	A	A	A	A	H	A	A	H	A	A	A	A	H	H	-	H	A	H
83	6	Tag_8775	39.9	32	scaffold03140	15452	Chr06	42486391	A	H	-	A	A	-	A	H	A	H	A	H	A	A	A	A	A	A	H	A	H	A	A	A	A	A	A	H	A	A	H	A	A	A	A	H	H	-	H	A	H
84	6	Tag_5649	45.5	33	scaffold01559	3265	Chr06	43369257	A	H	H	A	A	A	A	H	A	H	A	H	A	A	A	A	A	A	H	A	H	A	A	A	A	A	A	H	A	A	H	A	A	H	A	H	H	A	H	A	H
85	6	Tag_23499	46	34	scaffold61658	2093	Chr04	51911837	A	H	H	A	A	H	A	H	A	H	A	H	A	A	A	A	A	A	H	A	H	A	A	A	A	A	A	H	A	A	H	A	A	H	A	H	H	A	H	A	H
86	6	Tag_10814	46	34	scaffold04423	6445	Chr06	43675839	A	H	-	A	A	H	A	H	A	H	A	H	A	A	A	A	A	A	H	A	H	A	A	A	A	A	A	H	A	A	H	A	A	H	A	H	H	A	H	A	H
87	6	Tag_23497	46	34	scaffold61658	516	Chr06	43744046	A	H	H	A	A	H	A	H	A	H	A	H	A	A	A	A	A	A	H	A	H	A	A	A	A	A	A	H	A	A	H	A	A	H	A	H	H	A	H	A	H
88	6	Tag_4630	47.1	35	scaffold01149	51406	Chr03	71535559	A	H	-	A	A	H	A	H	A	H	H	H	A	A	A	A	A	A	H	A	H	-	A	A	A	A	A	H	A	A	H	A	A	H	A	H	H	-	H	A	H
89	6	Tag_24893	47.6	36	scaffold85714	865	Chr06	44899774	A	H	H	A	A	H	A	H	A	H	H	H	A	A	A	A	A	A	H	A	H	A	A	A	A	A	A	H	A	A	H	A	A	H	A	H	H	A	H	A	H
90	6	Tag_18220	47.6	36	scaffold18169	6835	-	-	A	H	-	A	A	H	A	H	A	H	H	H	A	A	A	A	A	A	H	A	H	A	A	A	A	A	A	H	A	A	H	A	A	H	A	H	H	A	H	A	H
91	6	Tag_12493	50.4	37	scaffold05876	2606	-	-	A	H	-	A	A	-	A	H	A	H	H	-	A	-	A	A	A	A	H	A	H	A	A	A	A	A	A	H	H	A	H	A	A	H	H	H	H	A	H	A	H
92	6	Tag_24420	50.4	37	scaffold74929	1219	-	-	A	H	H	A	A	H	A	H	A	H	H	H	A	A	A	A	A	A	H	A	H	A	A	A	A	A	A	H	H	A	H	A	A	H	H	H	H	A	H	A	H
93	6	Tag_22740	51.5	38	scaffold52008	2228	Chr01	72826411	A	H	H	A	A	H	A	H	A	H	H	H	A	A	A	A	A	A	H	H	H	A	A	A	A	A	H	H	H	A	H	A	A	H	H	H	H	-	H	A	H
94	6	Tag_24818	51.5	38	scaffold84575	508	Chr06	46767290	A	H	H	A	A	H	A	H	A	H	H	H	A	A	A	A	A	A	H	H	H	A	A	A	A	A	H	H	H	A	H	A	A	H	H	H	H	A	H	A	H
95	6	Tag_25410	52.1	39	scaffold98919	117	-	-	A	H	H	A	A	H	A	H	A	H	H	H	A	A	A	A	A	A	H	H	H	A	A	A	A	A	H	H	H	A	H	A	A	H	H	H	H	A	H	A	H
96	6	Tag_21382	52.7	40	scaffold38208	1537	Chr06	47334072	A	H	H	A	A	H	A	H	A	H	H	H	A	A	A	A	A	A	H	H	H	A	A	H	A	A	H	H	H	A	H	A	A	H	H	H	H	A	H	A	H
97	6	Tag_13831	52.7	40	scaffold07547	7259	Chr06	47621815	A	H	H	A	A	H	A	H	A	H	-	H	A	-	A	A	A	-	H	H	H	A	A	H	A	A	H	H	H	A	H	A	A	H	H	H	H	A	H	A	H
98	6	Tag_13828	52.7	40	scaffold07547	6044	Chr06	47623961	A	H	H	A	A	H	A	H	A	H	H	H	A	A	A	A	A	A	H	H	H	A	A	H	A	A	H	H	H	A	H	A	A	H	H	H	H	A	H	A	H
99	6	Tag_8821	52.7	40	scaffold03191	33400	Chr06	47716201	A	H	H	A	A	H	A	H	A	H	H	H	A	A	A	A	A	A	H	H	H	A	A	H	A	A	H	H	H	A	H	A	A	H	H	H	H	A	H	A	H
100	6	Tag_19959	52.7	40	scaffold28371	2808	Chr06	47822125	A	H	H	A	A	H	A	H	A	H	H	H	A	A	A	A	A	A	H	H	H	A	A	H	A	A	H	H	H	A	H	A	A	H	H	H	H	A	H	A	H
101	6	Tag_21053	52.7	40	scaffold35605	711	Chr06	47912311	A	H	H	A	A	H	A	H	A	H	H	H	A	A	A	A	A	A	H	H	H	A	A	H	A	A	H	H	H	A	H	A	A	H	H	H	H	A	H	A	H
102	6	Tag_13835	52.7	40	scaffold07547	15185	Chr02	67171776	A	H	H	A	A	H	A	H	A	H	H	H	A	A	A	A	A	A	H	H	H	A	A	H	A	A	H	H	H	A	H	A	A	H	H	H	H	A	H	A	H
103	6	Tag_4903	52.7	40	scaffold01257	57288	-	-	A	H	H	A	A	H	A	H	A	H	H	H	A	A	A	A	A	A	H	H	H	A	A	H	A	A	H	H	H	A	H	A	A	H	H	H	H	A	H	A	H
104	6	Tag_16327	53.3	41	scaffold12121	11716	Chr08	6621305	A	H	H	A	A	H	A	H	A	H	-	-	A	A	A	A	A	A	-	H	H	A	A	H	A	A	H	H	H	A	H	A	A	H	H	H	H	A	H	A	H
105	6	Tag_12360	53.3	41	scaffold05749	2238	-	-	A	H	-	A	A	H	-	H	A	H	H	H	A	A	A	A	A	A	H	H	H	-	A	H	A	A	H	H	H	A	H	A	A	H	H	H	H	A	H	A	H
106	6	Tag_21040	53.3	41	scaffold35416	1435	Chr06	48005182	A	H	H	H	A	H	A	H	A	H	H	-	A	A	A	A	A	A	H	H	-	A	A	-	A	A	H	H	H	A	H	A	-	H	H	H	H	A	H	A	H
107	6	Tag_12363	53.3	41	scaffold05749	16804	Chr06	48093991	A	H	H	A	A	H	A	H	A	H	H	H	A	A	A	A	A	A	H	H	H	A	A	H	A	A	H	H	H	A	H	A	A	H	H	H	H	A	H	A	H
108	6	Tag_14346	53.3	41	scaffold08198	10625	Chr06	48247565	A	H	H	A	A	H	A	H	A	H	H	H	A	A	A	A	A	A	H	H	H	A	A	H	A	A	H	H	H	A	H	A	A	H	H	H	H	A	H	A	H
109	6	Tag_25279	54.4	42	scaffold95275	673	Chr06	48637741	A	A	H	A	A	H	A	H	A	H	H	H	A	A	A	A	A	A	H	H	H	A	A	H	A	A	H	H	H	A	H	A	A	H	H	H	H	A	H	A	H
110	6	Tag_6939r	54.4	42	scaffold02135	15187	Chr06	48645603	A	A	H	A	A	H	A	H	A	H	H	H	A	A	A	A	A	A	H	H	H	A	A	H	A	A	H	H	H	A	H	A	A	H	H	H	H	A	H	A	H
111	6	Tag_18568	56.1	43	scaffold20049	2016	Chr06	49014556	A	A	H	A	A	H	A	H	A	H	H	H	A	A	A	A	A	A	H	H	H	A	A	H	A	A	H	H	H	A	H	A	A	H	H	H	A	A	H	A	H
112	6	Tag_10743r	56.1	43	scaffold04370	8940	Chr06	49079388	A	A	H	A	A	H	A	H	A	H	H	H	A	A	A	A	A	A	H	H	H	A	A	H	A	A	H	H	H	A	H	A	A	H	H	H	A	A	H	A	H
113	6	Tag_9169r	56.6	44	scaffold03403	6979	Chr07	2572439	A	A	H	A	A	H	A	H	A	H	H	H	A	A	A	A	A	A	H	H	H	A	A	H	A	A	H	H	H	A	H	A	A	H	H	H	A	A	H	A	H
114	6	Tag_8147r	58.3	45	scaffold02756	44119	Chr06	49530420	A	A	H	A	A	H	A	H	A	H	H	H	A	H	A	A	A	A	H	H	H	A	A	H	A	A	H	H	H	A	H	A	A	H	H	H	A	A	H	A	H
115	6	Tag_15855r	58.3	45	scaffold11024	323	Chr06	49570043	A	A	-	A	A	H	A	H	A	H	H	H	A	H	A	A	A	A	H	H	H	A	A	H	A	A	H	H	H	A	H	A	A	H	H	H	A	A	H	A	H
116	6	Tag_16218r	58.3	45	scaffold11855	5249	Chr06	49588003	A	A	H	A	A	H	A	H	A	H	H	H	A	H	A	A	A	A	H	H	H	A	A	H	A	A	H	H	H	A	H	A	A	H	H	H	A	A	H	A	H
117	6	Tag_16212r	58.3	45	scaffold11855	3369	Chr06	49589368	A	A	H	A	A	H	A	H	A	H	H	H	A	H	A	A	A	A	H	H	H	A	A	H	A	A	H	H	H	A	H	A	A	H	H	H	A	A	H	A	H
118	6	Tag_14411r	58.9	46	scaffold08289	2782	Chr06	49690199	A	-	H	-	-	H	A	H	A	H	H	H	A	H	A	A	A	A	H	H	H	A	A	H	A	A	H	H	H	A	H	A	A	H	H	H	A	A	H	A	H
119	6	Tag_18326r	58.9	46	scaffold18729	6376	Chr06	49721133	A	A	H	A	A	H	A	H	A	H	H	H	A	H	A	A	A	A	H	H	H	A	A	H	A	A	H	H	H	A	H	A	A	H	H	H	A	A	H	A	H
120	6	Tag_24257	58.9	46	scaffold72151	492	Chr06	49749133	A	A	-	A	A	H	A	H	A	H	H	H	A	H	A	A	A	A	H	H	H	A	A	H	A	A	H	H	H	-	H	A	A	H	H	H	A	A	H	A	H
121	6	Tag_5420r	58.9	46	scaffold01429	32296	Chr06	49778983	A	A	H	A	A	H	A	H	A	H	H	H	A	H	A	A	A	A	H	H	H	A	A	H	A	A	H	H	H	A	H	A	A	H	H	H	A	A	H	A	H
122	6	Tag_18293r	58.9	46	scaffold18499	9212	Chr06	49889257	A	A	H	A	A	H	A	H	A	H	H	H	A	H	A	A	A	A	H	H	H	A	A	H	A	A	H	H	H	A	H	A	A	H	H	H	A	A	H	A	H
123	6	Tag_5868r	58.9	46	scaffold01663	23427	Chr06	50028196	A	A	-	A	A	-	-	H	A	H	H	H	A	H	A	A	A	A	H	H	H	A	A	H	A	A	H	H	H	A	H	-	A	H	H	H	A	-	H	A	H
124	6	Tag_21700r	58.9	46	scaffold41236	146	Chr06	50052414	A	A	H	A	A	H	A	H	A	H	H	H	A	H	A	A	A	A	H	H	H	A	A	H	A	A	H	H	H	A	H	A	A	H	H	H	A	A	H	A	H
125	6	Tag_5869	58.9	46	scaffold01663	44085	-	-	A	A	H	A	A	H	A	H	A	H	H	H	A	H	A	A	A	A	H	H	H	A	A	H	A	A	H	H	H	A	H	A	A	H	H	H	A	A	H	A	H
126	6	Tag_21606	60	47	scaffold40277	3750	Chr06	50467832	A	A	H	A	A	H	A	H	A	H	H	H	A	H	A	A	A	A	H	H	H	A	A	H	A	A	H	H	H	A	H	A	A	H	H	H	A	A	H	A	H
127	6	Tag_20111	60	47	scaffold29098	2706	Chr06	50612442	A	A	H	A	A	H	A	H	A	H	H	H	A	H	A	A	A	A	H	H	H	A	A	H	A	A	H	H	H	A	H	A	A	H	H	H	A	A	H	A	H
128	6	Tag_23054r	60.6	48	scaffold55607	1638	Chr06	50912363	A	A	H	A	A	H	A	H	A	H	H	H	A	H	A	A	A	A	H	H	H	A	A	H	A	A	H	H	H	A	H	A	A	H	H	H	A	A	H	A	A
129	6	Tag_21671	61.1	49	scaffold41033	1090	Chr06	50976029	A	A	H	A	A	H	A	H	A	H	H	H	A	H	A	A	A	A	H	H	H	A	A	H	A	A	H	H	H	A	H	A	A	H	H	-	A	-	H	A	A
130	6	Tag_7825r	62.2	50	scaffold02582	30832	Chr06	51276733	A	A	H	A	A	H	A	H	A	H	A	H	A	H	A	A	A	A	H	H	H	A	A	H	A	A	H	H	H	A	H	A	A	H	H	H	A	A	H	A	A
131	6	Tag_23782r	63.3	51	scaffold65737	1689	Chr06	51450206	A	A	H	A	A	H	A	H	A	H	A	H	A	H	A	A	A	A	H	H	H	A	A	H	A	A	H	H	H	A	H	A	A	H	H	H	A	A	H	A	A
132	6	Tag_24899	65.5	52	scaffold86087	134	Chr06	51802731	A	A	H	A	A	H	A	H	A	H	A	H	A	H	A	A	A	A	H	H	H	A	A	H	A	A	H	H	H	A	H	A	A	H	H	H	A	A	H	A	A
133	6	Tag_11760	66.6	53	scaffold05231	18948	Chr10	13702414	A	A	-	A	A	-	A	H	A	H	A	H	A	H	A	A	A	A	H	-	H	-	A	H	A	A	H	H	H	A	H	-	A	H	H	H	-	-	H	A	A
134	6	Tag_1577	66.6	53	scaffold00290	28704	Chr06	52188865	A	A	H	A	A	H	A	H	A	H	A	H	A	H	A	A	A	A	H	H	H	A	A	H	A	A	H	H	H	A	H	H	A	H	H	H	A	A	H	A	A
135	6	Tag_1576	66.6	53	scaffold00290	19861	Chr06	52197432	A	A	H	A	A	H	A	H	A	H	A	H	A	H	A	A	A	A	H	H	H	A	A	H	A	A	H	H	H	A	H	H	A	H	H	H	A	-	H	A	A
136	6	Tag_20310	67.7	54	scaffold30586	5791	Chr03	5245430	A	A	H	A	A	H	A	H	A	H	A	A	A	H	A	A	A	A	H	H	H	A	A	H	A	A	H	H	H	A	H	H	A	H	H	H	A	A	H	A	A
137	6	Tag_24359	68.2	55	scaffold73682	486	Chr06	49416453	A	A	H	A	A	H	A	H	A	H	A	A	A	H	A	A	A	A	H	H	H	A	A	H	A	A	H	H	H	A	H	-	A	H	H	H	A	A	H	A	A
138	6	Tag_7875	68.2	55	scaffold02613	12411	Chr06	52798473	A	A	H	A	A	H	A	H	A	H	A	A	A	H	A	A	A	A	H	H	H	A	A	H	A	A	H	H	H	A	H	H	A	H	H	H	A	A	H	A	A
139	6	Tag_4116	70.4	56	scaffold00964	1183	Chr06	53035797	A	A	H	A	A	H	A	H	A	H	A	A	A	H	A	A	A	A	H	H	H	A	A	H	A	A	H	H	H	A	H	H	A	H	H	H	A	A	H	A	A
140	6	Tag_4119	70.4	56	scaffold00964	32666	Chr06	53141910	A	A	H	A	A	H	A	H	A	H	A	A	A	H	A	A	A	A	H	H	H	A	A	H	A	A	H	H	H	A	H	H	A	H	H	H	A	A	H	A	A
141	6	Tag_19898	70.4	56	scaffold28000	721	Chr06	53408743	A	A	H	A	A	H	A	H	A	H	A	A	A	H	A	A	A	A	H	H	H	A	A	H	A	A	H	H	H	A	H	H	A	H	H	H	A	A	H	A	A
142	6	Tag_20801	70.4	56	scaffold33826	3427	Chr06	53487891	A	A	H	A	A	H	A	H	A	H	A	A	A	H	A	A	A	A	H	H	H	A	A	H	A	A	H	H	H	A	H	H	A	H	H	H	A	A	H	A	A
143	6	Tag_10542	70.4	56	scaffold04218	28135	Chr06	53565182	A	A	H	A	A	H	A	H	A	H	A	A	A	H	A	A	A	A	H	H	H	A	A	H	A	A	H	H	H	A	H	H	A	H	H	H	A	A	H	A	A
144	6	Tag_22710	70.4	56	scaffold51704	2870	Chr06	53657767	A	A	H	A	A	H	A	H	A	H	A	A	A	H	A	A	A	A	H	H	H	A	A	H	A	A	H	H	H	A	H	H	A	H	H	H	A	A	H	A	A
145	6	Tag_22883	70.4	56	scaffold53290	1841	Chr06	53896287	A	A	-	A	A	H	-	H	A	H	A	A	A	H	A	A	A	A	H	H	H	A	A	H	A	A	H	H	H	A	H	-	A	H	H	-	A	A	H	A	A
146	6	Tag_9309	70.4	56	scaffold03443	19562	Chr06	53926567	A	A	H	A	A	H	A	H	A	H	A	A	A	H	A	A	A	A	H	H	H	A	A	H	A	A	H	H	H	A	H	H	A	H	H	H	A	A	H	A	A
147	6	Tag_17584	70.4	56	scaffold16099	3908	Chr06	54067926	A	A	H	A	A	H	A	H	A	H	A	A	A	H	A	A	A	A	H	H	H	A	A	H	A	A	H	H	H	A	H	H	A	H	H	H	A	A	H	A	A
148	6	Tag_23976	71.5	57	scaffold68647	1514	Chr06	54627777	A	A	H	A	A	H	A	H	A	H	A	A	A	H	A	A	A	A	H	H	H	A	A	H	A	A	H	H	H	A	H	H	A	H	H	H	A	A	H	A	A
149	6	Tag_8712	71.5	57	scaffold03109	27162	Chr02	71915918	A	A	-	A	A	-	-	H	A	H	A	A	A	H	A	A	A	A	H	H	H	-	A	H	A	A	H	H	H	A	H	H	A	H	H	H	A	-	H	A	A
150	6	Tag_6523	75.4	58	scaffold01911	38944	Chr06	55694436	A	A	H	A	A	H	A	H	A	H	A	A	A	H	A	A	A	A	H	H	H	A	A	H	A	A	H	H	H	A	H	H	A	H	H	H	A	A	H	A	A
151	6	Tag_7706	75.4	58	scaffold02539	5264	Chr06	55819105	A	A	H	A	A	H	A	H	A	H	A	A	A	H	A	A	A	A	H	H	H	A	A	H	A	A	H	H	H	A	H	H	A	H	H	H	A	A	H	A	A
152	6	Tag_10631	76.5	59	scaffold04270	29781	-	-	A	A	H	A	A	H	A	H	A	A	A	A	A	H	A	A	A	H	H	H	H	A	A	H	A	A	H	H	H	A	H	H	A	H	H	H	A	A	H	A	A
153	6	Tag_18489	76.5	59	scaffold19625	3020	Chr06	55939722	A	A	H	A	A	H	A	H	A	H	A	A	A	H	A	A	A	H	H	H	H	A	A	H	A	A	H	H	H	A	H	H	A	H	H	H	A	A	H	A	A
154	6	Tag_5833	76.5	59	scaffold01649	17701	Chr06	56048079	A	A	H	A	A	H	A	H	A	H	A	A	A	H	A	A	A	H	H	H	H	A	A	H	A	A	H	H	H	A	H	H	A	H	H	H	A	A	H	A	A
155	6	Tag_13295	77.1	60	scaffold06871	18477	Chr06	56090502	A	A	H	A	A	H	A	H	A	H	A	A	A	H	A	A	A	H	H	H	H	A	A	H	A	A	H	H	H	A	H	H	A	H	H	H	A	A	H	A	A
156	6	Tag_21173	77.1	60	scaffold36782	899	Chr06	56166505	A	A	H	A	A	H	A	H	A	H	A	A	A	H	A	A	A	H	H	H	H	A	A	H	A	A	H	H	H	A	H	H	A	H	H	H	A	A	H	A	A
157	6	Tag_8108	77.1	60	scaffold02745	27173	Chr04	52384783	A	A	-	A	A	-	-	H	A	H	A	A	A	H	A	A	A	H	H	H	H	-	A	H	A	A	H	H	H	A	H	H	A	H	H	H	A	-	H	A	A
158	6	Tag_8110	77.1	61	scaffold02745	27236	Chr04	52384783	A	A	-	A	A	-	-	H	A	H	A	A	A	H	A	A	A	H	H	H	H	-	A	H	A	A	H	H	H	A	H	H	A	H	H	H	A	-	H	A	A
159	6	Tag_11411	77.7	61	scaffold04889	5119	Chr09	44166478	A	A	H	A	A	H	A	H	A	-	A	A	A	H	A	A	A	H	H	H	H	A	A	H	A	A	H	-	H	A	H	H	A	H	H	H	A	A	H	A	A
160	6	Tag_12880	80.4	62	scaffold06319	7966	Chr06	56627802	A	A	-	A	A	-	-	H	A	H	A	A	A	H	A	A	A	H	H	H	A	-	A	H	A	A	H	H	H	A	-	-	A	H	H	-	A	-	A	A	A
161	6	Tag_18647	80.4	62	scaffold20342	2854	Chr06	56685795	A	A	H	A	A	H	A	H	A	H	A	A	A	H	A	A	A	H	H	H	A	A	A	H	A	A	H	H	H	A	H	H	A	H	H	H	A	A	A	A	A
162	6	Tag_20357	81	63	scaffold30993	1880	Chr06	56827794	A	A	H	A	A	H	A	H	A	H	A	A	A	H	A	A	A	H	H	H	A	A	A	H	A	A	H	H	H	A	H	H	A	H	H	H	A	A	A	A	A
163	6	Tag_9592	81	63	scaffold03592	1541	Chr06	57086444	A	A	H	A	A	H	A	H	A	H	A	A	A	H	A	A	A	H	H	H	A	A	A	H	A	A	H	H	H	A	H	H	A	H	H	H	A	A	A	A	A
164	6	Tag_9595	81	63	scaffold03592	2749	Chr06	57087286	A	A	H	A	A	H	A	H	A	H	A	A	A	H	A	A	A	H	H	H	A	A	A	H	A	A	H	H	H	A	H	H	A	H	H	H	A	A	A	A	A
165	6	Tag_9598	81	63	scaffold03592	25913	Chr06	57129150	A	A	H	A	A	H	A	H	A	H	A	A	A	H	A	A	A	H	H	H	A	A	A	H	A	A	H	H	H	A	H	H	A	H	H	H	A	A	A	A	A
166	6	Tag_24057	81	63	scaffold70036	1419	Chr06	57147094	A	A	H	A	A	H	A	H	A	H	A	A	A	-	A	A	-	H	H	H	A	A	A	H	A	A	H	H	H	A	H	H	A	H	H	H	A	A	A	A	A
167	6	Tag_18973	81	63	scaffold22221	3278	Chr06	57157066	A	A	H	A	A	H	A	H	A	H	A	A	A	H	A	A	A	-	H	H	A	A	A	H	A	A	H	H	H	A	H	H	A	H	H	H	A	A	A	A	A
168	6	Tag_23537r	81.5	64	scaffold62172	831	Chr08	9358445	A	A	H	A	A	H	A	H	A	H	A	A	A	H	A	A	A	H	H	H	A	A	A	H	A	A	H	H	H	A	H	H	A	H	H	H	A	A	A	A	-
169	6	Tag_14016r	83.2	65	scaffold07770	2358	Chr07	32734437	A	A	H	A	A	H	A	H	A	H	A	A	A	H	A	A	A	H	H	H	A	A	A	H	A	A	H	H	H	A	H	H	A	H	H	H	A	A	A	A	A
170	6	Tag_4972r	83.2	65	scaffold01277	22668	Chr06	57418309	A	A	H	A	A	H	A	H	A	H	A	A	A	H	A	A	A	H	H	H	A	A	A	H	A	A	H	H	H	A	H	H	A	H	H	H	A	-	A	A	A
171	6	Tag_2847r	83.2	65	scaffold00583	37968	-	-	A	A	H	A	A	H	A	H	A	H	A	A	A	H	A	A	A	H	H	H	A	A	A	H	A	A	H	H	H	A	H	H	A	H	H	H	A	A	A	A	A
172	6	Tag_14017r	83.2	65	scaffold07770	7171	Chr09	3707011	A	A	H	A	A	H	A	H	A	H	A	A	A	H	A	A	A	H	H	H	A	A	A	H	A	A	H	H	H	A	H	H	A	H	H	H	A	A	A	A	A
173	6	Tag_12831r	83.8	66	scaffold06256	9224	Chr06	57468731	A	A	H	A	A	H	A	H	A	H	A	A	A	H	A	A	A	H	H	H	A	A	A	H	A	A	H	H	H	A	H	H	A	H	H	H	A	A	A	A	A
174	6	Tag_17741r	83.8	66	scaffold16646	8449	Chr06	57522734	A	A	-	A	A	H	A	H	A	H	A	A	A	H	A	A	A	H	H	H	A	A	A	H	A	A	H	H	H	A	H	H	A	H	H	H	A	A	A	A	A
175	6	Tag_11971r	83.8	66	scaffold05406	25195	Chr06	57553118	A	A	H	A	A	H	A	H	A	H	A	A	A	H	A	A	A	H	H	H	A	A	A	H	A	A	H	H	H	A	H	H	A	H	H	H	A	A	A	A	A
176	6	Tag_4467r	84.4	67	scaffold01072	11043	Chr04	61039430	A	A	H	A	A	H	A	H	A	H	A	A	A	H	A	A	A	H	H	H	A	A	A	H	A	A	H	H	H	A	H	H	A	H	H	H	A	A	A	A	A
177	6	Tag_23704r	84.4	67	scaffold64647	2475	-	-	A	A	H	A	A	H	A	H	A	H	A	A	A	H	A	A	A	H	H	H	A	A	A	H	A	A	H	H	H	A	H	H	A	H	H	H	A	A	A	A	A
178	6	Tag_13378r	85	68	scaffold06980	7589	Chr02	73688949	A	A	H	A	A	H	A	H	A	H	A	A	A	H	A	A	A	H	H	H	A	A	A	H	A	A	H	H	H	A	H	H	A	H	H	H	A	A	A	A	A
179	6	Tag_4325r	85.6	69	scaffold01028	61249	Chr08	58395564	A	A	H	A	A	H	A	H	A	H	A	A	A	H	A	A	A	H	H	H	A	A	A	H	A	A	H	H	H	A	H	H	A	H	H	H	A	A	A	A	A
180	6	Tag_22158r	85.6	69	scaffold45819	2199	Chr06	57872649	A	A	-	A	A	H	A	H	A	H	A	A	A	H	A	A	A	H	H	H	A	-	A	H	A	A	H	H	H	A	H	-	A	H	H	H	A	-	A	A	A
181	6	Tag_13379	85.6	69	scaffold06980	13877	-	-	A	A	H	A	A	H	A	H	A	H	A	A	A	H	A	A	A	H	H	H	A	A	A	H	A	A	H	H	H	A	H	H	A	H	H	H	A	A	A	A	A
182	6	Tag_4320	85.6	69	scaffold01028	59578	-	-	A	A	H	A	A	H	A	H	A	H	A	A	A	H	A	A	A	H	H	H	A	A	A	H	A	A	H	H	H	A	H	H	A	H	H	H	A	A	A	A	A
183	6	Tag_21598r	86.7	70	scaffold40210	1617	Chr06	58174725	A	A	H	A	A	H	A	H	A	H	A	A	A	H	A	A	A	H	H	H	A	A	A	H	A	A	H	A	H	A	H	H	A	H	H	H	A	A	A	A	A
184	6	Tag_18857	88.4	71	scaffold21618	924	Chr06	50944058	A	A	H	A	A	H	A	H	A	H	A	A	A	H	A	A	A	H	H	H	A	A	A	H	A	A	H	A	H	A	H	H	A	H	-	H	A	A	A	A	A
185	6	Tag_24753	88.9	72	scaffold82478	1752	Chr06	58476961	A	A	H	A	A	H	A	H	A	H	A	A	A	H	A	A	A	H	H	H	A	A	A	H	A	A	H	A	H	A	H	H	A	H	H	H	A	A	A	A	A
186	6	Tag_19419r	88.9	72	scaffold25001	1603	Chr06	58478113	A	A	H	A	A	H	A	H	A	H	A	A	A	H	A	A	A	H	H	H	A	A	A	H	A	A	H	A	H	A	H	H	A	H	H	H	A	A	A	A	A
187	6	Tag_24101	88.9	72	scaffold70057	480	Chr06	58501682	A	A	H	A	A	H	A	H	A	H	A	A	A	H	A	A	A	H	H	H	A	A	A	H	A	A	H	A	H	A	H	H	A	H	H	H	A	A	A	A	A
188	6	Tag_22391	88.9	72	scaffold48017	2410	Chr06	58584357	A	A	H	A	A	H	A	H	A	H	A	A	A	H	A	A	A	H	H	H	A	A	A	H	A	A	H	A	H	A	H	H	A	H	H	H	A	A	A	A	A
189	6	Tag_16741	88.9	72	scaffold13244	3855	Chr06	58802204	A	A	H	A	A	H	A	H	A	H	A	A	A	H	A	A	A	H	H	H	A	A	A	H	A	A	H	A	H	A	H	H	A	H	H	H	A	-	A	A	A
190	6	Tag_15201	88.9	72	scaffold10027	15942	Chr06	58928871	A	A	H	A	A	H	A	H	A	H	A	A	A	H	A	A	A	H	H	H	A	A	A	H	A	A	H	A	H	A	H	H	A	H	H	H	A	A	A	A	A
191	6	Tag_24617r	88.9	72	scaffold79106	1120	-	-	A	A	H	A	A	H	A	H	A	H	A	A	A	H	A	A	A	H	H	H	A	A	A	H	A	A	H	A	H	A	H	H	A	H	H	H	A	A	A	A	A
192	6	Tag_20466r	88.9	72	scaffold31761	1900	Chr01	1857141	A	A	H	A	A	H	A	H	A	H	A	A	A	H	A	A	A	H	H	H	A	A	A	H	A	A	H	A	H	A	H	H	A	H	H	H	A	A	A	A	A
193	6	Tag_17189r	90	73	scaffold14731	343	Chr06	58970494	A	A	H	A	A	H	-	H	A	H	A	A	A	H	A	A	A	H	H	H	A	A	A	H	A	A	H	A	H	A	H	H	A	H	H	H	A	-	A	A	A
194	6	Tag_17762r	90	73	scaffold16769	7255	Chr06	59033384	A	A	H	A	A	H	A	H	A	H	A	A	A	H	A	A	A	H	H	H	A	A	A	H	A	A	H	A	H	A	H	H	A	H	H	H	A	A	A	A	A
195	6	Tag_12609r	90	73	scaffold05967	7942	Chr06	59228948	A	A	-	A	A	H	-	H	A	H	A	A	A	H	A	A	A	H	H	H	A	-	A	H	A	A	H	A	H	A	H	-	A	H	H	-	A	-	A	A	A
196	6	Tag_23288r	90	73	scaffold59106	651	Chr06	59324909	A	A	H	A	A	H	A	H	A	H	A	A	A	H	A	A	A	H	H	H	A	A	A	H	A	A	H	A	H	A	H	H	A	H	H	H	A	A	A	A	A
197	6	Tag_24152r	90	73	scaffold70500	597	Chr03	73925986	A	A	-	A	A	H	A	H	A	H	A	A	A	H	A	A	A	H	H	H	A	A	A	H	A	A	H	A	H	A	H	H	A	H	H	H	A	A	A	A	A
198	6	Tag_3608r	90.6	74	scaffold00794	39389	Chr06	59512049	A	A	H	A	A	H	A	H	A	H	A	A	A	H	A	A	A	H	H	H	A	A	A	H	A	A	H	A	H	A	H	H	A	H	H	H	A	A	A	A	A
199	6	Tag_7826r	91.2	75	scaffold02583	6530	Chr06	60027052	A	A	H	A	A	A	A	H	A	H	A	A	A	H	A	A	A	H	H	H	A	A	A	H	A	A	H	A	H	A	H	H	A	H	H	H	A	A	A	A	A
200	6	Tag_20182r	91.7	76	scaffold29580	4805	Chr06	60070372	A	A	H	A	A	A	A	H	A	H	A	A	A	H	A	A	A	H	H	H	A	A	A	H	A	A	H	A	H	A	H	H	A	H	H	H	A	A	A	A	A
201	6	Tag_23368r	94.5	77	scaffold60052	692	Chr06	60260858	A	A	H	A	A	A	A	H	A	H	A	A	H	H	A	A	A	H	H	H	A	A	A	H	H	A	H	A	H	A	H	H	A	H	H	H	A	A	A	A	A
202	6	Tag_4382r	94.5	77	scaffold01043	50975	Chr06	60267215	A	A	H	A	A	A	A	H	A	H	A	A	H	H	A	A	A	H	H	H	A	A	A	H	H	A	H	A	H	A	H	H	A	H	H	H	A	A	A	A	A
203	6	Tag_4381r	94.5	77	scaffold01043	24533	Chr06	60294252	A	A	H	A	A	A	A	H	A	H	A	A	H	H	A	A	A	H	H	H	A	A	A	H	H	A	H	A	H	A	H	H	A	H	H	H	A	A	A	A	A
204	6	Tag_4380r	94.5	77	scaffold01043	15148	Chr06	60311791	A	A	H	A	A	A	A	H	A	H	A	A	H	H	A	A	A	H	H	H	A	A	A	H	H	A	H	A	H	A	H	H	A	H	H	H	A	A	A	A	A
205	6	Tag_20720r	94.5	77	scaffold33144	1811	Chr06	60357350	A	A	H	A	A	A	A	H	A	H	A	A	H	H	A	A	A	H	H	H	A	A	A	H	H	A	H	A	H	A	H	H	A	H	H	H	A	A	A	A	A
206	6	Tag_20716r	94.5	77	scaffold33144	521	Chr06	60358506	A	A	H	A	A	A	A	H	A	H	A	A	H	H	A	A	A	H	H	H	A	A	A	H	H	A	H	A	H	A	H	H	A	H	H	H	A	A	A	A	A
207	6	Tag_5008r	95.3	78	scaffold01284	20472	-	-	A	A	H	A	A	A	H	H	A	H	A	A	H	H	A	A	A	H	H	H	A	A	A	H	H	A	H	A	H	A	H	-	A	H	H	H	A	-	A	A	A
208	6	Tag_13267	96.1	79	scaffold06847	6360	Chr10	59857597	A	A	H	A	A	A	A	H	A	H	A	A	H	H	A	A	A	H	H	H	A	A	A	H	H	A	H	A	H	A	H	H	A	H	H	H	A	H	A	A	A
209	6	Tag_17994	96.1	79	scaffold17782	5384	Chr06	60825735	A	A	H	A	A	A	A	H	A	H	A	A	H	H	A	A	A	H	H	H	A	A	A	H	H	A	H	A	H	A	H	H	A	H	H	H	A	H	A	A	A
210	6	Tag_21359	96.1	79	scaffold38104	264	Chr06	60920612	A	A	H	A	A	A	A	H	A	H	A	A	H	H	A	A	A	H	H	-	A	A	A	H	H	A	H	A	H	A	H	H	A	H	H	-	A	-	A	A	A
211	6	Tag_14039	96.1	79	scaffold07798	4462	Chr06	60951311	A	A	H	A	A	A	A	H	A	H	A	A	H	H	A	A	A	H	H	H	A	A	A	H	H	A	H	A	H	A	H	H	A	H	H	H	A	H	A	A	A
212	6	Tag_18209r	96.1	79	scaffold18156	7566	Chr06	61032754	A	A	H	A	A	A	A	H	A	H	A	A	H	H	A	A	A	H	H	H	A	A	A	H	H	A	H	A	H	A	H	H	A	H	H	H	A	H	A	A	A
213	6	Tag_10358	96.1	79	scaffold04112	7584	Chr06	61066863	A	A	H	A	A	A	A	H	A	H	A	A	H	H	A	A	-	H	H	H	A	A	A	H	H	A	H	A	H	A	H	H	A	H	H	H	A	H	A	A	A
214	6	Tag_10366r	96.1	79	scaffold04112	20787	Chr06	61084205	A	A	H	A	A	A	A	H	A	H	A	A	H	H	A	A	A	H	H	H	A	A	A	H	H	A	H	A	H	A	H	H	A	H	H	H	A	H	A	A	A
215	6	Tag_14227r	102.9	80	scaffold08073	3968	Chr06	59616528	A	A	-	A	A	H	A	H	A	H	A	A	-	H	A	A	A	H	H	H	A	H	A	H	A	-	H	-	H	A	H	H	A	H	H	H	-	-	A	A	A
1	7	Tag_13919r	0	1	scaffold07639	10610	-	-	A	H	-	A	-	A	H	H	H	H	H	A	H	A	H	A	H	A	H	H	H	H	A	H	H	A	H	A	H	H	A	H	H	A	H	A	H	H	A	H	H
2	7	Tag_25159r	0	1	scaffold92384	1042	Chr01	417388	A	H	-	A	A	A	H	H	H	H	H	A	H	A	H	A	H	A	H	H	H	H	A	H	H	A	H	A	H	H	A	H	H	A	H	A	H	H	A	H	H
3	7	Tag_13015	5.5	2	scaffold06528	21102	-	-	A	H	A	A	H	A	H	H	H	H	H	A	H	A	H	A	-	A	-	H	H	H	A	H	H	A	H	A	H	-	A	H	H	A	H	A	H	H	A	-	H
4	7	Tag_5155r	6.6	3	scaffold01334	57540	-	-	A	H	A	A	H	A	H	H	H	H	H	A	H	A	H	A	H	A	H	H	H	H	A	H	H	A	H	A	H	H	A	H	H	A	H	A	H	H	A	H	H
5	7	Tag_8408r	6.6	3	scaffold02893	37903	Chr09	4280754	A	H	A	A	H	A	H	H	H	H	H	A	H	A	H	A	H	A	H	H	H	H	A	H	H	A	H	A	H	H	A	H	H	A	H	A	H	H	A	H	H
6	7	Tag_9326r	7.1	4	scaffold03462	16473	Chr07	1001419	A	H	A	A	H	A	H	H	H	H	H	A	H	A	H	A	H	A	H	H	H	H	A	H	H	A	H	A	H	H	A	H	H	A	H	A	H	H	A	H	H
7	7	Tag_21968r	8.2	5	scaffold44572	1747	Chr07	1181740	A	H	A	H	H	A	H	H	H	-	H	A	H	-	H	A	H	A	H	H	H	H	A	H	H	A	H	A	H	H	A	H	-	A	H	A	H	H	A	-	-
8	7	Tag_12352r	9.3	6	scaffold05739	17791	-	-	A	H	A	H	H	A	H	H	H	H	H	A	H	A	H	A	H	A	H	H	H	H	A	H	H	A	H	A	H	H	A	H	H	A	H	A	H	H	A	H	H
9	7	Tag_13131r	11	7	scaffold06668	15391	-	-	A	H	A	H	H	A	H	H	H	H	H	A	H	A	H	A	H	A	H	H	H	H	A	H	H	H	H	A	H	H	A	H	H	A	H	A	H	H	A	H	H
10	7	Tag_22641r	11.2	7	scaffold51041	3276	Chr07	1742934	A	H	-	H	H	A	H	H	H	H	H	A	H	A	H	A	H	A	H	H	H	H	A	H	H	H	H	A	H	H	A	H	H	A	H	-	H	-	A	H	H
11	7	Tag_22636	11.5	8	scaffold51041	2474	Chr07	1743803	A	H	A	H	H	A	H	H	H	H	H	A	H	A	H	A	H	A	H	H	H	H	A	H	H	H	H	A	H	H	A	H	H	A	H	A	H	A	A	H	H
12	7	Tag_22000	11.5	8	scaffold44671	2278	Chr07	1751921	A	H	A	H	H	A	H	H	H	H	H	A	H	A	H	A	H	A	H	H	H	H	A	H	H	H	H	A	H	H	A	H	H	A	H	A	H	A	A	H	H
13	7	Tag_13130	11.5	8	scaffold06668	15348	-	-	A	H	A	H	H	A	H	H	H	H	H	A	H	A	H	A	H	A	H	H	H	H	A	H	H	H	H	A	H	H	A	H	H	A	H	A	H	-	A	H	H
14	7	Tag_8470	14.8	9	scaffold02943	6078	-	-	A	H	A	H	H	A	H	H	H	H	H	A	-	A	H	A	H	A	H	H	H	A	A	H	H	H	H	A	H	H	H	H	H	A	H	-	H	-	A	H	H
15	7	Tag_23567	14.8	9	scaffold62806	335	Chr01	57179537	A	H	A	H	H	A	H	H	H	H	H	A	H	A	H	A	H	A	H	H	H	H	A	H	H	H	H	A	H	H	H	H	H	A	H	A	H	A	A	H	H
16	7	Tag_17734	14.8	9	scaffold16585	7112	Chr07	1998624	A	H	A	H	H	A	H	H	H	H	H	A	H	A	H	A	H	A	H	H	H	H	A	H	H	H	H	A	H	H	H	H	H	A	H	A	H	A	A	H	H
17	7	Tag_20428	14.8	9	scaffold31374	2408	Chr07	1998796	A	H	A	H	H	A	H	H	H	H	H	A	H	A	H	A	H	A	H	H	H	H	A	H	H	H	H	A	H	H	H	H	H	A	H	A	H	A	A	H	H
18	7	Tag_13062	14.8	9	scaffold06606	11495	-	-	A	H	A	H	H	A	H	H	H	H	H	A	H	A	H	A	H	A	H	H	H	H	A	H	H	H	H	A	H	H	H	H	H	A	H	A	H	A	A	H	H
19	7	Tag_24415r	14.8	9	scaffold74766	1029	Chr03	65927767	A	H	A	H	H	A	H	H	H	H	H	A	H	A	H	A	H	A	H	H	H	H	A	H	H	H	H	A	H	H	H	H	H	A	H	A	H	A	A	H	H
20	7	Tag_18421r	17.6	10	scaffold19365	2980	Chr07	2549109	A	A	A	-	-	A	H	H	H	-	H	A	H	A	H	A	-	A	H	A	H	H	A	-	H	H	H	H	-	H	-	-	H	A	H	A	-	A	A	-	H
21	7	Tag_14105r	18.2	11	scaffold07845	5413	Chr07	2445457	A	H	A	H	H	A	H	H	H	H	H	A	H	A	H	H	H	A	H	A	H	H	A	H	H	H	H	H	H	H	H	H	H	A	H	A	H	A	A	H	H
22	7	Tag_18422r	18.2	11	scaffold19365	3318	Chr07	2549109	A	H	A	H	H	A	H	H	H	H	H	A	H	A	H	H	H	A	H	A	H	H	A	-	H	H	H	H	H	H	H	H	H	A	H	A	H	A	A	H	H
23	7	Tag_9548	18.2	11	scaffold03576	17298	Chr07	2561956	A	H	A	H	H	A	H	H	H	H	H	A	H	A	H	H	H	A	H	A	H	H	A	H	H	H	H	H	H	H	H	H	H	A	H	A	H	A	A	H	H
24	7	Tag_24207	18.2	11	scaffold71391	1264	Chr07	2768119	A	H	A	H	H	A	H	H	H	H	H	A	H	A	H	H	H	A	H	A	H	H	A	H	H	H	H	H	H	H	H	H	H	A	H	A	H	A	A	H	H
25	7	Tag_13979r	21.5	12	scaffold07740	8964	-	-	A	H	A	H	H	A	A	H	H	H	A	H	H	A	H	H	H	A	H	A	H	H	A	H	H	H	H	H	H	H	H	H	H	A	H	A	H	A	A	H	H
26	7	Tag_13527r	21.5	12	scaffold07173	16846	Chr07	3472388	A	H	A	H	H	A	A	H	H	H	A	H	H	A	H	H	H	A	H	A	H	H	A	H	H	H	H	H	H	H	H	H	H	A	H	A	H	A	A	H	H
27	7	Tag_12835r	21.5	12	scaffold06257	14424	Chr07	3752293	A	H	-	H	H	A	-	H	H	H	A	H	H	A	H	H	H	A	H	A	H	H	A	H	H	H	H	H	H	H	H	H	H	A	H	A	H	-	A	H	H
28	7	Tag_17196r	21.5	12	scaffold14766	9436	Chr07	3809252	A	H	A	H	H	A	A	H	H	H	A	H	H	A	H	H	H	A	H	A	H	H	A	H	H	H	H	H	H	H	H	H	H	A	H	A	H	A	A	H	H
29	7	Tag_17192r	21.5	12	scaffold14766	7356	Chr07	3811518	A	H	A	H	H	A	A	H	H	H	A	H	H	A	H	H	H	A	H	A	H	H	A	H	H	H	H	H	H	H	H	H	H	A	H	A	H	A	A	H	H
30	7	Tag_1517r	21.5	13	scaffold00285	44613	Chr03	62248471	A	H	A	H	H	A	A	H	H	A	A	H	H	A	H	H	H	A	H	-	H	H	A	H	H	H	H	H	H	H	H	H	H	A	H	A	H	A	A	H	H
31	7	Tag_3177	21.5	12	scaffold00653	13837	Chr07	4046588	A	H	A	H	H	A	A	H	H	H	A	H	H	A	H	H	H	A	H	A	H	H	A	H	H	H	H	H	H	H	H	H	H	A	H	A	H	A	A	H	H
32	7	Tag_15158r	23.1	13	scaffold09932	11031	Chr07	4380361	A	H	A	H	H	A	A	H	H	A	A	H	H	A	H	H	H	A	H	H	H	H	A	H	H	H	H	H	H	H	H	H	H	A	H	A	H	A	A	H	H
33	7	Tag_22446r	24.8	14	scaffold48765	1797	-	-	A	H	-	H	H	A	A	H	H	A	A	H	H	A	H	H	H	A	H	H	H	-	A	H	H	H	H	H	H	H	H	-	H	A	H	A	-	-	A	H	H
34	7	Tag_23997	26.5	15	scaffold69087	1282	Chr07	5066223	A	H	A	H	H	A	A	H	A	A	A	H	H	A	H	H	H	A	H	H	H	H	A	H	H	H	H	H	H	H	H	H	H	A	H	A	H	A	A	H	H
35	7	Tag_21121	26.5	15	scaffold36166	4373	Chr07	5115985	A	H	A	H	H	A	A	H	A	A	A	H	H	A	H	H	H	A	H	H	H	H	A	H	H	H	H	H	H	H	H	H	H	A	H	A	H	A	A	H	H
36	7	Tag_2938	26.5	15	scaffold00596	5549	Chr09	788099	A	H	A	H	H	A	A	H	A	A	A	H	H	A	H	H	H	A	H	H	H	H	A	H	H	H	H	H	H	H	H	H	H	A	H	A	H	A	A	H	H
37	7	Tag_17378r	27.6	16	scaffold15405	5828	Chr07	5303946	A	H	H	H	H	A	A	H	A	A	A	H	H	A	H	H	H	A	H	H	H	H	A	H	H	H	H	H	H	H	H	H	H	A	H	A	H	A	A	H	H
38	7	Tag_22278r	27.6	16	scaffold46939	2738	Chr07	5418948	A	H	A	H	H	A	A	H	A	A	A	H	H	A	H	H	H	A	H	H	H	H	A	H	H	H	H	H	H	H	H	H	H	A	H	A	H	A	A	H	H
39	7	Tag_22665r	27.6	16	scaffold51343	1017	Chr01	56529293	A	H	A	H	H	A	A	H	A	A	A	H	H	A	H	H	H	A	H	H	H	H	A	H	H	H	H	H	H	H	H	H	H	A	H	A	H	A	A	H	H
40	7	Tag_4166r	28.2	17	scaffold00968	30968	Chr07	5448036	A	H	A	H	H	A	A	H	A	A	A	H	H	A	H	H	H	A	H	H	H	H	A	H	H	H	H	H	H	H	H	H	H	A	H	A	H	A	A	H	H
41	7	Tag_4163r	28.2	17	scaffold00968	28603	Chr07	5450313	A	H	A	H	H	A	A	H	A	A	A	H	H	A	H	H	H	A	H	H	H	H	A	H	H	H	H	H	H	H	H	H	H	A	H	A	H	A	A	H	H
42	7	Tag_11156r	29.8	18	scaffold04660	23493	Chr07	5849276	A	H	A	H	H	A	A	A	A	A	A	H	H	A	H	H	H	A	H	H	H	H	A	H	H	H	H	H	H	H	H	H	H	A	H	A	H	A	A	H	H
43	7	Tag_7072	29.8	19	scaffold02199	7691	Chr06	2617136	A	H	A	H	H	A	A	A	A	A	A	H	H	A	H	H	H	A	H	H	H	H	A	H	H	H	H	H	H	H	H	H	H	A	H	A	H	A	A	H	H
44	7	Tag_19509	33.7	20	scaffold25789	4193	Chr07	6620504	A	H	A	H	H	A	A	A	A	A	A	H	H	A	H	H	H	A	H	H	H	H	A	H	H	H	A	H	H	H	H	H	H	A	H	A	H	A	H	H	A
45	7	Tag_19409	33.7	20	scaffold24929	2512	-	-	A	H	A	H	H	A	A	A	A	A	A	H	H	A	H	H	H	A	H	H	H	H	A	H	H	H	A	H	H	H	H	H	H	A	H	A	H	A	H	H	A
46	7	Tag_18131	33.7	20	scaffold18032	3290	Chr04	48029026	A	H	A	H	H	A	-	A	A	A	A	H	H	A	H	H	H	A	H	H	H	-	A	H	H	H	A	H	H	H	H	H	H	A	H	A	H	A	H	H	A
47	7	Tag_15360	33.7	20	scaffold10237	13631	Chr07	6625610	A	H	A	H	H	A	A	A	A	A	A	H	H	A	H	H	H	A	H	H	H	H	A	H	H	H	A	H	H	H	H	H	H	A	H	A	H	A	H	H	A
48	7	Tag_13956	33.7	20	scaffold07667	5156	-	-	A	H	A	H	H	A	A	A	A	A	A	H	H	A	H	H	H	A	H	H	H	H	A	H	H	H	A	H	H	H	H	H	H	A	H	A	H	-	H	H	A
49	7	Tag_13958	33.7	20	scaffold07667	9893	Chr01	17815947	A	H	A	H	H	A	A	A	A	A	A	H	H	A	H	H	H	A	H	H	H	H	A	H	H	H	A	H	H	H	H	H	H	A	H	A	H	A	H	H	A
50	7	Tag_2235	36.9	21	scaffold00435	47377	Chr10	7079494	A	H	A	H	H	A	A	A	A	A	A	H	H	A	H	H	H	A	H	H	H	H	A	H	H	H	A	H	H	H	H	H	H	H	H	A	H	A	H	H	A
51	7	Tag_13489	39.1	22	scaffold07135	4189	Chr01	35725647	A	H	A	H	H	A	A	A	A	A	A	H	H	A	-	H	-	A	H	H	H	-	A	H	H	H	A	H	H	H	H	H	H	A	H	A	A	A	H	H	A
52	7	Tag_14137r	39.7	23	scaffold07894	7404	-	-	A	H	A	H	H	A	-	A	A	A	A	H	H	A	H	H	H	A	H	H	H	H	A	H	H	H	A	H	H	H	H	H	H	H	H	A	A	A	H	H	A
53	7	Tag_15901	40.8	24	scaffold111013	985	-	-	A	H	A	H	H	A	A	A	A	A	A	H	H	A	H	H	H	A	H	H	H	H	A	H	H	H	A	H	H	H	H	H	H	H	H	A	A	A	H	H	A
54	7	Tag_24999	42.5	25	scaffold87575	876	-	-	A	H	A	H	H	A	A	A	A	A	A	H	H	A	H	H	H	A	H	H	H	H	A	H	H	H	A	H	H	H	H	H	H	H	H	A	A	A	H	H	A
55	7	Tag_21335r	43	26	scaffold37920	4677	Chr01	7466666	A	H	-	H	H	A	A	A	A	A	A	H	H	A	H	H	H	A	H	H	H	H	A	H	H	H	A	H	H	H	H	H	H	H	H	A	A	-	H	H	A
56	7	Tag_9272r	43.3	26_27	scaffold03435	6372	-	-	A	H	-	H	H	A	A	A	A	A	A	H	H	-	H	H	H	A	H	H	H	H	A	H	H	H	-	H	H	H	H	H	H	H	H	A	A	-	H	H	-
57	7	Tag_16732r	43.6	27	scaffold13232	2790	Chr07	8103677	A	H	A	H	H	A	A	A	A	A	A	H	H	A	H	H	H	A	H	H	H	H	A	H	H	H	A	H	H	H	H	H	H	H	H	A	A	A	H	H	A
58	7	Tag_24035	44.1	28	scaffold69493	1613	Chr09	1345963	A	H	A	A	H	A	A	A	A	A	A	H	H	A	H	H	H	A	H	H	H	H	A	H	H	H	A	H	H	H	H	H	H	H	H	A	A	A	H	H	A
59	7	Tag_14894	46.3	29	scaffold09324	12198	Chr08	55053069	A	H	A	A	H	A	A	A	A	A	A	H	H	A	H	H	H	A	H	H	H	H	A	H	H	H	A	H	H	H	H	H	H	H	H	H	A	A	H	H	A
60	7	Tag_16404	48	30	scaffold12330	6654	Chr07	12656085	A	H	A	A	H	A	A	A	A	A	A	H	H	A	H	H	H	H	H	H	H	H	A	H	H	H	A	H	H	A	H	H	H	H	H	H	A	A	H	H	A
61	7	Tag_13900	48	30	scaffold07621	551	Chr04	58187473	A	H	-	A	H	A	A	A	A	A	-	H	H	A	H	H	H	H	H	H	H	H	A	H	H	H	A	H	H	A	H	H	H	H	H	H	A	A	H	H	A
62	7	Tag_13532	49.1	31	scaffold07179	13754	Chr07	23548714	A	H	A	A	H	A	A	A	A	A	A	H	H	A	H	H	-	-	H	H	H	H	A	H	A	H	A	H	H	A	H	H	H	H	H	H	A	A	H	H	A
63	7	Tag_10890	49.1	31	scaffold04497	25749	-	-	A	H	A	A	H	A	A	A	A	A	A	H	H	A	H	H	H	H	H	H	H	H	A	H	A	H	A	H	H	A	H	-	H	H	H	H	A	A	H	H	A
64	7	Tag_25196	49.1	31	scaffold93469	337	Chr02	68899267	A	H	A	A	H	A	A	A	A	A	A	H	H	A	H	H	H	H	H	H	H	H	A	H	A	H	A	H	H	A	H	H	H	H	H	H	A	A	H	H	A
65	7	Tag_24394	49.1	31	scaffold74329	181	Chr10	25841967	A	H	A	A	H	A	A	A	A	A	A	H	H	A	H	H	H	H	H	H	H	H	A	H	A	H	A	H	H	A	H	H	H	H	H	H	A	A	H	H	A
66	7	Tag_11773	49.1	31	scaffold05248	1257	Chr02	73647753	A	H	A	A	H	A	A	A	A	A	A	H	H	A	H	H	H	H	H	H	H	H	A	H	A	H	A	H	H	A	H	H	H	H	H	H	A	A	H	H	A
67	7	Tag_8386	49.1	31	scaffold02878	35925	Chr07	1328718	A	H	A	A	H	A	A	A	A	A	A	H	H	A	H	H	H	H	H	H	H	H	A	H	A	H	A	H	H	A	H	H	H	H	H	H	A	A	H	H	A
68	7	Tag_2443	49.1	31	scaffold00497	46389	Chr07	63939186	A	H	A	A	H	A	A	A	A	A	A	H	H	A	H	H	H	H	H	H	H	H	A	H	A	H	A	H	H	A	H	H	H	H	H	H	A	A	H	H	A
69	7	Tag_13259	49.7	32	scaffold06842	6080	Chr07	39093886	A	H	A	A	H	A	A	A	A	A	A	H	H	A	H	H	H	H	H	H	H	H	A	H	A	H	A	H	H	A	H	H	H	H	H	H	A	A	H	H	A
70	7	Tag_1284	49.7	32	scaffold00238	89774	Chr08	1829525	A	H	A	A	H	A	A	A	A	-	A	-	H	A	H	H	H	-	-	H	H	H	A	H	-	H	A	H	-	-	-	H	H	H	-	H	A	A	H	-	A
71	7	Tag_1639	49.7	32	scaffold00303	105334	-	-	A	H	A	A	H	A	A	A	A	A	A	H	H	A	H	H	H	H	H	H	H	H	A	H	A	H	A	H	H	A	H	H	H	H	H	H	A	A	H	H	A
72	7	Tag_4168	50.3	33	scaffold00969	629	Chr03	30209445	A	H	A	A	H	A	A	A	A	A	A	H	H	A	A	H	H	H	H	H	H	H	A	H	A	H	A	H	H	A	H	H	H	H	H	H	A	A	H	H	A
73	7	Tag_6030	50.8	34	scaffold01727	44929	Chr07	52651210	A	H	A	A	H	A	A	A	A	A	A	H	H	A	A	H	H	H	H	H	H	H	A	H	A	H	A	H	H	A	H	H	H	H	H	H	A	A	H	H	A
74	7	Tag_4649	54.1	35	scaffold01159	23702	-	-	A	H	A	A	H	A	A	A	A	A	A	H	H	A	A	H	H	H	A	H	H	H	A	H	A	H	A	H	H	A	H	H	H	H	H	H	A	A	H	H	A
75	7	Tag_4579	54.1	35	scaffold01114	5569	Chr02	14530823	A	H	A	A	H	A	A	A	A	A	A	H	H	A	A	H	H	H	A	H	H	H	A	H	A	H	A	H	H	A	H	-	H	H	H	H	A	A	H	H	A
76	7	Tag_14944	58.6	36	scaffold09423	12286	Chr07	56062195	A	H	A	A	H	A	A	A	A	A	A	H	A	A	A	H	H	H	A	H	H	H	A	H	A	H	A	H	H	A	H	H	H	H	H	A	A	H	H	H	A
77	7	Tag_18563	60.2	37	scaffold20041	7535	-	-	A	H	H	A	H	A	A	A	A	A	A	H	A	A	A	H	H	H	A	H	H	H	A	H	A	H	A	H	H	A	H	H	H	H	A	A	A	H	H	H	A
78	7	Tag_3560	63.5	38	scaffold00770	25009	-	-	A	H	H	A	H	A	A	A	A	A	A	H	A	A	A	H	H	H	A	H	H	H	A	H	A	H	A	H	H	A	H	H	H	H	A	A	A	H	H	H	A
79	7	Tag_3023	63.5	38	scaffold00625	1392	Chr07	56568773	A	H	H	A	H	A	A	A	A	A	A	H	A	A	A	H	H	H	A	H	H	H	A	H	A	H	A	H	H	A	H	H	H	H	A	A	A	H	H	H	A
80	7	Tag_3032	63.5	38	scaffold00625	51310	Chr07	56577833	A	H	H	A	H	A	A	A	A	A	A	H	A	A	A	H	H	H	A	H	H	H	A	H	A	H	A	H	H	A	H	H	H	H	A	A	A	H	H	H	A
81	7	Tag_3036	63.5	38	scaffold00625	80722	Chr07	56586064	A	H	H	A	H	A	A	A	A	A	A	H	A	A	A	H	H	H	A	H	H	H	A	H	A	H	A	H	H	A	H	H	H	H	A	A	A	H	H	H	A
82	7	Tag_7970	67.4	39	scaffold02652	1571	Chr07	57320655	A	H	-	H	H	A	A	A	A	A	A	H	A	A	-	H	H	A	A	H	H	H	A	H	A	H	A	H	H	A	H	H	H	H	A	A	A	-	H	H	A
83	7	Tag_5875	67.4	39	scaffold01668	33308	Chr07	57429469	A	H	H	H	H	A	A	A	A	A	A	H	A	A	A	H	H	A	A	H	H	H	A	H	A	H	A	H	H	A	H	H	H	H	A	A	A	H	H	H	A
84	7	Tag_11436	73	40	scaffold04915	14959	Chr07	58183766	A	H	H	H	H	A	A	A	H	A	A	A	A	A	A	H	H	A	A	H	A	H	A	H	A	H	A	A	H	A	H	H	H	H	A	A	A	H	H	H	A
85	7	Tag_5017	73.2	40_41	scaffold01287	13705	Chr07	58297184	A	H	-	H	H	A	A	A	H	A	A	A	A	A	A	H	H	-	A	H	A	-	A	H	A	H	-	A	H	A	H	-	H	H	A	-	A	-	H	H	A
86	7	Tag_21760	73.4	41	scaffold42104	3005	Chr06	48302900	A	H	H	H	H	A	A	A	H	-	A	A	A	A	A	-	H	A	A	H	A	-	A	H	A	-	A	-	H	-	H	-	H	-	A	A	A	H	H	H	A
87	7	Tag_7792	74.5	42	scaffold02567	12389	Chr03	73758490	A	H	H	H	H	A	A	A	H	A	A	A	A	A	A	H	H	A	A	H	A	H	A	H	A	H	A	A	H	A	H	H	H	H	A	A	A	H	H	H	A
88	7	Tag_4891	79.6	43	scaffold01248	2806	Chr03	62101181	A	H	H	H	H	A	A	A	H	A	A	A	A	A	A	H	H	A	A	H	A	A	A	H	A	A	A	A	H	A	H	H	H	H	A	A	A	H	H	H	A
89	7	Tag_4589	82.9	44	scaffold01119	35730	Chr07	65232427	A	H	H	H	H	A	A	A	H	A	A	A	A	A	A	H	H	A	A	H	A	A	H	H	A	A	A	A	H	A	H	H	H	H	A	A	A	H	H	H	A
90	7	Tag_17450	86.2	45	scaffold15618	6199	Chr07	63960561	A	H	H	H	H	A	A	A	H	A	H	A	A	A	-	-	H	-	A	H	A	A	H	H	H	-	A	A	H	A	H	H	H	H	A	A	A	H	H	A	A
91	7	Tag_16710	86.8	46	scaffold13179	3177	Chr07	63734790	A	H	H	H	H	A	A	A	H	A	H	A	A	A	A	H	H	A	A	H	A	A	H	H	H	A	A	A	H	A	H	H	H	H	A	A	A	H	H	A	A
92	7	Tag_19189	89.6	47	scaffold23552	5350	Chr07	63601601	A	H	H	H	H	A	A	A	H	A	H	A	A	A	A	H	H	A	A	H	A	A	H	H	H	A	A	A	H	A	H	H	H	H	A	A	A	H	H	A	A
93	7	Tag_13999	90.1	48	scaffold07749	3108	Chr03	72595726	A	H	H	H	H	A	A	A	H	A	H	A	H	A	A	H	H	A	A	H	A	A	H	H	H	A	A	A	H	A	H	H	H	H	A	A	A	H	H	A	A
94	7	Tag_24388	91.2	49	scaffold74294	626	-	-	A	H	H	H	-	A	A	A	H	A	H	A	H	A	A	H	H	A	A	H	A	A	H	H	H	A	A	A	H	A	H	H	H	A	A	A	A	H	H	A	A
95	7	Tag_19945	92.3	50	scaffold28292	4767	-	-	A	H	H	H	H	A	A	A	H	A	H	A	H	A	A	H	H	A	A	H	A	A	H	H	H	A	A	A	H	A	H	H	H	A	A	A	A	H	H	A	-
96	7	Tag_14752	93.4	51	scaffold08930	9878	Chr07	62608704	A	H	H	H	H	A	A	A	H	A	H	A	H	A	A	H	H	A	A	H	A	A	H	H	H	A	A	A	H	A	H	H	H	A	A	A	A	H	H	A	A
97	7	Tag_13048	93.4	51	scaffold06590	21192	Chr07	62547316	A	H	H	H	H	A	A	A	H	A	H	A	H	A	A	H	H	A	A	H	A	A	H	H	H	A	A	A	H	A	H	H	H	A	A	A	A	H	H	A	A
98	7	Tag_10159	93.4	51	scaffold03997	22911	-	-	A	H	-	H	H	A	A	A	H	A	H	A	H	A	A	H	H	A	A	H	A	-	H	H	H	A	A	A	H	A	H	-	H	A	A	A	A	H	H	A	A
99	7	Tag_22061	94.5	52	scaffold45223	607	Chr07	62147339	A	H	H	H	H	A	A	A	H	A	H	A	H	A	A	H	H	A	A	H	A	A	H	H	H	A	A	A	H	A	H	H	H	A	A	A	A	H	H	A	A
100	7	Tag_10470	94.5	52	scaffold04176	27632	Chr05	68229038	A	H	H	H	H	A	A	A	H	A	H	A	H	A	A	H	H	A	A	H	A	A	H	H	H	A	A	A	H	A	H	H	H	A	A	A	A	H	H	A	A
101	7	Tag_9513	94.5	52	scaffold03558	1537	-	-	A	H	H	H	H	A	A	A	H	A	H	A	H	A	A	H	H	A	A	H	A	A	H	H	H	A	A	A	H	A	H	H	H	A	A	A	A	H	H	A	A
102	7	Tag_2452	94.5	52	scaffold00502	32704	Chr04	60321623	A	H	H	H	H	A	A	A	H	A	H	A	H	A	A	H	H	A	A	H	A	A	H	H	H	A	A	A	H	A	H	H	H	A	A	A	A	H	H	A	A
1	8	Tag_6246r	0	1	scaffold01820	10814	-	-	H	H	A	A	A	A	A	A	H	A	A	H	A	A	H	H	A	H	H	H	H	H	A	A	H	A	H	H	H	H	A	A	H	A	H	A	H	A	A	H	H
2	8	Tag_6245r	0	1	scaffold01820	7706	-	-	H	H	A	A	A	A	A	A	H	A	A	H	A	A	H	H	A	H	H	H	H	H	A	A	H	A	H	H	H	H	A	A	H	A	H	A	H	A	A	H	H
3	8	Tag_20725	0	2	scaffold33307	1474	Chr10	59756790	H	H	A	A	A	A	A	A	H	A	A	H	A	A	H	H	A	H	H	H	H	H	A	A	H	A	H	H	H	H	A	A	H	A	H	A	H	A	A	H	H
4	8	Tag_18699	3.9	3	scaffold20631	6262	-	-	H	H	A	H	A	A	A	A	H	A	A	H	A	A	H	H	A	H	H	H	H	H	A	H	H	A	H	H	H	H	A	A	H	A	H	A	H	A	A	H	A
5	8	Tag_23139	5	4	scaffold56407	266	Chr07	62084092	H	H	A	H	A	A	A	A	H	A	A	H	A	A	H	H	A	H	H	H	H	H	A	H	H	A	H	H	H	H	A	-	H	A	H	A	H	A	A	H	A
6	8	Tag_16053	5.5	5	scaffold11337	7521	-	-	H	H	A	H	A	A	A	A	H	A	A	H	A	A	H	H	A	H	H	H	H	H	A	H	H	A	H	H	H	H	A	A	H	A	H	A	H	A	A	H	A
7	8	Tag_7200	5.5	5	scaffold02275	30451	Chr08	1486045	H	H	A	H	A	A	A	A	H	A	A	H	A	A	H	H	A	H	H	H	H	H	A	H	H	A	H	H	H	H	A	A	H	A	H	A	H	A	A	H	A
8	8	Tag_14825	6.6	6	scaffold09146	4012	Chr08	1922895	H	H	A	H	A	A	A	A	H	A	A	H	A	A	H	H	A	H	H	H	H	H	A	H	H	A	H	H	H	H	A	A	H	A	H	A	H	A	A	H	A
9	8	Tag_5852	8.3	7	scaffold01661	7590	Chr08	2803935	A	A	A	H	A	A	A	A	H	A	A	H	A	A	H	H	A	H	H	H	H	H	A	H	H	A	H	H	H	H	A	A	A	A	H	A	H	A	A	H	A
10	8	Tag_9524	8.3	7	scaffold03559	29545	Chr08	3024473	A	A	A	H	A	A	A	A	H	A	A	H	A	A	H	H	A	H	H	H	H	H	A	H	H	A	H	H	H	H	A	A	A	A	H	A	H	A	A	H	A
11	8	Tag_17494	10.5	8	scaffold15859	7871	-	-	A	A	A	H	A	A	A	A	H	-	A	H	A	-	H	H	A	-	H	-	H	H	A	H	H	A	H	H	H	-	A	A	A	A	H	A	H	A	A	H	-
12	8	Tag_3813	11	9	scaffold00859	34810	Chr04	63837688	-	A	-	H	A	A	A	A	H	A	A	H	-	A	H	H	A	H	H	H	H	H	A	H	H	A	H	H	H	H	A	A	A	A	H	A	H	-	A	H	A
13	8	Tag_18432	11.5	10	scaffold19379	6871	-	-	A	A	A	H	A	A	A	A	H	A	A	H	A	A	H	H	A	H	H	H	H	H	A	H	H	A	H	H	H	H	A	A	A	A	H	A	H	A	A	H	A
14	8	Tag_24710	18.3	11	scaffold82119	1521	-	-	A	A	A	H	A	A	A	A	H	A	H	H	A	A	H	H	A	H	H	H	H	H	A	H	H	A	H	A	H	H	A	A	A	A	H	A	H	A	A	H	A
15	8	Tag_285	21	12	scaffold00042	1337	Chr07	54715303	A	A	A	H	A	A	A	A	H	A	H	H	A	A	H	H	A	H	H	H	H	H	A	H	H	A	H	A	A	H	A	A	A	A	H	A	H	A	A	H	A
16	8	Tag_3959	22.1	13	scaffold00925	5378	Chr02	47443705	A	A	A	H	A	A	A	A	H	A	H	H	A	A	H	H	A	H	H	H	H	H	A	H	H	A	H	A	A	H	A	A	A	A	H	A	H	A	A	H	A
17	8	Tag_287	22.1	13	scaffold00042	102626	Chr08	5336744	A	A	A	H	A	A	A	A	H	A	H	H	A	A	H	H	A	H	H	H	H	H	A	H	H	A	H	A	A	H	A	A	A	A	H	A	H	A	A	H	A
18	8	Tag_3457	22.7	14	scaffold00740	75586	Chr08	5462932	A	A	A	H	A	A	A	A	H	A	H	H	A	A	H	H	A	H	H	H	H	H	A	H	H	A	H	A	A	A	A	A	A	A	H	A	H	A	A	H	A
19	8	Tag_3335	22.7	14	scaffold00692	63655	-	-	A	A	A	H	A	A	A	A	H	A	H	H	A	A	H	H	A	H	H	H	H	H	A	H	H	A	H	A	A	A	A	A	A	A	H	A	H	A	A	H	A
20	8	Tag_3202	22.7	14	scaffold00662	58959	Chr03	58489697	A	A	A	H	A	A	A	A	H	A	H	H	A	A	H	H	A	H	H	H	H	H	A	H	H	A	H	A	A	A	A	A	A	A	H	A	H	A	A	H	A
21	8	Tag_3201	22.7	14	scaffold00662	51966	Chr08	53981653	A	A	A	H	A	A	A	A	H	A	H	H	A	A	H	H	A	H	H	H	H	H	A	H	H	A	H	A	A	A	A	A	A	A	H	A	H	A	A	H	A
22	8	Tag_3338	22.7	14	scaffold00692	74788	Chr07	61926231	A	A	A	H	A	A	A	A	H	A	H	H	A	A	H	H	A	H	H	H	H	H	A	H	H	A	H	A	A	A	A	A	A	A	H	A	H	A	A	H	A
23	8	Tag_22722	23.2	15	scaffold51769	2252	Chr01	55326564	A	A	A	H	A	A	A	A	H	A	H	H	A	A	H	H	A	H	H	H	H	H	A	H	H	A	H	A	A	A	A	A	A	A	H	A	H	A	A	H	A
24	8	Tag_21563r	26.5	16	scaffold39731	3623	Chr08	15753306	A	A	A	H	A	A	A	A	H	A	H	H	A	A	H	H	A	A	H	H	A	H	A	H	H	A	H	A	A	A	A	A	A	A	H	A	H	A	A	H	A
25	8	Tag_7764r	26.5	16	scaffold02565	24163	Chr10	9753027	A	A	A	H	A	A	A	A	H	A	H	H	A	A	H	H	A	A	H	H	A	H	A	H	H	A	H	A	A	A	A	A	A	A	H	A	H	A	A	H	A
26	8	Tag_11944	26.5	16	scaffold05369	23853	Chr02	73476364	A	A	A	H	A	A	A	A	H	-	H	H	A	A	H	H	A	A	H	H	A	H	A	-	H	A	H	A	A	A	A	A	A	A	H	A	H	A	A	H	A
27	8	Tag_7771	26.5	16	scaffold02565	34297	Chr10	9757459	A	A	A	H	A	A	A	A	H	A	H	H	A	A	H	H	A	A	H	H	A	H	A	H	H	A	H	A	A	A	A	A	A	A	H	A	H	A	A	H	A
28	8	Tag_11940	26.5	16	scaffold05369	23069	Chr02	73475845	A	A	A	H	A	A	A	A	H	A	H	H	A	A	H	H	A	A	H	H	A	H	A	H	H	A	H	A	A	A	A	A	A	A	H	A	H	A	A	H	A
29	8	Tag_22178	28.7	17	scaffold46110	579	-	-	A	A	A	H	A	A	A	A	H	A	H	H	A	A	A	H	A	A	H	H	A	H	A	H	H	A	H	A	A	A	A	A	A	A	H	A	H	A	A	H	A
30	8	Tag_13751	28.7	17	scaffold07365	18982	-	-	A	A	A	H	A	A	A	A	H	A	H	H	A	A	A	H	A	A	H	H	A	H	A	H	H	A	H	A	A	A	A	A	A	A	H	A	H	A	A	H	A
31	8	Tag_22017	29.3	18	scaffold44908	936	Chr08	7735665	A	A	-	H	A	-	-	A	H	A	H	H	A	A	A	H	A	A	H	H	A	H	A	H	H	A	H	A	A	A	A	-	A	A	H	-	H	-	A	H	A
32	8	Tag_12272	29.3	18	scaffold05639	18517	Chr08	7823011	A	A	A	H	A	A	A	A	H	A	H	H	A	A	A	H	A	A	H	H	A	H	A	H	H	A	H	A	A	A	A	A	A	A	H	A	H	A	A	H	A
33	8	Tag_23747	30.4	19	scaffold65065	270	Chr08	9234582	A	A	A	H	A	A	A	A	H	A	H	H	A	-	A	H	A	A	A	H	A	H	A	H	H	A	H	A	A	-	A	A	A	A	H	A	H	A	A	H	A
34	8	Tag_9621	32.1	20	scaffold03613	3042	Chr08	9676836	A	A	A	H	A	A	A	A	H	A	H	H	A	A	A	H	A	A	A	H	A	H	A	H	H	A	H	A	A	A	A	A	A	A	H	A	H	A	A	H	A
35	8	Tag_12188	32.6	21	scaffold05575	14813	-	-	A	A	A	H	A	H	A	A	H	A	H	H	A	A	A	H	A	A	A	H	A	H	A	H	H	A	H	A	A	A	A	A	A	A	H	A	-	A	A	H	A
36	8	Tag_1314	32.6	21	scaffold00251	43784	Chr08	10112659	A	A	A	H	A	H	A	A	H	A	H	H	A	A	A	H	A	A	A	H	A	H	A	H	H	A	H	A	A	A	A	A	A	A	H	A	H	A	A	H	A
37	8	Tag_11838	32.6	21	scaffold05292	1132	Chr08	45432751	A	A	A	H	A	H	A	A	H	A	H	H	A	A	A	H	A	A	A	H	A	H	A	H	H	A	H	A	A	A	A	A	A	A	H	A	H	A	A	H	A
38	8	Tag_15365	35.9	22	scaffold102384	1113	Chr04	19546361	A	A	A	H	A	H	A	A	H	A	H	H	A	A	A	H	A	A	A	H	A	H	A	H	H	A	H	A	A	A	A	A	A	A	H	A	H	A	A	H	A
39	8	Tag_2818r	38.7	23	scaffold00572	61941	Chr08	47530319	A	A	A	H	A	H	A	A	A	A	H	H	A	A	A	H	A	A	A	H	A	H	A	H	H	A	H	A	A	A	A	A	A	A	H	A	H	A	A	H	A
40	8	Tag_2821r	38.7	23	scaffold00572	77776	-	-	A	A	A	H	A	H	A	A	A	A	H	H	A	A	A	H	A	A	A	H	A	H	A	H	H	A	H	A	A	A	A	A	A	A	H	A	H	A	A	H	A
41	8	Tag_572r	38.7	23	scaffold00093	161636	Chr10	4153370	A	A	A	H	A	H	A	A	A	A	H	H	A	A	A	H	A	A	A	H	A	H	A	H	H	A	H	A	A	A	A	A	A	A	H	A	H	A	A	H	A
42	8	Tag_20339	39.2	24	scaffold30769	1712	Chr08	48989711	A	A	-	H	A	H	A	A	A	A	H	H	A	A	A	H	A	A	A	H	A	H	A	H	H	A	H	A	A	A	A	A	A	A	H	A	H	A	A	H	A
43	8	Tag_4426	40.9	25	scaffold01056	50440	-	-	A	A	A	A	A	H	A	A	A	A	H	H	A	A	A	H	A	A	A	H	A	H	A	H	H	A	H	A	A	A	A	A	A	A	H	A	H	A	A	H	A
44	8	Tag_1974	42	26	scaffold00366	79449	Chr06	49383670	H	A	A	A	A	H	A	A	A	A	H	H	A	A	A	H	A	A	A	H	A	H	A	H	H	A	H	A	A	A	A	A	A	A	H	A	H	A	A	H	A
45	8	Tag_7629	42	26	scaffold02502	1701	Chr02	61036446	H	A	A	A	A	H	A	A	A	A	H	H	A	A	A	H	A	A	A	H	A	H	A	H	H	A	H	A	A	A	A	A	A	A	H	A	H	A	A	H	A
46	8	Tag_17683r	42	26	scaffold16375	1615	-	-	H	A	A	A	A	H	A	A	A	A	H	H	A	A	A	H	A	A	A	H	A	H	A	H	H	A	H	A	A	A	A	A	A	A	H	A	H	A	A	H	A
47	8	Tag_6371r	42	26	scaffold01854	17341	Chr08	1551968	H	A	A	A	A	H	A	A	A	A	H	H	A	A	A	H	A	A	A	H	A	H	A	H	H	A	H	A	A	A	A	A	A	A	H	A	H	A	A	H	A
48	8	Tag_4647r	42.5	27	scaffold01158	14052	Chr09	5975027	H	A	A	A	A	H	A	A	A	A	H	H	A	A	A	H	A	A	A	H	A	H	A	H	H	A	H	A	A	A	A	A	A	A	H	A	H	A	A	H	A
49	8	Tag_3274	43.6	28	scaffold00672	38029	Chr08	54798681	H	A	A	A	A	H	A	A	A	A	H	H	A	A	A	-	A	A	A	-	A	H	A	H	H	A	H	A	A	A	A	A	A	A	H	A	H	A	A	-	A
50	8	Tag_24220	43.6	28	scaffold71480	1830	Chr08	54800263	H	A	A	A	A	H	A	A	A	A	H	H	A	A	A	H	A	A	A	H	A	H	A	H	H	A	H	A	A	A	A	A	A	A	H	A	H	A	A	H	A
51	8	Tag_9883r	43.6	28	scaffold03768	21933	Chr08	54817250	H	A	A	A	A	H	A	A	A	A	H	H	A	A	A	H	A	A	A	H	A	H	A	H	H	A	H	A	A	A	A	A	A	A	H	A	H	A	A	H	A
52	8	Tag_18365r	43.6	28	scaffold18987	4032	Chr08	54862671	H	A	A	A	A	H	A	A	A	A	H	H	A	A	A	H	A	A	A	H	A	H	A	H	H	A	H	A	A	A	A	A	A	A	H	A	H	A	A	H	A
53	8	Tag_6595	44.2	29	scaffold01948	27693	Chr08	55143714	H	A	A	A	A	H	A	A	A	A	H	H	A	A	A	H	A	A	A	H	A	H	A	H	H	A	H	A	A	A	A	A	A	A	H	A	H	A	A	H	A
54	8	Tag_22472	44.8	30	scaffold48973	521	-	-	H	A	-	A	A	-	A	A	A	A	-	-	A	A	A	-	A	A	A	H	A	-	A	H	-	A	-	A	A	A	A	A	A	A	H	A	-	A	A	H	A
55	8	Tag_7527	45.3	31	scaffold02424	6254	Chr07	51966141	H	A	A	A	A	H	A	A	A	A	H	H	A	A	A	H	A	A	A	H	A	H	A	H	H	A	H	A	A	A	A	A	A	A	H	A	H	A	A	H	A
56	8	Tag_14985	48.1	32	scaffold09470	4047	Chr05	3094823	H	A	A	A	A	H	A	A	A	A	H	H	A	A	A	H	A	A	A	H	A	H	A	H	H	A	H	A	A	A	A	A	A	A	H	A	H	A	A	H	A
57	8	Tag_23007	48.1	32	scaffold54873	167	-	-	H	A	A	A	A	H	A	A	A	A	H	H	A	A	A	H	A	A	A	H	A	H	A	H	H	A	H	A	A	A	A	A	A	A	H	A	H	A	A	H	A
58	8	Tag_11078r	48.1	32	scaffold04625	8674	Chr08	55885283	H	A	A	A	A	H	A	A	A	A	H	H	A	A	A	H	A	A	A	H	A	H	A	H	H	A	H	A	A	A	A	A	A	A	H	A	H	A	A	H	A
59	8	Tag_12635r	48.1	32	scaffold06047	18543	Chr08	55925428	H	A	A	A	A	H	A	A	A	A	H	H	A	A	A	H	A	A	A	H	A	H	A	H	H	A	H	A	A	A	A	A	A	A	H	A	H	A	A	H	A
60	8	Tag_5405r	49.2	33	scaffold01426	44383	Chr08	56273997	H	A	A	A	A	H	A	A	A	A	H	H	A	A	A	H	A	A	A	H	A	H	A	H	H	A	H	A	A	A	A	A	A	A	H	A	H	A	A	H	A
61	8	Tag_4609r	50.3	34	scaffold01131	2769	Chr08	56595763	H	A	A	A	A	H	A	A	A	A	H	H	A	A	A	H	A	A	A	H	A	H	A	H	H	A	H	A	A	A	A	A	A	A	H	A	H	-	A	H	A
62	8	Tag_4077r	52	35	scaffold00949	14659	Chr08	56675938	H	A	A	A	A	H	A	A	A	A	H	H	A	A	A	H	A	A	A	H	A	H	A	H	H	A	H	A	A	A	A	A	A	A	H	A	H	A	A	H	A
63	8	Tag_4086r	52	35	scaffold00949	26627	-	-	H	A	A	A	A	H	A	A	A	A	H	H	A	A	A	H	A	A	A	H	A	H	A	H	H	A	H	A	A	A	A	A	A	A	H	A	H	A	A	H	A
64	8	Tag_17259r	52	35	scaffold15025	7175	Chr03	5989469	H	A	A	A	A	H	A	A	A	A	H	H	A	A	A	H	A	A	A	H	A	H	A	H	H	A	H	A	A	A	A	A	A	A	H	A	H	A	A	H	A
65	8	Tag_5102	52	35	scaffold01326	40711	-	-	H	A	A	A	A	H	A	A	A	A	H	H	A	A	A	H	A	A	A	H	A	H	A	H	H	A	H	A	A	A	A	A	A	A	H	A	H	A	A	H	A
66	8	Tag_5103	52	35	scaffold01326	42138	Chr08	57092246	H	A	A	A	A	H	A	A	A	A	H	H	A	A	A	H	A	A	A	H	A	H	A	H	H	A	H	A	A	A	A	A	A	A	H	A	H	A	A	H	A
67	8	Tag_1130	52.6	36	scaffold00207	101565	Chr05	16214637	H	A	A	A	A	H	A	A	A	A	H	H	A	A	A	H	A	A	A	H	A	H	A	H	H	A	H	A	A	A	A	A	A	A	H	A	H	A	A	H	A
68	8	Tag_15232r	53.1	37	scaffold100648	684	Chr08	57232316	H	A	A	A	A	H	A	A	A	A	H	H	A	A	A	H	A	A	A	H	A	H	A	H	H	A	A	A	A	A	A	A	A	A	H	A	H	A	A	H	A
69	8	Tag_959r	54.8	38	scaffold00176	48873	-	-	H	A	A	A	A	H	A	A	A	A	H	H	A	A	A	H	A	A	A	H	A	H	A	H	H	A	A	A	A	A	A	A	A	A	H	A	H	A	A	H	A
70	8	Tag_2442	55.9	39	scaffold00496	30731	Chr08	57649672	H	A	A	A	A	H	A	A	A	A	H	H	A	A	A	H	A	A	A	H	A	H	A	H	H	A	A	A	A	A	A	A	A	A	H	A	H	A	A	H	A
71	8	Tag_12748	57.5	40	scaffold06182	13622	-	-	H	A	-	A	A	H	-	A	A	A	H	H	A	A	A	H	A	A	A	H	A	H	A	H	H	A	A	H	A	A	A	A	A	A	H	A	H	A	A	H	A
72	8	Tag_7960	57.5	40	scaffold02650	11301	-	-	H	A	A	A	A	H	H	A	A	A	H	H	A	A	A	H	A	A	A	H	A	H	A	H	H	A	A	H	A	A	A	A	A	A	H	A	H	A	A	H	A
73	8	Tag_23120	58.1	41	scaffold56079	653	-	-	H	A	A	A	A	H	H	A	A	A	H	H	A	A	A	H	A	A	A	H	A	H	A	H	H	A	A	H	A	A	A	A	A	A	H	A	H	A	A	H	A
74	8	Tag_6727	58.1	41	scaffold02053	3807	Chr08	58135185	H	A	A	A	A	H	H	A	A	A	H	H	A	A	A	H	A	A	A	H	A	H	A	H	H	A	A	H	A	A	A	A	A	A	H	A	H	A	A	H	A
75	8	Tag_9985r	58.7	42	scaffold03873	19302	Chr09	1790142	H	A	A	A	A	H	H	A	A	A	H	H	A	H	A	H	A	A	A	H	A	H	A	H	H	A	A	H	A	A	A	A	A	A	H	A	H	A	A	H	A
76	8	Tag_7988r	59.3	43	scaffold02672	1334	Chr02	20189900	H	A	A	A	A	H	H	A	A	A	H	H	A	H	A	H	A	A	A	H	A	H	A	H	H	A	A	H	A	A	A	A	A	A	H	A	H	A	A	H	A
77	8	Tag_4962	59.3	43	scaffold01271	50871	Chr08	58192715	H	A	A	A	A	H	H	A	A	A	H	H	A	H	A	H	A	A	A	H	A	H	A	H	H	A	A	H	A	A	A	A	A	A	H	A	H	A	A	H	A
78	8	Tag_19641	59.3	43	scaffold26334	4875	Chr08	58270985	H	A	A	A	A	H	H	A	-	A	H	H	A	H	A	H	-	A	A	H	A	H	A	H	H	A	A	H	A	A	A	A	A	A	H	A	H	A	A	H	A
79	8	Tag_23393	59.3	43	scaffold60321	1428	-	-	H	A	A	A	A	H	H	A	A	A	H	H	A	H	A	H	A	A	A	H	A	H	A	H	H	A	A	H	A	A	A	A	A	A	H	A	H	A	A	H	A
80	8	Tag_7121	60.4	44	scaffold02215	30410	Chr08	58461211	H	A	A	A	A	H	H	A	A	A	H	H	A	H	A	H	A	A	A	H	A	H	A	H	H	A	A	H	A	A	A	A	A	A	H	A	H	A	A	H	A
81	8	Tag_7112r	60.4	44	scaffold02215	15227	Chr05	66376180	H	A	A	A	A	H	H	A	A	A	H	H	A	H	A	H	A	A	A	H	A	H	A	H	H	A	A	H	A	A	A	A	A	A	H	A	H	A	A	H	A
82	8	Tag_7117r	60.4	44	scaffold02215	17642	-	-	H	A	A	A	A	H	H	A	A	A	H	H	A	H	A	H	A	A	A	H	A	H	A	H	H	A	A	H	A	A	A	A	A	A	H	A	H	A	A	H	A
83	8	Tag_12919r	62.1	45	scaffold06385	17686	Chr08	58569894	H	A	-	A	A	-	H	A	A	A	-	H	A	H	A	H	A	A	A	H	A	-	-	H	H	-	A	H	A	A	A	-	A	A	H	-	H	-	A	H	A
84	8	Tag_8987	63.8	46	scaffold03268	14555	Chr08	58829154	H	A	A	A	A	H	H	A	A	A	H	H	A	H	A	H	A	A	A	H	A	H	A	H	H	A	A	H	A	A	A	A	A	A	H	A	H	H	A	H	A
85	8	Tag_6069	63.8	46	scaffold01736	50789	Chr08	58842591	H	A	A	A	A	H	H	A	A	A	H	H	A	H	A	H	A	A	A	H	A	H	A	H	H	A	A	H	A	A	A	A	A	A	H	A	H	H	A	H	A
86	8	Tag_6065	63.8	46	scaffold01736	40591	Chr08	58842277	H	A	A	A	A	H	H	A	A	A	H	H	A	H	A	H	A	A	A	H	A	H	A	H	H	A	A	H	A	A	A	A	A	A	H	A	H	H	A	H	A
87	8	Tag_5614r	67.1	47	scaffold01546	13855	-	-	H	A	A	A	A	H	H	A	A	A	H	A	A	H	A	H	A	A	A	H	A	H	A	H	H	A	A	H	A	A	A	A	A	A	H	A	A	H	A	H	A
88	8	Tag_23352r	67.5	48	scaffold59808	217	Chr08	60202873	H	A	A	A	A	H	H	A	A	A	H	A	A	H	A	H	A	A	A	H	A	H	A	H	H	A	A	H	A	A	A	A	A	A	H	A	A	H	A	H	A
89	8	Tag_307r	76.6	49	scaffold00044	63303	Chr08	61256446	H	A	A	A	A	H	H	A	A	A	H	A	H	H	A	H	A	A	H	H	A	H	A	A	A	A	A	H	A	H	A	A	A	A	H	H	A	H	H	H	A
90	8	Tag_12820r	77.1	50	scaffold06250	2244	Chr03	27760702	H	A	A	A	A	H	H	A	A	A	H	A	H	H	A	H	A	A	H	H	A	H	A	A	A	A	A	H	A	H	A	A	A	A	H	H	A	H	H	H	A
91	8	Tag_3766r	77.1	50	scaffold00836	69703	Chr03	11182228	H	A	-	A	A	H	-	A	A	A	H	A	-	H	A	H	A	A	H	H	A	H	A	A	A	A	A	H	A	H	-	A	A	A	H	H	A	-	H	H	A
92	8	Tag_20797r	79.3	51	scaffold33780	462	-	-	H	A	H	A	A	H	H	A	A	A	H	A	H	H	A	H	A	A	H	H	A	H	A	A	A	A	A	H	A	H	A	A	A	A	H	H	A	H	H	H	A
93	8	Tag_11205r	79.8	52	scaffold04710	9753	Chr08	62531623	H	A	H	A	A	H	H	A	A	A	H	A	H	H	A	H	A	A	H	H	A	H	A	A	A	A	A	H	A	H	A	A	A	A	H	H	A	H	H	H	A
1	9	Tag_16272	0	1	scaffold12028	1965	Chr09	228954	H	H	H	H	A	H	A	H	H	A	A	A	H	A	H	A	A	H	H	A	A	H	A	A	A	A	A	A	H	H	A	H	H	H	H	H	A	A	H	A	H
2	9	Tag_14005	0	1	scaffold07758	11412	Chr09	283177	H	H	H	H	A	H	A	H	H	A	A	A	H	A	H	A	A	H	H	A	A	H	A	A	A	A	A	A	H	H	A	H	H	H	H	H	A	A	H	A	H
3	9	Tag_5400r	0	1	scaffold01425	53270	Chr09	501074	H	H	H	H	A	H	A	H	H	A	A	A	H	A	H	A	A	H	H	A	A	H	A	A	A	A	A	A	H	H	A	H	H	H	H	H	A	A	H	A	H
4	9	Tag_5397r	0	1	scaffold01425	52746	Chr09	501622	H	H	H	H	A	H	A	H	H	A	A	A	H	A	H	A	A	H	H	A	A	H	A	A	A	A	A	A	H	H	A	H	H	H	H	H	A	A	H	A	H
5	9	Tag_23580r	0	1	scaffold63083	2171	Chr09	779651	H	H	H	H	A	H	A	H	H	A	A	A	H	A	H	A	A	H	H	A	A	H	A	A	A	A	A	A	H	H	A	H	H	H	H	H	A	A	H	A	H
6	9	Tag_16320r	0	1	scaffold12112	7482	Chr09	883486	H	H	H	H	A	H	A	H	H	A	A	A	H	A	H	A	A	H	H	A	A	H	A	A	A	A	A	A	H	H	A	H	H	H	H	H	A	A	H	A	H
7	9	Tag_22783r	0	1	scaffold52368	713	Chr08	10619324	H	H	H	H	A	H	A	H	H	A	A	A	H	A	H	A	A	H	H	A	A	H	A	A	A	A	A	A	H	H	A	H	H	H	H	H	A	A	H	A	H
8	9	Tag_24466r	0	1	scaffold76309	877	Chr06	38076647	H	H	-	H	A	H	A	H	H	A	A	A	H	A	H	A	A	H	H	A	A	H	A	A	A	A	A	A	H	H	A	-	H	H	H	H	A	A	H	A	H
9	9	Tag_8694	0	1	scaffold03107	24836	Chr09	47242163	H	H	H	H	A	H	A	H	H	A	A	A	H	A	H	A	A	H	H	A	A	H	A	A	A	A	A	A	H	H	A	H	H	H	H	H	A	A	H	A	H
10	9	Tag_8687r	0	1	scaffold03107	7778	Chr04	50323439	H	H	H	H	A	H	A	H	H	A	A	A	H	A	H	A	A	H	H	A	A	H	A	A	A	A	A	A	H	H	A	H	H	H	H	H	A	A	H	A	H
11	9	Tag_8856	0	1	scaffold03213	6696	Chr04	50325438	-	H	-	H	A	H	A	H	H	A	A	A	H	A	H	A	A	H	H	A	A	H	A	A	A	A	A	A	H	H	A	-	H	H	-	H	A	A	H	A	H
12	9	Tag_6653	0	1	scaffold02006	22574	Chr04	65261765	H	H	H	H	A	H	A	H	H	A	A	A	H	A	H	A	A	H	H	A	A	H	A	A	A	A	A	A	H	H	A	H	H	H	H	H	A	A	H	A	H
13	9	Tag_8702r	0	1	scaffold03107	34616	-	-	H	H	H	-	A	H	A	H	H	A	A	A	H	A	H	A	A	H	H	A	A	H	A	A	A	A	A	A	H	H	A	H	H	H	-	H	A	A	H	A	H
14	9	Tag_15531	0	1	scaffold10489	4352	-	-	H	H	H	H	A	H	A	H	H	A	A	A	H	A	H	A	A	H	H	A	A	H	A	A	A	A	A	A	H	H	A	H	H	H	H	H	A	A	H	A	H
15	9	Tag_5389	0	1	scaffold01425	31609	Chr04	56221230	H	H	-	H	A	H	A	H	H	A	A	A	H	A	H	A	A	H	H	A	A	H	A	A	A	-	A	A	H	H	A	-	H	H	H	H	A	-	H	A	H
16	9	Tag_16531	0	1	scaffold12577	10387	Chr03	55534563	H	H	H	H	A	H	A	H	H	A	A	A	H	A	H	A	A	H	-	A	A	H	A	A	A	A	A	-	H	H	A	H	H	H	H	H	A	A	H	A	H
17	9	Tag_21647	0	1	scaffold40837	168	Chr04	4293953	H	H	H	H	A	H	A	H	H	A	A	A	H	A	H	A	A	H	H	A	A	H	A	A	A	A	A	A	H	H	A	H	H	H	H	H	A	A	H	A	H
18	9	Tag_23415	0.6	2	scaffold60772	1624	Chr09	1017478	H	H	-	H	A	H	A	H	H	A	A	A	H	A	H	A	A	H	H	A	A	H	A	A	A	A	A	A	H	H	A	H	H	H	H	H	A	A	H	A	H
19	9	Tag_8220	1.2	3	scaffold02785	10716	Chr05	69204439	H	H	-	H	A	-	A	H	H	A	A	A	H	A	H	A	A	H	H	A	A	-	A	A	A	A	A	A	H	H	A	-	H	H	H	H	A	-	H	A	H
20	9	Tag_8219r	1.2	3	scaffold02785	10673	Chr05	69204439	H	H	-	H	A	H	A	H	H	A	A	A	-	A	H	A	A	H	H	A	A	H	A	A	A	A	A	A	H	H	A	H	H	H	H	H	A	-	H	A	H
21	9	Tag_15694r	1.2	3	scaffold108253	245	-	-	H	H	H	H	A	H	A	H	H	A	A	A	H	A	H	A	A	H	H	A	A	-	A	A	A	A	A	A	H	H	A	H	H	H	H	-	-	-	H	A	H
22	9	Tag_20757r	1.8	4	scaffold33539	1240	-	-	H	H	-	H	A	H	A	H	H	A	A	A	H	A	H	A	A	H	H	A	A	H	A	A	A	A	A	A	H	H	A	H	H	H	H	H	A	-	H	A	H
23	9	Tag_6550r	2.9	5	scaffold01927	26383	Chr09	1518699	H	H	H	H	A	H	A	H	H	A	A	A	-	A	H	A	A	H	H	A	A	H	A	A	A	A	A	A	H	H	A	H	H	H	H	H	A	A	H	A	H
24	9	Tag_15511	5.7	6	scaffold10462	5018	Chr09	1799931	H	H	H	H	A	H	A	H	H	A	A	A	H	A	H	A	A	H	H	A	A	H	A	A	A	A	A	A	H	H	A	H	H	H	H	H	A	A	H	A	H
25	9	Tag_6073	5.7	6	scaffold01737	41113	-	-	H	H	H	H	A	H	A	H	H	A	A	A	H	A	H	A	A	H	H	A	A	H	A	A	A	A	A	A	H	H	A	H	H	H	H	-	A	-	H	A	H
26	9	Tag_10427	5.7	6	scaffold04151	3037	Chr03	2378711	H	H	H	H	A	H	A	H	H	A	A	A	H	A	H	A	A	H	H	A	A	H	A	A	A	A	A	A	H	H	A	H	H	H	H	H	A	A	H	A	H
27	9	Tag_12096	5.7	6	scaffold05481	24452	-	-	H	H	H	H	A	H	A	H	H	A	A	A	H	A	H	A	A	H	H	A	A	H	A	A	A	A	A	A	H	H	A	H	H	H	H	H	A	A	H	A	H
28	9	Tag_7204	6.8	7	scaffold02280	11185	-	-	H	H	H	H	A	H	A	H	H	A	A	A	H	A	H	A	A	-	A	A	A	H	A	A	A	A	A	A	H	H	A	-	H	H	H	H	A	-	H	A	H
29	9	Tag_14724	7.3	8	scaffold08888	4125	Chr09	42258404	H	H	H	H	A	H	A	H	H	A	A	A	H	A	H	A	A	H	A	A	A	H	A	A	A	A	A	A	H	H	A	H	H	H	H	H	A	A	H	A	A
30	9	Tag_9063r	7.3	9	scaffold03330	15081	Chr09	2115600	H	H	H	H	A	H	-	H	H	A	A	A	H	A	H	A	A	H	-	A	A	H	A	A	A	A	A	A	H	H	A	-	H	H	H	H	A	-	H	A	A
31	9	Tag_9414r	13.5	10	scaffold03486	21728	-	-	H	H	H	A	A	A	H	H	H	A	A	A	H	A	H	A	A	H	A	A	A	H	A	A	A	A	A	A	H	H	A	H	H	H	H	H	A	A	H	A	A
32	9	Tag_20956r	15.5	11	scaffold34834	628	Chr09	2779849	H	H	-	A	A	A	H	H	H	A	A	A	H	A	H	A	A	H	A	A	A	-	A	A	A	A	A	A	H	H	A	-	H	H	H	-	A	-	H	A	A
33	9	Tag_17010r	16.2	12	scaffold14134	1244	Chr09	3027463	H	H	H	A	A	A	H	H	H	A	A	A	H	A	A	A	A	H	A	A	A	A	A	A	A	A	A	A	H	H	A	H	H	H	H	H	A	A	H	A	A
34	9	Tag_15462r	16.8	13	scaffold103903	489	Chr05	6995995	H	H	H	A	A	A	-	H	-	A	A	A	-	A	A	A	A	H	A	A	A	A	A	A	A	A	A	A	-	H	A	H	H	H	H	H	A	A	H	A	A
35	9	Tag_2702r	19.6	14	scaffold00541	8199	Chr09	3366672	H	H	-	A	A	-	H	H	H	A	H	A	H	A	A	A	A	H	A	A	A	H	A	H	A	A	A	A	H	H	A	H	H	H	H	-	A	A	H	A	A
36	9	Tag_4248r	20.3	15	scaffold01001	14506	Chr10	3697104	H	H	H	A	A	A	H	H	H	A	H	A	H	A	A	A	A	H	A	A	A	A	A	H	A	A	A	A	H	H	A	H	H	H	H	H	A	A	H	A	A
37	9	Tag_4251r	20.9	16	scaffold01001	76496	-	-	H	H	H	A	A	A	H	H	H	A	H	A	H	A	A	A	A	H	A	A	A	A	A	H	A	A	A	A	H	H	A	H	H	H	H	H	A	A	H	A	A
38	9	Tag_8565r	20.9	16	scaffold02999	32746	Chr09	3553230	H	H	H	A	A	A	H	H	H	A	H	A	H	A	A	A	A	H	A	A	A	A	A	H	A	A	A	A	H	H	A	H	H	H	H	H	A	A	H	A	A
39	9	Tag_8561r	20.9	16	scaffold02999	31981	Chr09	3553379	H	H	H	A	A	A	H	H	H	A	H	A	H	A	A	A	A	H	A	A	A	A	A	H	A	A	A	A	H	H	A	H	H	H	H	H	A	A	H	A	A
40	9	Tag_21918r	20.9	16	scaffold44051	3581	Chr09	3592242	H	H	H	A	A	A	H	H	H	A	H	A	H	A	A	A	A	H	A	A	A	A	-	H	A	A	A	A	H	H	A	H	H	H	H	H	A	-	H	A	A
41	9	Tag_20222r	20.9	16	scaffold29949	3076	Chr09	3616611	H	H	H	A	A	A	H	H	H	A	H	A	H	A	A	A	A	H	A	A	A	A	A	H	A	A	A	A	H	H	A	H	H	H	H	H	A	A	H	A	A
42	9	Tag_20974r	20.9	16	scaffold35007	762	Chr07	58705439	H	H	H	A	A	A	H	H	H	A	H	A	H	A	A	-	A	H	-	A	A	A	A	H	A	A	A	A	H	H	A	H	H	H	H	H	A	A	H	A	A
43	9	Tag_11667r	20.9	16	scaffold05155	14355	Chr09	3708950	H	H	H	A	A	A	H	H	H	A	H	A	H	A	A	A	A	H	A	A	A	A	A	H	A	A	A	A	H	H	A	H	H	H	H	H	A	A	H	A	A
44	9	Tag_20064r	24.2	17	scaffold28838	4622	Chr07	63678417	H	H	H	A	H	A	H	H	H	A	H	A	H	A	A	A	A	H	A	A	A	A	A	H	A	A	A	A	H	H	A	H	H	H	H	H	A	A	H	A	A
45	9	Tag_7620r	26.4	18	scaffold02489	25227	-	-	H	H	H	A	H	A	H	H	H	A	H	A	H	A	A	A	A	H	A	H	A	A	A	H	A	A	A	A	H	H	A	H	H	H	H	H	A	A	H	A	A
46	9	Tag_9240r	27.5	19	scaffold03433	20949	-	-	H	H	H	A	H	A	H	H	H	A	H	A	H	A	A	A	A	H	A	H	A	A	A	H	A	A	A	A	H	H	A	H	H	H	H	H	A	A	H	H	A
47	9	Tag_3071r	28	20	scaffold00639	6469	-	-	H	H	H	A	H	A	H	H	H	A	H	A	H	A	A	A	A	H	A	H	A	A	A	H	A	A	A	A	H	H	A	H	H	H	H	H	A	A	H	H	A
48	9	Tag_11414r	28	20	scaffold04890	1427	-	-	H	H	H	A	H	A	H	H	H	A	H	A	H	A	A	A	A	H	A	H	A	A	A	H	A	A	A	A	H	H	A	H	H	H	H	H	A	A	H	H	A
49	9	Tag_2309r	29.1	21	scaffold00462	90161	Chr09	3105986	H	H	-	A	H	A	H	H	H	A	H	A	H	A	A	A	A	H	A	H	A	A	A	H	A	A	A	A	H	H	A	H	H	H	H	H	A	A	H	H	A
50	9	Tag_762r	29.6	22	scaffold00138	2887	Chr09	4863882	H	H	H	A	H	A	H	H	H	A	H	A	H	A	A	A	A	H	A	H	A	A	A	H	A	A	A	A	H	H	A	H	H	H	H	H	A	A	H	H	A
51	9	Tag_3468r	30.2	23	scaffold00742	210	Chr01	69106369	H	H	H	A	H	A	H	H	H	A	H	A	H	A	A	A	A	H	A	H	A	A	A	H	A	A	A	A	H	H	A	H	H	H	H	H	A	A	H	H	A
52	9	Tag_11744r	30.8	24	scaffold05224	19522	Chr03	53607025	H	H	H	A	H	A	H	H	H	A	H	A	H	A	A	A	A	H	A	H	A	A	A	H	A	A	A	A	H	H	A	H	H	H	H	H	A	A	H	H	A
53	9	Tag_20433r	30.8	24	scaffold31381	3508	Chr09	5319559	H	H	H	A	H	A	H	H	H	A	H	A	H	A	A	A	A	H	A	H	A	A	A	H	A	A	A	A	H	H	A	H	H	H	H	H	A	A	H	H	A
54	9	Tag_25101r	31.6	25	scaffold90573	481	Chr09	5466415	H	H	-	A	H	A	H	H	H	A	H	A	H	A	A	A	A	H	A	H	A	A	A	H	A	A	A	A	H	H	A	A	H	H	H	H	A	-	H	H	A
55	9	Tag_7398r	32.4	26	scaffold02377	7681	Chr09	5562252	H	H	A	A	H	A	H	H	H	A	H	A	H	A	A	A	A	H	A	H	A	A	A	H	A	A	A	A	H	H	A	A	H	H	H	H	A	A	H	H	A
56	9	Tag_13283r	34.1	27	scaffold06860	11610	Chr09	5732339	H	H	A	A	H	A	H	H	H	A	H	A	H	A	A	A	A	H	A	H	A	A	A	H	A	A	A	A	H	H	A	A	H	H	H	H	A	A	H	H	A
57	9	Tag_23921r	34.6	28	scaffold67712	638	Chr07	60315883	H	-	A	-	H	A	H	H	-	A	H	A	H	A	A	A	A	H	A	H	-	A	A	H	A	A	A	A	H	H	A	A	H	H	H	H	A	-	H	H	A
58	9	Tag_11375r	35	28_29	scaffold04856	27033	-	-	H	H	A	A	H	A	H	H	H	A	H	A	H	A	A	A	A	H	A	H	A	A	A	H	A	A	A	A	H	H	A	A	H	H	H	H	A	A	H	H	A
59	9	Tag_9999r	35.6	29	scaffold03881	18789	Chr03	70436563	H	H	A	A	H	A	H	H	H	A	H	A	H	A	A	A	A	H	A	H	A	A	A	H	A	A	A	A	H	H	A	A	H	H	H	H	A	-	-	H	A
60	9	Tag_9994r	35.8	30	scaffold03881	18415	-	-	H	H	A	A	H	A	H	H	H	A	H	A	H	A	A	A	A	H	A	H	A	A	A	H	A	A	A	A	H	H	A	A	H	H	H	H	A	A	H	H	A
61	9	Tag_24552r	36.3	31	scaffold77828	1577	Chr09	6790362	H	H	A	A	H	A	H	H	H	A	H	A	H	A	A	A	A	H	A	H	A	A	A	H	A	A	A	A	H	H	A	A	H	H	H	H	A	A	H	H	A
62	9	Tag_12981r	38.5	32	scaffold06511	14705	-	-	H	H	-	A	H	A	H	H	H	A	H	A	H	A	A	A	A	H	A	H	A	A	A	H	A	A	A	A	H	H	A	A	H	H	H	H	A	A	H	H	A
63	9	Tag_16565r	40.2	33	scaffold12684	5785	Chr09	7132796	H	H	A	A	H	A	H	H	H	A	H	H	H	A	A	A	A	H	A	H	A	A	A	H	A	A	A	A	H	H	A	A	H	H	H	H	A	A	H	H	A
64	9	Tag_22006r	40.2	33	scaffold44768	2497	-	-	H	H	A	A	H	A	H	H	H	A	H	H	H	A	A	A	A	H	A	H	A	A	A	H	A	A	A	A	H	H	A	A	H	H	H	H	A	A	H	H	A
65	9	Tag_5627r	43.5	34	scaffold01554	39089	Chr09	7515022	H	H	A	A	H	A	H	H	H	A	H	H	H	A	A	A	A	H	A	H	A	A	A	H	A	A	A	A	H	H	A	A	H	H	H	A	A	A	H	H	A
66	9	Tag_4026r	43.5	34	scaffold00935	33794	Chr09	8407810	H	H	-	A	H	A	H	H	H	A	H	H	H	A	A	A	A	H	A	H	A	A	A	H	A	A	A	A	H	H	A	-	H	H	H	A	A	-	H	H	A
67	9	Tag_7052r	43.5	34	scaffold02194	51871	-	-	H	H	A	A	H	A	H	H	H	A	H	H	H	A	A	A	A	H	A	H	A	A	A	H	A	A	A	A	H	H	A	A	H	H	H	A	A	-	H	H	A
68	9	Tag_7055r	43.5	34	scaffold02194	54564	Chr01	50147371	H	H	A	A	H	A	H	H	H	A	H	H	H	A	A	A	A	H	A	H	A	A	A	H	A	A	A	-	H	H	A	A	H	H	H	A	A	A	H	H	A
69	9	Tag_14350r	44.1	35	scaffold08205	1159	-	-	A	H	A	A	H	A	H	H	H	A	H	H	H	A	A	A	A	H	A	H	A	A	A	H	A	A	A	A	H	H	A	A	H	H	H	A	A	A	H	H	A
70	9	Tag_6600r	44.1	35	scaffold01957	28683	Chr09	9133965	A	H	A	A	H	A	H	H	H	A	H	H	H	A	A	A	A	H	A	H	A	A	A	H	A	A	A	A	H	H	A	A	H	H	H	A	A	A	H	H	A
71	9	Tag_5574r	44.1	35	scaffold01523	23493	-	-	A	H	A	A	H	A	H	H	H	A	H	H	H	A	A	A	A	H	A	H	A	A	A	H	A	A	A	A	H	H	A	A	H	H	H	A	A	A	H	H	A
72	9	Tag_5488r	44.1	35	scaffold01459	68739	Chr04	62716830	A	H	-	A	H	A	H	H	H	A	H	H	H	A	A	A	A	H	A	-	A	-	-	H	A	A	A	A	H	H	A	A	H	H	H	A	A	-	H	H	A
73	9	Tag_1955r	44.1	35	scaffold00362	74413	Chr02	10273209	A	H	-	A	H	A	H	H	H	A	H	H	H	A	-	-	A	H	-	H	A	A	A	H	A	-	A	A	H	H	A	A	H	H	H	-	A	A	H	H	A
74	9	Tag_14668r	46	36	scaffold08724	13957	-	-	A	H	-	-	H	A	H	H	H	-	H	H	H	A	A	A	A	H	A	H	A	A	A	H	A	-	-	-	H	H	A	H	H	H	A	A	-	A	H	H	A
75	9	Tag_15277r	46.9	37	scaffold10097	451	Chr02	53365823	A	H	A	A	H	A	H	H	H	A	H	H	H	A	-	H	A	H	A	H	A	A	A	H	-	A	H	A	H	H	-	A	H	H	A	A	-	-	H	H	A
76	9	Tag_12487r	46.9	37	scaffold05872	13832	Chr09	10707397	A	H	A	A	H	A	H	H	H	A	H	H	H	A	A	A	A	H	A	H	A	A	A	H	A	A	A	A	H	H	A	A	H	H	A	A	H	A	H	H	A
77	9	Tag_11890r	47.5	38	scaffold05335	2823	Chr02	49428804	A	H	A	A	H	A	H	H	H	A	H	H	H	A	A	A	A	H	A	H	A	A	A	H	A	A	A	A	H	H	A	A	H	A	A	A	H	A	H	H	A
78	9	Tag_8491r	47.5	38	scaffold02964	21944	Chr08	1462378	A	H	A	A	H	A	H	H	H	A	H	H	H	A	A	A	A	H	A	H	A	A	A	H	A	A	A	A	H	H	A	A	H	A	A	A	H	A	H	H	A
79	9	Tag_19621r	47.5	38	scaffold26175	6143	-	-	A	H	-	A	H	A	-	H	H	-	H	H	H	A	A	A	A	H	A	H	A	A	A	-	A	-	A	A	H	H	A	A	H	A	A	A	H	A	H	H	A
80	9	Tag_19226r	47.5	38	scaffold23792	4355	Chr09	41250864	A	H	A	A	H	A	H	H	H	A	H	H	H	A	A	A	A	H	A	H	A	A	A	H	A	A	A	A	H	H	A	A	H	A	A	A	H	A	H	H	A
81	9	Tag_13330r	47.5	38	scaffold06914	6154	Chr07	6810084	A	H	-	A	H	-	H	H	H	A	H	H	H	A	-	A	A	H	A	H	A	A	A	H	A	A	A	A	H	H	A	A	H	A	A	A	H	-	H	H	A
82	9	Tag_1301r	48	39	scaffold00239	51174	-	-	A	H	A	A	H	A	H	H	H	A	H	H	H	A	A	A	A	H	A	H	A	A	-	H	A	A	A	A	H	H	A	A	H	A	A	A	H	A	H	H	A
83	9	Tag_6742r	49.7	40	scaffold02065	20824	Chr03	49362939	A	H	A	A	H	A	H	H	H	A	H	H	H	A	A	A	A	H	A	H	A	A	A	H	A	A	A	A	H	H	A	A	H	A	A	A	H	A	H	H	A
84	9	Tag_22776r	50.8	41	scaffold52292	2306	Chr04	6992929	-	H	A	A	H	A	H	H	H	A	H	H	H	A	A	A	A	H	A	H	A	A	A	H	A	A	A	A	H	H	-	A	H	A	A	A	H	A	A	H	-
85	9	Tag_21267r	52.5	42	scaffold37494	4283	Chr08	50654222	A	H	A	A	H	A	H	H	H	A	H	H	H	H	A	A	A	H	A	H	A	A	A	H	A	A	A	A	H	H	A	A	H	A	A	A	H	A	A	H	A
86	9	Tag_895r	52.5	42	scaffold00159	117987	-	-	A	H	A	A	H	A	H	H	H	A	H	H	H	H	A	A	A	H	A	H	A	A	A	H	A	A	A	A	H	H	A	A	H	A	A	A	H	A	A	H	A
87	9	Tag_24623r	53.1	43	scaffold79227	1185	Chr09	46092415	A	H	A	A	H	A	H	H	H	A	H	H	H	H	A	A	A	-	A	H	A	A	A	H	A	A	A	A	H	-	A	A	H	A	A	A	H	A	A	H	A
88	9	Tag_10925r	53.1	43	scaffold04512	10203	Chr09	47229012	A	H	A	A	H	-	H	H	H	A	H	H	H	H	-	A	A	H	A	H	A	A	A	H	A	-	A	A	H	H	A	A	H	A	A	A	H	-	A	H	A
89	9	Tag_5587r	54.6	44	scaffold01535	38512	-	-	A	H	A	A	H	A	-	H	H	A	-	H	H	H	A	A	A	-	A	H	A	A	A	H	A	A	A	A	H	H	A	A	-	A	A	A	H	A	A	H	A
90	9	Tag_9663r	55.3	45	scaffold03641	20916	Chr01	74972173	A	H	-	A	H	A	-	H	H	A	H	H	H	H	A	A	A	H	A	H	A	A	A	H	A	A	A	A	H	H	A	A	H	A	A	-	H	-	A	H	A
91	9	Tag_9655r	55.3	45	scaffold03641	6354	Chr09	47587144	A	H	A	A	H	A	H	H	H	A	H	H	H	H	A	A	A	H	A	H	A	A	A	H	A	A	A	A	H	H	A	A	H	A	A	A	H	A	A	H	A
92	9	Tag_22878r	55.9	46	scaffold53274	586	Chr09	47762580	A	H	A	A	H	A	H	H	H	A	H	H	H	H	A	A	A	H	A	H	A	A	A	H	A	A	A	A	A	H	A	A	H	A	A	A	H	A	A	H	A
93	9	Tag_4051r	55.9	46	scaffold00942	8924	Chr06	47057447	A	H	A	A	H	A	H	H	H	A	H	H	H	H	A	A	A	H	A	H	A	A	A	H	A	A	A	A	A	H	A	A	H	A	A	A	H	A	A	H	A
94	9	Tag_11352r	57.6	47	scaffold04849	19846	Chr09	48046136	A	H	A	A	H	A	H	H	H	A	H	H	H	H	A	A	A	H	A	H	A	A	A	H	A	A	A	A	A	H	A	A	H	A	A	A	H	A	A	H	A
95	9	Tag_20476r	57.6	47	scaffold31831	1914	Chr09	48191851	A	H	A	A	H	A	H	H	H	A	H	H	H	H	A	A	A	H	A	H	A	A	A	H	A	A	A	A	A	H	A	A	H	A	A	A	H	A	A	H	A
96	9	Tag_23194r	59.3	48	scaffold57404	2394	Chr09	48325390	A	H	A	A	H	A	H	H	H	A	H	H	H	H	A	A	A	H	A	H	A	A	A	H	A	A	A	A	A	H	A	A	H	A	A	A	H	A	A	H	A
97	9	Tag_21407r	61	49	scaffold38468	4296	-	-	A	H	A	A	H	A	H	H	H	A	H	H	H	H	A	A	A	H	A	H	A	A	A	H	A	A	A	A	A	H	A	A	H	A	A	A	H	A	A	H	A
98	9	Tag_8381r	61	49	scaffold02874	27751	Chr09	48942769	A	H	A	A	H	A	H	H	H	A	H	H	H	H	A	A	A	H	A	H	A	A	A	H	A	A	A	A	A	H	A	A	H	A	A	A	H	A	A	H	A
99	9	Tag_20815r	66	50	scaffold33890	2343	Chr09	49500829	H	H	A	A	H	A	H	H	H	A	H	H	H	H	A	A	H	H	A	H	A	H	A	H	A	A	A	A	A	H	A	A	H	A	A	A	H	A	A	H	A
100	9	Tag_15723r	67.6	51	scaffold10861	5736	Chr09	50019163	H	H	A	A	H	A	H	H	H	A	H	H	H	H	A	A	H	H	A	H	A	H	A	H	A	A	A	A	A	H	A	A	H	A	A	A	H	A	A	H	A
101	9	Tag_1102r	68.7	52	scaffold00205	33009	-	-	H	H	A	A	H	A	H	H	H	A	H	H	H	H	A	A	H	H	A	H	A	H	A	H	A	A	A	A	A	H	A	A	H	A	A	A	H	A	A	H	H
102	9	Tag_16900r	74.3	53	scaffold13691	5311	Chr09	50585663	H	H	A	A	A	A	A	H	H	A	H	H	H	H	A	A	H	H	H	H	A	H	A	H	A	A	A	A	A	H	A	A	H	A	A	A	H	A	A	H	H
103	9	Tag_17306r	74.3	53	scaffold15221	2939	Chr09	50652742	H	H	A	A	A	A	A	H	H	A	H	H	H	H	A	A	H	H	H	H	A	H	A	H	A	A	A	A	A	H	A	A	H	A	A	A	H	A	A	H	H
104	9	Tag_13692r	76.5	54	scaffold07309	977	Chr04	53640258	H	H	H	-	A	A	A	H	H	A	H	H	H	H	A	A	H	H	H	H	A	H	A	H	A	-	A	A	A	H	A	H	H	A	-	A	H	A	A	H	H
105	9	Tag_13846r	77.1	55	scaffold07569	13776	Chr09	51161238	H	H	A	A	A	A	A	H	H	A	H	H	H	H	A	A	H	H	H	H	A	H	A	H	A	A	A	A	A	H	A	H	H	A	A	A	H	A	A	H	H
106	9	Tag_13697r	77.1	55	scaffold07329	17856	Chr09	51173306	H	H	A	A	A	A	A	H	H	A	H	H	H	H	A	A	H	H	H	H	A	H	A	H	A	A	A	A	A	H	A	H	H	A	A	A	H	A	A	H	H
107	9	Tag_17069r	79.3	56	scaffold14275	1758	Chr09	51493085	H	H	A	A	A	A	A	H	H	A	H	H	H	H	A	A	H	H	H	H	A	H	A	H	A	A	A	A	A	H	A	H	H	A	A	A	H	A	A	H	H
108	9	Tag_12737r	80.4	57	scaffold06175	4298	Chr05	36892354	H	H	A	A	A	A	A	H	H	A	H	H	H	H	A	A	H	H	H	H	A	H	A	H	A	A	A	A	A	H	A	H	H	A	A	A	H	A	A	H	H
109	9	Tag_4782r	81.5	58	scaffold01216	8991	Chr09	52470424	H	H	A	A	A	A	A	H	H	A	H	H	H	H	A	A	H	H	H	H	A	H	H	H	A	A	A	A	A	H	A	H	H	A	A	A	H	A	A	H	H
110	9	Tag_23027r	82	59	scaffold55053	1592	Chr09	52578423	H	H	A	A	A	A	A	H	H	A	H	H	H	H	A	A	H	H	H	H	A	H	H	H	A	A	A	A	A	H	A	H	H	A	A	A	H	A	A	H	H
111	9	Tag_21975r	82	59	scaffold44604	1725	Chr09	52657544	H	H	A	A	A	A	A	H	H	A	H	H	H	H	A	A	H	H	H	H	A	H	H	H	A	A	A	A	A	H	A	H	H	A	A	A	H	A	A	H	H
112	9	Tag_2079r	83.1	60	scaffold00397	36771	Chr09	52696432	H	H	A	A	A	A	A	H	H	A	H	H	H	H	A	A	H	H	H	H	A	H	H	H	A	A	A	A	A	A	A	H	H	A	A	A	H	A	A	H	H
113	9	Tag_21779r	85.3	61	scaffold42511	1789	Chr09	53796090	H	H	A	A	A	A	A	H	H	A	H	H	H	H	A	A	H	H	H	H	A	H	H	H	A	A	A	A	A	A	A	H	H	A	A	A	H	A	A	H	H
114	9	Tag_14571r	85.3	61	scaffold08539	13445	Chr09	53822879	H	H	A	A	A	A	A	H	H	A	H	H	H	H	A	A	H	H	H	H	A	H	H	H	A	A	A	A	A	A	A	H	H	A	A	A	H	A	A	H	H
115	9	Tag_1407r	86.4	62	scaffold00266	22298	-	-	H	H	H	A	A	A	A	H	H	A	H	H	H	H	A	A	H	H	H	H	A	H	H	H	A	A	A	A	A	A	A	H	H	A	A	A	H	A	A	H	H
116	9	Tag_7828r	86.4	62	scaffold02591	23152	-	-	H	H	H	A	A	A	A	H	H	A	H	H	H	H	A	A	H	H	H	H	A	H	H	H	A	A	A	A	A	A	A	H	H	A	A	A	H	A	A	H	H
117	9	Tag_17408r	86.9	63	scaffold15490	8925	Chr09	54517880	H	H	H	A	A	A	A	H	H	A	H	H	H	H	A	A	H	H	H	H	A	H	H	H	A	A	A	A	A	A	A	H	H	A	A	A	H	A	A	H	H
118	9	Tag_7355r	89.1	64	scaffold02355	40415	Chr07	1444952	H	H	H	A	A	A	A	H	H	A	H	H	H	H	A	A	H	H	H	H	A	H	H	H	A	A	A	A	A	A	A	H	H	A	A	A	H	A	A	H	H
119	9	Tag_18944r	90.8	65	scaffold22027	3313	Chr09	56101999	H	H	-	A	A	-	A	H	H	A	-	H	H	H	A	A	H	H	H	H	A	H	H	H	A	A	A	A	A	A	A	H	H	A	A	A	H	-	A	H	H
120	9	Tag_17223r	91.9	66	scaffold14911	6388	Chr09	56140710	H	H	-	A	A	A	A	H	H	A	H	H	H	H	A	A	H	H	H	H	A	H	H	H	A	A	A	A	A	A	A	H	H	A	A	A	H	-	A	H	H
121	9	Tag_17221r	91.9	66	scaffold14911	4119	Chr09	56143420	H	H	-	A	A	A	A	H	H	A	H	H	H	H	A	A	H	H	H	H	A	H	H	H	A	A	A	A	A	A	A	H	H	A	A	A	H	-	A	H	H
122	9	Tag_19505r	93	67	scaffold25776	5637	Chr09	56266177	H	H	H	A	A	A	A	H	H	A	H	H	H	H	A	A	H	H	H	H	A	H	H	H	A	A	A	A	A	A	A	H	H	A	A	A	H	A	A	H	H
123	9	Tag_22168r	93	67	scaffold45999	3858	Chr09	56284433	H	H	H	A	A	A	A	H	H	A	H	H	H	H	A	A	H	H	H	H	A	H	H	H	A	A	A	A	A	A	A	H	H	A	A	A	H	A	A	H	H
124	9	Tag_19229r	93	67	scaffold23866	5653	Chr03	22598880	H	H	H	A	A	A	A	H	H	A	H	H	H	H	A	A	H	H	H	H	A	H	H	H	A	A	A	A	A	A	A	H	H	A	A	A	H	A	A	H	H
125	9	Tag_16958	93	67	scaffold13954	685	Chr03	12389983	H	H	H	A	A	A	A	H	H	A	H	H	H	H	A	A	H	H	H	H	A	H	H	H	A	A	A	A	A	A	A	H	H	A	A	A	H	A	A	H	H
126	9	Tag_21341	94.1	68	scaffold37985	1385	Chr09	56511381	H	H	H	A	A	-	-	H	H	A	H	H	H	H	A	A	H	H	H	H	A	-	-	H	A	A	-	A	A	A	A	H	H	A	A	A	H	-	A	H	H
127	9	Tag_14531	96.3	69	scaffold08440	2974	Chr09	56822742	H	H	H	A	A	A	A	H	H	A	H	H	H	H	A	A	H	H	H	H	A	H	H	H	A	A	A	A	A	H	A	H	H	A	A	A	H	A	A	H	H
128	9	Tag_21707	97.4	70	scaffold41283	2660	Chr09	56895157	H	H	H	A	A	A	A	H	H	A	H	H	H	H	A	A	H	H	H	H	A	H	H	H	A	A	A	A	A	H	A	H	H	A	A	A	H	A	A	H	H
129	9	Tag_12177	97.4	70	scaffold05568	2949	Chr09	56930043	H	H	H	A	A	A	A	H	H	A	H	H	H	H	A	A	H	H	H	H	A	H	H	H	A	A	A	A	A	H	A	H	H	A	A	A	H	-	A	H	H
130	9	Tag_19298r	97.4	70	scaffold24303	5768	Chr09	56992970	H	H	H	A	A	A	A	H	H	A	H	H	H	H	A	A	H	H	H	H	A	H	H	H	A	A	A	A	A	H	A	H	H	A	A	A	H	A	A	H	H
131	9	Tag_8233	97.4	70	scaffold02799	6595	Chr09	57039627	H	H	H	A	A	A	A	H	H	A	H	H	H	H	A	A	H	H	H	H	A	H	H	H	A	A	A	A	A	H	A	H	H	A	A	A	H	A	A	H	H
132	9	Tag_10754	97.4	70	scaffold04391	23651	Chr09	57079880	H	H	H	A	A	A	A	H	H	A	H	H	H	H	A	A	H	H	H	H	A	H	H	H	A	A	A	A	A	H	A	H	H	A	A	A	H	A	A	H	H
133	9	Tag_12088	97.4	70	scaffold05470	15914	Chr01	62549464	H	H	H	A	A	A	A	H	H	A	H	H	H	H	A	A	H	H	H	H	A	H	H	H	A	A	A	A	A	H	A	H	H	A	A	A	H	A	A	H	H
134	9	Tag_9822	98	71	scaffold03745	7879	Chr09	57333957	H	H	H	A	A	A	A	H	H	A	H	H	H	H	A	A	H	H	H	H	A	H	H	H	A	A	A	A	A	H	A	H	H	A	A	A	H	A	A	H	H
135	9	Tag_19602	98	71	scaffold26065	1271	Chr06	60594832	H	H	H	A	A	A	A	H	H	A	H	H	H	H	A	A	H	H	H	H	A	H	H	H	A	A	A	A	A	H	A	H	H	A	A	A	H	A	A	H	H
136	9	Tag_10478	98.6	72	scaffold04182	558	Chr04	59053897	H	H	H	A	A	A	A	H	H	A	H	H	H	H	A	A	H	H	H	H	A	H	H	H	A	A	A	A	A	H	A	H	H	A	A	A	H	A	A	H	H
137	9	Tag_11541	98.6	72	scaffold05023	4674	Chr08	58394879	H	H	H	A	A	A	A	H	H	A	H	H	H	H	A	A	H	H	H	H	A	H	H	H	A	A	A	A	A	H	A	H	H	A	A	A	H	A	A	H	H
138	9	Tag_10481r	98.6	72	scaffold04182	4046	Chr10	60444280	H	H	H	A	A	A	A	H	H	A	H	H	H	H	A	A	H	H	H	H	A	H	H	H	A	A	A	A	A	H	A	H	H	A	A	A	H	A	A	H	H
139	9	Tag_8529	99.7	73	scaffold02988	30047	Chr09	57496558	-	H	-	A	A	-	-	-	H	A	-	H	-	H	A	A	H	H	H	H	A	H	H	H	A	A	A	A	A	H	A	H	H	A	A	A	H	A	-	H	H
140	9	Tag_16432	101.4	74	scaffold12370	7435	Chr09	56167802	H	H	-	A	A	A	A	H	H	A	H	H	H	H	A	A	H	H	H	H	A	-	H	H	A	A	A	A	A	H	A	-	H	A	A	A	H	A	A	H	H
141	9	Tag_16429r	101.9	75	scaffold12370	7327	Chr09	56167802	H	H	-	A	A	-	A	H	H	A	H	H	H	H	A	A	H	H	H	H	A	-	H	H	A	A	A	A	A	H	A	-	H	A	A	A	H	-	A	H	H
142	9	Tag_24538	101.9	75	scaffold77588	326	-	-	H	H	H	A	A	A	A	H	H	A	H	H	H	H	A	A	H	H	H	H	A	H	H	H	A	A	A	A	A	H	A	H	H	A	A	A	H	A	A	H	H
143	9	Tag_11116	101.9	75	scaffold04645	24891	Chr08	7710917	H	H	H	A	A	A	A	H	H	A	H	H	H	H	A	A	H	H	H	H	A	H	H	H	A	A	A	A	A	H	A	H	H	A	A	A	H	A	A	H	H
144	9	Tag_20511r	101.9	75	scaffold32030	3709	Chr01	9143917	H	H	H	A	A	A	A	H	H	A	H	H	H	H	A	A	H	H	H	H	A	H	H	H	A	A	A	A	A	H	A	H	H	A	A	A	H	A	A	H	H
145	9	Tag_12891r	101.9	75	scaffold06324	19013	Chr09	57667771	H	H	H	A	A	A	A	H	H	A	H	H	H	H	A	A	H	H	H	H	A	H	H	H	A	A	A	A	A	H	A	H	H	A	A	A	H	A	A	H	H
146	9	Tag_12893r	101.9	75	scaffold06324	20111	Chr09	57668962	-	H	H	A	A	A	-	H	H	A	H	H	-	H	A	A	H	H	H	H	A	-	H	H	A	A	A	A	A	H	A	H	H	A	A	A	H	-	H	H	H
147	9	Tag_9094r	101.9	75	scaffold03358	28064	Chr09	57965739	H	H	H	A	A	A	A	H	H	A	H	H	H	H	A	A	H	H	H	H	A	H	H	H	A	A	A	A	A	H	A	H	H	A	A	A	H	A	A	H	H
148	9	Tag_3575r	103	76	scaffold00774	18430	Chr09	58200293	H	H	H	A	A	A	A	H	H	A	H	H	H	H	A	A	H	H	H	H	A	H	H	H	A	A	A	A	A	H	A	H	H	A	A	A	H	A	A	H	H
149	9	Tag_7997	103	76	scaffold02676	29474	-	-	H	H	H	A	A	A	A	H	H	A	H	H	H	H	A	A	H	H	H	H	A	H	H	H	A	A	A	A	A	H	A	H	H	A	A	A	H	A	A	H	H
150	9	Tag_7377	104.6	77	scaffold02363	19380	Chr09	58604308	H	H	H	A	A	A	A	H	H	A	H	H	H	H	A	A	H	H	H	H	A	H	H	H	A	A	A	A	A	H	A	H	H	A	A	A	H	A	A	H	H
151	9	Tag_9429	104.6	77	scaffold03500	449	Chr09	58618182	H	H	H	A	A	A	A	H	H	A	H	H	H	H	A	A	H	H	H	H	A	H	H	H	A	A	A	A	A	H	A	H	H	A	A	A	H	A	A	H	H
152	9	Tag_9432	104.6	77	scaffold03500	1028	Chr09	58618182	H	H	H	A	A	A	A	H	H	A	H	H	H	H	A	A	H	H	H	H	A	H	H	H	A	A	A	A	A	H	A	H	H	A	A	A	H	A	A	H	H
153	9	Tag_2658	105.2	78	scaffold00536	78061	-	-	H	H	H	A	A	A	A	H	H	A	H	H	H	H	H	A	H	H	H	H	A	H	H	H	A	A	A	A	A	H	A	H	H	A	A	A	H	-	A	H	H
154	9	Tag_20984	105.8	79	scaffold35063	788	Chr04	5583949	H	H	H	A	A	A	A	H	H	A	H	H	H	H	H	A	H	H	H	H	A	H	H	H	A	A	A	A	A	H	A	H	H	A	A	A	H	A	A	H	H
155	9	Tag_18455	105.8	79	scaffold19498	1835	Chr09	58982426	H	H	H	A	A	A	A	H	H	A	H	H	H	H	H	A	H	H	H	H	A	H	H	H	A	A	A	A	A	H	A	H	H	A	A	A	H	A	A	H	H
156	9	Tag_12456	105.8	79	scaffold05825	12872	Chr09	58999516	H	H	H	A	A	A	A	H	H	A	H	H	H	H	H	A	H	H	H	H	A	H	H	H	A	A	A	A	A	H	A	H	H	A	A	A	H	A	A	H	H
157	9	Tag_21857	105.8	79	scaffold43696	2401	-	-	H	H	H	A	A	A	A	H	H	A	H	H	H	H	H	A	H	H	H	H	A	H	H	H	A	A	A	A	A	H	A	H	H	A	A	A	H	A	A	H	H
158	9	Tag_17100	106.3	80	scaffold14383	5427	Chr09	59222984	H	H	H	A	A	A	A	H	H	A	H	H	H	H	H	A	H	H	H	H	A	H	H	H	A	A	A	A	A	H	A	H	H	A	A	A	H	H	A	H	H
159	9	Tag_18301	106.3	80	scaffold18572	4219	-	-	H	H	H	A	A	A	A	H	H	A	H	H	H	H	H	A	H	H	H	H	A	H	H	H	A	A	A	A	A	H	A	H	H	A	A	A	H	H	A	H	H
160	9	Tag_20985	106.3	80	scaffold35063	845	Chr04	5583949	H	H	H	A	A	A	A	H	H	A	H	H	H	H	H	A	H	H	H	H	A	H	H	H	A	A	A	A	A	H	A	H	H	A	A	A	H	-	A	H	H
161	9	Tag_22535	106.3	80	scaffold49620	374	Chr09	59272658	H	H	H	A	A	A	A	H	H	A	H	H	H	H	H	A	H	H	H	H	A	H	H	H	A	A	A	A	A	H	A	H	H	A	A	A	H	H	A	H	H
1	10	Tag_21046r	0	1	scaffold35539	2134	Chr10	261422	A	H	A	A	H	H	A	A	A	H	H	A	H	H	H	A	A	H	H	A	A	A	H	A	H	A	A	A	A	H	H	A	H	H	A	A	H	A	A	A	H
2	10	Tag_11836r	2.2	2	scaffold05291	14216	Chr10	1569118	A	H	-	A	H	H	-	A	A	H	H	A	-	H	A	A	H	H	H	A	A	A	H	A	H	A	A	A	A	H	H	-	H	H	A	A	H	-	A	A	H
3	10	Tag_11831r	2.2	2	scaffold05291	7107	-	-	A	H	A	A	H	H	A	A	A	H	H	A	H	H	A	A	H	H	H	A	A	A	H	A	H	A	A	A	A	H	H	A	H	H	A	A	H	A	A	A	H
4	10	Tag_3616r	6.6	3	scaffold00796	16799	Chr10	2336982	A	H	A	A	H	H	A	A	A	H	H	A	-	H	A	A	H	H	H	A	A	A	H	A	H	A	A	A	A	H	H	A	H	H	A	A	H	A	A	A	H
5	10	Tag_22216r	6.6	4	scaffold46406	670	-	-	A	H	A	A	H	H	A	A	A	H	H	A	H	H	A	A	H	H	H	A	A	A	H	A	H	A	A	A	A	H	H	A	H	H	A	A	H	A	A	A	H
6	10	Tag_2399	7.2	5	scaffold00488	73427	Chr10	2604641	A	H	A	A	H	H	A	A	A	H	H	A	H	H	A	A	H	H	H	A	A	A	H	A	H	A	A	A	A	H	H	A	H	H	A	A	H	A	A	A	H
7	10	Tag_2287	7.2	5	scaffold00453	53646	-	-	A	H	A	A	H	H	A	A	A	H	H	A	H	H	A	A	H	H	H	A	A	A	H	A	H	A	A	A	A	H	H	A	H	H	A	A	H	A	A	A	H
8	10	Tag_2511	7.2	5	scaffold00514	4171	Chr02	57817700	A	H	A	A	H	-	A	A	A	H	H	A	H	H	A	A	H	H	H	A	A	A	H	A	H	A	A	A	A	H	H	A	H	H	A	A	-	A	A	A	H
9	10	Tag_10514	8.3	6	scaffold04201	28773	Chr06	38194015	A	H	A	A	H	H	A	A	A	H	H	A	H	H	A	A	H	H	H	A	A	A	H	A	H	A	A	A	A	H	H	A	H	H	A	A	H	A	A	A	H
10	10	Tag_11072r	11.1	7	scaffold04622	478	-	-	A	H	A	A	H	H	A	A	A	H	H	A	H	H	A	A	H	H	H	A	A	A	H	A	H	A	A	A	A	H	H	A	H	H	A	A	H	A	A	A	H
11	10	Tag_8522r	11.6	8	scaffold02987	663	Chr02	72010741	A	H	A	A	H	H	A	A	A	H	H	A	H	H	A	A	H	H	H	A	A	A	H	A	H	A	A	A	A	H	H	A	H	H	A	A	H	A	A	A	H
12	10	Tag_18062r	11.6	8	scaffold17973	2962	Chr10	3217972	A	H	-	A	H	-	-	A	A	H	H	A	H	H	A	A	H	H	H	A	A	A	H	A	H	A	A	A	A	H	H	A	H	H	A	A	H	-	A	A	H
13	10	Tag_11852r	12.1	9	scaffold05299	17579	Chr10	3782552	A	H	A	A	H	H	A	A	A	H	H	A	H	H	A	A	H	H	H	A	A	A	H	A	H	A	A	A	A	H	H	A	H	H	A	A	H	A	A	A	H
14	10	Tag_14884r	14.3	10	scaffold09291	5491	Chr10	5048328	A	H	A	A	H	H	A	A	A	H	H	A	H	H	A	A	H	H	H	A	A	A	H	A	H	A	A	A	A	H	H	A	H	H	A	A	H	A	A	A	H
15	10	Tag_7243	14.8	11	scaffold02302	1416	Chr10	5183135	A	H	A	A	H	H	A	A	A	H	H	A	H	H	A	A	H	H	H	A	A	A	H	A	H	A	A	A	A	H	H	A	H	H	A	A	H	A	A	A	H
16	10	Tag_5571	15.9	12	scaffold01519	26181	Chr06	58032845	A	H	A	A	H	H	A	A	H	H	H	A	H	H	A	A	H	H	H	A	A	A	H	A	H	A	A	A	A	H	H	A	H	H	A	A	H	A	A	A	H
17	10	Tag_7530r	15.9	12	scaffold02435	9564	Chr02	193026	A	H	-	A	H	-	-	A	H	-	H	A	H	H	A	A	H	H	H	A	A	A	-	A	H	A	A	A	A	H	H	-	H	H	A	-	H	-	A	A	H
18	10	Tag_502r	16.4	13	scaffold00077	153870	Chr10	5936053	A	H	A	A	H	H	A	A	H	H	H	A	H	H	A	A	H	H	H	A	A	A	H	A	H	A	A	A	A	H	H	A	H	H	A	A	H	A	A	A	H
19	10	Tag_4528r	18.1	14	scaffold01085	59076	Chr09	54646787	A	H	A	A	H	H	A	A	H	H	A	A	H	H	A	A	H	H	H	A	A	A	H	A	H	A	A	A	A	H	H	A	H	H	H	A	H	A	A	A	H
20	10	Tag_499r	18.1	14	scaffold00077	10854	Chr10	6045979	A	H	A	A	H	H	A	A	H	H	A	A	H	H	A	A	H	H	H	A	A	A	H	A	H	A	A	A	A	H	H	A	H	H	H	A	H	A	A	A	H
21	10	Tag_4387r	20.9	15	scaffold01049	456	Chr10	6363245	A	H	A	A	H	H	A	A	H	H	A	A	H	H	A	A	H	H	H	A	A	A	H	A	H	A	A	A	A	H	H	A	H	H	H	H	H	A	A	A	H
22	10	Tag_4391r	20.9	15	scaffold01049	21001	Chr10	7458348	A	H	A	A	H	H	A	A	H	H	A	A	H	H	A	A	H	H	H	A	A	A	H	A	H	A	A	A	A	H	H	A	H	H	H	H	H	-	A	A	H
23	10	Tag_14030	22	16	scaffold07783	8392	Chr10	6662488	A	H	A	A	H	H	A	A	H	H	A	A	H	H	A	A	H	H	H	A	A	A	H	A	H	A	A	A	A	H	H	A	H	H	H	H	H	A	A	A	A
24	10	Tag_20303	26.4	17	scaffold30478	3058	-	-	A	H	-	A	H	H	A	A	H	H	A	A	H	H	A	A	H	H	H	A	A	A	H	A	H	A	H	A	A	H	H	A	H	H	H	H	H	-	A	A	A
25	10	Tag_24192	35.4	19	scaffold71194	578	Chr05	1343443	A	H	A	A	H	A	A	A	H	H	A	A	H	H	A	A	H	H	H	A	A	A	H	A	H	A	H	H	A	H	H	A	H	H	H	H	H	A	A	A	A
26	10	Tag_22012	35.4	19	scaffold44883	831	Chr10	8516789	A	H	A	A	H	A	A	A	H	H	A	A	H	H	A	A	H	H	H	A	A	A	H	A	H	A	H	H	A	H	H	A	H	H	H	H	H	A	A	A	A
27	10	Tag_18307	35.4	19	scaffold18617	371	Chr08	53981658	A	H	A	A	H	A	A	A	H	H	A	A	H	H	A	A	H	H	H	A	A	A	H	A	H	A	H	H	A	H	H	A	H	H	H	H	H	A	A	A	A
28	10	Tag_6347	37	20	scaffold01842	31543	Chr10	9313409	A	H	A	A	H	A	A	A	H	H	A	A	H	H	A	A	H	H	H	A	A	A	H	A	H	A	H	H	H	H	H	A	H	H	H	H	H	A	A	A	A
29	10	Tag_24364r	41.5	21	scaffold73761	1939	-	-	A	H	A	A	H	A	A	H	H	A	A	A	H	A	A	A	H	H	H	H	A	A	H	A	H	A	H	H	H	H	H	A	H	H	H	H	H	A	A	A	A
30	10	Tag_24632r	43.1	22	scaffold79727	898	Chr10	9157537	A	H	A	A	H	A	A	H	H	A	A	A	H	A	A	A	H	H	H	H	A	A	H	A	H	A	H	H	H	H	H	A	H	H	H	H	H	A	A	A	A
31	10	Tag_16465r	43.1	22	scaffold12473	9051	Chr10	10063872	A	H	A	A	H	A	A	H	H	A	A	A	H	A	A	A	H	H	H	H	A	A	H	A	H	A	H	H	H	H	H	A	H	H	H	H	H	A	A	A	A
32	10	Tag_2897	43.1	22	scaffold00587	54678	-	-	A	H	A	A	H	A	A	H	H	A	A	A	H	A	A	A	H	H	H	H	A	A	H	A	H	A	H	H	H	H	H	A	H	H	H	H	H	A	A	A	A
33	10	Tag_929r	44.2	23	scaffold00167	31684	Chr10	10479983	A	H	A	A	H	A	A	H	H	A	A	A	H	A	A	A	H	H	H	H	A	A	H	A	H	A	H	H	A	H	H	A	H	H	H	H	H	A	A	A	A
34	10	Tag_930	44.2	23	scaffold00167	50313	Chr10	10507114	A	H	A	A	H	A	A	H	H	A	A	A	H	A	A	A	H	H	H	H	A	A	H	A	H	A	H	H	A	H	H	A	H	H	H	H	H	A	A	A	A
35	10	Tag_11764	44.2	23	scaffold05237	10448	Chr10	10614318	A	H	A	A	H	A	A	H	H	A	A	A	H	A	A	A	H	H	H	H	A	A	H	A	H	A	H	H	A	H	H	A	H	H	H	H	H	-	A	A	A
36	10	Tag_18473	44.2	23	scaffold19523	4298	Chr10	10850593	A	H	A	A	H	A	A	H	H	A	A	A	H	A	A	A	H	H	H	H	A	A	H	A	H	A	H	H	A	H	H	A	H	H	H	H	H	A	A	A	A
37	10	Tag_938r	44.2	23	scaffold00167	56416	-	-	A	H	A	A	H	A	A	H	H	A	A	A	H	A	A	A	H	H	H	H	A	A	H	A	H	A	H	H	A	H	H	A	H	H	H	H	H	A	A	A	A
38	10	Tag_3250r	47.2	24	scaffold00668	39536	-	-	A	H	-	A	H	A	A	H	H	-	A	A	H	A	-	A	H	H	H	H	A	A	H	A	H	-	H	H	A	H	H	A	H	H	H	H	H	-	A	A	A
39	10	Tag_8416	49.2	25	scaffold02895	9956	Chr10	12321350	A	H	A	A	H	A	A	H	H	A	A	A	H	A	A	A	H	H	H	H	A	A	H	A	H	A	H	H	A	H	H	A	H	H	H	H	H	A	A	A	A
40	10	Tag_7150	49.7	25	scaffold02241	3022	Chr10	12703850	A	H	A	A	H	A	A	H	H	A	A	A	-	A	A	A	H	H	H	H	A	A	H	A	H	A	H	H	A	H	H	A	H	H	H	H	H	A	A	A	A
41	10	Tag_2914	49.7	25	scaffold00591	4130	Chr10	12807444	A	H	A	A	H	A	A	H	H	A	A	A	H	A	A	A	H	H	H	H	A	A	H	A	H	A	H	H	A	H	H	A	H	H	H	H	H	A	A	A	A
42	10	Tag_2670r	50.3	26	scaffold00538	69535	Chr02	50517762	A	H	A	A	H	A	A	H	H	A	A	A	H	A	A	A	H	H	H	H	A	A	H	H	H	A	H	H	A	H	H	A	H	H	H	H	H	A	A	A	A
43	10	Tag_10268r	50.9	27	scaffold04033	7427	Chr10	2389194	A	H	A	A	H	A	A	H	H	A	A	A	H	A	A	A	H	H	H	H	A	A	H	H	H	A	H	H	A	H	H	A	H	H	H	H	H	A	A	A	A
44	10	Tag_25170r	50.9	27	scaffold93024	852	-	-	A	H	A	A	H	-	A	H	H	A	A	A	H	A	A	A	H	H	H	H	A	-	H	H	H	A	H	H	A	H	H	A	H	H	H	H	H	A	A	A	A
45	10	Tag_7861r	51.5	28	scaffold02603	28791	Chr10	14139888	A	H	A	A	H	A	A	H	H	A	A	A	H	A	A	A	H	H	H	H	A	A	H	H	H	A	H	H	A	H	H	A	H	H	H	H	H	A	A	A	A
46	10	Tag_6581r	51.5	28	scaffold01942	47888	Chr01	48125446	A	H	A	A	H	A	A	H	H	A	A	A	H	A	A	A	H	H	H	H	A	A	H	H	H	A	H	H	A	H	H	A	H	H	H	H	H	A	A	A	A
47	10	Tag_2674	51.5	28	scaffold00538	72468	Chr02	63343022	A	H	A	A	A	A	A	-	H	A	A	A	H	A	A	A	H	-	-	-	A	A	H	H	H	A	H	H	A	H	H	A	H	-	A	H	H	A	A	A	A
48	10	Tag_22120	53.7	29	scaffold45610	586	Chr01	62562594	A	H	A	A	H	A	H	H	H	A	A	A	H	A	A	A	H	A	H	H	A	A	H	H	H	A	H	H	A	H	H	A	H	H	H	H	A	A	A	A	A
49	10	Tag_22036r	54.2	30	scaffold45118	2075	Chr10	14195695	A	H	H	A	H	A	H	H	H	A	A	A	H	A	A	A	H	A	H	H	A	A	H	H	H	A	H	H	A	H	H	A	H	H	H	H	A	A	A	A	A
50	10	Tag_12259r	55.3	31	scaffold05624	7445	Chr08	49567290	A	H	H	A	H	A	H	H	H	A	A	A	H	A	A	H	H	A	H	H	A	A	H	H	H	A	H	H	A	H	H	A	H	H	H	H	A	A	A	A	A
51	10	Tag_20991	55.8	32	scaffold35147	2579	-	-	A	H	H	A	H	A	H	H	H	A	A	A	H	A	A	H	H	A	H	H	A	A	H	H	H	A	H	H	A	H	H	A	H	H	H	A	A	A	A	A	A
52	10	Tag_6942	56.3	33	scaffold02140	40655	Chr02	43564147	A	H	H	A	H	A	H	H	H	A	A	A	H	A	A	H	H	A	H	H	A	A	H	H	H	A	H	H	A	H	H	A	H	H	H	A	A	A	A	A	A
53	10	Tag_1271	56.3	33	scaffold00236	34964	-	-	A	H	H	A	H	A	H	-	H	A	A	A	H	A	A	H	A	A	H	H	A	A	H	-	H	-	H	H	A	-	-	-	A	H	-	A	A	A	A	A	A
54	10	Tag_2033	57.4	34	scaffold00394	13576	-	-	A	H	H	A	H	A	H	H	H	A	A	A	H	A	A	H	H	A	H	H	A	A	H	H	H	A	H	H	A	H	H	A	H	H	H	A	A	A	A	A	A
55	10	Tag_24377	57.4	34	scaffold74107	1579	Chr10	48074755	A	H	H	A	H	A	H	H	H	A	A	A	H	A	A	H	H	A	H	H	A	A	H	H	H	A	H	H	A	H	H	A	H	H	H	A	A	A	A	A	A
56	10	Tag_2176	58.5	35	scaffold00427	38157	-	-	A	H	H	A	H	A	H	H	H	A	A	A	H	A	A	H	H	A	H	H	A	A	H	H	H	A	H	H	A	H	H	A	H	A	H	A	A	A	A	A	A
57	10	Tag_2190r	58.5	35	scaffold00427	53141	-	-	A	H	H	A	H	A	H	H	H	A	A	A	H	A	A	H	H	A	H	H	A	A	H	H	H	A	H	H	A	H	H	A	H	A	H	A	A	A	A	A	A
58	10	Tag_2525r	58.5	35	scaffold00515	16535	-	-	A	H	H	A	H	A	H	H	H	A	A	A	H	A	A	H	H	A	H	H	A	A	H	H	H	A	H	H	A	H	H	A	H	A	H	A	A	A	A	A	A
59	10	Tag_1433r	59.1	36	scaffold00269	105124	Chr10	48653091	A	H	H	A	H	A	H	H	H	A	A	A	H	A	A	H	H	A	H	H	A	A	H	H	H	A	H	H	A	H	H	A	H	A	H	A	A	A	A	A	A
60	10	Tag_10652r	59.6	37	scaffold04287	8321	Chr10	48878988	A	H	H	A	H	A	H	H	H	A	A	A	H	A	A	H	H	A	H	H	A	A	H	-	H	A	H	H	A	H	H	A	H	A	H	A	A	A	A	-	A
61	10	Tag_23453	60.7	38	scaffold61180	411	-	-	A	H	H	A	H	A	H	H	H	A	A	A	H	A	A	H	H	A	H	H	A	A	H	H	H	A	H	H	A	H	H	A	H	A	H	A	A	A	A	A	A
62	10	Tag_14611	60.7	38	scaffold08628	9639	Chr01	653657	A	H	H	A	H	A	H	H	H	A	A	A	H	A	A	H	H	A	H	H	A	A	H	-	-	A	H	H	A	H	H	A	H	A	H	A	A	A	A	A	A
63	10	Tag_16835r	62.4	39	scaffold13559	11721	Chr10	49531521	A	H	-	A	H	A	H	H	H	A	A	A	H	A	A	H	H	A	H	H	A	A	H	H	H	A	H	H	A	H	H	A	H	A	H	A	A	A	A	A	A
64	10	Tag_21964r	62.4	39	scaffold44442	1955	Chr04	68412837	A	H	H	A	H	A	H	H	H	A	A	A	H	A	A	H	H	A	H	H	A	A	H	H	H	A	H	H	A	H	H	A	H	A	H	A	A	A	A	A	A
65	10	Tag_4691	63	40	scaffold01167	36874	Chr04	12387359	A	H	H	A	H	A	H	H	H	-	A	A	H	A	A	H	H	A	H	H	A	A	H	H	H	A	H	H	A	-	A	A	H	A	-	A	A	A	A	A	A
66	10	Tag_4195r	63	40	scaffold00983	64890	Chr10	49622073	A	H	H	A	H	A	H	H	H	A	A	A	H	A	A	H	H	A	H	H	A	A	H	H	H	A	H	H	A	H	A	A	H	A	H	A	A	A	A	A	A
67	10	Tag_22617r	63	40	scaffold50599	564	Chr10	49638809	A	H	H	A	H	A	H	H	H	A	A	A	H	A	A	H	H	A	H	H	A	A	H	H	H	A	H	H	A	H	A	A	H	A	H	A	A	A	A	A	A
68	10	Tag_15452	63	40	scaffold103482	474	Chr10	49788130	A	H	-	A	H	-	-	H	H	A	A	A	H	A	A	H	H	A	H	H	A	A	H	H	H	A	H	H	A	H	A	A	H	A	H	A	A	-	A	A	A
69	10	Tag_24777	64.1	41	scaffold82929	1120	-	-	A	H	H	A	H	A	H	H	H	A	A	A	H	A	A	H	H	A	H	H	A	A	H	H	H	A	H	H	A	H	A	A	H	A	H	A	A	A	A	A	A
70	10	Tag_22922	64.1	41	scaffold53769	1626	Chr01	79453174	A	H	-	A	H	A	H	H	H	A	A	A	H	A	A	H	H	A	H	H	A	A	H	H	H	A	H	H	A	H	A	A	H	A	H	A	A	A	A	A	A
71	10	Tag_16031	64.7	42	scaffold112915	161	Chr10	50022839	A	H	H	A	H	A	H	H	H	A	A	A	H	A	A	H	H	A	H	H	A	A	H	H	H	A	H	H	A	H	A	A	H	A	H	A	A	A	A	A	A
72	10	Tag_19981	64.7	42	scaffold28575	4682	Chr10	50029915	A	H	-	A	H	A	H	H	H	A	A	A	H	A	A	H	H	A	H	H	A	A	H	H	H	A	H	H	A	H	A	A	H	A	H	A	A	A	A	A	A
73	10	Tag_5247	64.7	42	scaffold01367	59432	Chr10	50276104	A	H	H	A	H	-	H	H	H	A	A	A	H	A	A	H	H	A	H	H	A	A	H	H	H	A	H	H	A	H	A	A	H	A	H	A	A	-	A	A	A
74	10	Tag_11090	65.8	43	scaffold04628	16428	-	-	A	H	H	A	H	A	H	H	H	A	A	A	H	A	A	H	H	A	H	H	A	A	H	H	H	A	H	H	A	H	A	A	H	A	H	A	A	A	A	A	A
75	10	Tag_11701r	67.5	44	scaffold05199	22507	Chr10	50721660	A	H	H	A	H	A	H	H	H	A	A	A	H	A	A	H	H	A	H	H	A	A	H	H	H	A	H	H	A	H	A	A	H	A	H	A	A	A	A	A	A
76	10	Tag_2196	68	45	scaffold00429	51909	Chr10	50934900	A	H	H	A	H	A	H	H	H	A	A	A	H	A	A	H	H	A	H	H	A	-	H	H	H	A	H	H	A	H	A	A	H	A	H	A	A	A	A	H	A
77	10	Tag_173	68	45	scaffold00026	222569	-	-	A	H	H	A	H	A	H	H	H	A	A	A	H	A	A	H	H	A	H	H	A	A	H	H	H	A	H	H	A	H	A	A	H	A	H	A	A	A	A	H	A
78	10	Tag_24029r	68.6	46	scaffold69172	2233	Chr10	51348664	A	H	H	A	H	A	H	H	H	A	A	A	H	A	A	H	H	A	H	H	A	A	H	H	H	A	H	H	A	H	A	A	H	A	H	A	A	A	A	H	A
79	10	Tag_11658r	68.6	46	scaffold05148	13133	Chr10	51350941	A	H	H	A	H	A	H	H	H	A	A	A	H	A	A	H	H	A	H	H	A	A	H	H	H	A	H	H	A	H	A	A	H	A	H	A	A	A	A	H	A
80	10	Tag_5090	69.7	47	scaffold01319	30197	Chr10	42880920	A	H	H	A	H	A	H	H	H	A	A	A	H	A	A	H	H	A	H	H	A	A	H	H	H	A	H	H	A	H	A	A	H	A	H	A	A	A	A	H	A
81	10	Tag_6171	70.8	48	scaffold01793	8459	Chr10	61143784	A	H	H	A	H	A	H	H	H	A	A	A	H	A	A	H	H	A	H	H	A	-	H	H	H	A	H	H	A	H	A	A	H	A	H	A	A	A	A	H	A
82	10	Tag_10332r	75.9	49	scaffold04083	7211	Chr10	52285326	A	H	H	A	H	A	H	H	H	H	A	A	H	H	A	H	H	A	H	H	A	A	H	H	A	A	H	H	A	H	A	A	H	A	H	A	A	A	A	H	A
83	10	Tag_10331r	75.9	49	scaffold04083	5260	Chr10	52286874	A	H	H	A	H	A	H	H	H	H	A	A	H	H	A	H	H	A	H	H	A	A	H	H	A	A	H	H	A	H	A	A	H	A	H	A	A	A	A	H	A
84	10	Tag_14733r	75.9	49	scaffold08906	11756	Chr10	52298828	A	H	H	A	H	A	H	H	H	H	A	A	H	H	A	H	H	A	H	H	A	A	H	H	A	A	H	H	A	H	A	A	H	A	H	A	A	A	A	H	A
85	10	Tag_8584r	77.6	50	scaffold03017	11400	-	-	A	H	H	A	H	A	H	H	H	H	A	A	H	H	A	H	H	A	H	H	A	A	H	H	A	A	H	H	A	H	A	A	H	A	H	A	A	A	A	H	A
86	10	Tag_6017r	79.3	51	scaffold01717	6827	Chr10	52729121	A	H	H	A	H	A	H	H	H	H	A	A	H	H	A	H	H	A	H	H	A	A	H	H	A	A	A	H	A	H	A	A	A	A	H	A	A	A	A	H	A
87	10	Tag_12643	79.3	51	scaffold06058	3454	Chr10	52961915	A	H	H	A	H	A	H	H	H	H	A	A	H	H	A	H	H	A	H	H	A	A	H	H	A	A	A	H	A	H	A	A	A	A	H	A	A	A	A	H	A
88	10	Tag_21595r	79.3	51	scaffold40198	2058	Chr01	38166967	A	H	H	A	H	A	H	H	H	H	A	A	H	H	A	H	H	A	H	H	A	A	H	H	A	A	A	H	A	H	A	A	A	A	H	A	A	A	A	H	A
89	10	Tag_11799r	79.8	52	scaffold05280	12115	Chr10	53242460	A	H	H	A	H	A	H	H	H	H	A	A	H	H	A	H	H	-	H	H	A	A	H	H	A	A	A	H	A	H	A	A	A	A	-	A	A	A	A	H	A
90	10	Tag_3154r	80.9	53	scaffold00649	50944	Chr10	53888900	A	H	H	A	H	A	H	H	H	H	A	A	H	H	A	H	H	A	H	H	A	A	H	H	A	A	A	H	A	H	A	A	A	A	H	A	A	A	A	H	A
91	10	Tag_18728	80.9	53	scaffold20814	3153	Chr02	18699004	A	H	H	A	H	A	H	H	H	H	A	A	H	H	A	H	H	A	H	H	A	A	H	H	A	A	A	H	A	H	A	A	A	A	H	A	A	A	A	H	A
92	10	Tag_12770r	82.5	54	scaffold06214	17996	Chr10	54020267	A	H	H	A	H	A	H	H	H	H	A	A	H	H	A	H	H	A	H	A	A	A	H	H	A	A	A	H	A	H	A	A	A	A	H	A	A	A	A	H	A
93	10	Tag_8569	88.7	55	scaffold03003	21789	-	-	A	H	H	A	A	A	H	H	H	H	A	A	H	H	A	H	H	A	H	A	A	A	H	H	A	A	A	H	A	H	A	H	A	A	A	A	A	A	A	H	A
94	10	Tag_6461	89.8	56	scaffold01886	31335	Chr01	66037434	A	H	H	A	A	A	H	H	H	H	A	A	H	H	A	H	H	A	H	A	A	A	H	A	A	A	A	H	A	H	A	H	A	A	A	A	A	A	A	H	A
95	10	Tag_3508	90.3	57	scaffold00749	77440	Chr10	55362074	A	H	H	A	A	A	H	H	H	H	A	A	H	H	A	H	H	A	H	A	A	A	H	A	A	A	A	H	A	H	A	H	A	A	A	A	A	A	A	H	A
96	10	Tag_19850r	91.4	58	scaffold27658	4629	Chr10	55438035	A	H	A	A	A	H	H	H	H	H	A	A	H	H	A	H	H	A	H	-	A	A	H	A	A	A	A	H	A	H	-	-	A	A	A	H	A	-	A	H	A
97	10	Tag_5432r	91.4	58	scaffold01438	46778	Chr02	73419229	A	H	H	A	A	H	H	H	H	H	A	A	H	H	A	H	H	A	H	A	A	A	H	A	A	A	A	H	A	H	A	H	A	A	A	A	A	A	A	H	A
98	10	Tag_13297r	92	59	scaffold06873	6656	Chr07	2621568	A	H	H	A	A	H	H	H	H	H	A	H	H	H	A	H	H	A	H	A	A	A	H	A	A	A	A	H	A	H	A	H	A	A	A	A	A	A	A	H	A
99	10	Tag_8237	92.5	60	scaffold02801	7995	-	-	A	H	H	A	A	H	H	H	H	H	A	H	H	H	A	H	H	A	H	A	A	A	H	A	A	A	A	H	A	H	A	H	A	A	A	A	A	A	A	H	A
100	10	Tag_10245r	98.7	61	scaffold04026	24548	Chr10	57849168	A	H	H	A	A	H	A	H	H	H	A	H	H	H	A	H	H	A	H	A	H	A	H	A	A	A	A	H	A	H	A	H	A	A	A	A	A	A	A	H	A
101	10	Tag_10257r	98.7	61	scaffold04026	26196	Chr10	57850832	A	H	H	A	A	H	A	H	H	H	A	H	H	H	A	H	H	A	H	A	H	A	H	A	A	A	A	H	A	H	A	H	A	A	A	A	A	A	A	H	A
102	10	Tag_5330r	100.4	62	scaffold01417	25785	-	-	A	H	H	A	A	H	A	H	H	H	A	H	H	H	A	H	H	A	H	A	H	A	H	A	A	A	A	H	A	H	A	H	A	A	A	A	A	A	A	H	A
103	10	Tag_10232r	100.4	62	scaffold04018	22763	Chr10	58005050	A	H	H	A	A	H	A	H	H	H	A	H	H	H	A	H	H	A	H	A	H	A	H	A	A	A	A	H	A	H	A	H	A	A	A	A	A	A	A	H	A
104	10	Tag_11712r	100.4	62	scaffold05209	20566	Chr03	65533673	A	H	H	A	A	H	A	H	H	H	A	H	H	H	A	H	H	A	H	A	H	A	H	A	A	A	A	H	A	H	A	H	A	A	A	A	A	A	A	H	A
105	10	Tag_21139r	100.4	62	scaffold36360	1400	Chr07	3010751	A	H	H	A	A	H	A	H	H	H	A	H	H	H	A	H	H	A	H	A	H	A	H	A	A	A	A	H	A	H	A	H	A	A	A	A	A	A	A	H	A
106	10	Tag_21854r	100.4	62	scaffold43464	2366	-	-	A	H	H	A	A	H	A	H	H	H	A	H	H	H	A	H	H	A	H	A	H	A	H	A	A	A	A	H	A	H	A	H	A	A	A	A	A	A	A	H	A
107	10	Tag_19370r	101.5	63	scaffold24800	5938	Chr10	58844922	A	H	H	A	A	H	A	H	H	H	A	H	H	H	A	A	H	A	H	A	H	A	H	A	A	A	A	H	A	H	A	H	A	A	A	A	A	A	A	H	A
108	10	Tag_18952r	102	64	scaffold22073	4567	Chr04	62226964	A	A	H	A	A	H	A	H	H	H	A	H	H	H	A	A	H	A	H	A	H	A	H	A	A	A	A	H	A	H	A	H	A	A	A	A	A	A	A	H	A
109	10	Tag_5602r	102	64	scaffold01543	10766	Chr10	59432141	A	A	H	A	A	H	A	H	H	H	A	H	H	H	A	A	H	A	H	A	H	A	H	A	A	A	A	H	A	H	A	H	A	A	A	A	A	A	A	H	A
110	10	Tag_14857r	102	64	scaffold09223	10733	Chr10	59706646	A	A	H	A	A	H	-	H	H	H	A	H	H	H	A	A	H	A	H	A	H	A	H	A	A	A	A	H	A	H	A	H	A	A	A	A	A	A	A	H	A
111	10	Tag_21860r	102	64	scaffold43709	3683	-	-	A	A	H	A	A	H	A	H	H	H	A	H	H	H	A	A	H	A	H	A	H	A	H	A	A	A	A	H	A	H	A	H	A	A	A	A	A	A	A	H	A
112	10	Tag_11318r	103.1	65	scaffold04811	19550	Chr10	60093861	A	A	H	A	A	H	A	H	H	H	A	H	H	H	A	A	H	A	H	A	H	A	H	A	A	A	A	H	A	H	A	H	A	A	A	A	A	A	A	H	A
113	10	Tag_14376r	103.1	65	scaffold08215	15844	Chr02	73009858	A	A	H	A	A	H	A	H	H	H	A	H	H	H	A	A	H	A	H	A	H	A	H	A	A	A	A	H	A	H	A	H	A	A	A	A	A	A	A	H	A
114	10	Tag_16436r	103.1	65	scaffold12371	5591	Chr01	12775069	A	A	H	A	A	H	A	H	H	H	A	H	H	H	A	A	H	A	H	A	H	A	H	A	A	A	A	H	A	H	A	H	A	A	A	A	A	-	A	H	A
115	10	Tag_17201r	103.1	65	scaffold14827	10679	-	-	A	A	-	A	A	H	A	H	H	H	A	H	H	H	A	A	H	A	H	A	H	A	H	A	A	A	A	H	A	H	A	H	A	A	A	A	A	A	A	H	A
Highlighted map locations indicate centromere locations
Highlighted comparative locations in column H and column I indicate syntenic markers and colinear markers, respectively
Blue numbers in column I indicate a second-best blast hit
Red numbers in column I indicate a syntenic but non-colinear location
[truncated: 148 more columns]

## Sheet: AH_Genome
Final order	LG	SNP_name	Distance (cM)	Recombination bin	Scaffold	Scaffold_position	Sorghum_Chr	Sorghum_position	sample_AACGTGCCT	sample_AACTGG	sample_AACTT	sample_AAGCAACT	sample_AAGGA	sample_AATAAGAGT	sample_AATCGGAGG	sample_AATGTA	sample_AATTAG	sample_ACAACCAACT	sample_ACAACGCAT	sample_ACAACT	sample_ACAGT	sample_ACATCACCG	sample_ACCAGGA	sample_ACCGA	sample_ACGATA	sample_ACGCTAA	sample_ACGGTACT	sample_ACTAA	sample_ACTACAAT	sample_ACTGAG	sample_ACTGCGAT	sample_ACTGCT	sample_ATAGAT	sample_ATAGCGT	sample_ATAGG	sample_ATATAA	sample_ATATCGCCA	sample_ATCCG	sample_ATCGTACGT	sample_ATCTCGT	sample_ATCTGCAACA	sample_ATCTTA	sample_ATGAGCAA	sample_ATGATACG	sample_ATGCT	sample_ATGGCAA	sample_ATTAT	sample_ATTCCAA	sample_CAACCACACA
1	1	Tag_12345	0	1	scaffold05722	7044	Chr01	187192	H	A	H	A	A	H	H	H	H	-	-	-	A	A	A	A	H	H	A	H	H	H	H	H	A	H	A	H	H	-	A	A	A	H	H	A	-	H	A	A	H
2	1	Tag_22791	0	1	scaffold52521	3205	-	-	H	A	H	A	A	H	H	H	H	H	-	H	A	A	A	A	H	H	A	-	H	H	H	H	A	-	A	H	H	H	A	A	A	H	H	A	H	H	A	A	H
3	1	Tag_6674	0	1	scaffold02016	35090	Chr01	291979	H	A	H	A	A	H	H	H	H	H	H	H	A	A	A	A	H	H	A	H	H	H	H	H	A	H	A	H	H	H	A	A	A	H	H	A	H	H	A	A	H
4	1	Tag_6673	0	1	scaffold02016	28665	Chr01	302410	H	A	H	A	A	H	H	H	H	H	H	H	A	A	A	A	H	H	A	H	H	H	H	H	A	H	A	H	H	H	A	A	A	H	H	A	H	H	A	A	H
5	1	Tag_19322r	3.8	2	scaffold24462	2780	Chr01	870535	H	A	H	A	A	H	H	H	A	H	H	H	A	A	A	A	H	H	A	H	H	H	H	H	A	H	A	H	H	H	A	A	A	H	H	A	H	H	A	A	H
6	1	Tag_20048r	3.8	2	scaffold28736	1557	Chr01	880327	H	A	H	A	A	H	H	H	A	H	H	H	A	A	A	A	H	H	A	H	H	H	H	H	A	H	A	H	H	H	A	A	A	H	H	A	H	H	A	A	H
7	1	Tag_6086	7.1	3	scaffold01746	47210	Chr01	1220146	H	A	H	A	A	H	H	H	A	H	H	H	A	A	A	A	H	H	A	H	H	H	H	H	A	A	A	H	H	H	A	A	A	H	H	A	H	H	A	A	H
8	1	Tag_12499r	8.2	3	scaffold05878	6269	Chr01	1344022	H	A	H	A	A	H	H	H	A	H	H	H	A	A	A	A	H	H	A	H	H	H	H	H	A	A	A	H	H	H	A	A	A	H	H	A	H	H	A	A	H
9	1	Tag_14875	9.3	4	scaffold09273	13139	Chr01	1734572	H	A	A	A	A	H	H	H	A	H	H	H	A	A	A	A	H	H	A	H	H	H	H	H	A	A	A	H	H	H	A	A	A	H	H	A	H	H	A	A	H
10	1	Tag_8479r	11.5	5	scaffold02956	5857	Chr01	1845119	H	A	A	A	A	H	H	H	A	H	H	H	A	A	A	A	H	H	A	H	H	H	H	H	A	A	A	H	H	H	A	A	A	H	H	A	H	H	A	A	H
11	1	Tag_8483	11.5	5	scaffold02956	6361	Chr01	1845941	H	A	A	A	A	H	H	H	A	H	H	H	A	A	A	A	H	H	A	H	H	H	H	H	A	A	A	H	H	H	A	A	A	H	H	A	H	H	A	A	H
12	1	Tag_20528	11.5	5	scaffold32145	769	Chr01	1983948	H	A	A	A	A	H	H	H	A	H	H	H	A	A	A	A	H	H	A	H	H	H	H	H	A	A	A	H	H	H	A	A	A	H	H	A	H	H	A	A	H
13	1	Tag_24643	11.5	5	scaffold80619	207	Chr01	2096916	H	A	A	A	A	H	H	H	A	H	H	H	A	A	A	A	H	H	A	H	H	H	H	H	A	A	A	H	H	H	A	A	A	H	H	A	H	H	A	A	H
14	1	Tag_19556r	14.8	6	scaffold25904	2145	Chr01	2470231	H	A	A	A	A	H	H	H	A	H	H	H	A	A	A	A	H	H	A	H	H	H	H	H	A	A	A	H	H	H	A	A	A	H	H	A	H	H	A	A	H
15	1	Tag_21524r	14.8	6	scaffold39552	1746	Chr01	3603372	H	A	A	A	A	-	-	H	A	H	H	H	A	A	A	A	H	H	A	H	H	H	H	H	A	A	A	H	H	H	A	-	A	H	H	-	H	-	A	A	H
16	1	Tag_21525r	14.8	6	scaffold39552	3608	Chr01	55815662	H	A	A	A	A	H	H	H	A	H	H	H	A	A	A	A	H	H	A	H	H	H	H	H	A	A	A	H	H	H	A	A	A	H	H	A	H	H	A	A	H
17	1	Tag_12081r	17	7	scaffold05464	3902	Chr01	2633249	H	A	A	A	A	H	H	H	A	H	H	H	A	A	A	A	H	H	A	H	H	H	H	H	A	A	A	H	H	H	A	A	A	H	H	A	H	H	A	A	H
18	1	Tag_4350r	17.5	8	scaffold01031	42889	Chr01	2712243	H	A	A	A	A	H	H	H	A	-	H	H	A	A	A	A	H	H	A	H	H	H	H	H	A	A	A	H	H	H	A	A	A	H	H	A	H	H	A	A	H
19	1	Tag_19878r	18.6	9	scaffold27833	1329	Chr01	2819631	H	A	A	A	A	H	H	H	A	H	H	H	A	A	A	A	H	H	A	H	H	H	H	H	A	A	A	H	H	H	A	A	A	H	H	A	H	H	A	A	H
20	1	Tag_10538r	20.8	10	scaffold04213	15745	Chr01	3186766	H	A	A	A	A	H	H	H	A	H	H	H	A	A	A	A	A	H	A	H	H	H	H	H	A	A	A	H	H	H	A	A	A	H	H	A	H	H	A	A	H
21	1	Tag_22917r	20.8	10	scaffold53525	2342	Chr01	3303923	H	A	-	A	A	-	H	H	A	H	H	H	A	A	A	A	A	H	A	H	H	H	H	H	A	A	A	H	H	H	A	-	A	H	H	A	H	-	A	A	H
22	1	Tag_7670r	20.8	10	scaffold02512	37071	-	-	H	A	A	A	A	H	H	H	A	H	H	H	A	A	A	A	A	H	A	H	H	H	H	H	A	A	A	H	H	H	A	A	A	H	H	A	H	H	A	A	H
23	1	Tag_15456r	21.3	11	scaffold103606	828	Chr03	3037704	H	A	A	A	A	H	H	H	A	H	H	H	A	A	A	A	A	H	A	H	H	H	H	H	A	A	A	H	H	H	A	A	A	H	H	A	H	H	A	A	H
24	1	Tag_24371	23.5	12	scaffold74003	856	Chr01	7996215	H	A	A	H	A	H	H	H	A	H	H	H	A	A	A	A	A	H	A	H	H	H	H	H	A	A	A	H	H	H	A	A	A	H	H	A	H	H	A	A	H
25	1	Tag_16566	25.7	13	scaffold12685	8203	Chr01	11153910	H	A	A	H	A	H	H	H	A	H	H	H	A	A	A	A	A	H	A	H	H	H	H	H	A	A	A	H	H	H	A	A	A	H	H	A	H	H	A	A	H
26	1	Tag_9631	25.7	13	scaffold03630	20554	Chr01	11203672	H	A	A	H	A	H	H	H	A	H	H	H	A	A	A	A	A	H	A	H	H	H	H	H	A	A	A	H	H	H	A	A	A	H	H	A	H	H	A	A	H
27	1	Tag_23756	25.7	13	scaffold65183	1382	Chr02	2545701	H	A	A	H	A	H	H	H	A	H	H	H	A	A	A	A	A	H	A	H	H	H	H	H	A	A	A	H	H	H	A	A	A	H	H	A	H	H	A	A	H
28	1	Tag_7426	26.8	14	scaffold02386	19026	Chr01	11408015	H	A	A	H	A	H	H	H	A	H	H	H	A	A	A	A	A	H	A	H	H	H	H	H	A	A	A	H	H	H	A	A	A	H	H	A	H	H	A	A	H
29	1	Tag_7421	26.8	14	scaffold02386	15886	Chr01	11410581	H	-	A	H	A	H	H	H	A	H	H	H	A	A	A	A	A	H	A	H	H	H	H	H	A	A	A	H	H	H	A	A	A	H	H	A	H	H	A	A	H
30	1	Tag_4859	27.9	15	scaffold01229	54551	Chr04	65233524	H	A	A	H	A	H	H	H	A	H	H	H	A	A	H	A	A	H	A	H	H	H	H	H	A	A	A	H	H	H	A	A	A	H	H	A	H	H	A	A	H
31	1	Tag_4858	28.7	16	scaffold01229	30480	Chr01	11468122	H	A	A	H	A	-	-	H	A	H	A	H	A	A	H	A	A	H	A	H	H	H	H	H	A	A	A	H	H	H	A	A	A	H	H	A	H	H	A	A	H
32	1	Tag_22285	29.5	16	scaffold47127	929	-	-	H	A	A	H	A	H	H	H	A	H	A	H	A	A	H	A	A	H	A	H	H	H	H	H	A	A	A	H	H	H	A	A	A	H	H	A	H	H	A	A	H
33	1	Tag_3828	30.6	17	scaffold00864	12765	Chr01	11710615	H	A	A	H	A	H	H	H	A	H	A	H	A	A	H	A	A	H	A	H	H	H	H	H	A	A	A	H	H	H	A	A	A	H	H	A	H	H	A	A	H
34	1	Tag_3829	30.6	17	scaffold00864	18370	Chr08	50538642	H	A	A	H	A	H	H	H	A	H	A	H	A	A	H	A	A	H	A	H	H	H	H	H	A	A	A	H	H	H	A	A	A	H	H	A	H	H	A	A	H
35	1	Tag_16481	31.1	18	scaffold12513	4798	Chr01	11830566	H	A	A	H	A	H	H	H	A	H	A	H	A	A	H	A	A	H	A	H	H	H	H	H	A	A	A	H	H	H	A	A	A	H	H	A	H	H	A	A	H
36	1	Tag_13783	33.3	19	scaffold07477	9631	Chr01	11978123	H	A	-	H	A	H	H	H	A	H	A	H	A	A	H	A	A	H	A	H	H	H	H	H	A	A	A	H	H	H	A	A	A	H	H	A	H	H	A	A	H
37	1	Tag_8252	33.3	19	scaffold02813	5471	Chr01	12192508	H	A	A	H	A	H	H	H	A	H	A	H	A	A	H	A	A	H	A	H	H	H	H	H	A	A	A	H	H	H	A	A	A	H	H	A	H	H	A	A	H
38	1	Tag_18302	33.3	19	scaffold18580	4362	Chr01	12542852	H	A	A	H	A	H	H	H	A	H	A	H	A	A	H	A	A	H	A	H	H	H	H	H	A	A	A	H	H	H	A	A	A	H	H	A	H	H	A	A	H
39	1	Tag_12652	33.3	19	scaffold06062	16510	Chr01	12621803	H	A	A	H	A	H	H	H	A	H	A	H	A	A	H	A	A	H	A	H	H	H	H	H	A	A	A	H	H	H	A	A	A	H	H	A	H	-	A	A	H
40	1	Tag_22282	33.3	19	scaffold47040	3580	Chr07	14397578	H	A	A	H	A	H	H	H	A	H	A	H	A	A	H	A	A	H	A	H	H	H	H	H	A	A	A	H	H	H	A	A	A	H	H	A	H	H	A	A	H
41	1	Tag_6161	33.6	19_20	scaffold01786	46469	-	-	H	A	A	H	A	H	H	-	A	H	A	H	A	A	H	A	A	H	A	H	H	H	H	H	A	A	A	H	H	H	A	A	A	-	-	A	H	-	A	A	H
42	1	Tag_21396	33.9	20	scaffold38270	2433	Chr01	12853263	H	A	A	H	A	H	H	H	A	H	A	H	A	A	H	A	A	H	A	H	H	H	H	H	A	A	A	H	H	H	A	A	A	H	H	A	H	H	A	A	H
43	1	Tag_6153	33.9	20	scaffold01786	9426	Chr01	12928734	H	A	A	H	A	H	H	H	A	H	A	H	A	A	H	A	A	H	A	H	H	H	H	H	A	A	A	H	H	H	A	A	A	H	H	A	H	H	A	A	H
44	1	Tag_6155	33.9	20	scaffold01786	12599	Chr01	12934144	H	A	A	H	A	H	H	H	A	H	A	H	A	A	H	A	A	H	A	H	H	H	H	H	A	A	A	H	H	H	A	A	A	H	H	A	H	H	A	A	H
45	1	Tag_18996	33.9	20	scaffold22489	6779	Chr01	61357710	H	A	A	H	A	H	H	H	A	H	A	H	A	A	H	A	A	H	A	H	H	H	H	H	A	A	A	H	H	H	A	A	A	H	H	A	H	H	A	A	H
46	1	Tag_9236	35	21	scaffold03430	27440	Chr01	13037853	H	H	A	H	A	H	H	H	A	H	A	H	A	A	H	A	A	H	A	H	H	H	H	H	A	A	A	H	H	H	A	A	A	H	H	A	H	-	A	A	H
47	1	Tag_20413	35	21	scaffold31320	3540	Chr01	13090864	H	-	A	H	A	H	H	H	A	H	A	H	A	A	H	A	-	-	A	H	H	H	H	H	A	A	A	H	H	H	A	-	A	H	H	A	H	H	A	A	H
48	1	Tag_9232	35	21	scaffold03430	14350	-	-	H	H	A	H	A	H	H	H	A	H	A	H	A	A	H	A	A	H	A	H	H	H	H	H	A	A	A	H	H	H	A	A	A	H	H	A	H	H	A	A	H
49	1	Tag_8959	39.5	22	scaffold03254	26364	Chr01	13351796	H	H	A	H	A	H	H	H	A	H	A	H	A	A	H	A	A	A	A	H	H	H	H	H	A	A	A	H	H	H	A	A	A	H	H	A	H	H	A	A	H
50	1	Tag_2338	40	23	scaffold00469	78834	Chr01	13383930	H	H	A	H	A	H	H	H	A	H	A	H	A	A	H	A	A	A	A	H	H	H	H	H	A	A	A	H	H	H	A	A	A	H	H	A	H	H	A	A	H
51	1	Tag_5679	40.6	24	scaffold01569	59461	Chr01	13895057	H	H	A	H	A	H	-	H	A	H	A	H	A	A	H	A	A	A	A	H	H	H	H	H	A	A	A	H	H	H	A	A	A	H	H	A	H	-	A	A	H
52	1	Tag_17473	40.6	24	scaffold15759	6619	Chr01	13911612	H	H	-	H	A	H	H	H	A	H	A	H	A	A	H	A	A	A	A	H	H	H	H	H	A	A	A	H	H	H	A	A	A	H	H	A	H	H	A	A	H
53	1	Tag_17472	40.6	24	scaffold15759	1620	Chr01	13916570	H	H	A	H	A	H	H	H	A	H	A	H	A	A	H	A	A	A	A	H	H	H	H	H	A	A	A	H	H	H	A	A	A	H	H	A	H	H	A	A	H
54	1	Tag_5469	40.6	24	scaffold01450	8513	Chr01	13947844	H	H	A	H	A	H	H	H	A	H	A	H	A	A	H	A	A	A	A	H	H	H	H	H	A	A	A	H	H	H	A	A	A	H	H	A	H	H	A	A	H
55	1	Tag_2981r	40.6	25	scaffold00613	20449	Chr01	14058765	H	H	A	H	A	H	H	H	A	H	A	H	A	A	H	A	A	A	A	H	H	H	H	H	A	A	A	H	H	H	A	A	A	H	H	A	H	H	A	A	H
56	1	Tag_21822r	40.6	25	scaffold42910	1329	Chr01	14093804	H	H	A	H	A	H	H	H	A	H	A	H	A	A	H	A	A	A	A	H	H	H	H	H	A	A	A	H	H	H	A	A	A	H	H	A	H	H	A	A	H
57	1	Tag_15381r	42.3	26	scaffold102688	1269	Chr05	67465768	H	H	A	H	A	H	H	H	A	H	A	H	A	A	H	A	A	A	A	H	H	H	H	H	A	A	A	H	H	H	A	A	A	H	H	A	H	H	A	A	H
58	1	Tag_2432r	44.5	27	scaffold00489	43294	Chr01	15268556	H	H	A	H	A	H	H	H	A	H	A	H	A	A	H	A	A	A	A	H	H	H	H	H	A	A	A	H	H	H	A	A	A	H	H	A	H	H	A	A	H
59	1	Tag_2430r	44.5	27	scaffold00489	30816	Chr01	15281404	H	H	A	H	A	H	H	H	A	H	A	H	A	A	H	A	A	A	A	H	H	H	H	H	A	A	A	H	H	H	A	A	A	H	H	A	H	H	A	A	H
60	1	Tag_2429r	44.5	27	scaffold00489	30025	Chr01	15281983	H	H	A	H	A	H	H	H	A	H	A	H	A	A	H	A	A	A	A	H	H	H	H	H	A	A	A	H	H	H	A	A	A	H	H	A	H	H	A	A	H
61	1	Tag_24815r	45.6	28	scaffold84512	1008	Chr01	15358223	H	H	A	H	A	H	H	H	A	H	A	H	A	A	H	A	A	A	A	H	H	H	H	H	A	A	A	H	H	H	A	A	A	H	H	A	H	H	A	A	H
62	1	Tag_4914r	46.1	29	scaffold01258	54334	Chr01	16679272	H	H	A	H	A	H	H	H	A	H	A	H	A	A	H	A	A	A	A	H	H	H	H	H	A	A	H	H	H	H	A	A	A	H	H	A	H	H	A	A	H
63	1	Tag_19126	46.1	29	scaffold23331	6112	Chr05	12404227	H	H	A	H	A	H	H	H	A	H	A	H	A	A	H	A	A	A	A	H	H	H	H	H	A	A	H	H	H	H	A	A	A	H	H	A	H	H	A	A	H
64	1	Tag_17984	46.1	29	scaffold17691	1072	-	-	H	H	-	H	A	H	H	H	A	H	A	H	A	A	H	A	A	A	A	H	H	H	H	H	A	A	H	H	H	H	A	A	A	H	H	A	H	H	A	A	H
65	1	Tag_22771	46.1	29	scaffold52280	1582	Chr03	58490294	H	H	A	H	A	H	H	H	A	H	A	H	A	A	H	A	A	A	A	H	H	H	H	H	A	A	H	H	H	H	A	A	A	H	H	A	H	H	A	A	H
66	1	Tag_21345r	46.1	29	scaffold38067	767	Chr06	44825656	H	-	-	H	A	H	H	H	A	H	A	H	A	A	H	A	A	A	A	H	H	H	H	H	A	A	H	H	H	H	A	A	A	H	H	A	H	H	A	A	H
67	1	Tag_19939	47.2	30	scaffold28263	5905	Chr01	17118706	H	H	A	H	A	H	-	H	A	H	A	H	H	A	H	A	A	A	A	H	H	-	H	A	A	A	-	H	H	H	A	A	A	H	H	A	-	H	A	A	H
68	1	Tag_8822	48.3	31	scaffold03194	14799	Chr01	17259098	H	H	A	H	A	H	H	A	A	H	A	H	H	A	H	A	A	A	A	H	H	H	H	A	A	A	H	H	H	H	A	A	A	H	H	A	H	H	A	A	H
69	1	Tag_8825	48.3	31	scaffold03194	32908	-	-	H	H	A	H	A	H	H	A	A	H	A	H	H	A	H	A	A	A	A	H	H	H	H	A	A	A	H	H	H	H	A	A	A	H	H	A	H	H	A	A	H
70	1	Tag_23422r	48.3	31	scaffold60774	2642	Chr04	65717743	H	H	A	H	A	H	H	A	A	H	A	H	H	A	H	A	A	A	A	H	H	H	H	A	A	A	H	H	H	H	A	A	A	H	H	A	H	H	A	A	H
71	1	Tag_4151	48.9	32	scaffold00967	15638	Chr01	17445162	H	H	A	H	A	H	H	A	A	H	A	H	H	A	H	A	A	A	A	H	H	H	H	A	A	A	H	H	H	H	A	A	A	H	H	A	H	H	A	A	H
72	1	Tag_10338	49.5	33	scaffold04086	13135	-	-	H	H	A	H	A	H	H	A	A	H	A	H	H	A	H	A	A	A	A	H	H	H	H	A	A	A	H	H	H	H	A	A	A	H	H	A	H	H	A	A	H
73	1	Tag_16983r	49.5	33	scaffold14065	10096	Chr01	17614243	H	H	A	H	A	H	H	A	A	H	A	H	H	A	H	A	A	A	A	H	H	H	H	A	A	A	H	H	H	H	A	A	A	H	H	A	H	-	A	A	H
74	1	Tag_20353r	50.1	34	scaffold30958	746	Chr01	18614170	H	H	A	H	A	H	H	A	A	H	A	H	H	A	H	A	A	A	A	A	H	H	H	A	A	A	H	H	H	H	A	A	A	H	H	A	H	H	A	A	H
75	1	Tag_4139r	50.1	34	scaffold00966	36946	-	-	H	H	A	H	A	H	H	A	A	H	A	H	H	A	H	A	A	A	A	A	H	H	H	A	A	A	H	H	H	H	A	A	A	H	H	A	H	H	A	A	H
76	1	Tag_20628r	50.1	34	scaffold32679	3201	Chr03	66153390	H	H	A	H	A	H	H	A	A	H	A	H	H	A	H	A	A	A	A	A	H	H	H	A	A	A	H	H	H	H	A	A	A	H	H	A	H	H	A	A	H
77	1	Tag_4144r	50.1	34	scaffold00966	43348	Chr01	18659113	H	H	A	H	A	H	H	A	A	H	A	H	H	A	H	A	A	A	A	A	H	H	H	A	A	A	H	H	H	H	A	A	A	H	H	A	H	H	A	A	H
78	1	Tag_15833	51.8	35	scaffold11017	11891	Chr01	18776418	H	H	A	H	A	H	H	A	A	H	A	H	H	A	H	A	A	A	A	A	H	H	H	A	A	A	H	H	H	H	A	A	A	H	H	A	H	H	A	A	H
79	1	Tag_15607	51.8	35	scaffold10630	12316	Chr01	18794083	H	H	A	H	A	H	H	A	A	H	A	H	H	A	H	A	A	A	A	A	H	H	H	A	A	A	H	H	H	H	A	A	A	H	H	A	H	H	A	A	H
80	1	Tag_21412	51.8	35	scaffold38501	2390	Chr01	18800359	H	H	A	H	A	H	H	A	A	H	A	H	H	A	H	A	A	A	A	A	H	H	H	A	A	A	H	H	H	H	A	A	A	H	H	A	H	H	A	A	H
81	1	Tag_18618	51.8	35	scaffold20259	4546	Chr01	18970226	H	H	A	H	A	H	H	A	A	H	A	H	H	A	H	A	A	A	A	A	H	H	H	A	A	A	H	H	H	H	A	A	A	H	H	A	H	H	A	A	H
82	1	Tag_23091r	54.6	36	scaffold55700	451	Chr01	19472248	H	H	A	H	H	H	H	A	A	H	A	H	H	A	H	A	A	A	A	A	H	H	H	A	A	A	H	H	H	H	A	A	A	H	H	A	H	H	A	A	H
83	1	Tag_22420r	55.1	37	scaffold48269	1150	Chr01	19532684	H	H	A	H	H	H	H	A	A	H	A	H	H	A	H	A	A	A	A	A	H	H	H	A	A	A	H	H	H	H	A	A	A	H	H	A	H	H	A	A	H
84	1	Tag_23551r	55.1	37	scaffold62264	2192	Chr02	67135208	H	H	A	H	H	H	H	A	A	H	A	H	H	A	H	A	A	A	A	A	H	H	H	A	A	A	H	H	H	H	A	A	A	H	H	A	H	H	A	A	H
85	1	Tag_22944r	55.7	38	scaffold53910	1003	Chr01	11652788	H	H	A	H	H	H	H	A	A	H	A	H	H	A	H	A	A	A	A	A	H	H	H	A	A	A	H	H	H	H	A	A	A	H	H	A	H	H	A	A	H
86	1	Tag_7037r	56.3	39	scaffold02183	27751	Chr01	19736411	H	H	A	H	H	H	A	A	A	H	A	H	H	A	H	A	A	A	A	A	-	H	H	A	A	A	H	H	H	H	-	A	A	H	H	A	H	H	A	-	H
87	1	Tag_11908r	56.3	39	scaffold05347	3044	Chr01	19789725	H	H	A	H	H	H	A	A	A	H	A	H	H	A	H	A	A	A	A	A	H	H	H	A	A	A	H	H	H	H	A	A	A	H	H	A	H	H	A	A	H
88	1	Tag_11534r	56.3	39	scaffold05019	11684	Chr01	19809770	H	H	A	H	H	H	A	A	A	H	A	H	H	A	H	A	A	A	A	A	H	H	H	A	A	A	H	H	H	H	A	A	A	H	H	A	H	H	A	A	H
89	1	Tag_2965r	56.3	39	scaffold00605	59069	Chr01	19907959	H	H	A	H	H	H	A	A	A	H	A	H	H	A	H	A	A	A	A	A	H	H	H	A	A	A	H	H	H	H	A	A	A	H	H	A	H	H	A	A	H
90	1	Tag_13685r	56.9	40	scaffold07306	13838	Chr09	612662	H	H	A	H	H	H	A	A	A	H	A	H	H	A	H	A	A	A	A	A	H	H	H	A	A	A	H	H	H	H	A	A	A	H	H	A	H	H	A	A	H
91	1	Tag_17756r	56.9	40	scaffold16735	2464	Chr01	20193910	H	H	A	H	H	H	A	A	A	H	A	H	H	A	H	A	A	A	A	A	H	H	H	A	A	A	H	H	H	H	A	A	A	H	H	A	H	H	A	A	H
92	1	Tag_20793r	56.9	40	scaffold33761	4954	Chr01	20195037	H	H	A	H	H	H	A	A	A	H	A	H	H	A	H	A	A	A	A	A	H	H	H	A	A	A	H	H	H	H	A	A	A	H	H	A	H	H	A	A	H
93	1	Tag_22075r	58.6	41	scaffold45376	2459	Chr04	66953706	H	H	A	H	H	H	A	A	A	H	A	H	H	A	H	A	A	A	A	A	H	H	H	A	A	A	H	H	H	H	A	A	A	H	H	A	H	H	A	A	H
94	1	Tag_24756r	58.6	41	scaffold82532	575	Chr04	66939898	H	H	A	H	H	H	A	A	A	H	A	H	H	A	H	A	A	A	A	A	H	H	H	A	A	A	H	H	H	H	A	A	A	H	H	A	H	H	A	A	H
95	1	Tag_20076r	59.2	41	scaffold28888	759	Chr04	64424502	H	H	A	H	H	H	A	A	A	H	A	H	H	A	H	A	A	A	A	A	H	H	H	A	A	A	H	H	H	H	A	A	A	H	H	A	H	H	A	A	H
96	1	Tag_18176	59.2	41	scaffold18146	726	Chr01	21121054	H	H	A	-	H	H	A	A	A	H	A	H	H	A	H	A	A	A	A	A	H	H	H	A	A	A	H	H	H	H	A	A	A	H	H	A	H	H	A	A	H
97	1	Tag_20086r	59.2	41	scaffold28888	3995	Chr01	21228625	-	H	-	H	H	-	A	A	A	H	A	H	-	A	H	A	A	A	A	A	H	H	H	A	A	A	H	H	H	H	-	A	A	H	H	-	-	-	A	A	H
98	1	Tag_10679r	59.8	42	scaffold04317	22671	-	-	H	H	A	H	H	H	A	A	A	H	A	H	H	A	H	A	A	A	A	A	H	H	H	A	A	A	H	H	H	H	A	A	A	H	H	A	H	H	A	A	H
99	1	Tag_22234	59.8	42	scaffold46611	1606	Chr07	59742364	H	H	A	H	H	H	A	A	A	H	A	H	H	A	H	A	A	A	A	A	H	H	H	A	A	A	H	H	H	-	A	A	A	H	H	A	H	H	A	A	H
100	1	Tag_9137r	60.9	43	scaffold03392	23101	-	-	H	H	A	H	H	H	A	A	A	H	A	H	H	A	H	A	A	A	A	A	H	H	H	A	A	A	H	H	H	H	A	A	A	H	H	A	H	H	A	A	H
101	1	Tag_14792r	60.9	43	scaffold09082	731	Chr10	58607049	H	H	A	H	H	H	A	A	A	H	A	H	H	A	H	A	A	A	A	A	H	H	H	A	A	A	H	H	H	H	A	A	A	H	H	A	H	H	A	A	H
102	1	Tag_24406r	60.9	43	scaffold74655	1493	Chr10	44674037	H	H	-	H	H	H	A	A	A	H	A	H	H	A	H	A	A	A	A	A	H	H	H	A	A	A	H	H	H	H	A	A	A	H	H	A	H	H	A	A	H
103	1	Tag_3620r	60.9	43	scaffold00797	4446	Chr07	57680235	H	H	A	H	H	H	A	A	A	H	A	H	H	A	H	A	A	A	A	A	H	H	H	A	A	A	H	H	H	H	A	A	A	H	H	A	H	H	A	A	H
104	1	Tag_18493r	61.5	43	scaffold19663	1690	-	-	H	H	-	H	H	H	A	A	A	H	A	H	H	A	H	A	A	A	A	A	H	H	H	A	A	A	H	H	H	H	A	A	A	H	H	A	H	H	A	A	H
105	1	Tag_755r	61.5	43	scaffold00134	82989	Chr01	22818631	H	H	A	H	H	H	A	A	A	H	A	H	H	A	H	A	A	A	A	A	H	H	H	A	A	A	H	H	H	H	A	A	A	H	H	A	H	H	A	A	H
106	1	Tag_4653	61.5	43	scaffold01163	56390	-	-	H	H	A	H	H	H	A	A	A	H	A	H	H	A	H	A	A	A	A	A	H	H	H	A	A	A	H	H	H	H	A	A	A	H	H	A	H	H	A	A	H
107	1	Tag_4431	61.5	44	scaffold01058	8956	Chr01	5095907	H	H	A	H	H	H	A	A	A	H	A	H	H	A	H	A	A	A	A	A	H	H	H	A	A	A	H	H	H	H	A	A	A	H	H	A	H	H	A	A	H
108	1	Tag_18494	61.5	44	scaffold19663	1713	-	-	H	H	A	H	H	H	A	A	A	H	A	H	H	A	H	A	A	A	A	A	H	H	H	A	A	A	H	H	H	H	A	A	A	H	H	A	H	H	A	A	H
109	1	Tag_16477	63.6	45	scaffold12511	4383	Chr01	23950984	H	H	H	H	H	H	A	A	A	H	A	H	H	A	H	A	A	A	A	A	H	H	H	A	A	A	H	H	H	H	A	A	A	H	H	A	H	H	A	A	H
110	1	Tag_5275r	65.4	46	scaffold01385	35172	-	-	H	H	A	H	H	H	A	A	H	H	H	H	H	A	H	A	A	A	A	A	H	H	H	A	A	H	H	H	H	H	A	A	-	H	H	A	H	-	A	A	H
111	1	Tag_19497	66.2	47	scaffold25767	6627	Chr01	24471629	H	H	H	H	H	H	A	A	A	H	A	H	H	A	H	A	A	A	A	A	A	H	H	A	A	A	H	H	H	H	A	A	A	H	H	A	H	H	A	A	H
112	1	Tag_24166	66.2	47	scaffold70575	1658	-	-	H	H	H	H	H	H	A	A	A	H	A	H	H	A	H	A	A	A	A	A	A	H	H	A	A	A	H	H	H	H	A	A	A	H	H	A	H	H	A	A	H
113	1	Tag_3166r	66.2	48	scaffold00651	53976	Chr01	24610941	H	H	H	H	H	H	A	A	A	H	A	H	H	A	H	A	A	A	A	A	A	H	H	A	A	A	H	H	H	H	A	A	A	H	H	A	H	H	A	A	H
114	1	Tag_8610r	66.2	48	scaffold03063	22641	Chr01	24901670	H	H	H	H	H	H	A	A	A	H	A	H	H	A	H	A	A	A	A	A	A	H	H	A	A	A	H	H	H	H	A	A	A	H	H	A	H	H	A	A	H
115	1	Tag_14156r	66.2	48	scaffold07914	5308	Chr01	25102808	H	H	H	H	H	H	A	A	A	H	A	H	H	A	H	A	A	A	A	A	A	H	H	A	A	A	H	H	H	H	A	A	A	H	H	A	H	H	A	A	H
116	1	Tag_9424r	66.2	48	scaffold03489	10343	Chr01	25222762	H	H	-	H	H	-	A	A	A	H	A	H	H	A	H	A	A	A	A	A	A	-	H	A	A	A	H	H	H	H	A	A	A	H	H	A	H	-	A	A	H
117	1	Tag_10606r	66.2	48	scaffold04257	25904	-	-	H	H	H	H	H	H	A	A	A	H	A	H	H	A	H	A	A	A	A	A	A	H	H	A	A	A	H	H	H	H	A	A	A	H	H	A	H	H	A	A	H
118	1	Tag_13576r	66.2	48	scaffold07244	17223	Chr01	25487665	H	H	H	H	H	-	-	A	A	H	A	H	H	A	H	A	A	A	A	A	A	H	H	A	A	A	H	H	H	H	A	A	A	H	H	A	H	H	A	A	H
119	1	Tag_24161r	66.2	48	scaffold70575	1447	Chr01	25527668	H	H	H	H	H	H	A	A	A	H	A	H	H	A	H	A	A	A	A	A	A	H	H	A	A	A	H	H	H	H	A	A	A	H	H	A	H	H	A	A	H
120	1	Tag_3443r	67.6	49	scaffold00735	46996	Chr08	59285041	H	H	H	H	H	H	A	A	A	H	A	H	H	A	H	A	A	A	A	A	A	H	H	A	A	A	H	H	H	H	A	A	A	H	H	-	H	H	A	A	H
121	1	Tag_2149	67.6	49	scaffold00417	55489	Chr01	19748478	H	-	H	H	H	H	A	A	A	H	A	H	H	A	-	A	A	A	A	A	A	H	H	A	A	A	H	H	H	H	A	A	A	H	H	A	-	H	A	A	H
122	1	Tag_12932r	67.6	49	scaffold06431	8957	Chr10	50211301	H	-	H	H	H	H	A	A	A	-	H	H	H	-	H	-	-	-	A	A	A	H	H	A	A	-	H	H	H	H	A	A	A	H	H	A	H	H	A	A	H
123	1	Tag_11193r	67.6	49	scaffold04702	13653	-	-	H	H	H	H	H	H	A	A	A	H	A	H	H	A	H	A	A	A	A	A	A	H	H	A	A	A	H	H	H	H	A	A	A	H	H	A	H	H	A	A	H
124	1	Tag_12772r	67.6	49	scaffold06219	1276	-	-	H	H	H	H	H	H	A	A	A	H	A	H	H	A	H	A	A	A	A	A	A	H	H	A	A	A	H	H	H	H	A	A	A	H	H	A	H	H	A	A	H
125	1	Tag_18666r	67.6	49	scaffold20549	2214	Chr05	53641661	H	H	H	H	H	H	A	A	A	H	A	H	H	A	H	A	A	A	A	A	A	H	H	A	A	A	H	H	H	H	A	A	A	H	H	A	H	H	A	A	H
126	1	Tag_3009r	67.6	49	scaffold00620	14075	Chr10	46642869	H	H	H	H	H	H	A	A	A	H	A	H	H	A	H	A	A	A	A	A	A	H	H	A	A	A	H	H	H	H	A	A	A	H	H	A	H	H	A	A	H
127	1	Tag_21931r	67.6	49	scaffold44118	3466	Chr01	26846997	H	H	H	H	H	H	A	A	A	H	A	H	H	A	H	A	A	A	A	A	A	H	H	A	A	A	H	H	H	H	A	A	A	H	H	A	H	H	A	A	H
128	1	Tag_15326r	67.6	49	scaffold10183	14169	Chr01	28473333	H	H	H	H	H	H	A	A	A	H	A	H	H	A	H	A	A	A	A	A	A	H	H	A	A	A	H	H	H	H	A	A	A	H	H	A	H	H	A	A	H
129	1	Tag_16205r	67.6	49	scaffold11851	5015	Chr01	12822214	H	H	H	H	H	H	-	A	A	H	A	H	H	A	H	-	A	A	-	-	A	H	H	A	A	-	H	H	H	H	A	A	A	H	H	-	H	H	A	A	H
130	1	Tag_12376r	68.7	49	scaffold05769	6843	Chr01	31661781	H	H	H	H	H	H	A	A	A	H	A	H	H	A	H	A	A	A	A	A	A	H	H	A	A	A	H	H	H	H	A	A	A	H	H	A	H	H	A	A	H
131	1	Tag_987	68.7	49	scaffold00178	80583	-	-	H	H	-	H	H	H	-	A	A	H	A	H	H	A	H	A	A	A	-	A	A	H	H	A	-	A	H	H	H	H	A	A	A	H	H	A	H	-	A	A	H
132	1	Tag_11192	68.7	50	scaffold04702	13649	-	-	H	H	H	H	H	H	A	A	A	H	A	H	H	A	H	A	A	A	A	A	A	H	H	A	A	A	H	H	H	H	A	A	A	H	H	A	H	H	A	A	H
133	1	Tag_16713	71.5	51	scaffold13183	2877	Chr02	43565469	H	H	H	H	H	H	A	A	A	H	A	-	H	-	H	A	A	A	A	A	A	H	H	A	A	A	H	H	H	H	A	A	A	H	H	A	H	H	A	A	H
134	1	Tag_814	71.5	51	scaffold00145	68883	-	-	H	H	H	H	H	H	A	A	A	H	A	H	H	A	H	A	A	A	A	A	A	H	H	A	A	A	H	H	H	H	A	A	A	H	H	A	H	H	A	A	H
135	1	Tag_16901	71.5	51	scaffold13720	5124	Chr03	65481371	H	H	H	H	H	H	A	A	A	H	A	H	H	A	H	A	A	A	A	A	A	H	H	A	A	A	H	H	H	H	A	A	A	H	H	A	H	H	A	A	H
136	1	Tag_24766	71.5	51	scaffold82701	646	Chr04	8979243	H	H	H	H	H	H	A	A	A	H	A	H	H	A	H	A	A	A	A	A	A	H	H	A	A	A	H	H	H	H	A	A	A	H	H	A	H	H	A	A	H
137	1	Tag_17355	71.5	51	scaffold15317	6796	Chr01	80618450	H	H	-	H	H	H	-	A	A	H	A	H	H	A	H	A	A	A	A	A	A	H	H	A	A	A	H	H	H	H	A	A	A	H	H	-	H	-	A	A	H
138	1	Tag_4632r	71.5	51	scaffold01150	64094	Chr05	956200	H	H	H	H	H	H	A	A	A	H	A	H	H	A	H	A	A	A	A	A	A	H	H	A	A	A	H	H	H	H	A	A	A	H	H	A	H	H	A	A	H
139	1	Tag_17917r	71.5	51	scaffold17424	1720	Chr02	67811375	H	H	H	H	H	H	A	A	A	H	A	H	H	A	H	A	A	A	A	A	A	H	H	A	A	A	H	H	H	H	A	A	A	H	H	A	H	H	A	A	H
140	1	Tag_13221r	71.5	51	scaffold06757	12010	Chr01	39246415	H	H	H	H	H	H	A	A	A	H	A	H	H	A	H	A	A	A	A	A	A	H	H	A	A	A	H	H	H	H	A	A	A	H	H	A	H	H	A	A	H
141	1	Tag_8723	71.7	51	scaffold03113	25982	Chr01	51590759	-	H	A	H	H	H	A	A	A	H	A	H	H	A	H	A	A	A	A	A	A	H	H	A	A	A	H	H	H	H	A	A	A	H	H	A	H	-	A	A	H
142	1	Tag_7723r	71.7	51	scaffold02541	16468	-	-	H	-	-	H	H	H	A	A	A	H	A	H	-	A	H	A	A	A	A	A	A	A	H	A	A	A	H	H	H	H	A	A	A	H	H	A	H	-	A	A	H
143	1	Tag_18983r	72	52	scaffold22275	4539	Chr01	80603788	H	H	H	H	H	H	A	A	A	H	A	H	H	A	H	A	A	A	A	A	A	H	H	A	A	A	H	H	H	H	A	A	A	H	H	A	H	H	A	A	H
144	1	Tag_7183r	73.1	53	scaffold02271	1309	-	-	H	H	H	H	H	H	A	A	A	H	A	H	H	A	H	A	A	A	A	A	A	H	H	A	A	A	H	H	H	H	A	A	A	H	H	A	H	H	A	A	H
145	1	Tag_9590r	73.1	53	scaffold03587	27266	-	-	H	H	H	H	H	H	A	A	A	H	A	H	H	A	H	A	A	A	A	A	A	H	H	A	A	A	H	H	H	H	A	A	A	H	H	A	H	H	A	A	H
146	1	Tag_5144r	73.7	54	scaffold01332	33395	-	-	H	H	H	H	H	H	A	A	A	H	A	H	H	A	H	A	A	A	A	A	A	H	H	A	A	A	H	H	H	H	A	A	A	H	H	A	H	H	A	A	H
147	1	Tag_9947r	73.7	54	scaffold03834	24310	Chr03	64937217	H	H	H	H	H	H	A	A	A	H	A	H	H	A	H	A	A	A	A	A	A	H	H	A	A	A	H	H	H	H	A	A	A	H	H	A	H	H	A	A	H
148	1	Tag_4478	73.7	55	scaffold01075	3855	Chr01	53108145	H	H	H	H	H	H	A	A	A	H	A	H	H	A	H	A	A	A	A	A	A	H	H	A	A	A	H	H	H	H	A	A	A	H	H	A	H	H	A	A	H
149	1	Tag_2130r	73.7	54	scaffold00413	44441	Chr01	55473215	H	H	H	H	H	H	A	A	A	H	A	H	H	A	H	A	A	A	A	A	A	H	H	A	A	A	H	H	H	H	A	A	A	H	H	A	H	H	A	A	H
150	1	Tag_2087	73.7	55	scaffold00398	81345	Chr04	68103430	H	H	H	H	H	H	A	A	A	H	A	H	H	A	H	A	A	A	A	A	A	H	H	A	A	A	H	H	H	H	A	A	A	H	H	A	H	H	A	A	H
151	1	Tag_9946	73.7	55	scaffold03834	24092	-	-	H	H	H	H	H	H	A	A	A	H	A	H	H	A	H	A	A	A	A	A	A	H	H	A	A	A	H	H	H	H	A	A	A	H	H	A	H	H	A	A	H
152	1	Tag_10456	76.4	56	scaffold04165	12509	Chr01	56199017	H	H	-	H	H	-	-	A	A	H	A	H	-	A	H	A	A	A	A	A	A	-	H	A	A	A	H	H	H	A	A	-	A	H	H	-	H	-	A	A	H
153	1	Tag_10459	76.4	56	scaffold04165	13078	Chr01	56199210	H	H	H	H	H	H	A	A	A	H	A	H	H	A	H	A	A	A	A	A	A	H	H	A	A	A	H	H	H	A	A	A	A	H	H	A	H	H	A	A	H
154	1	Tag_2700	76.4	56	scaffold00540	83975	Chr01	56385205	H	H	-	H	H	H	A	A	A	H	A	H	H	A	H	A	A	A	A	-	A	H	H	A	A	A	H	H	H	A	A	-	A	H	H	-	-	-	A	A	H
155	1	Tag_14426	76.4	56	scaffold08340	12738	Chr10	14694698	-	H	H	H	H	H	A	A	A	H	A	H	H	A	H	A	A	A	A	A	A	H	-	A	A	A	H	H	H	A	A	A	A	H	H	A	H	H	A	A	H
156	1	Tag_2696	76.4	56	scaffold00540	59201	Chr01	56409657	H	H	H	H	H	H	A	A	A	H	A	H	H	A	H	A	A	A	A	A	A	H	H	A	A	A	H	H	H	A	A	A	A	H	H	A	H	H	A	A	H
157	1	Tag_19257	76.4	56	scaffold23970	355	-	-	-	-	-	H	H	H	A	A	A	H	-	H	H	A	H	A	A	A	A	A	A	H	H	A	A	A	H	H	H	A	A	A	A	H	H	-	H	-	A	A	H
158	1	Tag_20698	76.4	56	scaffold33065	4136	Chr01	56751392	H	H	H	H	H	H	A	A	A	H	A	H	H	A	H	A	A	A	A	A	A	H	H	A	A	A	H	H	H	A	A	A	A	H	H	A	H	H	A	A	H
159	1	Tag_20644r	76.4	57	scaffold32889	3414	Chr01	56873366	H	H	H	H	H	H	A	A	A	H	A	H	H	A	H	A	A	A	A	A	A	H	H	A	A	A	H	H	H	A	A	A	A	H	H	A	H	H	A	A	H
160	1	Tag_22551r	76.4	57	scaffold49856	1151	Chr01	56987097	H	H	H	H	H	H	A	A	A	H	A	H	H	A	H	A	A	A	A	A	A	H	H	A	A	A	H	H	H	A	A	A	A	H	H	A	H	H	A	A	H
161	1	Tag_16439r	77	57	scaffold12376	2016	Chr01	57162308	H	H	H	H	H	H	A	A	A	H	A	H	H	A	H	A	A	A	A	A	A	H	H	A	A	A	H	H	H	A	A	A	A	H	H	A	H	H	A	A	H
162	1	Tag_7579	77	57	scaffold02460	10773	Chr01	57178601	H	H	H	H	H	H	A	A	A	H	A	H	H	A	H	A	A	A	A	A	A	H	H	A	A	A	H	H	H	A	A	A	A	H	H	A	H	H	A	A	H
163	1	Tag_16852	77.5	57	scaffold13600	10899	Chr01	57223428	H	H	H	H	H	H	A	A	A	H	A	H	H	A	H	A	A	A	A	A	A	H	H	A	A	A	H	H	H	A	A	A	A	H	H	A	H	H	A	A	H
164	1	Tag_14113r	77.5	57	scaffold07856	1441	Chr01	57283424	H	H	H	H	H	H	A	A	A	H	A	H	H	A	H	A	A	A	A	A	A	H	H	A	A	A	H	H	H	A	A	A	A	H	H	A	H	H	A	A	H
165	1	Tag_14114r	77.5	57	scaffold07856	10861	Chr01	57328631	H	H	H	H	H	H	A	A	A	H	A	H	H	A	H	A	A	A	A	A	A	H	H	A	A	A	H	H	H	A	A	A	A	H	H	A	H	H	A	A	H
166	1	Tag_11486r	77.5	57	scaffold04965	21994	Chr07	49511393	H	H	H	H	H	H	A	A	A	H	A	H	H	A	H	A	A	A	A	A	A	H	H	A	A	A	H	H	H	A	A	A	A	H	H	A	H	H	A	A	H
167	1	Tag_19258r	77.5	57	scaffold23970	2300	-	-	H	H	H	H	H	H	A	A	A	H	A	H	H	A	H	A	A	A	A	A	A	H	H	A	A	A	H	H	H	A	A	A	A	H	H	A	H	H	A	A	H
168	1	Tag_20305	78.1	58	scaffold30508	1235	Chr01	57814812	H	H	H	H	H	H	A	A	A	H	A	H	A	A	H	A	A	A	A	A	A	H	H	A	A	A	H	H	H	A	A	A	A	H	H	A	H	H	A	A	H
169	1	Tag_5906	78.1	58	scaffold01674	35362	Chr02	49526589	H	H	H	H	H	H	A	A	A	H	A	H	A	A	H	A	A	A	A	A	A	H	H	A	A	A	H	H	H	A	A	A	A	H	H	A	H	H	A	A	H
170	1	Tag_4047	78.7	59	scaffold00941	32053	Chr01	58062061	H	H	H	H	H	H	A	A	A	H	A	H	A	A	H	A	A	A	A	A	A	H	H	A	A	A	H	H	H	A	A	-	A	H	H	A	H	H	A	A	H
171	1	Tag_2333	78.7	59	scaffold00468	48869	Chr01	58091415	H	H	H	H	H	H	A	A	A	H	A	H	A	A	H	A	A	A	A	A	A	H	H	A	A	A	H	H	H	A	A	A	A	H	H	A	H	H	A	A	H
172	1	Tag_22614r	78.7	59	scaffold50562	2249	Chr01	58095267	H	H	H	H	H	H	A	A	A	H	A	H	A	A	H	A	A	A	A	A	A	H	H	A	A	A	H	H	H	A	A	A	A	H	H	A	H	H	A	A	H
173	1	Tag_16075	78.7	59	scaffold11469	5803	-	-	H	H	-	H	H	-	-	A	A	H	A	H	A	A	H	A	A	A	A	A	A	H	H	A	A	A	H	H	H	A	A	A	A	H	H	A	H	-	A	A	H
174	1	Tag_5995	81.4	60	scaffold01710	10184	-	-	H	H	H	H	H	H	A	A	A	H	A	H	A	A	H	A	A	A	A	A	A	H	H	A	A	A	H	H	H	A	A	A	A	H	H	A	H	H	A	A	H
175	1	Tag_20405r	83.6	61	scaffold31318	4764	Chr03	59042879	H	H	H	H	H	H	A	A	A	H	A	H	A	A	H	A	A	A	A	A	H	H	H	A	A	A	H	H	H	A	A	A	A	H	H	A	H	H	A	A	H
176	1	Tag_1798	83.6	61	scaffold00333	824	Chr01	78121856	H	H	H	H	H	H	A	A	A	H	A	H	A	A	H	A	A	A	A	A	H	H	H	A	A	A	H	H	H	A	A	A	A	H	H	A	H	H	A	A	H
177	1	Tag_12581	83.6	61	scaffold05963	19321	Chr01	59381383	H	H	H	H	H	H	A	A	A	H	A	H	A	A	H	A	A	A	A	A	H	H	H	A	A	A	H	H	H	A	A	A	A	H	H	A	H	H	A	A	H
178	1	Tag_1817	83.6	61	scaffold00333	29874	Chr01	59560242	H	H	H	H	H	H	A	A	A	H	A	H	A	A	H	A	A	A	A	A	H	H	H	A	A	A	H	H	H	A	A	A	A	H	H	A	H	H	A	A	H
179	1	Tag_1822	83.6	61	scaffold00333	76736	-	-	H	H	-	H	H	-	-	A	A	H	A	H	A	A	H	A	A	A	A	A	H	-	-	A	A	A	H	H	H	A	A	A	A	H	H	A	H	-	A	A	H
180	1	Tag_11168	83.6	61	scaffold04662	3356	Chr06	42494522	H	H	H	H	H	H	A	A	A	H	A	H	A	A	H	A	A	A	A	A	H	H	H	A	A	A	H	H	H	A	A	A	A	H	H	A	H	H	A	A	H
181	1	Tag_18011	84.7	62	scaffold17837	6140	Chr01	60043959	H	H	H	H	H	H	-	A	A	H	A	H	A	A	H	A	A	A	A	A	H	H	H	A	A	A	H	H	H	A	A	A	A	H	A	-	H	-	A	A	H
182	1	Tag_10820	84.7	62	scaffold04424	25425	Chr01	60098182	H	H	H	H	H	H	A	A	A	H	A	H	A	A	H	A	A	A	A	A	H	H	H	A	A	A	H	H	H	A	A	A	A	H	A	A	H	H	A	A	H
183	1	Tag_9197	84.7	62	scaffold03418	3325	Chr01	60185796	H	H	H	H	H	H	A	A	A	H	A	H	A	A	H	A	A	A	A	A	H	H	H	A	A	A	H	H	H	A	A	A	A	H	A	A	H	H	A	A	H
184	1	Tag_17251	84.7	62	scaffold14996	5542	-	-	H	H	H	H	H	H	A	A	A	H	A	H	A	A	H	A	A	A	A	A	H	H	H	A	A	A	H	H	H	A	A	A	A	H	A	A	H	H	A	A	H
185	1	Tag_22962	84.7	62	scaffold54150	1308	Chr01	60269209	H	H	H	H	H	H	A	A	A	H	A	H	A	A	H	A	A	A	A	A	H	H	H	A	A	A	H	H	H	A	A	A	A	H	A	A	H	H	A	A	H
186	1	Tag_9956	86.2	63	scaffold03845	21133	-	-	H	H	-	H	H	H	A	A	A	H	A	A	A	A	H	A	A	A	A	-	H	-	H	A	A	A	A	H	H	A	A	A	-	H	A	-	H	-	A	A	H
187	1	Tag_2624	86.9	64	scaffold00535	13064	Chr03	4147370	H	H	H	H	H	H	A	A	A	H	A	A	A	A	H	A	A	A	A	H	H	H	H	A	A	A	A	H	H	A	A	A	A	H	A	A	H	H	A	A	H
188	1	Tag_2651	86.9	64	scaffold00535	26149	Chr06	47552195	H	H	H	H	H	H	A	A	A	H	A	A	A	A	H	A	A	A	A	H	H	H	H	A	A	A	A	H	H	A	A	A	A	H	A	A	H	H	A	A	H
189	1	Tag_24326	86.9	64	scaffold73028	1598	Chr01	61131183	H	H	H	H	H	H	A	A	A	H	A	A	A	A	H	A	A	A	A	H	H	H	H	A	A	A	A	H	H	A	A	A	A	H	A	A	H	H	A	A	H
190	1	Tag_2653	86.9	64	scaffold00535	28572	Chr01	61330021	H	H	H	H	H	H	A	A	A	H	A	A	A	A	H	A	A	A	A	H	H	H	H	A	A	A	A	H	H	A	A	A	A	H	A	A	H	H	A	A	H
191	1	Tag_24438	86.9	64	scaffold75361	473	Chr01	61362937	H	H	H	H	H	H	A	A	A	H	A	A	A	A	H	A	A	A	A	H	H	H	H	A	A	A	A	H	H	A	A	A	A	H	A	A	H	H	A	A	H
192	1	Tag_24641	86.9	64	scaffold80548	488	-	-	H	H	H	H	H	H	A	A	A	H	A	A	A	A	H	A	A	A	A	H	H	H	H	A	A	A	A	-	H	A	A	A	A	H	A	A	H	H	A	A	H
193	1	Tag_4504	88.6	65	scaffold01079	42572	Chr01	61760077	H	H	H	H	H	H	A	A	A	H	A	A	A	A	H	A	A	A	A	H	H	H	H	A	A	A	A	H	H	A	A	A	A	H	A	A	H	H	A	A	H
194	1	Tag_6947r	88.6	65	scaffold02141	34503	-	-	H	H	H	H	H	H	A	A	A	H	A	A	A	A	H	A	A	A	A	H	H	H	H	A	A	A	A	H	H	A	A	A	A	H	A	A	H	H	A	A	H
195	1	Tag_24304r	88.6	65	scaffold72729	1756	Chr06	38194011	H	H	H	H	H	H	A	A	A	H	A	A	A	A	H	A	A	A	A	H	H	H	H	A	A	A	A	H	H	A	A	A	A	H	A	A	H	H	A	A	H
196	1	Tag_14483r	88.6	65	scaffold08399	14936	Chr01	62220784	H	H	-	H	H	-	A	A	A	H	A	A	A	A	H	A	A	A	A	H	H	H	H	A	A	A	A	H	H	A	A	A	A	H	A	A	H	H	A	A	H
197	1	Tag_24443r	91.4	66	scaffold75588	1640	Chr07	12632425	H	H	H	H	H	H	A	A	A	H	A	A	A	A	H	A	A	A	A	H	H	H	H	A	A	-	A	H	H	A	A	A	A	H	A	A	H	H	A	A	H
198	1	Tag_12449r	91.9	67	scaffold05824	4336	Chr01	68056926	H	H	H	H	H	H	A	A	A	A	A	A	A	A	H	A	A	A	A	H	H	H	H	A	A	A	A	H	H	A	A	A	A	H	A	A	H	H	A	A	H
199	1	Tag_22669	91.9	67	scaffold51405	1672	Chr07	64928523	H	H	H	H	H	H	A	-	A	A	A	A	A	A	H	A	A	-	A	H	H	H	H	A	A	A	A	H	-	A	A	A	A	H	A	A	H	H	A	A	H
200	1	Tag_4416	91.9	67	scaffold01055	54994	Chr01	62817814	H	H	H	H	H	H	A	A	A	-	A	A	A	A	H	A	A	A	A	H	H	H	H	A	A	A	A	H	H	A	A	A	A	H	A	A	H	-	A	A	H
201	1	Tag_3127	93	68	scaffold00646	54001	Chr01	60194048	H	H	H	H	H	H	A	A	A	A	A	A	A	A	H	A	A	A	A	H	H	H	H	A	A	A	A	H	H	A	A	A	A	H	A	A	H	H	A	A	H
202	1	Tag_3136r	93	68	scaffold00646	62920	Chr01	64299124	H	H	H	H	H	H	A	A	A	A	A	A	A	A	H	A	A	A	A	H	H	H	H	A	A	A	A	H	H	A	A	A	A	H	A	A	H	H	A	A	H
203	1	Tag_3822	93.5	68	scaffold00862	12432	-	-	H	H	-	H	H	H	A	A	A	A	A	A	A	A	H	A	A	A	A	H	H	H	H	A	A	A	A	H	H	A	A	A	A	H	A	A	H	H	A	A	H
204	1	Tag_6603r	95.8	69	scaffold01961	28751	Chr01	64059260	H	H	H	H	H	H	A	A	A	A	A	A	A	A	H	A	A	A	A	H	H	H	H	A	A	A	A	H	H	A	A	A	A	H	A	A	H	-	A	A	H
205	1	Tag_22202	96.3	70	scaffold46300	2472	Chr01	63963865	H	H	H	H	H	H	A	A	A	A	A	A	A	A	H	A	A	A	A	H	H	H	H	A	A	A	A	H	H	A	A	A	A	H	A	A	H	H	A	A	H
206	1	Tag_11003	97.4	71	scaffold04574	24187	Chr01	63854255	H	H	H	H	H	H	A	A	A	A	A	A	A	A	H	A	A	A	A	H	H	H	H	A	A	A	A	H	H	A	A	A	A	H	A	A	H	H	A	A	H
207	1	Tag_17209	98.5	72	scaffold14836	2295	-	-	H	H	H	H	H	H	A	A	A	A	A	A	A	A	H	A	A	A	A	H	H	H	H	A	A	A	A	H	H	A	A	A	A	H	A	A	H	H	A	A	H
208	1	Tag_21728	98.5	72	scaffold41418	1773	Chr01	64589854	H	-	H	H	H	H	A	A	A	-	A	A	A	A	H	A	A	A	A	H	H	H	H	A	A	A	A	H	H	A	A	-	A	H	A	A	H	H	A	A	H
209	1	Tag_11684r	98.5	72	scaffold05183	6449	Chr01	770443	H	H	H	H	H	H	A	A	A	A	A	A	A	A	H	A	A	A	A	H	H	H	H	A	A	A	A	H	H	A	A	A	A	H	A	A	H	H	A	A	H
210	1	Tag_17129r	98.5	72	scaffold14464	16825	Chr02	55343072	H	H	H	H	H	H	A	A	A	A	A	A	A	A	-	A	A	A	A	H	H	H	H	A	A	A	A	H	H	A	A	A	A	H	A	A	H	H	A	A	H
211	1	Tag_20068r	99	73	scaffold28862	2410	Chr01	64778841	H	H	H	H	H	H	A	A	A	A	A	A	A	A	H	A	A	A	A	H	H	H	H	A	A	A	A	H	H	A	A	A	A	H	A	A	H	H	A	A	H
212	1	Tag_19315	102.9	74	scaffold24383	4055	Chr01	65203341	H	H	H	H	H	H	H	A	H	A	A	A	A	A	H	A	A	A	A	H	H	H	H	A	H	A	A	H	H	A	A	A	A	H	A	A	H	H	A	H	H
213	1	Tag_2579	104	75	scaffold00525	63182	Chr01	65417379	H	H	-	H	H	H	H	A	H	A	A	A	A	A	H	A	A	A	A	H	H	H	H	A	H	A	A	H	H	A	A	A	A	H	A	A	H	H	A	H	H
214	1	Tag_16277	104.5	76	scaffold12034	346	-	-	H	H	H	H	H	H	H	A	H	A	A	A	A	A	H	A	A	A	A	H	H	H	H	A	H	A	A	H	H	A	A	A	A	H	A	A	H	H	A	H	H
215	1	Tag_9230	105.1	77	scaffold03427	13638	Chr01	66067735	H	H	H	H	H	H	H	A	H	A	A	A	A	A	H	A	A	A	A	H	H	H	H	A	H	A	A	H	H	A	A	A	A	H	A	A	H	H	A	H	H
216	1	Tag_13695r	105.1	78	scaffold07314	770	-	-	H	H	H	H	H	H	H	A	H	A	A	A	A	A	H	A	A	A	A	H	H	H	H	A	H	A	A	H	H	A	A	A	A	H	A	A	H	H	A	H	H
217	1	Tag_2249r	105.1	78	scaffold00443	30123	Chr01	67175038	H	H	H	H	H	H	H	A	H	A	A	A	A	A	H	A	A	A	A	H	H	H	H	A	H	A	A	H	H	A	A	A	A	H	A	A	H	H	A	H	H
218	1	Tag_21996r	105.1	78	scaffold44653	3400	Chr01	67261092	H	H	H	H	H	H	H	A	H	A	A	A	A	A	H	A	A	A	A	-	H	H	H	A	H	A	A	H	H	A	A	A	A	H	A	A	H	H	A	H	H
219	1	Tag_22946r	105.1	78	scaffold53924	1833	Chr01	67293769	H	H	H	H	H	H	H	A	H	A	A	A	A	A	H	A	A	A	A	H	H	H	H	A	H	A	A	H	H	A	A	A	A	H	A	A	H	H	A	H	H
220	1	Tag_18535r	105.6	79	scaffold19866	3462	Chr09	9895530	H	H	H	H	H	H	H	A	H	A	A	A	A	A	H	A	A	A	A	H	H	H	H	A	H	A	A	H	H	A	A	A	A	H	A	A	H	H	A	H	H
221	1	Tag_12570r	106.7	80	scaffold05953	20255	Chr01	67630592	H	H	H	H	H	H	H	A	H	A	A	A	A	A	H	A	A	A	A	H	H	H	H	A	H	A	A	H	A	A	A	A	A	H	A	A	H	H	A	H	H
222	1	Tag_21582r	106.7	80	scaffold39922	2290	Chr01	67687533	H	H	H	H	H	H	H	A	H	A	A	A	A	A	H	A	A	A	A	H	H	H	H	A	H	A	A	H	A	A	A	A	A	H	A	A	H	H	A	H	H
223	1	Tag_19832r	106.7	80	scaffold27507	6004	Chr01	67751711	H	H	H	H	H	H	H	A	H	A	A	A	A	A	H	A	A	A	A	H	H	H	H	A	H	A	A	H	A	A	A	A	A	H	A	A	H	H	A	H	H
224	1	Tag_16821r	107.2	81	scaffold13452	8234	-	-	H	H	H	H	H	H	H	A	H	A	A	A	A	A	H	A	A	A	A	H	H	H	H	A	H	A	A	H	A	A	A	A	A	H	A	A	H	H	A	H	H
225	1	Tag_17679r	108.3	82	scaffold16329	7684	Chr01	68070264	H	H	H	H	H	H	H	A	H	A	A	A	A	H	H	A	A	A	A	H	H	H	H	A	H	A	A	H	A	A	A	A	A	H	A	A	H	H	A	H	H
226	1	Tag_20136r	108.3	82	scaffold29208	998	Chr01	68161395	H	H	H	H	H	H	H	A	H	A	A	A	A	H	H	A	A	A	A	H	H	H	H	A	H	A	A	H	A	A	A	A	A	H	A	A	H	H	A	H	H
227	1	Tag_20141r	108.3	82	scaffold29208	2030	Chr01	68162170	H	H	H	H	H	H	H	A	H	A	A	A	A	H	H	A	A	A	A	H	H	H	H	A	H	A	A	H	A	A	A	A	A	H	A	A	H	H	A	H	H
228	1	Tag_21651r	111.6	83	scaffold40886	2239	Chr01	69397538	H	H	H	H	H	H	H	H	H	A	A	A	A	H	H	A	A	A	A	H	A	H	H	A	H	A	A	H	A	A	A	A	A	H	A	A	H	H	A	H	H
229	1	Tag_16143r	111.6	83	scaffold11665	13070	Chr01	69440937	H	H	H	H	H	H	H	H	H	A	A	A	A	H	H	A	A	A	A	H	A	H	H	A	H	A	A	H	A	A	A	A	A	H	A	A	H	-	A	H	H
230	1	Tag_24460r	111.6	83	scaffold75934	89	-	-	H	H	H	H	H	H	H	H	H	A	A	A	A	H	H	A	A	A	A	H	A	H	H	A	H	A	A	H	A	A	A	A	A	H	A	A	H	H	A	H	H
231	1	Tag_7820r	112.1	84	scaffold02576	22199	Chr01	69786270	H	H	H	H	H	-	H	H	H	A	A	A	A	H	H	A	A	A	A	H	A	H	H	A	H	A	A	H	A	A	A	A	A	H	A	A	H	-	A	H	H
232	1	Tag_14609r	113.2	85	scaffold08622	10344	-	-	H	H	H	H	H	H	H	H	H	A	A	A	A	H	H	A	A	A	A	H	A	H	H	A	H	A	A	H	A	A	A	A	A	H	A	A	H	H	A	H	H
233	1	Tag_16756r	114.9	86	scaffold13279	1794	Chr05	27285276	H	H	H	H	H	H	H	H	H	A	A	A	A	-	H	A	A	A	A	H	A	H	H	A	H	A	A	H	A	A	A	A	A	H	A	A	H	H	A	H	H
234	1	Tag_11654r	115.4	87	scaffold05143	23695	Chr01	70431650	H	H	H	H	H	H	H	H	H	A	A	A	A	H	H	A	A	A	A	H	A	H	H	A	H	A	A	H	A	A	A	A	A	H	A	A	H	H	A	H	H
235	1	Tag_17468r	115.9	88	scaffold15747	6554	Chr01	70709873	H	H	H	H	H	H	H	H	H	A	A	A	A	H	H	A	A	A	A	H	A	H	H	A	H	A	A	H	A	A	A	A	A	H	A	A	H	H	A	H	H
236	1	Tag_19397r	118.1	89	scaffold24883	1036	Chr01	71351897	H	H	H	A	H	H	H	H	H	A	A	A	A	H	H	A	A	A	A	H	A	A	H	A	H	A	A	H	A	A	A	A	A	H	A	A	H	-	A	H	H
237	1	Tag_15796r	119.8	90	scaffold10976	3460	Chr01	72074084	H	H	H	A	H	H	H	H	H	A	A	A	A	H	H	A	A	A	A	H	A	A	H	A	H	A	A	H	A	A	A	A	A	H	A	A	H	H	A	H	H
238	1	Tag_11463r	119.8	90	scaffold04950	11038	Chr01	72198029	H	H	H	A	H	H	H	H	H	A	A	A	A	H	H	A	A	A	A	H	A	A	H	A	H	A	A	H	A	A	A	A	A	H	A	A	H	H	A	H	H
239	1	Tag_15934r	119.8	90	scaffold111731	292	-	-	H	H	H	A	H	H	H	H	H	A	A	A	A	H	H	A	A	A	A	H	A	A	H	A	H	A	A	H	A	A	A	A	A	H	A	A	H	H	A	H	H
240	1	Tag_11606r	120.3	91	scaffold05104	2462	Chr01	72458129	H	H	H	A	H	H	H	H	H	A	A	A	A	H	H	A	A	A	A	H	A	A	H	A	H	A	A	H	A	A	A	A	A	H	A	A	H	H	A	H	H
241	1	Tag_23444r	122.5	92	scaffold61148	1210	Chr06	38193967	H	H	A	A	H	H	H	H	H	A	H	A	-	H	H	A	A	-	-	H	A	A	H	-	H	A	A	H	A	A	A	A	A	H	-	A	H	H	H	H	H
242	1	Tag_20373r	122.5	92	scaffold31215	4425	Chr01	72949485	H	H	A	A	H	H	H	H	H	A	H	A	A	H	H	A	A	A	A	H	A	A	H	A	H	A	A	H	A	A	A	A	A	H	A	A	H	H	H	H	H
243	1	Tag_13741r	122.5	92	scaffold07364	11971	Chr01	73023597	H	H	A	A	H	H	H	H	H	A	H	A	A	H	H	A	A	A	A	H	A	A	H	A	H	A	A	H	A	A	A	A	A	H	A	A	H	H	H	H	H
244	1	Tag_13939r	123.6	93	scaffold07653	9695	Chr01	73142502	H	H	A	A	H	H	H	H	H	A	H	A	A	H	H	A	A	A	A	H	A	A	H	A	H	A	A	H	A	A	A	A	A	H	A	A	H	H	H	H	H
245	1	Tag_3874r	123.6	93	scaffold00881	28989	Chr04	32801379	H	H	A	A	H	H	H	H	H	A	H	A	A	H	H	A	A	A	A	H	A	A	H	A	H	A	A	H	A	A	A	A	A	H	A	A	H	H	H	H	H
246	1	Tag_18609r	123.6	93	scaffold20147	1797	-	-	H	H	A	A	H	H	H	H	-	A	H	A	A	H	H	A	A	A	A	H	A	A	H	A	H	A	A	H	A	A	A	-	A	H	A	A	H	-	-	H	-
247	1	Tag_13479r	123.6	93	scaffold07108	14583	Chr01	73209419	H	H	A	A	H	H	H	H	H	A	H	A	A	H	H	A	A	A	A	H	A	A	H	A	H	A	A	H	A	A	A	A	A	H	A	A	H	H	H	H	H
248	1	Tag_25407r	123.6	93	scaffold98914	358	Chr01	73314141	H	H	-	A	H	H	H	H	H	A	H	A	A	H	H	A	A	A	A	H	A	-	H	A	H	A	A	H	A	A	A	A	A	H	A	A	H	-	H	H	H
249	1	Tag_20497r	124.2	94	scaffold31948	2491	Chr01	73511452	H	H	A	A	H	H	H	H	H	A	H	A	A	H	H	A	A	A	A	H	A	A	H	A	H	A	A	H	A	A	A	A	A	H	A	A	H	H	H	H	H
250	1	Tag_16849r	124.2	94	scaffold13595	750	Chr01	73558249	H	H	A	A	H	H	H	H	H	A	H	A	A	H	H	A	A	A	A	H	A	A	H	A	H	A	A	H	A	A	A	A	A	H	A	A	H	H	H	H	H
251	1	Tag_17717r	124.8	95	scaffold16538	8731	Chr01	73631469	H	H	A	A	H	H	H	H	H	A	H	A	A	H	H	A	A	A	A	H	A	A	H	A	H	A	A	H	A	A	A	A	A	H	A	A	H	H	H	H	H
252	1	Tag_9182r	125.9	96	scaffold03405	23795	Chr01	73660213	H	H	A	A	H	H	H	H	H	A	H	A	A	H	H	A	A	A	A	H	A	A	H	A	H	A	A	H	A	A	A	A	A	H	A	A	H	H	H	H	H
253	1	Tag_1785r	126.4	97	scaffold00332	108571	-	-	H	H	A	A	H	H	H	H	H	A	H	A	A	H	H	A	A	A	A	H	A	A	H	A	H	A	A	H	A	A	A	A	A	H	A	A	H	H	H	H	H
254	1	Tag_1780r	126.4	97	scaffold00332	11316	-	-	H	H	A	A	H	H	H	H	H	A	H	A	A	H	H	A	A	A	A	H	A	A	H	A	H	A	A	H	A	A	A	A	A	H	A	A	H	H	H	H	H
255	1	Tag_1784r	126.4	97	scaffold00332	37282	Chr06	48922164	H	H	A	A	H	H	H	H	H	A	H	A	A	H	H	A	A	A	A	H	A	A	H	A	H	A	A	H	A	A	A	A	A	H	A	A	H	H	H	H	H
256	1	Tag_17025r	126.4	97	scaffold14173	472	Chr01	73750634	H	H	-	A	H	H	H	H	H	A	H	A	A	H	H	A	A	A	A	H	A	A	H	A	H	A	A	H	A	A	A	A	A	H	A	A	H	A	H	H	H
257	1	Tag_23729r	126.4	97	scaffold64888	1836	Chr01	73816733	H	H	A	A	H	H	H	H	H	A	H	A	A	H	H	A	A	A	A	H	A	A	H	A	H	A	A	H	A	A	A	A	A	H	A	A	H	H	H	H	H
258	1	Tag_23227r	126.4	97	scaffold57838	1127	Chr01	73830850	H	H	A	A	H	H	H	H	H	A	H	A	A	H	H	A	A	A	A	H	A	A	H	A	H	A	A	H	A	A	A	A	A	H	A	A	H	H	H	H	H
259	1	Tag_9253r	127.5	98	scaffold03434	6507	Chr01	74009067	H	H	A	A	H	H	H	H	H	A	H	A	A	H	H	A	A	A	H	H	A	A	H	A	H	A	A	H	A	A	A	A	A	H	A	A	H	H	H	H	H
260	1	Tag_3955r	128	99	scaffold00923	5063	-	-	H	H	A	A	H	H	H	H	H	A	H	A	A	H	H	A	A	A	H	H	A	A	H	A	H	A	A	H	A	A	A	A	A	H	H	A	H	H	H	H	H
261	1	Tag_5593r	128	99	scaffold01541	8963	Chr01	74294738	H	H	A	A	H	H	H	H	H	A	H	A	A	H	H	A	A	A	H	H	A	A	H	A	H	A	A	H	A	A	A	A	A	H	H	A	H	H	H	H	H
262	1	Tag_7900r	128	99	scaffold02626	28916	Chr01	74369245	H	H	A	A	H	H	H	H	H	A	H	A	A	H	H	A	A	A	H	H	A	A	H	A	H	A	A	H	A	A	A	A	A	H	H	A	H	H	H	H	H
263	1	Tag_19731r	128	99	scaffold26794	3114	Chr01	74444151	H	H	A	A	H	H	H	H	H	A	H	A	A	H	H	A	A	A	H	H	A	A	H	A	H	A	A	H	A	A	A	A	A	H	H	A	H	H	H	H	H
264	1	Tag_10937r	128	99	scaffold04533	19349	Chr01	74663830	H	H	A	A	H	H	H	H	H	A	H	A	A	H	H	A	A	A	H	H	A	A	H	A	H	A	A	H	A	A	A	A	A	H	H	A	H	H	H	H	H
265	1	Tag_7683r	128	99	scaffold02521	26707	Chr01	75122317	H	H	A	A	H	H	H	H	H	A	H	A	A	H	H	A	A	A	H	H	A	A	H	A	H	A	A	H	A	A	A	A	A	H	H	A	H	H	H	H	H
266	1	Tag_23389r	129.1	100	scaffold60298	2341	Chr01	75181411	H	H	A	A	H	H	H	H	H	A	H	A	A	H	H	A	A	A	H	H	A	A	H	A	H	A	A	H	A	A	A	A	A	H	H	A	H	H	H	H	H
267	1	Tag_5270r	132.5	101	scaffold01383	27275	Chr01	76638233	H	H	-	A	H	H	-	H	H	A	H	A	A	H	H	A	A	H	H	H	A	-	H	A	H	A	A	H	A	A	A	-	A	A	H	-	-	-	H	H	H
268	1	Tag_10801r	134.1	102	scaffold04411	1560	Chr01	76722086	H	H	A	A	H	H	H	H	H	A	H	A	A	H	H	A	A	H	H	H	A	A	H	A	H	A	A	H	A	A	A	A	A	A	H	A	H	H	H	H	H
269	1	Tag_15830r	134.1	102	scaffold11013	9663	Chr01	76730641	H	H	A	A	H	H	H	H	H	A	H	A	A	H	H	A	A	H	H	H	A	A	H	A	H	A	A	H	A	A	A	A	A	A	H	A	H	H	H	H	H
270	1	Tag_7459r	134.7	103	scaffold02395	32447	Chr06	56250708	H	H	A	A	H	H	H	H	H	A	H	A	A	H	H	A	A	H	H	H	A	A	H	A	H	A	A	H	A	A	A	A	A	A	H	A	H	H	H	H	H
271	1	Tag_17178r	134.7	103	scaffold14662	9939	Chr01	77065978	H	H	A	A	H	H	H	H	H	A	H	A	A	H	H	A	A	H	H	H	A	A	H	A	H	A	A	H	A	A	A	A	A	A	H	A	H	H	H	H	H
272	1	Tag_17176r	134.7	103	scaffold14662	6674	Chr01	77068500	H	H	A	A	H	H	H	H	H	A	H	A	A	H	H	A	A	H	H	H	A	A	H	A	H	A	A	H	A	A	A	A	A	A	H	A	H	H	H	H	H
273	1	Tag_17173r	134.7	103	scaffold14662	3811	Chr01	77072210	H	H	A	A	H	H	H	H	H	A	H	A	A	H	H	A	A	H	H	H	A	A	H	A	H	A	A	H	A	A	A	A	A	A	H	A	H	H	H	H	H
274	1	Tag_25193r	134.7	103	scaffold93435	1172	-	-	H	H	A	A	H	H	H	H	H	A	H	A	A	H	H	A	A	H	H	H	A	A	H	A	H	A	A	H	A	A	A	A	A	A	H	A	H	H	H	H	H
275	1	Tag_2739r	134.7	103	scaffold00549	17592	-	-	H	H	A	A	H	H	H	H	H	A	H	A	A	H	H	A	A	H	H	H	A	A	H	A	H	A	A	H	A	A	A	A	A	A	H	A	H	H	H	H	H
276	1	Tag_21929r	134.7	103	scaffold44092	2787	Chr01	21623208	H	H	A	A	H	H	H	-	H	-	H	A	A	-	H	-	-	-	-	H	A	A	H	-	H	A	A	H	-	A	A	A	A	A	H	A	H	H	H	H	H
277	1	Tag_7479r	134.7	103	scaffold02403	34065	Chr01	77601227	H	H	A	A	H	H	H	H	H	A	H	A	A	H	H	A	A	H	H	H	A	A	H	A	H	A	A	H	A	A	A	A	A	A	H	A	H	H	H	H	H
278	1	Tag_8761r	135.8	104	scaffold03133	4662	Chr01	77824995	H	H	A	A	H	H	H	H	H	A	H	A	A	H	H	A	A	H	H	H	A	A	H	A	H	A	A	H	A	A	A	A	A	A	H	H	H	H	H	H	H
279	1	Tag_23777r	135.8	104	scaffold65585	423	Chr01	77904773	H	H	A	A	H	H	H	H	H	A	H	A	A	H	H	A	A	H	H	H	A	A	H	A	H	A	A	H	A	A	A	A	A	A	H	H	H	H	H	H	H
280	1	Tag_19050r	135.8	104	scaffold22683	7385	Chr01	78060500	H	H	A	A	H	H	H	H	H	A	H	A	A	H	H	A	A	H	H	H	A	A	H	A	H	A	A	H	A	A	A	A	A	A	H	H	H	H	H	H	H
281	1	Tag_21673r	135.8	104	scaffold41036	2730	Chr01	78071831	H	H	A	A	H	H	H	H	H	A	H	A	A	H	H	A	A	H	H	H	A	A	H	A	H	A	A	H	A	A	A	A	A	A	H	H	H	H	H	H	H
282	1	Tag_23307r	135.8	104	scaffold59591	1238	Chr07	5080166	H	H	A	A	H	H	H	H	H	A	H	A	A	H	H	A	A	H	H	H	A	A	H	A	H	A	A	H	A	A	A	A	A	A	H	H	H	H	H	H	H
283	1	Tag_19432r	136.4	105	scaffold25195	4220	Chr01	78113844	H	H	A	A	H	H	H	H	H	A	H	A	A	H	H	A	A	H	H	H	A	A	H	A	H	A	A	H	A	A	A	A	A	A	H	H	H	H	H	H	H
284	1	Tag_21058r	136.4	105	scaffold35635	2784	-	-	H	H	A	A	H	H	H	H	H	A	H	A	A	H	H	A	A	H	H	H	A	A	H	A	H	A	A	H	A	A	A	A	A	A	H	H	H	H	H	H	H
285	1	Tag_20104r	136.4	105	scaffold28993	1798	-	-	H	H	A	A	H	H	H	H	H	A	H	A	A	H	H	A	A	H	H	H	A	A	H	A	H	A	A	H	A	A	A	A	A	A	H	H	H	H	H	H	H
286	1	Tag_24698r	137	106	scaffold82047	1804	-	-	H	H	A	A	H	H	H	H	H	A	H	A	A	H	H	A	A	H	H	H	A	A	H	A	H	A	A	H	A	A	A	A	A	A	H	H	H	H	H	H	A
287	1	Tag_14642r	137	106	scaffold08681	3978	-	-	H	H	A	A	H	H	H	H	H	A	H	A	A	H	H	A	A	H	H	H	A	A	H	A	H	A	A	H	A	A	A	A	A	A	H	H	H	H	H	H	A
288	1	Tag_19340r	137	106	scaffold24505	2122	Chr05	623895	H	H	A	A	H	H	H	H	H	A	H	A	A	H	H	A	A	H	H	H	A	A	H	A	H	A	A	H	A	A	A	A	A	A	H	H	H	H	H	H	A
289	1	Tag_20638r	137.5	107	scaffold32824	5439	Chr01	78887457	H	H	A	A	H	H	H	H	H	A	H	A	A	H	H	A	A	H	H	H	A	A	H	A	H	A	A	H	A	A	A	A	A	A	H	H	H	H	H	H	A
290	1	Tag_16189r	140.3	108	scaffold11802	9202	Chr01	79241013	H	H	-	A	H	H	H	H	H	A	H	A	A	H	H	A	A	H	H	H	A	A	H	A	H	A	A	H	A	A	A	A	A	A	H	H	H	-	H	H	A
291	1	Tag_21162r	140.3	108	scaffold36705	4271	Chr01	79306478	H	H	A	A	H	H	H	H	H	A	H	A	A	H	H	A	A	H	H	H	A	A	H	A	H	A	A	H	A	A	A	A	A	A	H	H	H	H	H	H	A
292	1	Tag_16037r	140.3	108	scaffold113077	519	Chr01	79312076	H	H	A	A	H	H	H	H	H	A	H	A	A	H	H	A	A	H	H	H	A	A	H	A	H	A	A	H	A	A	A	A	A	A	H	H	H	H	H	H	A
293	1	Tag_11195r	140.3	108	scaffold04706	9412	Chr01	79326358	H	H	A	A	H	H	H	H	H	A	H	A	A	H	H	A	A	H	H	H	A	A	H	A	H	A	A	H	A	A	A	A	A	A	H	H	H	H	H	H	A
294	1	Tag_20799r	140.9	109	scaffold33803	1549	Chr01	79385310	H	H	A	A	H	H	H	H	H	A	H	A	A	H	H	A	A	H	H	H	A	A	H	A	H	A	A	H	A	A	A	A	A	A	H	H	H	H	H	H	A
295	1	Tag_19784r	140.9	109	scaffold27176	3038	Chr01	79388156	H	H	A	A	H	H	H	H	H	A	H	A	A	H	H	A	A	H	H	H	A	A	H	A	H	A	A	H	A	A	A	A	A	A	H	H	H	H	H	H	A
296	1	Tag_8317r	143.1	110	scaffold02834	23754	Chr01	80299752	H	A	A	A	H	H	H	H	H	A	H	A	A	H	H	A	A	H	H	H	A	A	H	A	H	A	A	H	A	A	A	A	A	A	H	H	H	H	H	H	A
1	2	Tag_21867r	0	1	scaffold43774	1780	Chr02	814275	H	A	A	H	A	A	H	A	H	A	A	H	A	A	H	H	H	A	A	A	H	A	A	A	H	A	A	A	A	H	A	H	H	A	H	A	H	A	A	H	H
2	2	Tag_399r	1.1	2	scaffold00055	112704	Chr09	3167019	H	A	A	H	A	A	H	A	H	A	A	H	A	A	H	H	H	A	A	A	H	A	A	A	H	A	A	A	A	H	A	H	H	A	H	A	H	A	A	H	H
3	2	Tag_409r	1.1	2	scaffold00055	116378	Chr01	67746151	H	A	A	H	A	A	H	A	H	A	A	H	A	A	H	H	H	A	A	A	H	A	A	A	H	A	A	A	A	H	A	H	H	A	H	A	H	A	A	H	H
4	2	Tag_19934r	4.4	3	scaffold28203	5071	Chr02	1206179	H	A	A	H	A	A	H	A	H	A	A	H	A	A	H	H	H	A	A	A	H	A	A	A	H	A	A	A	A	H	A	H	H	A	H	A	H	A	A	H	H
5	2	Tag_14615r	5.5	4	scaffold08632	8635	-	-	H	A	A	H	A	A	H	A	H	A	A	H	A	A	H	H	H	A	A	A	H	A	A	A	H	A	A	A	A	H	A	H	H	A	H	A	H	A	A	H	H
6	2	Tag_14619r	6	5	scaffold08632	17011	Chr02	1164464	H	A	A	H	A	A	H	A	H	A	A	H	A	A	H	H	H	A	A	A	H	A	A	A	H	A	A	A	A	H	A	H	H	A	H	A	H	A	A	H	H
7	2	Tag_11597r	8.2	6	scaffold05094	21627	-	-	A	A	A	H	A	A	H	A	H	A	A	H	A	A	H	H	H	A	A	A	H	A	A	A	H	A	A	A	A	H	A	H	H	A	H	A	H	A	A	H	H
8	2	Tag_20323r	9.9	7	scaffold30607	2256	Chr06	1414439	A	A	A	H	A	A	H	A	H	A	A	H	A	A	H	H	A	A	A	A	H	A	A	A	H	A	A	A	A	H	A	H	H	A	H	A	H	A	A	H	H
9	2	Tag_441r	11	8	scaffold00063	187455	-	-	A	A	A	H	A	A	H	A	H	A	A	H	A	A	H	H	A	A	A	A	A	A	A	A	H	A	A	A	A	H	A	H	H	A	H	A	H	A	A	H	H
10	2	Tag_434r	11	8	scaffold00063	103304	Chr05	68033157	A	A	A	H	A	A	H	A	H	A	A	H	A	A	H	H	A	A	A	A	A	A	A	A	H	A	A	A	A	H	A	H	H	A	H	A	H	A	A	H	H
11	2	Tag_18800r	11	8	scaffold21411	7388	Chr05	12877755	A	A	A	H	A	A	H	A	H	A	A	H	A	A	H	H	A	A	A	A	A	A	A	A	H	A	A	A	A	H	A	H	H	A	H	A	H	A	A	H	H
12	2	Tag_9454r	18.9	9	scaffold03514	1090	Chr02	2062429	A	H	A	A	A	A	H	A	H	H	A	H	A	A	H	H	A	A	A	A	A	A	A	A	H	A	A	A	A	H	A	H	H	A	H	A	H	A	A	H	H
13	2	Tag_8830r	19.4	10	scaffold03201	33168	-	-	A	H	A	A	A	A	H	H	H	H	A	H	A	A	H	H	A	A	A	A	A	A	A	A	H	A	A	A	A	H	A	H	H	A	H	A	H	A	A	H	H
14	2	Tag_12525r	19.9	11	scaffold05908	9270	Chr02	2512834	A	H	A	A	A	A	H	H	H	H	A	H	A	A	H	H	A	A	A	A	A	A	A	A	H	A	A	A	A	H	A	H	H	A	H	A	H	A	A	H	H
15	2	Tag_6283r	23.3	12	scaffold01829	11329	Chr02	2992204	A	H	A	A	A	A	H	H	H	H	A	A	A	A	H	H	A	A	A	A	A	A	H	A	H	A	A	A	A	H	A	A	H	A	H	A	H	A	A	H	H
16	2	Tag_23529r	24.9	13	scaffold62109	1854	-	-	A	H	A	A	A	A	H	H	H	H	A	A	A	A	H	H	A	A	A	A	A	A	H	A	H	A	A	A	A	H	A	A	H	A	H	H	H	A	A	H	H
17	2	Tag_3660r	28.8	14	scaffold00813	59060	Chr02	3251844	A	H	A	A	A	A	H	H	H	H	A	A	A	A	H	H	A	A	A	A	A	A	H	A	H	A	A	A	A	H	A	A	H	A	H	H	H	A	H	H	H
18	2	Tag_3654r	29.9	15	scaffold00813	13785	Chr02	3317679	A	H	-	A	A	A	H	H	H	H	A	A	A	A	H	H	A	A	A	A	A	A	H	A	H	A	A	A	A	H	A	A	H	A	H	H	H	-	H	H	H
19	2	Tag_15622r	31	16	scaffold10641	1907	Chr10	52485034	A	H	A	A	A	A	H	H	H	H	A	A	A	A	H	H	A	A	A	A	A	A	H	A	H	A	A	A	A	H	A	A	H	A	H	H	H	A	H	H	H
20	2	Tag_2841r	34.3	17	scaffold00577	49268	-	-	A	H	A	A	A	A	H	H	H	H	A	A	A	A	H	H	A	A	A	A	A	A	H	A	H	A	A	A	A	H	A	A	H	A	H	H	H	H	H	H	H
21	2	Tag_14528r	34.3	17	scaffold08426	10676	Chr03	4521482	A	H	A	A	A	A	H	H	H	H	A	A	A	A	H	H	A	A	A	A	A	A	H	A	H	A	A	A	A	H	A	A	H	A	H	H	H	H	H	H	H
22	2	Tag_6263r	36	18	scaffold01822	25582	-	-	A	H	A	A	A	A	H	H	H	H	A	A	A	A	H	A	A	A	A	A	A	A	H	A	H	A	A	A	A	H	A	A	H	A	H	H	H	H	H	H	H
23	2	Tag_4235r	36	18	scaffold00998	26247	Chr08	61219051	A	H	A	A	A	A	H	H	H	H	A	A	A	A	H	A	A	A	A	A	A	A	H	A	H	A	A	A	A	H	A	A	H	A	H	H	H	H	H	H	H
24	2	Tag_24186r	42.4	19	scaffold70832	995	-	-	A	H	A	A	H	H	-	H	A	A	A	A	A	A	H	A	A	A	A	A	-	A	-	A	A	A	H	A	H	H	A	-	H	A	H	-	H	-	H	H	-
25	2	Tag_20776r	44.8	20	scaffold33674	2491	Chr02	13447885	A	H	A	A	H	A	H	H	A	A	A	A	A	A	H	A	A	A	A	A	A	A	H	A	A	A	H	H	H	H	A	A	H	A	H	H	H	H	H	H	A
26	2	Tag_6484	48.1	21	scaffold01894	29261	Chr02	13717967	A	H	A	A	H	A	H	H	A	A	A	A	A	A	H	A	A	A	A	A	A	A	H	A	A	A	H	H	H	H	A	A	H	A	H	H	H	A	H	H	A
27	2	Tag_20229	48.1	21	scaffold30014	4957	Chr10	55786823	A	H	A	A	H	A	H	H	A	A	A	A	A	A	H	A	A	A	A	A	A	A	H	A	A	A	H	H	H	H	A	A	H	A	H	H	H	A	H	H	A
28	2	Tag_23941	48.1	21	scaffold68324	1342	Chr02	14137385	A	H	A	A	H	A	H	H	A	A	A	A	A	A	H	A	A	A	A	A	A	A	H	A	A	A	H	H	H	H	A	A	H	A	H	H	H	A	H	H	A
29	2	Tag_24862	48.1	21	scaffold85498	601	Chr02	70972289	A	H	A	A	H	A	H	H	A	A	A	A	A	A	H	A	A	A	A	A	A	A	H	A	A	A	H	H	H	H	A	A	H	A	H	H	H	A	H	H	A
30	2	Tag_21291	50.9	22	scaffold37612	178	Chr02	17984701	A	H	A	A	H	A	H	H	A	A	A	A	A	A	H	A	A	A	A	A	A	A	H	A	A	A	H	H	H	A	A	A	H	H	H	H	H	A	H	A	A
31	2	Tag_13481r	53.1	23	scaffold07110	17471	Chr01	5435277	A	H	A	A	H	A	H	H	A	A	A	A	A	A	H	A	A	A	A	A	A	A	H	A	A	A	H	H	H	A	A	A	H	H	H	H	H	A	H	A	A
32	2	Tag_12304r	53.1	23	scaffold05670	477	Chr05	10611836	A	H	-	A	H	A	H	H	A	A	A	A	A	A	H	A	A	A	A	A	A	A	H	A	A	A	H	H	H	A	A	-	H	H	H	-	H	-	H	A	A
33	2	Tag_3100r	54.8	24	scaffold00644	8290	Chr03	72596168	A	H	A	A	H	A	H	H	A	A	A	A	A	A	H	A	A	A	A	A	A	A	H	A	H	A	H	H	H	A	A	A	H	H	H	H	H	A	H	A	A
34	2	Tag_18001r	54.8	24	scaffold17813	1151	-	-	A	H	A	A	H	A	H	H	A	A	A	A	-	A	H	A	A	A	-	A	A	A	H	A	-	A	H	H	H	A	A	A	H	H	H	H	H	-	H	A	A
35	2	Tag_8021r	55.9	25	scaffold02692	6515	-	-	A	H	A	A	H	A	H	H	A	A	A	A	A	A	H	A	A	A	H	A	A	A	H	A	H	A	H	H	H	A	A	A	H	H	H	H	H	A	H	A	A
36	2	Tag_913	56.4	26	scaffold00162	41998	-	-	A	H	A	A	H	A	H	H	A	A	A	A	A	A	H	A	A	A	H	A	A	A	H	A	H	A	H	H	H	A	A	A	H	H	H	H	H	A	H	A	A
37	2	Tag_918	56.4	26	scaffold00162	72783	Chr09	46625919	A	H	A	A	H	A	H	H	A	A	A	A	A	A	H	A	A	A	H	A	A	A	H	A	H	A	H	H	H	A	A	A	H	H	H	H	H	A	H	A	A
38	2	Tag_1867	56.4	26	scaffold00347	55082	Chr05	7713043	A	H	A	A	H	A	H	H	A	A	A	A	A	A	H	A	A	A	H	A	A	A	H	A	H	A	H	H	H	A	A	A	H	H	H	H	H	H	H	A	A
39	2	Tag_2261	58.6	27	scaffold00447	82366	-	-	A	H	A	A	H	A	H	H	A	A	A	A	A	A	H	A	A	A	H	A	A	A	H	A	H	A	H	H	H	A	A	A	H	H	H	H	H	A	H	A	A
40	2	Tag_5837	60.3	28	scaffold01650	28900	-	-	A	A	A	A	H	A	H	H	A	A	A	A	A	A	H	A	A	A	H	A	A	A	H	A	H	A	H	A	H	A	A	A	H	H	H	H	H	A	H	A	A
41	2	Tag_23183r	60.3	28	scaffold57169	1120	Chr02	52055419	A	A	A	A	H	A	H	H	A	A	A	A	A	A	H	A	A	A	H	A	A	A	H	A	H	A	H	A	H	A	A	A	H	H	H	H	H	A	H	A	A
42	2	Tag_22465r	60.3	28	scaffold48894	3298	Chr02	52115671	A	A	A	A	H	A	H	H	A	A	A	A	A	A	H	A	A	A	H	A	A	A	H	A	H	A	H	A	H	A	A	A	H	H	H	H	H	A	H	A	A
43	2	Tag_22463	60.3	28	scaffold48894	1393	Chr02	52117120	A	A	A	A	H	A	H	H	A	A	A	A	A	A	H	A	A	A	H	A	A	A	H	A	H	A	H	A	H	A	A	A	H	H	H	H	H	A	H	A	A
44	2	Tag_13495	60.9	28	scaffold07137	2838	Chr02	53200611	A	A	A	-	H	A	H	H	A	A	A	A	A	A	-	A	A	A	H	A	-	A	H	A	H	A	H	A	H	A	A	-	H	H	-	H	H	A	H	-	A
45	2	Tag_8886	60.9	28	scaffold03225	6054	Chr02	53887209	A	A	A	A	H	A	H	H	A	A	A	A	A	A	H	A	A	A	H	A	A	A	H	A	H	A	H	A	H	A	A	A	H	H	H	H	H	A	H	A	A
46	2	Tag_17152	60.9	28	scaffold14513	1381	Chr09	31774260	A	A	A	A	H	A	H	H	A	A	A	A	A	A	H	A	A	A	H	A	A	A	H	A	H	A	H	A	H	A	A	A	H	H	H	H	H	A	H	A	A
47	2	Tag_25178	60.9	28	scaffold93045	464	Chr10	5876328	A	A	A	A	H	A	H	H	A	A	A	A	A	A	H	A	A	A	H	A	A	A	H	A	H	A	H	A	H	A	A	A	H	H	H	H	H	A	H	A	A
48	2	Tag_13699	61.4	28	scaffold07330	14596	-	-	A	A	A	A	H	A	H	H	A	A	A	A	A	A	H	A	A	A	H	A	A	A	H	A	H	A	H	A	H	A	A	A	H	H	H	H	H	A	H	A	A
49	2	Tag_4745r	61.4	28	scaffold01205	70539	Chr01	19189234	A	A	A	A	H	A	H	H	A	A	A	A	A	A	H	A	A	A	H	A	A	A	H	A	H	A	H	A	H	A	A	A	H	H	H	H	H	A	H	A	A
50	2	Tag_23482r	61.4	28	scaffold61630	653	Chr08	54051239	A	A	A	A	H	A	H	H	A	A	A	A	A	A	H	A	A	A	H	A	A	A	H	A	H	A	H	A	H	A	A	A	H	H	H	H	H	A	H	A	A
51	2	Tag_25183r	63.1	29	scaffold93328	196	-	-	A	A	A	A	H	A	H	H	A	A	A	A	A	A	H	A	A	A	H	A	H	A	H	A	H	A	H	A	H	A	A	A	H	H	H	H	H	-	H	A	A
52	2	Tag_1835r	63.1	29	scaffold00337	25408	Chr02	54492555	A	A	A	A	H	A	H	H	A	A	A	A	A	A	H	A	A	A	H	A	H	A	H	A	H	A	H	A	H	A	A	A	H	H	H	H	H	A	H	A	A
53	2	Tag_2111r	63.6	30	scaffold00409	49552	Chr03	57267175	A	A	A	A	H	A	H	H	A	A	A	A	A	A	H	A	A	A	H	A	H	A	H	A	H	A	H	A	H	A	A	A	H	H	H	H	H	A	H	A	A
54	2	Tag_15200r	65.8	31	scaffold100148	250	Chr02	56652442	A	A	A	A	H	A	H	H	A	A	A	A	A	A	H	A	A	A	H	A	H	A	H	A	H	A	H	A	H	A	A	A	H	H	H	H	H	A	H	A	A
55	2	Tag_6791r	70.3	32	scaffold02080	47562	Chr02	57183636	A	A	A	A	A	A	H	H	A	A	A	A	A	A	H	A	A	A	H	A	H	A	H	A	H	A	H	A	H	A	A	A	H	H	H	H	A	A	H	A	A
56	2	Tag_17477r	71.4	33	scaffold15819	10202	Chr02	57727653	A	A	A	A	A	A	H	H	A	A	A	A	A	A	H	A	A	A	H	A	H	-	H	A	H	A	A	A	H	A	A	-	H	H	H	H	A	-	H	A	A
57	2	Tag_15448r	71.4	33	scaffold103366	1137	Chr06	38194015	A	A	A	A	A	A	H	H	A	A	A	A	A	A	H	A	A	A	H	A	H	A	H	A	H	-	A	A	H	A	A	A	H	H	H	H	A	-	H	A	A
58	2	Tag_12336r	72.5	34	scaffold05720	9863	Chr03	58932176	A	A	A	A	A	A	H	H	A	A	A	A	A	A	H	A	A	A	H	A	H	A	H	A	H	A	A	A	H	A	A	A	H	H	A	H	A	A	H	A	A
59	2	Tag_22317r	72.5	34	scaffold47297	1327	Chr02	57894873	A	A	-	A	A	A	-	H	A	A	-	A	A	A	H	A	A	A	H	A	H	-	H	A	H	A	A	-	H	A	A	A	H	H	A	H	A	-	H	A	A
60	2	Tag_24329r	79.2	35	scaffold73169	1419	Chr07	4608448	A	A	H	-	A	A	H	H	-	A	A	-	-	H	H	A	H	A	H	A	H	-	H	A	H	A	A	A	H	A	-	-	H	H	-	H	A	A	H	-	-
61	2	Tag_8605r	79.2	35	scaffold03053	19931	Chr05	51806452	A	A	A	A	A	A	H	H	A	A	A	A	A	A	H	A	H	A	H	A	H	A	H	A	H	A	A	A	H	A	A	A	H	H	A	H	A	A	H	A	A
62	2	Tag_8876r	79.2	35	scaffold03220	36782	Chr02	59080059	A	A	A	A	A	A	H	H	A	A	A	A	A	A	H	A	H	A	H	A	H	A	H	A	H	A	A	A	H	A	A	A	H	H	A	H	A	A	H	A	A
63	2	Tag_4592r	79.8	36	scaffold01121	17951	-	-	A	A	A	A	A	A	H	H	A	A	A	A	A	A	H	A	H	A	H	A	H	A	H	A	H	A	A	A	H	A	A	A	H	H	A	H	A	A	H	A	A
64	2	Tag_13659r	79.8	36	scaffold07291	14127	Chr02	59164159	A	A	A	A	A	A	H	H	A	A	A	A	A	A	H	A	H	A	H	A	H	A	H	A	H	A	A	A	H	A	A	-	H	H	-	H	-	A	H	A	A
65	2	Tag_7166r	79.8	36	scaffold02249	23691	Chr03	68802255	A	A	-	A	A	A	H	H	A	A	A	A	A	A	H	A	H	A	H	A	H	-	H	A	H	A	A	A	H	A	A	A	H	H	A	H	A	A	H	A	A
66	2	Tag_23083r	80.9	37	scaffold55680	2023	-	-	A	A	H	A	A	A	H	H	A	A	A	A	A	A	H	A	H	A	H	A	H	A	H	A	H	A	A	A	H	A	A	A	H	H	A	H	A	A	H	A	A
67	2	Tag_14416r	81.5	38	scaffold08314	9817	Chr03	69692800	A	A	H	A	A	A	H	H	A	A	A	A	A	A	H	A	H	A	H	A	H	A	H	A	H	A	A	A	H	A	A	A	H	H	A	H	A	A	H	A	A
68	2	Tag_12864r	81.5	38	scaffold06299	16398	Chr07	914128	A	A	H	A	A	A	H	H	A	A	A	A	A	A	H	A	H	A	H	A	H	A	H	A	H	A	A	A	H	A	A	A	H	H	A	H	A	A	H	A	A
69	2	Tag_20965r	81.5	38	scaffold34913	3883	Chr02	60086091	A	A	H	A	A	A	H	H	A	A	A	A	A	A	H	A	H	A	H	A	H	A	H	A	H	A	A	A	H	A	A	A	H	H	A	H	A	A	H	A	A
70	2	Tag_20963r	81.5	38	scaffold34913	2309	Chr02	60086837	A	A	H	A	A	A	H	H	A	A	A	A	A	A	H	A	H	A	H	A	H	A	H	A	H	A	A	A	H	A	A	A	H	H	A	H	A	A	H	A	A
71	2	Tag_24847r	82.6	39	scaffold85123	1021	Chr02	60706840	A	A	H	A	A	A	H	H	A	A	A	A	A	A	H	A	H	A	H	A	H	A	H	A	H	A	A	A	H	A	A	A	H	H	A	H	A	A	H	A	A
72	2	Tag_18479r	85.5	40	scaffold19569	5038	Chr02	61924201	A	A	H	A	A	-	H	H	A	A	A	A	A	A	H	A	H	A	H	A	H	-	H	A	H	A	A	A	H	A	A	A	H	A	A	H	A	A	H	A	A
73	2	Tag_13736r	88.4	41	scaffold07358	14962	Chr07	65168054	A	A	H	A	A	A	H	H	A	A	A	A	A	A	H	A	H	A	H	A	H	A	H	A	H	A	A	A	H	H	A	A	H	A	A	H	A	A	H	A	A
74	2	Tag_14677r	88.4	41	scaffold08733	8351	Chr02	62626099	A	A	H	A	A	A	H	H	A	-	A	-	A	A	H	A	H	-	H	A	-	A	H	A	H	A	A	A	H	-	A	A	H	A	A	H	A	A	H	A	A
75	2	Tag_23935r	88.4	41	scaffold68129	981	-	-	A	A	-	A	A	A	H	H	A	A	A	A	A	A	H	A	H	A	H	A	H	A	H	A	H	A	A	A	H	H	A	A	H	A	A	-	A	-	H	A	A
76	2	Tag_24599r	88.4	41	scaffold78704	1111	Chr07	50156599	A	A	H	A	A	A	H	H	A	A	A	A	A	A	H	A	H	A	H	A	H	A	H	A	H	A	A	A	H	H	A	A	H	A	A	H	A	A	H	A	A
77	2	Tag_14649r	88.4	41	scaffold08689	13803	Chr01	3856923	A	A	H	A	A	A	H	H	A	A	A	A	A	A	H	A	H	A	H	A	H	A	H	A	H	A	A	A	H	H	A	A	H	A	A	H	A	A	H	A	A
78	2	Tag_17643r	91.2	42	scaffold16248	2748	Chr07	14397568	A	A	H	A	A	A	H	H	A	A	A	A	A	A	H	A	H	A	H	A	H	A	H	A	H	A	A	A	H	H	A	A	H	A	A	H	A	A	H	A	A
79	2	Tag_13093r	91.2	42	scaffold06629	19417	Chr02	62800553	A	A	-	A	A	A	H	H	A	A	A	A	A	A	H	A	H	A	H	A	H	A	H	A	H	A	A	A	H	H	A	A	H	A	A	H	A	A	H	A	A
80	2	Tag_4864r	91.7	43	scaffold01232	54664	Chr02	63061796	A	A	-	A	A	A	H	H	A	A	A	A	A	A	H	A	H	A	H	A	H	A	H	A	H	A	A	A	H	H	A	A	H	A	A	H	A	H	H	A	A
81	2	Tag_17391r	93.9	44	scaffold15407	6824	Chr06	51897418	A	A	-	A	A	A	H	H	A	A	A	A	A	A	H	A	H	H	H	A	H	A	H	A	H	A	A	A	H	H	A	H	H	A	A	H	A	A	H	A	A
82	2	Tag_25155	93.9	45	scaffold92315	541	Chr02	64120362	A	A	H	A	A	A	H	H	A	A	A	A	A	A	H	A	H	H	H	A	H	A	H	A	H	A	A	A	H	H	A	H	H	A	A	H	A	A	H	A	A
83	2	Tag_5491	93.9	45	scaffold01461	15650	Chr02	64582492	A	A	H	A	A	A	H	H	A	A	A	A	A	A	H	A	H	H	H	A	H	A	H	A	H	A	A	A	H	H	A	H	H	A	A	H	A	A	H	A	A
84	2	Tag_17389	93.9	45	scaffold15407	6730	Chr06	51897418	A	A	H	A	A	A	H	H	A	A	A	A	A	A	H	A	H	H	H	A	H	A	H	A	H	A	A	A	H	H	A	H	H	A	A	H	A	A	H	A	A
85	2	Tag_12838	93.9	45	scaffold06259	20820	Chr02	64742901	-	A	A	A	A	-	-	H	A	A	A	A	A	A	H	A	H	H	H	A	H	-	H	A	H	A	-	A	H	H	A	-	H	A	A	-	A	-	H	A	A
86	2	Tag_23607	94.5	46	scaffold63439	982	Chr02	64890569	A	A	H	A	A	A	H	H	A	A	A	A	A	A	H	A	H	H	H	A	H	A	H	A	H	A	A	A	H	H	A	H	H	A	A	H	A	A	H	A	A
87	2	Tag_21737	94.5	46	scaffold41632	1298	Chr02	64894216	A	A	H	A	A	A	H	H	A	A	A	A	A	A	H	A	H	H	H	A	H	A	H	A	H	A	A	A	H	H	A	H	H	A	A	H	A	-	H	A	A
88	2	Tag_15693	94.5	46	scaffold10822	3032	Chr02	65091106	A	A	H	A	A	A	H	H	A	A	A	A	A	A	H	A	H	H	H	A	H	A	H	A	H	A	A	A	H	H	A	H	H	A	A	H	A	A	H	A	A
89	2	Tag_14535r	94.5	46	scaffold08458	12443	Chr02	65421962	A	A	H	A	A	A	H	H	A	A	A	A	A	A	H	A	H	H	H	A	H	A	H	A	H	A	A	A	H	H	A	-	H	A	A	H	A	A	H	A	A
90	2	Tag_7957	94.5	46	scaffold02645	18580	Chr02	66818472	A	A	H	A	A	A	H	A	A	A	A	A	A	A	H	A	H	H	H	A	H	A	H	A	H	A	A	A	H	H	A	H	H	A	A	H	A	A	H	A	A
91	2	Tag_21286r	94.5	46	scaffold37571	3596	-	-	A	A	H	A	A	A	H	H	A	A	A	A	A	A	H	A	H	H	H	A	H	A	H	A	H	A	A	A	H	H	A	H	H	A	A	H	A	A	H	A	A
92	2	Tag_2118r	94.5	46	scaffold00411	38190	-	-	A	A	-	A	A	A	-	H	A	A	A	A	A	A	H	A	H	H	H	A	H	A	H	A	H	A	A	A	H	H	-	H	H	A	A	H	A	A	H	A	A
93	2	Tag_6487r	95.6	47	scaffold01895	55500	Chr02	65634083	A	A	H	A	A	A	H	H	A	-	A	A	A	-	H	A	H	H	H	A	-	A	H	A	H	A	A	A	H	H	A	H	H	A	A	H	A	A	H	A	A
94	2	Tag_6746r	95.6	47	scaffold02066	28225	Chr02	65692094	A	A	H	A	A	A	H	H	A	A	A	A	A	A	H	A	H	H	H	A	H	A	H	A	H	A	A	A	H	H	A	H	H	A	A	H	A	A	H	A	A
95	2	Tag_16504r	97.3	48	scaffold12543	2596	Chr02	66204323	A	A	-	A	A	A	-	H	A	A	A	A	A	A	H	A	H	H	H	A	H	-	H	A	H	A	A	A	H	H	A	-	H	A	A	H	A	-	H	A	A
96	2	Tag_22164r	97.3	48	scaffold45860	2764	Chr02	66290382	A	A	H	A	-	A	H	H	A	A	A	A	A	A	H	A	H	H	H	A	H	A	H	-	H	A	A	A	H	H	A	H	H	A	A	H	A	-	H	-	A
97	2	Tag_16505	97.3	48	scaffold12543	3988	-	-	A	A	H	A	A	A	H	H	A	A	A	A	A	A	H	A	H	H	H	A	H	A	H	A	H	A	A	A	H	H	A	H	H	A	A	H	A	A	H	A	A
98	2	Tag_13020r	97.9	49	scaffold06548	10171	Chr02	45984308	H	A	A	A	A	A	H	H	A	A	A	A	A	A	H	A	H	H	H	A	H	A	H	A	H	A	A	A	H	H	A	H	H	A	A	H	A	A	H	A	A
99	2	Tag_3408	97.9	49	scaffold00711	44415	Chr02	66453645	H	A	-	A	A	A	-	H	A	A	A	A	A	A	H	A	H	H	H	A	H	-	H	A	H	A	A	A	H	H	A	-	H	A	A	H	A	-	-	A	A
100	2	Tag_20239	97.9	49	scaffold30069	1764	Chr02	66569331	H	A	H	A	A	A	H	H	A	A	A	A	A	A	H	A	H	H	H	A	H	A	H	A	H	A	A	A	H	H	A	H	H	A	A	H	A	A	H	A	A
101	2	Tag_24590	97.9	49	scaffold78416	746	Chr02	66985291	H	A	H	A	A	A	H	H	A	A	A	A	A	A	H	A	H	H	H	A	H	A	H	A	H	A	A	A	H	H	A	H	H	A	A	H	A	A	H	A	A
102	2	Tag_23746	97.9	49	scaffold65029	1891	Chr02	66997819	H	A	H	A	A	A	H	H	A	A	A	A	A	A	H	A	H	H	H	A	H	A	H	A	H	A	A	A	H	H	A	H	H	A	A	H	A	A	H	A	A
103	2	Tag_14717r	97.9	49	scaffold08831	12919	-	-	H	A	H	A	A	-	H	H	A	A	A	A	A	A	H	A	H	H	H	A	H	-	H	A	H	A	A	A	H	H	A	-	H	A	A	H	A	-	-	A	A
104	2	Tag_18739r	100.1	50	scaffold20938	4428	Chr02	68099191	H	A	H	A	A	A	H	H	A	A	A	A	A	A	H	H	H	H	H	A	H	A	H	H	H	A	A	A	H	H	A	H	H	A	A	A	A	A	H	A	A
105	2	Tag_10313	100.1	50	scaffold04077	9528	Chr02	68311061	H	A	H	A	A	A	H	H	A	-	A	A	A	A	H	H	H	H	H	A	H	A	H	H	H	A	A	A	H	H	A	H	H	A	A	A	A	A	H	-	A
106	2	Tag_19193r	100.1	50	scaffold23589	2726	Chr02	68333063	H	A	H	A	A	A	H	H	A	A	A	A	A	A	H	H	H	H	H	A	H	A	H	H	H	A	A	A	H	H	A	H	H	A	A	A	A	A	H	A	A
107	2	Tag_23088r	100.1	50	scaffold55699	1318	Chr02	68348521	H	A	H	A	A	A	H	H	A	A	A	A	A	A	H	H	H	H	H	A	H	A	H	H	H	A	A	A	H	H	A	H	H	A	A	A	A	A	H	A	A
108	2	Tag_7106r	100.1	50	scaffold02213	37976	Chr02	68378395	H	A	H	A	A	A	H	H	A	A	A	A	A	A	H	H	H	H	H	A	H	A	H	H	H	A	A	A	H	H	A	H	H	A	A	A	A	-	H	A	A
109	2	Tag_8012r	100.1	50	scaffold02688	20298	Chr02	68488531	H	A	H	A	A	A	H	H	A	A	A	A	A	A	H	H	H	H	H	A	H	A	H	H	H	A	A	A	H	H	A	H	H	A	A	A	A	A	H	A	A
110	2	Tag_11303r	100.1	50	scaffold04779	19677	Chr02	68638116	H	A	H	A	A	A	H	H	A	A	A	A	A	A	H	H	H	H	H	A	H	A	H	H	H	A	A	A	H	H	A	H	H	A	A	A	A	A	H	A	A
111	2	Tag_11127	100.1	50	scaffold04658	14713	Chr02	68696748	H	A	H	A	A	A	H	H	A	A	A	A	A	A	H	H	H	H	H	A	H	A	H	H	H	A	A	A	H	H	A	H	H	A	A	A	A	A	H	A	A
112	2	Tag_22246r	100.1	50	scaffold46834	993	Chr02	68755211	H	A	H	A	A	A	H	H	A	A	A	A	A	A	H	H	H	H	H	A	H	A	H	H	H	A	A	A	H	H	A	H	H	A	A	A	A	A	H	A	A
113	2	Tag_8006	100.1	50	scaffold02688	8803	-	-	H	A	H	A	A	A	H	H	A	-	A	A	A	A	H	H	H	H	H	A	H	A	H	H	H	A	A	A	H	H	A	H	H	A	A	A	A	A	H	A	A
114	2	Tag_14739	102.3	51	scaffold08912	11693	Chr02	69153271	H	A	H	A	A	A	H	A	A	A	A	A	A	A	H	H	H	H	H	A	A	A	H	H	H	A	A	A	H	H	A	H	H	A	A	A	A	A	H	A	A
115	2	Tag_22767r	102.8	52	scaffold52121	375	Chr02	68756447	H	A	-	A	A	A	H	A	A	A	A	A	A	A	H	H	H	H	H	A	A	A	H	H	H	A	A	A	H	H	A	H	H	A	A	A	A	A	H	A	A
116	2	Tag_12923r	102.8	52	scaffold06398	2870	Chr02	69232125	H	A	H	A	A	A	H	A	A	A	A	A	A	A	H	H	H	H	H	A	A	A	H	H	H	A	A	A	H	H	A	H	H	A	A	A	A	A	H	A	A
117	2	Tag_7615r	103.9	53	scaffold02488	30766	Chr10	52434024	H	A	H	A	A	A	H	A	A	A	A	A	A	A	H	H	H	H	H	A	A	A	H	H	H	A	A	A	H	H	A	H	H	A	A	A	A	A	H	A	H
118	2	Tag_7583r	103.9	53	scaffold02466	35585	Chr02	69541000	H	A	H	A	A	A	H	A	A	A	A	A	A	A	H	H	H	H	H	A	A	A	H	H	H	A	A	A	H	H	A	H	H	A	A	A	A	A	H	A	H
119	2	Tag_18024	104.5	54	scaffold17892	9150	Chr02	69645977	H	A	H	A	A	A	H	A	A	A	A	A	A	A	H	H	H	H	H	A	A	A	H	H	H	A	A	A	H	H	A	H	H	A	A	A	A	A	H	A	H
120	2	Tag_16407	105.1	55	scaffold12347	4196	Chr02	69787686	H	A	H	A	A	A	H	A	A	A	A	A	A	A	H	H	H	H	H	A	A	A	H	H	H	A	A	A	H	H	A	H	H	A	A	A	A	A	H	A	H
121	2	Tag_16419	105.7	56	scaffold12347	4746	Chr09	55095184	H	A	H	A	A	A	H	A	A	A	A	A	A	A	H	H	-	-	H	A	A	A	H	H	H	A	A	A	H	H	A	H	H	A	A	A	A	A	H	A	H
122	2	Tag_14974r	106.3	57	scaffold09448	10423	Chr02	69799550	H	A	H	A	A	A	H	A	A	A	A	A	A	A	H	H	H	H	H	A	A	A	H	H	H	A	A	A	H	H	A	H	H	A	A	A	A	A	H	A	H
123	2	Tag_8048	106.3	57	scaffold02712	39354	Chr02	69915868	H	A	H	A	A	A	H	A	A	A	A	A	A	A	H	H	H	H	H	A	A	A	H	H	H	A	A	A	H	H	A	H	H	A	A	A	A	A	H	A	H
124	2	Tag_17328r	107.4	58	scaffold15241	4660	Chr02	70035347	H	A	H	A	A	A	H	A	A	A	A	A	A	A	H	H	H	H	H	A	A	A	H	H	H	A	A	A	H	H	A	H	H	A	A	A	A	A	H	-	H
125	2	Tag_3930r	107.6	58	scaffold00916	53193	Chr01	14013317	H	A	H	A	A	A	H	A	A	A	A	A	A	A	H	H	H	H	H	A	A	A	H	H	H	A	A	A	H	H	A	H	H	A	A	A	A	A	H	A	H
126	2	Tag_14773	107.6	58	scaffold08987	19094	Chr02	70089690	H	A	-	A	A	A	-	A	A	A	A	A	-	A	H	H	H	H	H	A	A	A	H	H	H	A	A	A	H	H	A	H	H	A	A	A	A	A	H	A	H
127	2	Tag_24429r	107.9	58	scaffold75045	699	Chr02	70414287	H	A	H	A	A	A	H	A	A	A	A	A	A	A	H	H	H	H	H	A	A	A	H	H	H	A	A	A	H	H	A	H	H	A	A	A	A	A	H	A	H
128	2	Tag_11575	108.4	59	scaffold05069	14323	Chr02	70492879	H	A	H	A	A	A	H	A	H	A	A	A	A	A	H	H	H	H	H	A	A	A	H	H	H	A	A	A	H	H	A	H	H	A	A	A	A	A	H	A	H
129	2	Tag_22708	110.1	60	scaffold51578	2804	Chr02	70781050	H	A	H	A	A	A	H	A	H	A	A	A	A	A	A	H	H	H	H	A	A	A	H	H	H	A	A	A	H	H	A	H	H	A	A	A	A	A	H	A	H
130	2	Tag_8076r	110.1	60	scaffold02716	8139	Chr02	70864471	H	A	H	A	A	A	H	A	H	A	A	A	A	A	A	H	H	H	H	A	A	A	H	H	H	A	A	A	H	H	A	H	H	A	A	A	A	A	H	A	H
131	2	Tag_7296	110.6	61	scaffold02323	2171	Chr02	70977016	H	A	H	A	A	A	H	A	H	A	A	A	A	A	A	H	H	H	H	A	A	A	H	H	H	A	A	A	H	H	A	H	H	A	A	A	A	A	H	A	H
132	2	Tag_22170	111.7	62	scaffold46031	397	Chr02	71462017	H	A	H	A	A	A	H	A	H	A	A	A	A	A	A	H	H	H	H	A	A	A	H	H	H	A	A	A	H	H	A	H	H	A	A	A	A	A	H	A	H
133	2	Tag_18674	111.7	62	scaffold20599	5957	Chr02	71512112	H	A	H	A	A	A	H	A	H	A	A	A	A	A	A	H	H	H	H	A	A	A	H	H	H	A	A	A	H	H	A	H	H	A	A	A	A	A	H	A	H
134	2	Tag_8802	112.3	63	scaffold03170	30792	Chr06	56580449	H	A	H	A	A	A	H	A	H	A	A	A	A	A	A	H	H	H	H	A	A	A	H	H	H	A	A	A	H	H	A	H	H	A	A	A	A	A	H	A	H
135	2	Tag_9689	112.9	64	scaffold03665	26483	Chr02	71946698	H	A	H	A	A	A	H	A	H	A	A	A	A	A	A	H	H	H	H	A	A	A	H	H	H	A	A	A	H	H	A	H	H	A	A	A	A	A	H	A	H
136	2	Tag_19045	112.9	64	scaffold22676	6553	Chr02	72010620	H	A	H	A	A	A	H	A	H	A	A	A	A	A	A	H	H	H	H	A	A	A	H	H	H	A	A	A	H	H	A	H	H	A	A	A	A	A	H	A	H
137	2	Tag_19043	112.9	64	scaffold22676	2405	Chr02	72014373	H	A	H	A	A	A	H	A	H	A	A	A	A	A	A	H	H	H	H	A	A	A	H	H	H	A	A	A	H	H	A	H	H	A	A	A	A	A	H	A	H
138	2	Tag_12695	114	65	scaffold06127	1269	Chr02	72255861	H	A	H	A	A	A	H	A	H	A	A	A	A	A	A	H	H	H	H	A	A	A	H	H	H	A	A	A	H	H	A	H	H	A	H	A	A	A	H	A	H
139	2	Tag_24361	114	65	scaffold73759	956	-	-	H	A	H	A	A	A	H	A	H	A	A	A	A	A	A	H	H	H	H	A	A	A	H	H	H	A	A	A	H	H	A	H	H	A	H	A	A	A	H	A	H
140	2	Tag_18790	114.6	66	scaffold21344	6446	Chr02	72372920	H	A	H	A	A	A	H	A	H	A	A	A	A	A	A	H	H	H	H	A	A	A	H	H	H	A	A	A	H	H	A	H	H	A	H	A	A	A	H	A	H
141	2	Tag_12138	114.6	66	scaffold05532	12301	Chr02	72465863	H	A	H	A	A	A	H	A	H	A	A	A	A	A	A	H	H	H	H	A	A	A	H	H	H	A	A	A	H	H	A	H	H	A	H	A	A	A	H	A	H
142	2	Tag_7600	114.6	66	scaffold02472	15206	Chr02	72601802	H	A	H	A	A	A	H	A	H	A	A	A	A	A	A	H	H	H	H	A	A	A	H	H	H	A	A	A	H	H	A	H	H	A	H	A	A	A	H	A	H
143	2	Tag_7602r	114.6	66	scaffold02472	32153	Chr02	72622456	H	A	-	A	A	A	-	A	H	A	A	A	A	A	A	H	H	H	H	A	A	A	H	H	H	A	A	A	H	H	A	H	H	A	H	A	A	A	H	A	H
144	2	Tag_16823r	114.6	66	scaffold13482	1604	Chr02	72660450	H	A	H	A	A	A	H	A	H	A	A	A	A	A	A	H	H	H	H	A	A	A	H	H	H	A	A	A	H	H	A	H	H	A	H	A	A	A	H	A	H
145	2	Tag_20769	114.6	66	scaffold33651	4566	Chr02	72705794	H	A	H	A	A	A	H	A	H	A	A	A	A	A	A	H	H	H	H	A	A	A	H	H	H	A	A	A	H	H	A	H	H	A	H	A	A	A	H	A	H
146	2	Tag_8776r	114.6	66	scaffold03146	24353	Chr02	72787931	H	A	H	A	A	A	H	A	H	A	A	A	A	-	A	H	H	H	-	A	A	A	H	H	H	A	A	A	H	H	A	H	H	A	H	A	A	A	H	-	H
147	2	Tag_24256r	114.6	66	scaffold72143	2098	-	-	H	A	-	A	A	A	H	A	H	A	A	A	A	A	A	H	-	H	H	A	A	A	-	H	H	A	A	A	H	H	-	H	H	A	H	-	A	-	H	A	H
148	2	Tag_1616r	116.3	67	scaffold00300	62490	Chr02	72976527	H	A	H	A	A	A	H	A	H	A	A	A	A	A	A	H	H	H	H	A	A	A	H	H	H	A	A	A	H	H	A	H	H	A	H	A	A	A	H	A	H
149	2	Tag_24894	116.3	67	scaffold85741	458	Chr02	73379064	H	A	H	A	A	A	H	A	H	A	A	A	A	A	A	H	H	H	H	A	A	A	H	H	H	A	A	A	H	H	A	H	H	A	H	A	A	A	H	A	H
150	2	Tag_14308r	116.9	68	scaffold08166	15279	Chr02	73718337	H	A	-	A	A	-	H	A	H	A	A	A	A	A	A	H	H	H	H	A	A	A	H	H	H	A	A	A	H	H	A	H	H	A	H	A	A	A	H	A	H
151	2	Tag_25107r	116.9	68	scaffold91589	1144	Chr02	73743484	H	A	H	A	A	A	H	A	H	A	A	A	A	A	A	H	H	H	H	A	A	A	H	H	H	A	A	A	H	H	A	H	H	A	H	A	A	A	H	A	H
152	2	Tag_14307r	116.9	68	scaffold08166	12994	Chr10	4302934	H	A	H	A	A	A	H	A	H	A	A	A	A	A	A	H	H	H	H	A	A	A	H	H	H	A	A	A	H	H	A	H	H	A	H	A	A	A	H	A	H
153	2	Tag_18985r	116.9	68	scaffold22364	7171	Chr06	58433257	H	A	H	A	A	A	H	A	H	A	A	A	A	A	A	H	H	H	H	A	A	A	H	H	H	A	A	A	H	H	A	H	H	A	H	A	A	A	H	A	H
154	2	Tag_5329	116.9	68	scaffold01416	50996	-	-	H	A	H	A	A	A	H	A	H	A	A	A	A	A	A	H	H	-	H	A	A	A	H	H	H	A	A	A	H	H	A	H	H	A	H	A	A	A	H	A	H
155	2	Tag_16110	117.5	69	scaffold11600	4327	Chr02	695142	H	A	H	A	A	A	H	A	H	A	A	A	A	A	A	H	H	H	H	A	A	A	H	H	H	A	A	A	H	H	A	H	H	A	H	A	A	A	H	A	H
156	2	Tag_25050	118.1	70	scaffold89013	272	Chr06	43501472	H	A	H	A	A	A	H	A	H	A	A	A	A	A	A	H	H	H	H	A	A	A	H	H	H	A	A	A	H	H	A	H	H	A	H	A	A	A	H	A	H
157	2	Tag_22324r	118.1	70	scaffold47422	2351	Chr02	74345038	H	A	H	A	A	A	H	A	H	A	A	A	A	A	A	H	H	H	H	A	A	A	H	H	H	A	A	A	H	H	A	H	H	A	H	A	A	A	H	A	H
158	2	Tag_13881r	118.1	70	scaffold07602	15839	Chr02	74690454	H	A	H	A	A	A	H	A	H	A	A	A	A	A	A	H	H	H	H	A	A	A	H	H	H	A	A	A	H	H	A	H	H	A	H	A	A	A	H	A	H
159	2	Tag_18793r	119.8	71	scaffold21370	3729	Chr02	75050946	H	A	H	A	A	A	H	A	H	A	A	A	A	A	A	H	H	H	H	A	A	A	H	H	H	A	A	H	H	H	A	H	H	A	H	A	A	A	H	A	H
160	2	Tag_5694r	119.8	71	scaffold01584	19928	Chr02	75166406	H	A	H	A	A	A	H	A	H	A	A	A	A	A	A	H	H	H	H	A	A	A	H	H	H	A	A	H	H	H	A	H	H	A	H	A	A	A	H	A	H
161	2	Tag_9937r	119.8	71	scaffold03815	26697	Chr03	3782732	H	A	H	A	A	A	H	A	H	A	A	A	A	A	A	H	H	H	H	A	A	A	H	H	H	A	A	H	H	H	A	H	H	A	H	A	A	A	H	A	H
162	2	Tag_7952r	120.3	72	scaffold02643	8225	Chr02	75272224	H	A	H	A	A	A	H	A	H	A	A	A	A	A	A	H	H	H	H	A	A	A	H	H	H	A	A	H	H	H	A	H	H	A	H	A	A	A	H	A	H
163	2	Tag_7522	121.4	73	scaffold02423	34651	-	-	H	A	H	A	A	A	H	A	H	A	A	A	A	A	A	H	H	H	H	A	A	A	H	H	H	A	A	H	H	H	A	H	H	A	H	A	A	A	H	A	H
164	2	Tag_16179	121.4	73	scaffold11762	12798	Chr02	75759918	H	A	H	A	A	A	H	A	H	A	A	A	A	A	-	H	H	H	H	A	A	A	H	H	-	A	A	H	H	H	A	H	H	A	H	A	A	-	H	A	H
165	2	Tag_21655	121.4	73	scaffold40932	1034	Chr02	75804718	H	A	H	A	A	A	H	A	H	-	A	A	A	A	A	H	H	H	H	A	-	A	H	H	H	A	-	H	H	H	A	H	H	A	H	A	A	A	H	A	H
166	2	Tag_21027	121.4	73	scaffold35384	4091	Chr02	75949337	H	A	H	A	A	A	H	A	H	A	A	A	A	A	A	H	H	H	H	A	A	A	H	H	H	A	A	H	H	H	A	H	H	A	H	A	A	-	H	A	H
167	2	Tag_6082	121.9	74	scaffold01739	35257	Chr02	76028259	H	A	H	A	A	A	H	A	H	A	A	A	A	A	A	H	H	H	H	A	A	A	H	H	H	A	A	H	H	H	A	H	H	A	H	A	A	A	H	A	H
168	2	Tag_8373r	123	75	scaffold02863	23707	-	-	H	A	H	A	A	A	H	A	H	A	A	A	A	A	A	H	H	H	H	A	A	A	H	H	H	A	A	H	H	H	A	H	H	A	H	A	A	A	H	A	H
169	2	Tag_19373r	123.5	76	scaffold24822	3674	Chr02	76096018	H	A	H	A	A	A	H	A	H	A	A	A	A	A	A	H	H	H	H	A	A	A	H	H	H	A	A	H	H	H	A	H	H	A	H	A	A	A	H	A	H
170	2	Tag_22304r	124.6	77	scaffold47201	1693	Chr08	1083145	H	A	H	A	A	A	H	A	H	A	A	A	A	A	A	H	H	H	H	A	A	A	H	H	H	A	A	H	H	H	A	H	H	A	H	A	A	A	H	A	H
171	2	Tag_25205r	124.6	77	scaffold93803	1097	Chr04	6484526	H	A	H	A	A	A	H	A	H	A	A	A	A	A	A	H	H	H	H	A	A	A	H	H	H	A	A	H	H	H	A	H	H	A	H	A	A	A	H	A	H
172	2	Tag_4760	124.6	77	scaffold01215	63955	-	-	H	A	H	A	A	A	H	A	H	A	A	A	A	A	A	H	H	H	H	A	A	A	H	H	H	A	A	H	H	H	A	H	H	A	H	A	A	A	H	A	H
173	2	Tag_20538	125.7	78	scaffold32207	2109	Chr09	12674399	H	A	H	A	A	A	H	A	H	A	A	A	A	A	A	H	H	H	H	A	A	A	H	H	H	H	A	H	H	H	A	H	H	A	H	A	A	A	H	A	H
174	2	Tag_19098	125.7	78	scaffold23038	6058	Chr02	76740513	H	A	H	A	A	A	H	A	H	A	A	A	A	A	A	H	H	H	H	A	A	A	H	H	H	H	A	H	H	H	A	H	H	A	H	A	A	A	H	A	H
175	2	Tag_17888	125.7	78	scaffold17237	421	Chr06	57105516	H	A	H	A	A	A	H	A	H	A	A	A	A	A	A	H	H	H	H	A	A	A	H	H	H	H	A	H	H	H	A	H	H	A	H	A	A	A	H	A	H
176	2	Tag_7697r	126.8	79	scaffold02532	4752	Chr02	77029086	H	A	H	A	A	A	H	A	H	A	A	A	A	A	A	H	H	H	H	A	A	A	H	H	H	H	A	H	H	H	A	H	H	A	H	A	A	A	H	A	H
177	2	Tag_9442r	127.3	80	scaffold03505	15496	Chr02	77579586	H	A	H	A	A	A	H	A	H	A	A	A	A	A	A	H	H	H	H	A	A	A	H	H	H	H	A	H	H	H	A	H	H	A	H	A	A	A	H	A	H
1	3	Tag_6557r	0	1	scaffold01928	41070	Chr04	42194066	H	H	A	H	A	H	H	A	H	H	H	A	A	A	H	A	A	A	A	H	A	H	A	H	H	A	A	A	H	H	H	A	H	A	A	H	A	H	H	A	H
2	3	Tag_25414r	0	1	scaffold99234	619	Chr03	2064964	H	H	A	H	A	H	H	A	H	H	H	A	A	A	H	A	A	A	A	H	A	H	A	H	H	A	A	A	H	H	H	A	H	A	A	H	A	H	H	A	H
3	3	Tag_11875	1.7	2	scaffold05328	18626	Chr03	2222251	H	H	A	H	A	H	H	A	H	H	H	A	A	A	H	A	A	A	A	H	A	H	A	H	H	A	A	A	H	H	H	A	H	A	A	H	A	H	H	A	H
4	3	Tag_18296	2.2	3	scaffold18540	1118	Chr03	2272013	H	H	A	H	A	H	H	A	H	H	H	A	A	A	H	A	A	A	A	H	A	H	A	H	H	A	A	A	H	H	H	A	H	A	A	H	A	H	H	A	H
5	3	Tag_23222	3.9	4	scaffold57776	1937	Chr03	2492036	H	H	A	H	A	H	H	A	H	H	H	A	A	A	H	A	A	A	A	H	A	H	A	H	H	A	A	A	H	H	H	A	H	A	A	H	A	H	H	A	H
6	3	Tag_21734	3.9	4	scaffold41599	4189	Chr03	2502413	H	H	A	H	A	H	H	A	H	H	H	A	A	A	H	A	A	A	A	H	A	H	A	H	H	A	A	A	H	H	H	A	H	A	A	H	A	H	H	A	H
7	3	Tag_13573	6.1	5	scaffold07214	12838	Chr03	2585459	H	H	A	H	A	H	H	A	H	H	H	A	A	A	H	A	A	A	A	H	A	H	A	H	H	A	H	A	H	H	H	A	H	A	A	H	A	H	H	A	H
8	3	Tag_13558r	6.1	5	scaffold07214	9143	Chr03	2590495	H	H	A	H	A	H	H	A	H	H	H	A	A	A	H	A	A	A	A	H	A	H	A	H	H	A	H	A	H	H	H	A	H	A	A	H	A	H	H	A	H
9	3	Tag_13777r	6.6	6	scaffold07456	9450	Chr03	2735365	H	H	A	H	A	H	H	A	H	H	H	A	A	A	H	A	A	A	A	H	A	H	A	H	H	A	H	A	H	H	H	A	H	A	A	H	A	H	H	A	H
10	3	Tag_5073r	9.9	7	scaffold01312	22606	Chr03	2967552	H	H	H	H	A	H	H	A	H	H	H	H	A	A	H	A	A	A	A	H	A	H	A	H	H	A	H	A	H	H	H	A	H	A	A	H	A	H	H	A	H
11	3	Tag_5079r	9.9	7	scaffold01312	56518	-	-	H	H	H	H	A	H	H	A	H	H	H	H	A	A	H	A	A	A	A	H	A	H	A	H	H	A	H	A	H	H	H	A	H	A	A	H	A	H	H	A	H
12	3	Tag_19202	9.9	7	scaffold23621	5046	Chr03	3040252	H	H	H	H	A	H	H	A	H	H	H	H	A	A	H	A	A	A	A	H	A	H	A	H	H	A	H	A	H	H	H	A	H	A	A	H	A	H	H	A	H
13	3	Tag_19921r	13.8	8	scaffold28170	4341	Chr03	3379435	H	H	H	H	A	H	H	A	H	H	H	H	A	A	H	A	A	A	A	A	A	H	A	H	H	A	H	A	H	H	H	A	H	A	A	H	A	H	H	A	H
14	3	Tag_18099r	13.8	8	scaffold18010	6257	Chr03	3392409	H	H	H	H	A	H	H	A	H	H	H	H	A	A	H	A	A	A	A	A	A	H	A	H	H	A	H	A	H	H	H	A	H	A	A	H	A	H	H	A	H
15	3	Tag_18773r	14.4	9	scaffold21176	4946	Chr01	5436038	H	H	H	H	A	H	H	A	H	H	H	H	A	A	H	A	H	A	A	A	A	H	A	H	H	A	H	A	H	H	H	A	H	A	A	H	A	H	H	A	H
16	3	Tag_16944r	14.9	10	scaffold13929	10459	Chr03	3706004	H	H	-	H	A	H	H	A	H	H	H	H	A	A	H	A	H	A	-	A	A	-	A	H	H	A	H	A	H	-	-	-	H	A	A	H	A	-	H	A	H
17	3	Tag_22785	16	11	scaffold52499	1438	Chr03	4240122	H	H	H	H	A	H	H	A	H	H	H	H	A	A	H	A	H	A	A	A	A	H	A	H	H	A	H	A	H	H	H	A	H	A	A	H	A	H	H	A	H
18	3	Tag_7978	16	11	scaffold02656	39134	Chr03	4242626	H	H	H	H	A	H	H	A	H	H	H	H	A	A	H	A	H	A	A	A	A	H	A	H	H	A	H	A	H	H	H	A	H	A	A	H	A	H	H	A	H
19	3	Tag_23823	19.9	12	scaffold66252	1961	Chr07	5080510	H	H	H	H	A	H	H	A	H	H	H	H	A	A	H	A	H	A	A	A	A	H	A	H	H	A	H	A	H	H	H	A	H	A	A	H	A	H	H	A	H
20	3	Tag_21400	19.9	12	scaffold38279	2291	Chr03	6159610	H	H	H	H	A	H	H	A	H	H	H	H	A	A	H	A	H	A	A	A	A	H	A	H	H	A	H	A	H	H	H	A	H	A	A	H	A	H	H	A	H
21	3	Tag_14365	19.9	12	scaffold08211	11355	Chr03	6190461	H	H	H	H	A	H	H	A	H	H	H	H	A	A	H	A	H	A	A	A	A	H	A	H	H	A	H	A	H	H	H	A	H	A	A	H	A	H	H	A	H
22	3	Tag_20650	19.9	12	scaffold32993	4880	Chr03	6362037	H	H	-	H	A	-	H	A	H	H	H	H	-	A	H	A	H	A	A	A	A	H	A	H	H	A	H	A	H	H	H	A	H	A	A	H	A	-	H	A	H
23	3	Tag_24785	19.9	12	scaffold83141	742	Chr03	6411838	H	H	H	H	A	H	H	A	H	H	H	H	A	A	H	A	H	A	A	A	A	H	A	H	H	A	H	A	H	H	H	A	H	A	A	H	A	H	H	A	H
24	3	Tag_14924	21	13	scaffold09365	11017	Chr03	6933674	H	H	H	H	A	H	H	A	H	H	H	H	A	A	H	A	H	A	A	A	A	H	A	A	H	A	H	A	H	H	H	A	H	A	A	H	A	H	H	A	H
25	3	Tag_4926	21	13	scaffold01260	58860	-	-	H	H	H	H	A	-	H	A	-	H	A	H	A	A	-	A	H	A	A	A	A	H	A	A	H	A	-	A	H	H	H	A	H	A	A	H	A	-	H	A	-
26	3	Tag_16360	22.1	14	scaffold12270	8152	Chr07	52166687	H	H	H	H	A	H	H	A	H	H	H	H	A	A	H	A	H	A	A	A	A	H	A	A	H	A	H	A	H	H	H	-	H	A	A	H	A	H	H	A	H
27	3	Tag_6298	22.1	14	scaffold01831	46827	Chr03	7014211	H	H	H	H	A	H	H	A	H	H	H	H	A	A	H	A	H	A	A	A	A	H	A	A	H	A	H	A	H	H	H	A	H	A	A	H	A	H	H	A	H
28	3	Tag_19555	22.1	14	scaffold25899	479	Chr03	7087626	H	H	H	H	A	H	H	A	H	H	H	H	A	A	H	A	H	A	A	A	A	H	A	A	H	A	H	A	H	H	H	A	H	A	A	H	A	H	H	A	H
29	3	Tag_7153	23.8	15	scaffold02243	7980	Chr03	7767284	H	H	H	H	A	H	H	A	H	H	H	H	A	A	H	A	H	A	A	A	A	H	A	A	H	H	H	A	H	H	H	A	H	A	A	H	A	H	H	A	H
30	3	Tag_22984	24.9	16	scaffold54741	1166	Chr03	7827653	H	H	H	H	A	H	H	A	H	H	H	H	A	A	H	A	H	A	A	A	A	H	A	A	H	A	H	A	H	H	H	A	H	A	A	H	A	H	H	A	H
31	3	Tag_24448	24.9	16	scaffold75604	908	Chr03	8115913	H	H	H	H	A	H	H	A	H	H	H	H	A	A	H	A	H	A	A	A	A	H	A	A	H	A	H	A	H	H	H	A	H	A	A	H	A	H	H	A	H
32	3	Tag_13349	26.6	17	scaffold06930	17177	-	-	H	H	H	H	A	H	H	A	H	H	H	H	A	A	H	A	H	A	A	A	A	H	A	A	H	A	H	A	H	H	H	H	H	A	A	H	A	H	H	A	A
33	3	Tag_13046	28.8	18	scaffold06588	1153	Chr03	8937797	H	H	H	H	A	H	H	A	A	H	H	H	A	A	H	A	H	A	A	A	A	H	A	A	H	A	H	A	H	H	H	H	H	A	A	H	A	H	H	A	A
34	3	Tag_8085	29.9	19	scaffold02723	12573	Chr03	10269668	H	H	H	H	A	H	H	A	A	H	H	H	A	A	H	A	H	A	A	A	A	H	A	A	H	A	H	A	H	H	H	H	H	A	A	H	A	H	H	A	A
35	3	Tag_6690	29.9	19	scaffold02028	27852	Chr03	10815607	H	-	H	H	A	H	H	A	A	H	H	H	A	A	H	A	H	A	A	A	A	H	A	-	H	A	H	A	H	-	H	H	H	A	A	-	A	H	H	A	-
36	3	Tag_8092	29.9	19	scaffold02723	16168	-	-	H	H	H	H	A	H	H	A	A	H	H	H	A	A	H	A	H	A	A	A	A	H	A	A	H	A	H	A	H	H	H	H	H	A	A	H	A	H	H	A	A
37	3	Tag_18520	29.9	19	scaffold19853	653	Chr03	10907000	H	H	H	H	A	H	H	A	A	H	H	H	A	A	H	A	H	A	A	A	A	H	A	A	H	A	H	A	H	H	H	H	H	A	A	H	A	H	H	A	A
38	3	Tag_6147	30.5	20	scaffold01781	7085	Chr01	2288379	H	H	H	H	A	H	H	A	A	H	H	H	A	A	H	A	H	A	A	A	A	H	A	A	H	A	H	A	H	H	H	H	H	A	A	H	A	H	H	A	A
39	3	Tag_8194	30.5	20	scaffold02776	32510	-	-	H	H	H	H	A	H	H	A	A	H	H	H	A	A	H	A	H	A	A	A	A	H	A	A	H	A	H	A	H	H	H	H	H	A	A	H	A	H	H	A	A
40	3	Tag_8192	30.5	20	scaffold02776	175	Chr03	11127358	H	H	H	H	A	H	H	A	A	H	H	H	A	A	H	A	H	A	A	A	A	H	A	A	H	A	H	A	H	H	H	H	H	A	A	H	A	H	H	A	A
41	3	Tag_3699	37.7	21	scaffold00823	9427	Chr03	12310957	H	H	H	H	A	H	H	A	A	H	H	H	A	H	H	A	H	A	A	A	A	H	A	A	H	A	H	A	H	H	H	H	H	A	A	H	A	A	A	A	A
42	3	Tag_2386	37.7	21	scaffold00487	32175	Chr03	12574376	H	H	H	H	A	H	H	A	A	H	H	H	A	H	H	A	H	A	A	A	A	H	A	A	H	A	H	A	H	H	H	H	H	A	A	H	A	A	A	A	A
43	3	Tag_22887	37.7	21	scaffold53362	1209	Chr03	25895014	H	H	H	H	A	H	H	A	A	H	H	H	A	H	H	A	H	A	A	A	A	H	A	A	H	A	H	A	H	H	H	H	H	A	A	H	A	A	A	A	A
44	3	Tag_5047	42.1	22	scaffold01306	23437	-	-	H	H	H	H	A	A	H	A	A	H	H	H	A	H	H	A	H	A	A	A	A	H	A	A	H	A	H	A	A	H	H	H	H	A	A	H	A	A	A	A	A
45	3	Tag_5054	42.1	22	scaffold01306	29969	Chr06	59773472	H	H	H	H	A	A	H	A	A	H	H	H	A	H	H	A	H	A	A	A	A	H	A	A	H	A	H	A	A	H	H	H	H	A	A	H	A	A	A	A	A
46	3	Tag_15593	44.6	23	scaffold105966	631	Chr03	15199296	H	H	-	H	A	A	H	H	A	H	H	H	-	H	-	A	H	A	A	A	A	H	A	A	H	A	H	A	A	H	H	-	H	A	A	H	A	-	A	A	A
47	3	Tag_21989	47.8	24	scaffold44627	1490	Chr03	15813488	H	H	H	H	A	A	H	H	A	H	H	H	A	H	H	A	H	A	A	A	A	H	A	A	H	H	H	A	A	H	H	H	H	A	A	H	A	A	A	A	A
48	3	Tag_2005	48.3	25	scaffold00377	17791	Chr01	71264120	H	H	H	H	A	A	H	H	A	H	H	H	A	H	H	A	H	A	A	A	A	H	A	A	H	H	H	A	A	H	H	H	A	A	A	H	A	A	A	A	A
49	3	Tag_22368r	48.3	25	scaffold47861	2167	Chr03	15943760	H	H	H	H	A	A	H	H	A	H	H	H	A	H	H	A	H	A	A	A	A	H	A	A	H	H	H	A	A	H	H	H	A	A	A	H	A	A	A	A	A
50	3	Tag_10729r	48.3	25	scaffold04352	18894	Chr03	16222044	H	H	H	H	A	A	H	H	A	H	H	H	A	H	H	A	H	A	A	A	A	H	A	A	H	H	H	A	A	H	H	H	A	A	A	H	A	A	A	A	A
51	3	Tag_19859r	50	26	scaffold27711	4411	Chr03	16621371	H	H	H	A	A	A	H	H	A	H	H	H	A	H	H	A	H	A	A	A	A	H	A	A	H	H	H	A	A	H	H	H	A	A	A	H	A	-	A	A	A
52	3	Tag_15025r	50	26	scaffold09615	9614	-	-	H	H	-	A	A	A	H	H	A	H	H	H	-	H	H	A	H	A	A	A	A	H	A	A	H	H	H	A	A	H	H	H	A	A	A	H	A	A	A	A	A
53	3	Tag_22220	50	26	scaffold46519	1437	Chr03	16890839	H	H	H	A	A	A	H	H	A	H	H	H	A	H	H	A	H	A	A	A	A	H	A	A	H	H	H	A	A	H	H	H	A	A	A	H	A	A	A	A	A
54	3	Tag_15026	50.6	27	scaffold09615	9638	-	-	H	H	-	A	A	A	H	H	A	H	H	H	H	H	H	A	H	A	A	A	A	H	A	A	H	H	H	A	A	H	H	H	A	A	A	H	A	A	A	A	A
55	3	Tag_16966	51.2	28	scaffold13963	5356	Chr03	50033073	H	H	H	A	A	A	H	H	A	H	H	H	H	H	H	A	H	A	A	A	A	H	A	A	H	H	H	A	A	H	H	H	A	A	A	H	A	A	A	A	A
56	3	Tag_20311	51.2	28	scaffold30600	1195	Chr07	62291299	H	H	H	A	A	A	H	H	A	H	H	H	H	H	H	A	H	A	A	A	A	H	A	A	H	H	H	A	A	H	H	H	A	A	A	H	A	A	A	A	A
57	3	Tag_16960	51.2	28	scaffold13963	3812	-	-	H	H	H	A	A	A	H	H	A	H	H	H	H	H	H	A	H	A	A	A	A	H	A	A	H	H	H	A	A	H	H	H	A	A	A	H	A	A	A	A	A
58	3	Tag_13333	54	29	scaffold06919	7030	Chr03	51898264	H	H	H	A	A	A	H	H	A	H	H	H	H	H	H	A	H	A	A	A	A	H	A	A	H	H	A	A	A	H	H	H	A	A	A	H	A	A	A	A	A
59	3	Tag_13732	57.3	30	scaffold07342	3286	-	-	H	A	H	A	A	A	H	H	A	H	H	H	H	H	H	A	H	A	A	A	A	H	A	A	H	H	A	H	A	H	H	H	A	A	A	H	A	A	A	A	A
60	3	Tag_19759	57.3	30	scaffold26981	5008	Chr07	9088848	H	A	H	A	A	A	H	H	A	H	H	H	H	H	H	A	H	A	A	A	A	H	A	A	H	H	A	H	A	H	H	H	A	A	A	H	A	A	A	A	A
61	3	Tag_15919	58.5	31	scaffold11151	10884	-	-	-	A	-	A	A	A	H	H	A	H	H	H	H	H	H	A	H	A	A	A	A	-	A	A	-	H	A	A	A	H	H	-	A	A	A	-	A	A	A	A	A
62	3	Tag_7869	61.4	32	scaffold02610	22172	Chr03	54614417	H	A	H	A	A	A	H	H	A	H	H	H	H	H	H	A	H	H	A	A	A	H	A	A	H	H	A	H	A	H	H	H	A	A	A	H	A	A	A	A	A
63	3	Tag_23041	61.4	32	scaffold55150	570	Chr03	54742076	H	A	H	A	A	A	H	H	A	H	H	H	H	H	H	A	H	H	A	A	A	H	A	A	H	H	A	H	A	H	H	H	A	A	A	H	A	A	A	A	A
64	3	Tag_15109	62	33	scaffold09847	2336	Chr03	54834126	H	A	H	A	A	A	H	H	A	H	H	H	H	H	H	A	H	H	A	A	A	H	A	A	H	H	A	H	A	H	H	H	A	A	A	H	A	A	A	H	A
65	3	Tag_17791	65.3	34	scaffold16956	5081	Chr03	55473053	H	A	H	A	A	A	H	H	A	H	H	H	H	H	H	A	H	H	A	A	A	H	A	H	H	H	A	H	A	H	H	H	A	A	A	H	A	A	A	H	A
66	3	Tag_16645	65.3	34	scaffold12911	6330	Chr03	55722977	H	A	H	A	A	A	H	H	A	H	H	H	H	H	H	A	H	H	A	A	A	H	A	H	H	H	A	H	A	H	H	H	A	A	A	H	A	A	A	H	A
67	3	Tag_2983	65.3	34	scaffold00614	2841	Chr03	55736199	H	A	H	A	A	A	H	H	A	H	H	H	H	H	H	A	H	H	A	A	A	H	A	H	H	H	A	H	A	H	H	H	A	A	A	H	A	A	A	H	A
68	3	Tag_21801	69.7	35	scaffold42692	2644	-	-	H	A	H	A	A	A	H	H	A	H	H	H	H	H	H	A	H	H	A	A	A	H	A	H	H	A	A	H	A	H	H	H	A	A	H	H	A	A	A	H	A
69	3	Tag_10322	74.2	35	scaffold04082	16739	Chr02	6796078	H	A	H	A	A	A	H	H	A	H	A	H	H	H	H	A	H	H	A	A	A	H	A	H	H	A	A	H	A	H	H	H	A	A	H	H	A	-	A	H	A
70	3	Tag_11160	74.7	36	scaffold04661	6115	Chr10	41399253	H	A	H	A	A	A	H	H	A	H	A	H	H	H	H	A	H	H	A	A	A	H	A	H	H	A	A	H	A	H	H	H	A	A	H	H	A	A	A	H	A
71	3	Tag_15835	74.7	36	scaffold110200	165	Chr03	58602048	H	A	H	A	A	A	H	H	A	H	A	H	H	H	H	A	H	H	A	A	A	H	A	H	H	A	A	H	A	H	H	H	A	A	H	H	A	A	A	H	A
72	3	Tag_17833	74.7	36	scaffold17184	2806	Chr03	58810452	H	A	H	A	A	A	H	H	A	H	A	H	H	H	H	A	H	H	A	A	A	H	A	H	H	A	A	H	A	H	H	H	A	A	H	H	A	A	A	H	A
73	3	Tag_15197	75.3	37	scaffold10007	8143	Chr03	58895451	H	A	-	A	A	-	H	H	A	H	A	H	H	H	H	A	H	H	A	A	A	H	A	H	H	A	A	H	A	H	H	H	A	A	H	H	A	-	A	H	A
74	3	Tag_17776	75.9	38	scaffold16843	8254	Chr03	59246974	H	A	H	H	A	A	H	H	A	H	A	H	H	H	H	A	H	H	A	A	A	H	A	H	H	A	A	H	A	H	H	H	A	A	H	H	A	A	A	H	A
75	3	Tag_9210	75.9	38	scaffold03421	479	-	-	H	A	H	H	A	A	H	H	A	H	A	H	H	H	H	A	H	H	A	A	A	H	A	H	H	A	A	H	A	H	H	H	A	A	H	H	A	A	A	H	A
76	3	Tag_18357	77.6	39	scaffold18915	2737	Chr06	48305012	H	A	H	H	A	A	H	H	A	H	A	H	H	H	A	A	H	H	A	A	A	H	A	H	H	A	A	H	A	H	H	H	A	A	H	H	A	A	A	H	A
77	3	Tag_24513	77.6	39	scaffold77211	352	Chr03	60114144	H	A	-	H	A	A	H	H	A	H	A	H	H	H	A	A	H	H	A	A	A	H	A	H	H	A	A	H	A	H	H	-	A	A	H	H	A	-	A	H	A
78	3	Tag_15045	77.6	39	scaffold09722	620	Chr03	60115554	H	A	H	H	A	A	H	H	A	H	A	H	H	H	A	A	H	H	A	A	A	H	A	H	H	A	A	H	A	H	H	H	A	A	H	H	A	A	A	H	A
79	3	Tag_4712	78.7	40	scaffold01177	37072	-	-	H	A	H	H	A	A	H	H	A	H	A	H	H	H	A	A	H	H	A	A	A	A	A	H	H	A	A	H	A	H	H	H	A	A	H	H	A	A	A	H	A
80	3	Tag_23548r	78.7	40	scaffold62261	563	Chr05	68593852	H	A	H	H	A	A	H	H	A	H	A	H	H	H	A	A	H	H	A	A	A	A	A	H	H	A	A	H	A	H	H	H	A	A	H	H	A	A	A	H	A
81	3	Tag_6290	79.8	41	scaffold01830	6158	Chr03	60325490	H	A	H	H	A	A	H	H	A	H	A	H	H	H	A	A	H	H	A	A	A	A	A	H	H	A	A	H	A	H	H	H	A	A	H	H	A	A	A	H	A
82	3	Tag_6293	79.8	41	scaffold01830	25626	Chr03	60340488	H	A	H	H	A	A	H	H	A	H	A	H	H	H	A	A	H	H	A	A	A	A	A	H	H	A	A	H	A	H	H	H	A	A	H	H	A	A	A	H	A
83	3	Tag_22359	79.8	41	scaffold47781	2254	Chr03	60389328	H	A	H	H	A	A	H	H	A	H	A	H	H	H	A	A	H	H	A	A	A	A	A	H	H	A	A	H	A	H	H	H	A	A	H	H	A	A	A	H	A
84	3	Tag_24168	79.8	41	scaffold70681	530	Chr03	60500455	H	A	H	H	A	A	H	H	A	H	A	H	H	H	A	A	H	H	A	A	A	A	A	H	H	A	A	H	A	-	H	H	A	A	H	H	A	A	A	H	A
85	3	Tag_7135r	79.8	41	scaffold02235	34027	Chr03	60527568	H	A	H	H	A	A	H	H	A	H	A	H	H	H	A	A	H	H	A	A	A	A	A	H	H	A	A	H	A	H	H	H	A	A	H	H	A	A	A	H	A
86	3	Tag_2343	79.8	41	scaffold00473	61370	Chr03	61921203	H	A	-	H	A	-	H	H	A	H	A	H	H	H	A	A	H	H	A	A	A	A	A	H	H	A	A	H	A	H	H	H	A	A	H	H	A	-	A	H	A
87	3	Tag_16831	80.4	42	scaffold13520	1792	Chr10	1580127	H	A	H	H	A	A	H	H	A	-	-	-	H	H	A	A	-	-	A	A	-	A	A	H	-	A	A	H	A	-	H	-	A	-	H	H	A	A	A	H	A
88	3	Tag_10063r	81	43	scaffold03920	6501	Chr03	61019013	H	A	H	H	A	A	H	H	A	H	A	H	H	H	A	A	H	H	A	A	A	A	A	H	H	A	A	H	A	H	H	H	A	A	H	H	A	A	A	H	A
89	3	Tag_10096	81	43	scaffold03939	8421	-	-	H	A	H	H	A	A	H	H	A	H	A	H	H	H	A	A	H	H	A	A	A	A	A	H	H	A	A	H	A	H	H	H	A	A	H	H	A	A	A	H	A
90	3	Tag_10093	81.3	43	scaffold03939	7686	Chr03	66696561	-	A	H	H	A	A	H	H	A	H	A	H	H	H	A	A	H	H	A	A	A	A	A	-	H	A	A	H	A	-	H	H	A	A	H	H	A	A	A	-	A
91	3	Tag_5647r	81.6	44	scaffold01557	50582	Chr03	61230954	H	A	H	H	A	A	H	H	A	H	A	H	H	H	A	A	H	H	A	A	A	A	A	H	H	A	A	H	A	H	H	H	A	A	H	H	A	A	A	H	A
92	3	Tag_21304	81.6	44	scaffold37676	2390	Chr03	61494909	H	A	H	H	A	A	H	H	A	H	A	H	H	H	A	A	H	H	A	A	A	A	A	H	H	A	A	H	A	H	H	H	A	A	H	H	A	A	A	H	A
93	3	Tag_6221	81.6	44	scaffold01811	32932	Chr03	61732345	H	A	H	H	A	A	H	H	A	H	A	H	H	H	A	A	H	H	A	A	A	A	A	H	H	A	A	H	A	H	H	H	A	A	H	H	A	A	A	H	A
94	3	Tag_4378r	81.6	44	scaffold01038	62896	Chr03	61774405	H	A	H	H	A	A	H	H	A	H	A	H	H	H	A	A	H	H	A	A	A	A	A	H	H	A	A	H	A	H	H	H	A	A	H	H	A	A	A	H	A
95	3	Tag_4365	81.6	44	scaffold01038	32064	Chr03	61804000	H	A	H	H	A	A	H	H	A	H	A	H	H	H	A	A	H	H	A	A	A	A	A	H	H	A	A	H	A	H	H	H	A	A	H	H	A	A	A	H	A
96	3	Tag_5641	81.6	44	scaffold01557	37378	Chr05	58576779	H	A	H	H	A	A	H	H	A	H	A	H	H	H	A	A	H	H	A	A	A	A	A	H	H	A	A	H	A	H	H	H	A	A	H	H	A	A	A	H	A
97	3	Tag_5920	81.6	44	scaffold01680	4203	Chr06	1590747	H	A	H	H	A	A	H	H	A	H	A	H	H	H	A	A	H	H	A	A	A	A	A	H	H	A	A	H	A	H	H	H	A	A	H	H	A	A	A	H	A
98	3	Tag_6193r	81.6	44	scaffold01796	49955	Chr08	351272	H	A	H	H	A	A	H	H	A	H	A	H	H	H	A	A	H	H	A	A	A	A	A	H	H	A	A	H	A	H	H	H	A	A	H	H	A	A	A	H	A
99	3	Tag_2767r	82.2	45	scaffold00561	45166	-	-	H	A	H	H	A	A	H	H	A	H	A	H	H	H	A	A	H	H	A	A	A	A	A	H	H	A	A	H	A	H	H	H	A	A	H	H	A	A	A	H	A
100	3	Tag_2777r	82.2	45	scaffold00561	70066	Chr03	70030216	H	A	H	H	A	A	H	H	A	H	A	H	H	H	A	A	H	H	A	A	A	A	A	H	H	A	A	H	A	H	H	H	A	A	H	H	A	A	A	H	A
101	3	Tag_12765	82.2	45	scaffold06199	10361	Chr03	62207064	H	A	H	H	A	A	H	H	A	H	A	H	H	H	A	A	H	H	A	A	A	A	A	H	H	A	A	H	A	H	H	H	A	A	H	H	A	A	A	H	A
102	3	Tag_12766r	82.2	45	scaffold06199	17583	Chr03	62211801	H	A	H	H	A	A	H	H	A	H	A	H	H	H	A	A	H	H	A	A	A	A	A	H	H	A	A	H	A	H	H	H	A	A	H	H	A	A	A	H	A
103	3	Tag_25318r	82.2	45	scaffold96235	1213	Chr03	62234079	H	A	H	H	A	A	H	H	A	H	A	H	H	H	A	A	H	H	A	A	A	A	A	H	H	A	A	H	A	H	H	H	A	A	H	H	A	A	A	H	A
104	3	Tag_18015r	82.2	45	scaffold17861	6744	Chr01	5094538	H	A	H	H	A	A	H	H	A	H	A	H	H	H	A	A	H	H	A	A	A	A	A	H	H	A	A	H	A	H	H	H	A	A	H	H	A	H	A	H	A
105	3	Tag_7447r	82.2	45	scaffold02388	10369	Chr05	32445616	H	A	-	H	A	A	H	H	A	H	A	H	H	H	A	A	H	H	A	A	A	-	A	H	H	A	A	H	A	H	H	H	A	A	H	H	A	A	A	H	A
106	3	Tag_2772	82.2	45	scaffold00561	52593	Chr03	62317291	H	A	H	H	A	A	H	H	A	H	A	H	H	H	A	A	H	H	A	A	A	A	A	H	H	A	A	H	A	H	H	H	A	A	H	H	A	A	A	H	A
107	3	Tag_24260	82.2	45	scaffold72326	1339	Chr03	62434002	H	A	H	H	A	A	H	H	A	H	A	H	H	H	A	A	H	H	A	A	A	A	A	H	H	A	A	H	A	H	H	H	A	A	H	H	A	-	A	H	A
108	3	Tag_9359	82.2	45	scaffold03465	14617	Chr03	61491607	H	A	H	H	A	A	H	H	A	H	A	H	H	H	A	A	H	H	A	A	A	A	A	H	H	A	A	H	A	H	H	H	A	A	H	H	A	A	A	H	A
109	3	Tag_23321	82.2	45	scaffold59621	2170	Chr09	59203377	H	A	H	H	A	A	H	H	A	H	A	H	H	H	A	A	H	H	A	A	A	A	A	H	H	A	A	H	A	H	H	H	A	A	H	H	A	A	A	H	A
110	3	Tag_24381	82.2	45	scaffold74147	2002	Chr08	61482644	H	A	H	H	A	A	H	H	A	H	A	H	H	H	A	A	H	H	A	A	A	A	A	H	H	A	A	H	A	H	H	H	A	A	H	H	A	A	A	H	A
111	3	Tag_20839r	82.2	45	scaffold34160	3819	Chr03	62827695	H	A	H	H	A	A	H	H	A	H	A	H	H	H	A	A	H	H	A	A	A	A	A	H	H	A	A	H	A	H	H	H	A	A	H	H	A	A	A	H	A
112	3	Tag_11322r	82.8	46	scaffold04822	8498	Chr03	62919740	H	A	H	H	A	A	H	H	A	H	A	H	H	H	A	A	H	H	A	A	A	A	A	H	H	A	A	H	A	H	H	H	A	A	H	H	A	A	A	H	A
113	3	Tag_19469	83.3	47	scaffold25405	5379	Chr03	62960314	H	A	H	H	A	A	H	H	A	H	A	H	H	H	A	A	H	H	A	A	A	A	A	H	H	A	A	H	A	H	H	H	A	A	H	H	A	A	A	H	A
114	3	Tag_9325r	85.5	48	scaffold03460	31226	Chr03	63219894	H	A	-	H	A	A	H	H	A	H	A	H	-	H	A	-	H	H	A	A	A	A	A	H	H	A	A	H	A	H	H	H	A	A	H	H	A	-	A	H	A
115	3	Tag_9321	85.5	48	scaffold03460	30331	Chr03	63220669	H	A	H	H	A	A	H	H	A	H	A	H	H	H	A	A	H	H	A	A	A	A	A	H	H	A	A	H	A	H	H	H	A	A	H	H	A	A	A	H	A
116	3	Tag_7245	85.5	48	scaffold02305	17321	Chr03	63339370	H	A	H	H	A	A	H	H	A	H	A	H	H	H	A	A	H	H	A	A	A	A	A	H	H	A	A	H	A	H	H	H	A	A	H	H	A	A	A	H	A
117	3	Tag_19310r	85.5	48	scaffold24348	2195	Chr03	63563866	H	A	H	H	A	A	H	H	A	H	A	H	H	H	A	A	H	H	A	A	A	A	A	H	H	A	A	H	A	H	H	H	A	A	H	H	A	A	A	H	A
118	3	Tag_16346	85.5	48	scaffold12186	3715	Chr03	70217485	H	A	H	H	A	A	H	H	A	H	A	H	H	H	A	A	H	H	A	A	A	A	A	H	H	A	A	H	A	H	H	H	A	A	H	H	A	A	A	H	A
119	3	Tag_15330	86	49	scaffold10184	8691	Chr03	63754871	H	A	H	H	A	A	H	H	A	H	A	H	H	H	A	A	H	H	A	A	A	A	A	H	H	A	A	H	A	H	H	H	A	A	H	H	A	A	H	H	A
120	3	Tag_8948r	87.1	50	scaffold03252	21646	Chr03	73958459	H	A	H	H	A	-	H	H	A	H	H	H	H	H	A	A	H	H	A	H	A	A	A	H	A	A	A	H	-	H	H	-	-	A	H	H	A	A	H	H	-
121	3	Tag_18931r	87.1	50	scaffold21873	2658	Chr03	63993017	H	A	H	H	A	A	H	H	A	H	A	H	H	H	A	A	H	H	A	H	A	A	A	H	A	A	A	H	A	H	H	H	A	A	H	H	A	A	H	H	A
122	3	Tag_8944r	87.1	50	scaffold03252	16781	Chr03	73935536	H	A	A	H	A	A	H	H	A	H	A	H	H	H	A	A	H	H	A	H	A	A	A	H	A	A	A	H	A	H	H	H	A	A	H	H	A	A	H	H	A
123	3	Tag_6366r	87.1	50	scaffold01851	4473	Chr03	64245101	H	A	-	H	A	-	H	H	A	H	A	H	H	H	A	A	H	H	A	H	A	A	A	H	A	A	A	H	A	H	H	H	A	A	H	-	A	-	H	H	A
124	3	Tag_21189r	87.1	50	scaffold37055	2425	Chr03	15815581	H	A	-	H	A	A	H	H	A	H	A	H	H	H	A	A	H	H	A	H	A	A	A	H	A	A	A	H	A	H	H	H	A	A	H	H	A	A	H	H	A
125	3	Tag_8946r	87.1	50	scaffold03252	19376	-	-	H	A	H	H	A	A	H	H	A	H	A	H	H	H	A	A	H	H	A	H	A	A	A	H	A	A	A	H	A	H	H	H	A	A	H	H	A	A	H	H	A
126	3	Tag_19245r	87.1	50	scaffold23880	5794	Chr03	64499014	H	A	H	H	A	A	H	H	A	H	A	H	H	H	A	A	H	H	A	H	A	A	A	H	A	-	A	H	A	H	H	H	A	A	H	H	A	A	H	H	A
127	3	Tag_886r	87.1	50	scaffold00158	58409	Chr03	64755692	H	A	H	H	A	A	H	H	A	H	A	H	H	H	A	A	H	H	A	H	A	A	A	H	A	A	-	H	A	H	H	H	A	A	H	H	A	-	H	H	A
128	3	Tag_9352r	87.6	51	scaffold03464	11495	Chr03	64985513	H	A	H	H	A	A	H	H	A	H	A	H	H	H	A	A	H	H	A	H	A	A	A	H	A	A	A	H	A	H	H	H	A	A	H	H	A	A	H	H	A
129	3	Tag_5608r	89.3	52	scaffold01544	22372	-	-	H	A	H	H	A	A	H	H	A	H	A	H	H	H	A	A	H	H	A	H	A	A	A	H	A	A	A	H	A	H	H	H	A	A	H	H	A	A	H	H	A
130	3	Tag_14880r	92.1	53	scaffold09282	7118	Chr03	65723425	H	A	H	H	A	A	H	H	A	H	A	H	H	H	A	A	H	H	H	H	A	A	A	A	A	A	A	H	A	H	H	H	A	A	H	H	A	H	H	H	A
131	3	Tag_10655r	92.1	53	scaffold04292	13541	Chr03	65876293	H	A	H	H	A	A	H	H	A	H	A	H	H	H	A	A	H	H	H	H	A	A	A	A	A	A	A	H	A	H	H	H	A	A	H	H	A	H	H	H	A
132	3	Tag_18613r	92.1	53	scaffold20196	8007	Chr06	45847128	H	A	-	H	A	A	H	H	A	H	A	H	H	H	A	A	H	H	H	H	A	A	A	A	A	A	A	H	A	H	H	H	A	A	H	H	A	H	H	H	A
133	3	Tag_24423r	92.7	54	scaffold74940	921	Chr03	66073372	H	A	H	H	A	A	H	-	A	H	A	H	H	H	A	A	H	H	H	H	A	A	A	A	A	A	A	H	A	H	H	H	A	A	H	H	-	H	H	H	A
134	3	Tag_11012r	92.7	54	scaffold04579	21583	Chr03	66107554	H	A	H	H	A	A	H	H	A	H	A	H	H	H	A	A	H	H	H	H	A	A	A	A	A	A	A	H	A	H	H	H	A	A	H	H	A	H	H	H	A
135	3	Tag_11009r	92.7	54	scaffold04579	17476	Chr03	66111836	H	A	-	H	A	A	H	H	A	H	A	H	H	H	A	A	H	H	H	H	A	A	A	A	A	A	A	H	A	H	H	H	-	A	H	H	A	H	H	H	A
136	3	Tag_23355r	93.3	55	scaffold59821	2529	Chr03	66281283	H	A	-	H	A	A	H	H	A	H	A	H	H	H	A	A	H	H	H	H	A	A	A	A	A	A	A	H	A	H	H	H	A	A	H	H	A	H	H	H	A
137	3	Tag_8106r	93.3	55	scaffold02732	38910	Chr03	66357984	H	A	H	H	A	A	H	H	A	H	A	H	H	H	A	A	H	H	H	H	A	A	A	A	A	A	A	H	A	H	H	H	A	A	H	H	A	H	H	H	A
138	3	Tag_13402r	93.3	55	scaffold06987	17742	Chr03	66459087	H	A	H	H	A	A	H	H	A	H	A	H	H	H	A	A	H	H	H	H	A	A	A	A	A	A	A	H	A	H	H	H	A	A	H	H	A	H	H	H	A
139	3	Tag_11714r	94.4	56	scaffold05210	10026	Chr03	66832287	H	A	H	H	A	A	H	H	A	H	A	H	H	H	A	A	H	H	H	H	A	A	A	A	A	A	A	H	A	H	H	H	A	A	H	H	A	H	H	H	A
140	3	Tag_15890	95.5	57	scaffold11073	4988	Chr05	57693288	H	A	H	H	A	A	H	H	A	H	A	H	H	H	A	A	H	H	H	H	A	A	A	A	A	A	A	H	A	H	H	H	A	A	H	H	A	H	H	H	A
141	3	Tag_22225r	95.5	57	scaffold46569	532	Chr03	67179056	H	A	H	H	A	A	H	H	A	H	A	H	H	H	A	A	H	H	H	H	A	A	A	A	A	A	A	H	A	H	H	H	A	A	H	H	A	H	H	H	A
142	3	Tag_22419	96.6	58	scaffold48262	1423	Chr03	67575298	H	A	H	H	A	A	H	H	A	H	A	H	H	H	A	A	H	H	H	H	A	A	A	A	A	A	A	H	A	H	H	H	A	A	H	H	A	H	H	H	A
143	3	Tag_19657	98.8	59	scaffold26448	5006	Chr03	67818313	H	H	H	H	A	A	H	H	A	H	A	H	H	H	A	A	H	H	H	H	A	A	A	A	A	A	A	H	A	H	H	H	A	A	H	H	A	H	H	H	A
144	3	Tag_21650	98.8	59	scaffold40885	3171	Chr03	57803347	H	H	-	H	A	A	H	H	A	H	A	H	H	H	A	A	H	H	H	H	A	A	A	A	A	A	A	H	A	H	H	H	A	A	H	H	A	-	H	H	A
145	3	Tag_8553	99.4	60	scaffold02997	29737	Chr03	67957874	H	H	H	H	A	A	H	H	A	H	A	H	H	H	A	A	H	H	H	H	A	A	A	A	A	A	A	H	A	H	H	H	A	A	H	H	A	H	H	H	A
146	3	Tag_23536	100	61	scaffold62149	2261	Chr03	67996410	H	H	H	H	A	A	H	H	A	H	A	H	H	H	A	A	H	H	H	H	A	A	A	A	A	A	A	H	A	H	H	H	A	A	H	H	A	H	H	H	A
147	3	Tag_2754	100	61	scaffold00556	97775	Chr03	67999933	H	H	H	H	A	A	H	H	A	H	A	H	H	H	A	A	H	H	H	H	A	A	A	A	A	A	A	H	A	H	H	H	A	A	H	H	A	H	H	H	A
148	3	Tag_2751	100.6	62	scaffold00556	31937	-	-	H	H	H	H	A	A	H	H	A	H	A	H	H	H	A	A	H	H	H	H	A	A	A	A	A	A	A	H	A	H	H	H	A	A	H	H	A	H	H	H	A
149	3	Tag_13171	101.2	63	scaffold06711	11148	Chr03	68397711	H	H	H	H	A	A	-	H	A	H	A	H	H	H	A	A	H	H	H	H	A	-	A	A	A	A	A	H	A	H	H	H	A	A	H	H	A	H	H	H	A
150	3	Tag_11584	101.2	63	scaffold05071	23867	Chr03	68769762	H	H	H	H	A	A	H	H	A	H	A	H	H	H	A	A	H	H	H	H	A	A	A	A	A	A	A	H	A	H	H	H	A	A	H	H	A	H	H	H	A
151	3	Tag_21480	101.2	63	scaffold39153	2851	-	-	H	H	H	H	A	A	H	H	A	H	A	H	H	H	A	A	H	H	H	H	A	A	A	A	A	A	A	H	A	H	H	H	A	A	H	H	A	H	H	H	A
152	3	Tag_21581	101.2	63	scaffold39909	4373	-	-	H	H	-	H	A	A	H	H	A	H	A	H	H	H	A	A	H	H	H	H	A	A	A	A	A	A	A	H	A	H	H	-	A	A	H	H	A	-	H	H	A
153	3	Tag_9606	102.3	64	scaffold03597	13427	Chr03	69046373	H	H	H	H	A	A	H	H	A	H	A	H	H	H	A	A	H	H	H	H	A	A	A	A	A	A	A	H	A	H	H	H	A	A	H	H	A	H	H	H	A
154	3	Tag_16587	102.3	64	scaffold12800	1924	Chr03	69120743	H	H	H	H	A	A	H	H	A	H	A	H	H	H	A	A	H	H	H	H	A	A	A	A	A	A	A	H	A	H	H	H	A	A	H	H	A	H	H	H	A
155	3	Tag_23133r	103.9	65	scaffold56335	1576	Chr03	69365200	H	H	-	H	A	-	H	H	A	H	A	H	H	H	A	-	H	H	H	H	A	A	H	A	A	A	A	H	A	A	H	H	A	A	H	H	A	-	H	H	A
156	3	Tag_12942r	103.9	65	scaffold06457	19095	Chr03	69398365	H	H	H	H	A	A	H	H	A	H	A	H	H	H	A	A	H	H	H	H	A	A	A	A	A	A	A	H	A	A	H	H	A	A	H	H	A	H	H	H	A
157	3	Tag_22250	103.9	65	scaffold46848	2734	Chr03	69404199	H	H	H	H	A	A	H	H	A	H	A	H	H	H	A	A	H	H	H	H	A	A	A	A	A	A	A	H	A	A	H	H	A	A	H	H	A	H	H	H	A
158	3	Tag_25351	105	66	scaffold96564	1259	-	-	H	H	H	H	A	A	H	H	A	H	A	H	H	H	A	A	H	H	H	H	A	A	A	A	A	A	A	H	A	A	H	H	A	A	H	H	A	H	H	H	A
159	3	Tag_16354	106.1	67	scaffold12250	731	Chr03	53788413	H	H	H	H	A	A	H	H	A	-	A	H	H	H	A	A	H	H	H	H	A	A	A	A	A	A	A	H	A	A	H	H	A	A	H	H	A	H	H	H	A
160	3	Tag_10356	107.2	68	scaffold04098	24107	Chr03	71333457	H	H	H	H	A	A	H	H	A	H	A	H	H	H	A	A	H	H	H	H	A	A	A	A	A	A	A	H	H	A	H	H	A	A	H	H	A	H	H	H	A
161	3	Tag_6760	107.2	68	scaffold02070	23923	Chr03	71446400	H	H	H	H	A	A	H	H	A	H	A	H	H	H	A	A	H	H	H	H	A	A	A	A	A	A	A	H	H	A	H	H	A	A	H	H	A	H	H	H	A
162	3	Tag_23211	107.2	68	scaffold57663	2506	Chr01	26935751	H	H	H	H	A	A	H	H	A	H	A	H	H	H	A	A	H	H	H	H	A	A	A	A	A	A	A	H	H	A	H	H	A	A	H	H	A	H	H	H	A
163	3	Tag_24355	107.8	69	scaffold73647	1158	Chr03	71484093	H	H	H	H	A	A	H	H	A	H	A	H	H	H	A	A	H	H	H	H	A	A	A	A	A	A	A	H	H	A	H	H	A	A	H	H	A	H	H	H	H
164	3	Tag_21878	107.8	69	scaffold43834	1244	Chr03	71487637	H	H	H	H	A	A	H	H	A	H	A	H	H	H	A	A	H	H	H	H	A	A	A	A	A	A	A	H	H	A	H	H	A	A	H	H	A	H	H	H	A
165	3	Tag_5693	108.4	70	scaffold01583	31168	Chr03	71549606	H	H	H	H	A	A	H	H	A	H	A	H	H	H	A	A	H	H	H	H	A	A	H	A	A	A	A	H	H	A	H	H	A	A	H	H	A	H	H	H	A
166	3	Tag_21215	108.9	71	scaffold37181	1966	Chr04	7000186	H	H	H	H	A	A	H	H	A	H	A	H	H	H	A	A	H	H	H	H	A	A	H	A	A	A	A	H	H	A	H	H	A	A	H	H	A	H	H	H	A
167	3	Tag_19886r	112.2	72	scaffold27867	1843	-	-	H	H	H	H	A	A	H	H	-	H	-	H	H	H	-	A	A	H	H	H	-	-	H	A	A	A	-	H	H	-	H	H	A	-	H	H	-	H	H	H	A
168	3	Tag_5500	112.2	72	scaffold01463	13722	Chr03	72335607	H	H	H	H	-	A	H	H	A	H	A	H	H	H	-	A	A	H	H	H	A	A	H	A	A	-	-	H	H	A	H	H	A	A	H	H	-	H	H	H	-
169	3	Tag_10288	112.2	72	scaffold04060	12834	Chr09	46192143	H	H	H	H	A	A	H	H	A	H	A	H	H	H	A	A	A	H	H	H	A	-	H	A	A	A	A	H	H	A	H	-	A	A	H	H	A	H	H	H	A
170	3	Tag_24056	113.9	73	scaffold69910	1195	Chr03	72452590	H	H	H	H	A	A	H	H	A	H	A	H	H	H	A	A	A	H	H	H	A	A	H	A	A	A	A	H	H	A	H	H	A	A	H	H	A	H	H	H	A
171	3	Tag_7039	115	74	scaffold02186	27490	Chr03	72842283	H	H	H	H	A	A	H	H	A	H	A	H	A	H	A	A	A	H	H	H	A	A	H	A	A	A	A	H	H	A	H	H	A	A	H	H	A	H	H	H	A
172	3	Tag_5577	115.5	75	scaffold01530	16274	Chr05	67238055	H	H	H	H	A	A	H	H	A	H	A	H	A	H	A	A	A	H	H	H	A	A	H	A	A	A	A	H	H	A	H	H	A	A	H	H	A	H	H	H	A
173	3	Tag_5581	115.5	75	scaffold01530	17833	Chr05	67236012	H	H	H	H	A	A	H	H	A	H	A	H	A	H	A	A	A	H	H	H	A	A	H	A	A	A	A	H	H	A	H	H	A	A	H	H	A	H	H	H	A
174	3	Tag_21808	115.5	75	scaffold42786	3904	Chr03	73109510	H	H	H	H	A	A	H	H	A	H	A	H	A	H	A	A	A	H	H	H	A	A	H	A	A	A	A	H	H	A	H	H	A	A	H	H	A	H	H	H	A
175	3	Tag_8817	115.5	75	scaffold03190	20386	Chr03	73206257	H	H	H	H	A	A	H	H	A	H	A	H	A	H	A	A	A	H	H	H	A	A	H	A	A	A	A	H	H	A	H	H	A	A	H	H	A	H	H	H	A
176	3	Tag_7252r	116	76	scaffold02307	42495	Chr09	57795803	H	H	H	H	A	A	H	H	A	H	A	H	A	H	A	A	A	H	H	H	A	A	H	A	A	A	A	H	H	A	H	H	A	A	H	H	A	H	H	H	A
177	3	Tag_4616r	117.7	77	scaffold01147	322	Chr03	73470942	H	H	H	A	A	A	H	H	A	H	H	H	A	H	A	A	A	H	H	H	A	A	H	A	A	A	A	H	H	A	H	H	A	A	H	H	A	H	H	H	A
178	3	Tag_23572r	119.4	78	scaffold62953	2033	Chr08	5476802	H	H	H	A	A	A	H	H	A	H	H	H	A	H	A	A	A	H	H	H	A	A	H	A	A	A	A	H	H	A	H	H	A	A	H	H	A	H	H	H	A
179	3	Tag_12267r	119.4	78	scaffold05633	13917	Chr02	51009499	H	H	H	A	A	A	H	H	A	H	H	H	A	H	A	A	A	H	H	H	A	A	H	A	A	A	A	H	H	A	H	H	A	A	H	H	A	H	H	H	A
180	3	Tag_7649r	120	79	scaffold02507	16617	Chr03	4381124	H	H	H	A	-	A	H	H	A	H	H	H	A	-	-	A	A	H	H	H	-	A	H	A	A	A	A	H	H	A	H	H	A	A	H	H	A	H	H	H	A
181	3	Tag_7658	120	79	scaffold02507	40853	Chr03	73885269	H	H	H	A	A	A	H	H	A	H	H	H	A	H	A	A	A	H	H	H	A	A	H	A	A	A	A	H	H	A	H	H	A	A	H	H	A	H	H	H	A
182	3	Tag_10287r	120.6	80	scaffold04054	3672	Chr03	74059249	H	H	H	A	A	A	H	H	A	H	H	H	A	H	A	A	A	H	H	H	A	A	H	A	A	A	A	H	H	A	H	H	A	A	H	H	A	H	H	A	A
183	3	Tag_5167r	121.2	81	scaffold01338	7816	Chr03	74207921	H	H	H	A	A	A	H	H	A	H	H	H	A	H	A	A	A	H	H	H	A	A	H	A	A	A	-	H	H	A	H	H	A	A	H	H	A	-	H	A	A
184	3	Tag_5170	121.8	82	scaffold01338	7855	Chr03	74207921	H	H	H	A	A	A	H	H	A	H	H	H	A	H	A	A	A	H	H	H	A	A	H	A	A	A	A	H	H	A	H	A	A	A	H	H	A	-	H	A	A
185	3	Tag_19870r	121.8	82	scaffold27757	4731	Chr02	22462910	H	H	H	A	A	A	H	H	A	H	H	H	A	H	A	A	A	H	H	H	A	A	H	A	A	A	A	H	H	A	H	A	A	A	H	H	A	H	H	A	A
1	4	Tag_16662	0	1	scaffold13051	5166	Chr04	188505	A	A	H	H	A	A	A	H	A	H	A	A	H	H	H	H	H	A	H	A	A	A	A	A	H	A	A	H	H	A	H	H	A	A	A	A	A	A	A	A	A
2	4	Tag_20696	0.5	2	scaffold33046	1786	Chr10	55749237	A	A	H	H	A	A	A	H	A	H	A	A	H	H	H	H	H	A	A	A	A	A	A	A	H	A	A	H	H	A	H	H	A	A	A	A	A	A	A	A	A
3	4	Tag_21670	3.3	3	scaffold41029	3275	Chr08	1242252	A	A	H	H	A	A	A	H	A	H	A	A	H	H	H	H	H	A	A	A	A	A	A	A	H	A	A	H	H	A	H	H	A	A	A	A	A	-	A	A	A
4	4	Tag_23820	3.3	3	scaffold66156	1616	-	-	A	A	H	H	A	A	A	H	A	H	A	A	H	H	H	H	H	A	A	A	A	A	A	A	H	A	A	H	H	A	H	H	A	A	A	A	A	A	A	A	A
5	4	Tag_14701	3.3	3	scaffold08803	1781	Chr04	814636	A	A	H	H	A	A	A	H	A	H	A	A	H	H	H	H	H	A	A	A	A	A	A	A	H	A	A	H	H	A	H	H	A	A	A	A	A	A	A	A	A
6	4	Tag_11354	5.5	4	scaffold04853	8032	Chr04	1477150	A	A	H	H	A	A	A	H	A	H	A	A	H	H	H	H	H	A	A	A	A	A	A	A	H	A	A	H	H	A	H	H	A	A	A	A	A	A	A	A	A
7	4	Tag_11371	5.5	4	scaffold04853	17003	Chr04	1494080	A	A	H	H	A	A	A	H	A	H	A	A	H	H	H	H	H	A	A	A	A	A	A	A	H	A	A	H	H	A	H	H	A	A	A	A	A	A	A	A	A
8	4	Tag_17525	6.1	5	scaffold15991	7419	-	-	A	A	H	H	A	A	A	H	A	H	A	A	H	A	H	H	H	A	A	A	A	A	A	A	H	A	A	H	H	A	H	H	A	A	A	A	A	A	A	A	A
9	4	Tag_24337	6.1	5	scaffold73427	927	Chr01	66064264	A	A	H	H	A	A	A	H	A	H	A	A	H	A	H	H	H	A	A	A	A	A	A	A	H	A	A	H	H	A	H	H	A	A	A	A	A	A	A	A	A
10	4	Tag_10532	8.9	6	scaffold04212	1760	-	-	A	A	H	H	A	A	A	H	A	H	A	A	H	A	H	H	H	A	A	A	H	A	A	A	H	A	A	H	A	A	H	H	A	A	A	A	A	A	A	A	A
11	4	Tag_9443	10.5	7	scaffold03506	7988	Chr04	2232721	A	A	H	A	A	A	A	H	A	H	A	A	H	A	H	H	H	A	A	A	H	A	A	A	H	A	A	H	A	A	H	H	A	A	A	A	A	A	A	A	A
12	4	Tag_9447	10.5	7	scaffold03506	15929	Chr04	2240810	A	A	H	A	A	A	A	H	A	H	A	A	H	A	H	H	H	A	A	A	H	A	A	A	H	A	A	H	A	A	H	H	A	A	A	A	A	A	A	A	A
13	4	Tag_2094r	10.5	7	scaffold00401	83015	-	-	A	A	A	A	A	A	A	H	A	H	A	A	H	A	H	H	H	A	A	A	H	A	A	A	H	A	A	H	A	A	H	H	A	A	A	A	A	A	A	A	A
14	4	Tag_23378r	12.7	8	scaffold60289	765	Chr09	57920338	A	A	-	A	A	A	-	H	A	H	A	A	H	A	H	H	H	A	A	A	H	A	A	A	A	A	A	H	A	A	H	H	A	A	A	A	A	A	A	A	A
15	4	Tag_22389r	12.7	8	scaffold47973	1278	Chr04	2767261	A	A	H	A	A	A	A	H	A	H	A	A	H	A	H	H	H	A	A	A	H	A	A	A	A	A	A	H	A	A	H	H	A	A	A	A	A	A	A	A	A
16	4	Tag_16599r	12.7	8	scaffold12827	5368	Chr04	2812685	A	A	H	A	A	A	A	H	A	H	A	A	H	A	H	H	H	A	A	A	H	A	A	A	A	A	A	H	A	A	H	H	A	A	A	A	A	A	A	A	A
17	4	Tag_15057r	12.7	8	scaffold09794	4415	Chr09	43751404	A	A	H	A	A	A	A	H	A	H	A	A	H	A	H	H	H	A	A	A	H	A	A	A	A	A	A	H	A	A	H	H	A	A	A	A	A	A	A	A	A
18	4	Tag_7000r	13.3	9	scaffold02161	29164	Chr04	2927241	A	A	H	A	A	A	A	H	A	H	A	A	H	A	H	H	H	A	A	A	H	A	A	A	A	A	A	H	A	A	H	H	A	A	A	A	A	A	A	A	A
19	4	Tag_7004r	13.3	9	scaffold02161	41010	Chr04	2939255	A	A	H	A	A	A	A	H	A	H	-	A	H	A	H	H	H	-	A	A	H	A	A	A	A	A	A	H	A	-	H	H	A	A	A	A	A	A	A	A	A
20	4	Tag_12556r	15.5	10	scaffold05925	20389	Chr04	3262984	A	A	-	A	A	-	A	H	A	H	A	A	H	A	H	H	H	A	A	A	H	A	A	A	A	A	A	H	A	A	H	H	A	A	A	-	A	-	A	A	A
21	4	Tag_20649	15.5	10	scaffold32989	2292	Chr04	3460419	A	A	H	A	A	A	A	H	A	H	A	A	H	A	H	H	H	A	A	A	H	A	A	A	A	A	A	H	A	A	H	H	A	A	A	A	A	A	A	A	A
22	4	Tag_18447r	15.5	10	scaffold19476	1012	Chr04	3610859	A	A	H	A	A	A	A	H	A	H	A	A	H	A	H	H	H	A	A	A	H	A	A	A	A	A	A	H	A	A	H	H	A	A	A	A	A	A	A	A	A
23	4	Tag_20333r	15.5	10	scaffold30713	2274	Chr04	3673669	A	A	H	A	A	A	A	H	A	H	A	A	H	A	H	H	H	A	A	A	H	A	A	A	A	A	A	H	A	A	H	H	A	A	A	A	A	A	A	A	A
24	4	Tag_9467r	15.5	10	scaffold03519	10679	Chr04	3674769	A	A	H	A	A	A	A	H	A	H	A	A	H	A	H	H	H	A	A	A	H	A	A	A	A	A	A	H	A	A	H	H	A	A	A	A	A	A	A	A	A
25	4	Tag_21127	18.2	11	scaffold36276	3524	Chr04	4513859	A	A	-	A	A	A	-	H	A	H	A	A	H	A	H	H	H	A	A	A	H	A	A	A	A	A	A	H	A	A	H	H	A	A	A	-	A	-	A	A	A
26	4	Tag_23801	18.2	11	scaffold66107	2011	Chr04	4706571	A	A	-	A	A	-	-	H	A	H	A	A	H	A	H	H	H	A	A	A	H	-	A	A	A	A	A	H	A	A	H	-	A	A	A	-	A	-	A	A	A
27	4	Tag_17008r	18.2	11	scaffold14119	9131	Chr04	4827917	A	A	-	A	A	A	A	H	A	H	A	A	H	A	H	H	H	A	A	A	H	A	A	A	A	A	A	H	A	A	H	H	A	A	A	A	A	A	A	A	A
28	4	Tag_18245	18.2	11	scaffold18273	4282	Chr07	6647087	A	A	H	A	A	A	A	H	A	H	A	A	H	A	H	H	H	A	A	A	H	A	A	A	A	A	A	H	A	A	H	H	A	A	A	A	A	A	A	A	A
29	4	Tag_8231	18.2	11	scaffold02798	29280	Chr02	61998263	A	A	H	A	A	A	A	H	A	H	A	A	H	A	H	H	H	A	A	A	H	A	A	A	A	A	A	H	A	A	H	H	A	A	A	A	A	A	A	A	A
30	4	Tag_6599r	18.7	12	scaffold01956	26226	Chr04	4894998	A	A	H	A	A	A	A	H	A	H	A	A	H	A	H	H	H	A	A	A	H	A	A	A	A	A	A	H	A	A	H	H	A	A	A	A	A	A	A	A	A
31	4	Tag_10594r	22.6	13	scaffold04255	26233	Chr03	69637694	A	A	H	A	A	A	A	H	A	H	A	A	H	A	H	H	H	A	A	A	H	A	A	A	A	A	A	H	A	A	H	H	A	A	A	A	A	A	A	A	A
32	4	Tag_19636	24.8	14	scaffold26311	1887	Chr04	5296087	A	A	H	A	A	A	A	H	A	H	A	A	A	A	H	H	H	A	A	A	H	A	A	A	A	A	A	H	A	A	H	H	A	A	A	A	A	A	A	A	H
33	4	Tag_20661r	28.7	15	scaffold33017	4555	Chr06	30808933	A	A	H	A	A	A	A	H	A	H	A	A	A	A	H	H	H	A	A	A	H	A	A	A	A	A	A	H	A	A	H	H	A	A	A	A	A	A	A	A	H
34	4	Tag_15787r	28.7	15	scaffold109534	322	Chr04	5558675	A	A	-	A	A	A	A	H	A	H	A	A	A	A	H	H	H	A	A	A	H	-	A	A	A	A	A	H	A	A	H	-	A	A	A	A	A	-	A	A	H
35	4	Tag_17425r	28.7	15	scaffold15578	7956	Chr04	5583863	A	A	H	A	A	A	A	H	A	H	A	A	A	A	H	H	H	A	A	A	H	A	A	A	A	A	A	H	A	A	H	H	A	A	A	A	A	A	A	A	H
36	4	Tag_11462r	31.5	16	scaffold04947	3401	Chr04	6028741	A	A	A	A	A	A	A	H	A	H	A	A	A	A	H	H	H	A	A	A	H	A	A	A	A	A	A	H	A	A	H	H	A	A	A	H	A	H	A	A	H
37	4	Tag_9499r	31.5	16	scaffold03556	31776	Chr05	18625992	A	A	A	A	A	A	A	H	A	H	A	A	A	A	H	H	H	A	A	A	H	A	A	A	A	A	A	H	A	A	H	H	A	A	A	H	A	H	A	A	H
38	4	Tag_23419r	32.1	17	scaffold60773	2063	Chr04	6484100	A	A	A	A	A	A	A	H	A	H	A	A	A	A	H	H	H	A	A	A	H	A	A	A	A	A	A	H	A	A	H	H	A	A	A	H	A	H	A	A	H
39	4	Tag_2800r	32.7	18	scaffold00571	279	Chr09	55667781	A	A	A	A	A	A	A	H	A	H	A	A	A	A	H	H	H	A	A	A	H	A	A	A	A	A	A	H	A	A	H	H	A	A	A	H	A	H	A	A	H
40	4	Tag_18310r	33.3	19	scaffold18661	6918	Chr04	6835318	A	A	A	A	A	A	A	H	A	H	A	A	A	A	H	H	H	A	A	A	H	A	A	A	A	A	A	H	A	A	H	H	A	A	A	H	A	H	A	A	H
41	4	Tag_18234	33.9	20	scaffold18222	7920	Chr04	7028988	A	A	-	A	A	A	A	H	A	H	A	A	-	A	H	H	H	A	A	A	H	A	A	A	A	A	A	H	A	A	H	-	A	A	A	H	A	-	A	A	H
42	4	Tag_1660r	34.5	21	scaffold00306	107605	Chr04	7865168	A	A	A	A	A	A	A	H	A	H	A	A	A	A	H	H	H	A	A	A	H	A	A	-	A	A	A	H	A	A	H	H	A	A	A	H	A	H	A	A	H
43	4	Tag_23362r	34.5	21	scaffold59933	1850	Chr04	7909401	A	A	A	A	A	A	A	H	A	H	A	A	A	A	H	H	H	A	A	A	H	A	A	A	A	A	A	H	A	A	H	H	A	A	A	H	A	H	A	A	H
44	4	Tag_6593r	35.1	22	scaffold01944	3016	-	-	A	A	A	A	A	A	A	H	A	H	A	A	A	A	H	H	H	A	A	A	H	A	A	A	A	A	A	H	A	A	H	H	A	A	A	H	A	H	A	A	H
45	4	Tag_15674	35.6	23	scaffold107337	751	Chr08	5622717	A	A	A	A	A	A	A	H	A	H	A	A	A	A	H	H	H	A	A	A	H	A	A	A	A	A	A	H	A	A	H	H	A	A	A	H	A	H	A	A	H
46	4	Tag_4885	35.6	23	scaffold01241	63000	-	-	A	A	A	A	A	A	A	H	A	H	A	A	A	A	H	H	H	A	A	A	-	A	A	A	A	A	A	-	A	A	H	H	A	A	A	H	A	H	A	A	H
47	4	Tag_10267r	37.3	24	scaffold04031	4735	-	-	A	A	A	A	A	A	A	H	A	H	A	A	A	A	H	H	H	A	A	A	H	A	A	A	A	A	A	H	A	A	H	H	A	A	A	H	A	H	A	A	H
48	4	Tag_20165	37.8	25	scaffold29476	3445	Chr10	9054617	A	A	A	A	A	A	A	H	A	H	A	A	A	A	H	H	H	A	A	A	H	A	A	A	A	A	A	H	A	A	H	H	A	A	A	H	A	H	A	A	H
49	4	Tag_20502	37.8	25	scaffold31961	2039	Chr10	9058362	A	A	A	A	A	A	A	H	A	H	A	A	A	A	H	H	H	A	A	A	H	A	A	A	A	A	A	H	A	A	H	H	A	A	A	H	A	H	A	A	H
50	4	Tag_4030	38.3	26	scaffold00936	31131	-	-	A	A	A	A	A	A	A	H	A	H	A	A	A	A	H	H	H	A	A	A	H	A	A	A	A	A	A	H	A	A	H	H	A	A	A	H	A	H	A	A	H
51	4	Tag_15755	40	27	scaffold10905	5618	Chr04	9315020	A	A	A	A	A	A	A	H	A	H	A	A	A	A	H	H	H	A	A	A	H	H	A	A	A	A	A	H	A	A	H	H	A	H	A	H	A	-	-	A	H
52	4	Tag_15758r	40	27	scaffold10905	13311	Chr04	9324730	A	A	A	A	A	A	A	H	A	H	A	A	A	A	H	H	H	A	A	A	H	H	A	A	A	A	A	H	A	A	H	-	A	H	A	H	A	H	A	A	H
53	4	Tag_15761	40	27	scaffold10905	13903	Chr04	9325322	A	A	A	A	A	A	A	H	A	H	A	A	A	A	H	H	H	A	A	A	H	H	A	A	A	A	A	H	A	A	H	H	A	H	A	H	A	H	A	A	H
54	4	Tag_20541	42.2	28	scaffold32233	1591	Chr04	10204119	A	A	A	A	A	A	A	H	A	H	A	A	A	A	H	H	H	A	A	A	H	H	A	A	A	A	A	H	A	A	H	H	A	H	A	H	A	H	A	A	H
55	4	Tag_23326r	42.2	28	scaffold59693	2258	-	-	A	A	A	A	A	A	A	H	A	H	A	A	A	A	H	H	H	A	A	A	H	H	A	A	A	A	A	H	A	A	H	H	A	H	A	H	A	H	A	A	H
56	4	Tag_23317r	42.2	28	scaffold59609	1420	Chr04	10217794	A	A	A	A	A	A	A	H	A	H	A	A	A	A	H	H	H	A	A	A	H	H	A	A	A	A	A	H	A	A	H	H	A	H	A	H	A	H	A	A	H
57	4	Tag_10031r	42.2	28	scaffold03892	26037	Chr02	14962314	A	A	A	A	A	A	A	H	A	H	A	A	A	A	H	H	H	A	A	A	H	H	A	A	A	A	A	H	A	A	H	H	A	H	A	H	A	H	A	A	H
58	4	Tag_23651	43.8	29	scaffold63893	1347	Chr06	10595048	A	A	A	A	A	A	A	H	A	H	A	A	A	A	H	H	H	A	A	A	H	A	A	A	A	A	A	H	A	A	H	H	A	H	A	-	A	H	A	A	H
59	4	Tag_23892r	43.8	29	scaffold67445	1893	Chr02	49586901	A	A	A	A	A	A	A	H	A	H	A	A	A	A	H	H	H	A	A	A	H	H	A	A	A	A	A	H	A	A	H	H	A	H	A	H	A	H	A	A	H
60	4	Tag_20205	43.8	29	scaffold29761	2626	-	-	A	A	A	A	A	A	A	H	A	H	A	A	A	A	H	H	H	A	A	A	H	H	A	A	A	A	A	H	A	A	H	H	A	H	A	H	A	H	A	A	H
61	4	Tag_19588	43.8	29	scaffold25961	4045	Chr04	10892433	A	A	A	A	A	A	A	H	A	H	A	A	A	A	H	H	H	A	A	A	H	H	A	A	A	A	A	H	A	A	H	H	A	H	A	H	A	H	A	A	H
62	4	Tag_16617	43.8	29	scaffold12843	3513	Chr09	54240629	A	A	A	A	A	A	A	H	A	H	A	A	A	A	H	H	H	A	A	A	H	H	A	A	A	A	A	H	A	A	H	H	A	H	A	H	A	H	A	A	H
63	4	Tag_12122	43.8	29	scaffold05507	15539	Chr09	54241049	A	A	A	A	A	A	A	H	A	H	A	A	A	A	H	H	H	A	A	A	H	H	A	A	A	A	A	H	A	A	H	H	A	H	A	H	A	H	A	A	H
64	4	Tag_9641	43.8	29	scaffold03632	18874	-	-	A	A	A	A	A	A	A	H	A	H	A	A	A	A	H	H	H	A	A	A	H	H	A	A	A	A	A	H	A	A	H	H	A	H	A	H	A	H	A	A	H
65	4	Tag_5202	44.9	30	scaffold01354	13599	Chr04	12181000	A	A	-	A	A	A	A	H	A	H	A	A	A	A	H	H	H	A	A	A	H	H	A	A	A	A	A	H	A	A	H	H	A	H	A	H	A	-	A	A	H
66	4	Tag_14541	45.5	31	scaffold08481	12121	-	-	A	A	A	A	A	A	A	H	A	H	A	A	A	A	H	H	H	A	A	A	H	H	A	A	A	A	A	H	A	A	H	H	A	H	A	H	A	H	A	A	H
67	4	Tag_1570	46.1	32	scaffold00289	97428	Chr03	62865095	A	A	A	A	A	A	A	H	A	H	A	A	A	A	H	H	H	A	A	A	H	H	A	A	A	A	A	H	A	A	H	H	A	H	A	H	A	H	A	A	H
68	4	Tag_14750	46.6	33	scaffold08920	15496	Chr04	12325629	A	A	A	A	A	A	A	H	A	H	A	A	A	A	H	H	H	A	A	A	H	H	A	A	A	A	A	H	A	A	H	H	A	H	A	H	A	H	A	A	H
69	4	Tag_4095	47.4	34	scaffold00953	34485	-	-	A	A	A	A	A	A	A	H	A	-	A	A	A	A	H	H	-	A	A	A	H	H	A	A	A	A	A	H	A	A	H	H	A	H	A	H	A	H	H	-	H
70	4	Tag_24694	48.2	35	scaffold81975	837	-	-	A	A	A	A	A	A	A	H	A	H	A	A	A	A	H	H	H	A	A	A	H	H	A	A	A	A	A	H	A	A	H	-	A	H	A	H	A	H	H	A	H
71	4	Tag_23106r	48.7	36	scaffold55868	1849	Chr04	16055471	A	A	A	A	A	A	A	H	A	H	A	A	A	A	H	H	H	A	A	A	H	H	A	A	A	A	A	H	A	A	H	H	A	H	A	H	A	H	H	A	H
72	4	Tag_14933r	48.7	36	scaffold09403	6762	Chr01	1901945	A	A	A	A	A	A	A	H	A	H	A	A	A	A	H	H	H	A	A	A	H	H	A	A	A	A	A	H	A	A	H	H	A	H	A	H	A	H	H	A	H
73	4	Tag_854	49.3	37	scaffold00156	96970	Chr08	802821	A	A	A	A	A	A	A	H	A	H	A	A	A	A	H	H	H	A	A	H	H	H	A	A	A	A	A	H	A	A	H	-	A	H	A	-	A	-	H	A	H
74	4	Tag_840r	49.3	37	scaffold00156	35923	Chr08	9717697	A	A	A	A	A	A	A	H	A	H	A	A	A	A	H	H	H	A	A	H	H	H	A	A	A	A	A	H	A	A	H	H	A	H	A	H	A	H	H	A	H
75	4	Tag_25209r	49.9	38	scaffold93919	1153	-	-	A	A	A	A	A	A	A	H	A	H	A	A	A	A	H	H	H	A	A	H	H	H	A	A	A	A	A	H	A	A	H	H	A	H	A	H	A	H	H	A	H
76	4	Tag_17249r	49.9	38	scaffold14982	7941	Chr09	34524447	A	A	A	A	A	A	A	H	A	H	A	A	A	A	H	H	H	A	A	H	H	H	A	A	A	A	A	H	A	A	H	H	A	H	A	H	A	H	H	A	H
77	4	Tag_16268r	49.9	38	scaffold11998	2298	Chr08	2357088	A	A	A	A	A	A	A	H	A	H	A	A	A	A	H	H	H	A	A	H	H	H	A	A	A	A	A	H	A	A	H	H	A	H	A	H	A	H	H	A	H
78	4	Tag_1012r	49.9	38	scaffold00184	52110	Chr07	9658582	A	A	-	A	A	A	A	H	A	H	A	A	A	A	H	H	H	A	A	H	H	H	A	A	A	A	A	H	A	A	H	H	A	H	A	H	A	H	H	A	H
79	4	Tag_12917r	49.9	38	scaffold06377	9791	Chr01	1365642	A	A	A	A	A	A	A	H	A	H	A	A	A	A	H	H	H	A	A	H	H	H	A	A	A	A	A	H	A	A	H	H	A	H	A	H	A	H	H	A	H
80	4	Tag_9817r	49.9	38	scaffold03743	6898	-	-	A	A	A	A	A	A	A	H	A	H	A	A	A	A	H	H	H	A	A	H	H	H	A	A	A	A	A	H	A	A	H	H	A	H	A	H	A	H	H	A	H
81	4	Tag_15358r	49.9	38	scaffold10216	3134	Chr01	2918522	A	A	A	A	A	A	A	H	A	H	A	A	A	A	H	H	H	A	A	H	H	H	A	A	H	A	A	H	A	A	H	H	A	H	A	H	A	H	H	A	H
82	4	Tag_17480	49.9	38	scaffold15840	4222	Chr04	32850249	A	A	A	A	A	A	A	H	A	H	A	A	A	A	H	-	H	A	A	H	H	H	A	A	A	A	A	H	A	A	H	H	A	H	A	H	A	H	H	A	H
83	4	Tag_18516	49.9	38	scaffold19809	4065	Chr09	8186075	A	A	A	A	A	A	A	H	A	H	A	A	A	A	H	H	H	A	A	H	H	H	A	A	A	A	A	H	A	A	H	H	A	H	A	H	A	H	H	A	H
84	4	Tag_24787	49.9	38	scaffold83251	1377	Chr04	43579780	A	A	A	A	A	A	A	H	A	H	A	A	A	A	H	H	H	A	A	H	H	H	A	A	A	A	A	H	A	A	H	H	A	H	A	H	A	H	H	A	H
85	4	Tag_20921	49.9	38	scaffold34630	4235	Chr01	71887839	A	A	A	A	A	A	A	H	A	H	A	A	A	A	H	H	H	A	A	H	H	H	A	A	A	A	A	H	A	A	H	H	A	H	A	H	A	H	H	A	H
86	4	Tag_21188r	49.9	38	scaffold37046	644	-	-	A	A	-	A	A	-	A	H	A	H	A	A	A	A	H	H	H	A	A	H	H	-	A	A	A	A	A	H	A	A	H	-	A	H	A	-	A	-	H	A	H
87	4	Tag_7561	50.2	38_39	scaffold02447	5524	Chr02	4183114	A	A	A	A	A	A	A	H	A	H	A	A	A	-	H	-	H	A	-	H	H	H	A	A	-	A	A	H	A	A	H	H	A	H	A	H	A	H	H	A	H
88	4	Tag_22728r	50.4	39	scaffold51894	643	Chr04	45398423	A	A	A	A	A	A	A	H	A	H	A	A	A	A	H	H	H	A	A	H	H	H	A	A	A	A	A	H	A	A	H	H	A	H	A	H	A	H	H	A	H
89	4	Tag_16968	50.4	39	scaffold13981	4918	Chr04	46908604	A	A	A	A	A	A	A	H	A	H	A	A	A	A	-	H	H	A	A	H	-	H	A	A	A	A	A	H	A	A	H	H	A	H	A	H	A	H	H	A	H
90	4	Tag_22848	50.4	39	scaffold52953	1615	Chr04	47843284	A	A	A	A	A	A	A	H	A	H	A	A	A	A	H	H	H	A	A	H	H	H	A	A	A	A	A	H	A	A	H	H	A	H	A	H	A	H	H	A	H
91	4	Tag_18051	50.4	39	scaffold17941	2894	Chr04	55830128	A	A	A	A	A	A	A	H	A	H	A	A	A	A	H	H	H	A	A	H	H	H	A	A	A	A	A	H	A	A	H	H	A	H	A	H	A	H	H	A	H
92	4	Tag_18057	50.4	39	scaffold17941	5724	-	-	A	A	A	A	A	A	A	H	A	H	A	A	A	A	H	H	H	A	A	H	H	H	A	A	A	A	A	H	A	A	H	H	A	H	A	H	A	H	H	A	H
93	4	Tag_19169r	50.4	39	scaffold23512	1095	-	-	A	A	A	A	A	A	A	H	A	H	A	A	A	A	H	H	H	A	A	H	H	H	A	A	A	A	A	H	A	A	H	H	A	H	A	H	A	H	H	A	H
94	4	Tag_20426r	52.1	40	scaffold31365	4394	Chr02	12678731	A	A	A	A	A	A	A	H	H	H	A	A	A	A	H	H	H	A	A	H	H	H	A	A	A	A	A	H	A	A	H	H	A	H	A	H	A	-	H	A	H
95	4	Tag_5783	52.1	40	scaffold01630	20995	Chr09	11320960	A	A	A	A	A	A	A	-	H	H	A	A	A	A	-	H	H	A	A	H	H	H	A	A	A	A	A	H	A	A	H	H	A	H	A	H	A	H	H	A	H
96	4	Tag_13389	52.1	40	scaffold06984	13432	Chr04	49992221	A	A	A	A	A	A	A	H	H	H	A	A	A	A	H	H	H	A	A	H	H	H	A	A	A	A	A	H	A	A	H	H	A	H	A	H	A	H	H	A	H
97	4	Tag_5769	52.1	40	scaffold01630	15956	Chr10	59988505	A	A	A	A	A	A	A	H	H	H	A	A	A	A	H	H	H	A	A	H	H	H	A	A	A	A	A	H	A	A	H	H	A	H	A	H	A	H	H	A	H
98	4	Tag_16144	52.7	41	scaffold11671	5881	Chr04	51091924	A	A	A	A	A	A	A	H	H	H	A	A	A	A	H	H	H	A	A	H	H	H	A	A	A	A	A	H	A	A	H	H	A	H	A	H	A	H	H	A	H
99	4	Tag_12427r	53.2	42	scaffold05823	8255	Chr10	18263498	A	H	A	A	A	A	A	H	H	H	A	A	A	A	H	H	H	A	A	H	H	H	A	A	A	A	A	H	A	A	H	H	A	H	A	H	A	H	H	A	H
100	4	Tag_12636	57.7	43	scaffold06049	21499	Chr04	51448726	A	H	A	A	H	A	A	H	H	H	A	A	A	A	H	H	H	A	A	H	H	H	A	A	A	A	H	H	A	A	H	H	A	H	A	H	A	H	H	A	H
101	4	Tag_17519r	57.7	43	scaffold15948	9814	Chr04	51540578	A	H	A	A	H	A	A	H	H	H	A	A	A	A	H	H	H	A	A	H	H	H	A	A	A	A	H	H	A	A	H	H	A	H	A	H	A	H	H	A	H
102	4	Tag_24043	57.7	43	scaffold69638	1014	Chr10	2149632	A	H	-	A	H	-	-	H	H	H	A	A	A	A	H	H	H	A	A	H	H	-	A	A	A	A	H	H	A	A	H	-	A	H	A	-	A	-	-	A	H
103	4	Tag_992	57.7	43	scaffold00180	41263	Chr04	51961039	A	H	A	A	H	A	A	H	H	H	A	A	A	A	H	H	H	A	A	H	H	H	A	A	A	A	H	H	A	A	H	H	A	H	A	H	A	H	H	A	H
104	4	Tag_15623	57.7	43	scaffold10642	9316	Chr04	51979207	A	H	A	A	H	A	A	H	H	H	A	A	A	A	H	H	H	A	A	H	H	H	A	A	A	A	H	H	A	A	H	H	A	H	A	-	A	-	H	A	H
105	4	Tag_2567	59.4	44	scaffold00522	37513	Chr03	22598768	A	H	A	A	H	A	A	A	H	H	A	A	A	A	H	H	H	H	A	H	H	H	A	A	A	A	H	H	A	A	H	A	A	H	A	H	A	H	H	A	H
106	4	Tag_2565r	59.4	44	scaffold00522	25418	-	-	A	H	A	A	H	A	A	A	H	H	A	A	A	A	H	H	H	H	A	H	H	H	A	A	A	A	H	H	A	A	H	A	A	H	A	H	A	H	H	A	H
107	4	Tag_4563r	60.5	45	scaffold01101	67472	Chr03	40836206	A	H	A	A	H	A	A	A	H	H	A	A	A	A	H	H	H	H	A	H	H	H	A	A	A	A	H	H	A	A	H	A	H	H	A	H	A	H	H	A	H
108	4	Tag_4637	61.6	46	scaffold01152	49782	-	-	A	H	A	A	H	A	A	A	H	H	A	A	A	A	H	H	H	H	A	H	H	H	A	A	A	A	H	H	A	A	H	A	H	H	A	H	A	H	H	H	H
109	4	Tag_9119r	61.6	46	scaffold03372	34187	Chr02	69187582	A	H	A	A	H	A	A	A	H	H	A	A	A	A	H	H	H	H	A	H	H	H	A	A	A	A	H	H	A	A	H	A	H	H	A	H	A	H	H	H	H
110	4	Tag_15012r	62.2	47	scaffold09578	9747	Chr04	52840693	A	H	A	A	H	A	A	A	H	H	A	A	A	A	H	H	H	H	A	H	H	H	A	-	A	A	H	H	A	A	H	A	H	H	A	H	A	H	H	H	H
111	4	Tag_15013r	62.2	47	scaffold09578	10822	Chr04	52841741	A	H	A	A	H	A	A	A	H	H	A	A	A	A	H	H	H	H	A	H	H	H	A	A	A	A	H	H	A	A	H	A	H	H	A	H	A	H	H	H	H
112	4	Tag_6918r	62.2	47	scaffold02123	46279	Chr04	52864413	-	H	A	A	H	A	-	A	H	H	A	A	A	-	H	H	H	-	A	H	H	H	A	A	A	A	H	H	A	A	-	A	H	H	A	H	A	H	H	-	-
113	4	Tag_6913r	62.2	47	scaffold02123	33245	Chr04	52879923	A	H	A	A	H	A	A	A	H	H	A	A	A	A	H	H	H	H	A	H	H	H	A	A	A	A	H	-	A	A	H	A	H	H	A	H	A	-	-	H	H
114	4	Tag_12541r	62.2	47	scaffold05915	7401	Chr03	73296716	A	H	A	A	H	A	A	A	H	H	A	A	A	A	H	H	H	H	A	H	H	H	A	A	A	A	H	H	A	A	H	A	H	H	A	H	A	H	H	H	H
115	4	Tag_7208	63.3	48	scaffold02283	5899	Chr04	53057888	A	H	A	A	H	A	A	A	H	H	A	A	A	A	H	H	H	H	A	H	H	H	A	A	A	A	H	H	A	A	H	A	H	H	A	H	A	H	A	H	H
116	4	Tag_6936	63.8	48	scaffold02133	32735	Chr04	53218665	A	H	A	A	H	A	A	A	H	H	A	A	A	A	H	H	H	H	A	H	H	H	A	A	A	A	H	H	A	A	H	A	H	H	A	H	A	H	A	H	H
117	4	Tag_22625	63.8	48	scaffold50602	555	Chr04	53534799	A	H	A	A	H	A	A	A	H	H	A	A	A	A	H	H	H	H	A	H	H	H	A	A	A	A	H	H	A	A	H	A	H	H	A	H	A	H	A	H	H
118	4	Tag_20842r	63.8	48	scaffold34167	3471	Chr04	53667397	A	H	A	A	H	A	A	A	H	H	A	A	A	A	H	H	H	H	A	H	H	H	A	A	A	A	H	H	A	A	H	A	H	H	A	H	A	H	A	H	H
119	4	Tag_6930r	63.8	48	scaffold02133	20084	Chr07	2509783	A	H	A	A	H	A	A	A	H	H	A	A	A	A	H	H	H	H	A	H	H	H	A	A	A	A	H	H	A	A	H	A	H	H	A	H	A	H	A	H	H
120	4	Tag_20646	63.8	48	scaffold32937	3696	-	-	A	H	A	A	H	A	A	A	H	H	A	A	A	A	H	H	H	H	A	H	H	H	A	A	A	A	H	H	A	A	H	A	H	H	A	H	A	H	A	H	H
121	4	Tag_18705	63.8	48	scaffold20648	3373	Chr10	16640708	A	H	A	A	H	A	A	A	H	H	A	A	A	A	H	H	H	H	A	H	H	H	A	A	A	A	H	H	A	A	H	A	H	H	A	H	A	H	A	H	H
122	4	Tag_3993r	67.1	49	scaffold00932	11872	-	-	A	H	A	A	H	A	A	A	H	H	A	H	A	A	H	H	H	H	A	H	H	H	A	A	A	A	H	H	A	A	H	A	A	H	A	H	A	H	A	H	H
123	4	Tag_1213r	67.1	49	scaffold00223	40540	Chr04	53878481	A	H	A	A	H	A	A	A	H	H	A	H	A	A	H	H	H	H	A	H	H	H	A	A	A	A	H	H	A	A	H	A	A	H	A	H	A	H	A	H	H
124	4	Tag_4015r	67.1	49	scaffold00932	67155	-	-	A	H	A	A	H	A	A	A	H	H	A	H	A	A	H	H	H	H	A	H	H	H	A	A	A	A	H	H	A	A	H	A	A	H	A	H	A	H	A	H	H
125	4	Tag_22573r	69.3	50	scaffold50116	2726	Chr04	54301277	A	H	A	A	H	A	A	A	H	H	A	H	A	A	H	H	H	H	A	H	H	H	A	H	A	A	H	H	A	A	H	A	A	H	A	H	A	H	A	H	A
126	4	Tag_20055r	69.8	51	scaffold28804	6136	Chr04	54406695	A	H	A	A	H	A	A	A	H	H	A	H	A	A	H	H	H	H	A	H	H	H	A	H	A	A	H	H	A	A	H	A	A	H	A	H	A	H	A	H	A
127	4	Tag_23434r	69.8	51	scaffold60971	1556	Chr02	12679019	A	H	A	A	H	A	A	A	H	H	A	H	A	A	H	H	H	H	A	H	H	H	A	H	A	A	H	H	A	A	H	A	A	H	A	H	A	H	A	H	A
128	4	Tag_22295	70.4	52	scaffold47180	1168	Chr04	54425904	A	H	A	A	H	A	A	A	H	H	A	H	A	A	H	A	H	H	A	H	H	H	A	H	A	A	H	H	A	A	H	A	A	H	A	H	A	H	A	H	A
129	4	Tag_25400	70.4	52	scaffold98509	1020	Chr04	54555896	A	H	A	A	H	A	A	A	H	H	A	H	A	A	H	A	H	H	A	H	H	H	A	H	A	A	H	H	A	A	H	A	A	H	A	H	A	H	A	H	A
130	4	Tag_13120r	71	53	scaffold06646	13443	Chr04	54874255	A	H	-	A	H	A	A	A	H	H	A	H	A	A	H	A	H	H	A	H	H	H	A	H	A	A	H	H	H	A	H	A	A	H	A	H	A	H	A	H	A
131	4	Tag_3530	71.6	54	scaffold00760	22277	Chr04	55336484	A	H	A	A	H	A	A	A	H	H	A	H	A	A	H	-	H	-	H	H	-	H	A	H	A	A	H	H	H	A	H	A	A	H	A	H	A	H	A	-	A
132	4	Tag_20610	72.2	55	scaffold32585	626	Chr04	55584923	A	H	A	A	-	A	A	A	H	H	A	H	A	A	H	A	-	-	H	H	-	H	A	H	A	A	H	-	H	A	H	A	A	H	A	H	A	H	A	H	A
133	4	Tag_5146	72.2	55	scaffold01333	39941	Chr04	55589471	A	H	A	A	H	A	A	A	H	H	-	H	A	-	H	A	H	H	H	H	H	H	A	H	A	A	H	H	H	A	H	A	A	H	A	H	A	H	A	H	A
134	4	Tag_11910	72.7	56	scaffold05352	21170	Chr04	55774401	A	H	A	A	H	A	A	A	H	H	A	H	A	A	H	A	H	H	H	H	H	H	A	H	A	A	H	H	H	A	H	A	A	H	A	H	A	H	A	H	A
135	4	Tag_20036	73.8	56_57	scaffold28692	2992	Chr01	49393131	A	H	A	A	H	A	A	A	H	H	A	H	A	A	H	A	H	H	H	H	H	H	A	H	A	A	H	H	H	A	H	A	A	H	A	H	A	-	A	H	A
136	4	Tag_19220	73.8	57	scaffold23785	6554	Chr04	55862259	A	H	A	A	H	A	A	A	H	H	A	H	A	A	H	A	H	H	H	H	H	H	A	H	A	A	H	H	H	A	H	A	A	H	A	H	A	H	A	H	A
137	4	Tag_19224	73.8	57	scaffold23785	7399	Chr04	55862715	A	H	A	A	H	A	A	A	H	H	A	H	A	A	H	A	H	H	H	H	H	H	A	H	A	A	H	H	H	A	H	A	A	H	A	H	A	H	A	H	A
138	4	Tag_15692	73.8	57	scaffold107633	555	Chr03	7478073	A	H	A	A	H	A	A	A	H	H	A	H	A	A	H	A	H	H	H	H	H	H	A	H	A	A	H	H	H	A	H	A	A	H	A	H	A	H	A	H	A
139	4	Tag_13543	73.8	57	scaffold07210	17120	Chr06	48448570	A	H	-	A	H	A	A	A	H	H	A	H	A	A	-	A	H	H	H	H	H	H	A	H	A	A	H	H	H	A	H	A	A	H	A	H	A	H	A	H	A
140	4	Tag_10752	73.8	57	scaffold04386	16904	Chr04	56148455	A	H	A	A	H	A	A	A	H	H	A	H	A	A	H	A	H	H	H	H	H	H	A	H	A	A	H	H	H	A	H	A	A	H	A	H	A	H	A	H	A
141	4	Tag_11562	73.8	57	scaffold05032	10391	Chr04	56164179	A	H	A	A	H	A	A	A	H	H	A	H	A	A	H	A	H	H	H	H	H	H	A	H	A	A	H	H	H	A	H	A	A	H	A	H	A	H	A	H	A
142	4	Tag_11201	73.8	57	scaffold04709	4114	Chr04	56286420	A	H	A	A	H	A	A	A	H	H	A	H	A	A	H	A	H	H	H	H	H	H	A	H	A	A	H	H	H	A	H	A	A	H	A	H	A	H	A	H	A
143	4	Tag_10243	73.8	57	scaffold04023	20726	Chr04	56704970	A	H	A	A	H	A	A	A	H	H	A	H	A	A	H	A	H	H	H	H	H	H	A	H	A	A	H	H	H	A	H	A	A	H	A	H	A	H	A	H	A
144	4	Tag_22332	73.8	57	scaffold47577	1973	Chr04	56775637	A	H	A	A	H	A	A	A	H	H	A	H	A	A	H	A	H	H	H	H	H	H	A	H	A	A	H	H	H	A	H	A	A	H	A	H	A	H	A	H	A
145	4	Tag_10929	73.8	57_58	scaffold04518	5255	Chr01	61363071	A	H	A	A	H	A	A	A	H	H	A	H	A	A	H	A	H	H	H	H	H	H	A	H	A	A	H	H	H	A	H	A	A	H	A	H	A	H	A	H	A
146	4	Tag_11204	74.3	58	scaffold04709	4359	Chr04	56285979	A	H	H	A	H	A	A	A	H	H	A	H	A	A	H	A	H	H	H	H	H	H	A	H	A	A	H	H	H	A	H	A	A	H	A	H	A	H	A	H	A
147	4	Tag_1330	78.2	59	scaffold00252	94030	Chr04	57035313	A	H	H	A	H	A	A	A	H	H	A	H	A	A	H	A	H	H	H	H	H	H	A	H	A	A	H	H	H	A	H	A	A	H	A	H	A	H	A	H	A
148	4	Tag_11547	79.3	60	scaffold05027	20158	Chr04	57226682	A	H	H	A	H	A	A	A	A	H	A	H	A	A	H	A	H	H	H	H	H	H	A	H	A	A	H	H	H	A	H	A	A	H	A	H	A	H	A	H	A
149	4	Tag_15412	80.4	61	scaffold10284	1380	Chr04	34728464	A	H	-	A	H	A	A	A	A	H	A	H	A	A	H	A	H	H	H	H	H	H	A	H	A	A	H	H	H	A	H	A	A	H	A	H	A	-	A	H	A
150	4	Tag_15918	80.4	61	scaffold111450	406	Chr04	57473320	A	H	H	A	H	A	A	A	A	H	A	H	A	A	H	A	H	H	H	H	H	H	A	H	A	A	H	H	H	A	H	A	A	H	A	H	A	H	A	H	A
151	4	Tag_5346	80.4	61	scaffold01420	39950	Chr04	57517861	A	H	H	A	H	A	A	A	A	H	A	H	A	A	H	A	H	H	H	H	H	H	A	H	A	A	H	H	H	A	H	A	A	H	A	H	A	H	A	H	A
152	4	Tag_23342	83.2	62	scaffold59748	1847	Chr04	57779505	A	H	H	A	H	A	A	A	A	H	A	H	A	A	H	A	H	H	H	H	H	H	A	H	A	A	H	H	H	A	H	A	A	H	A	H	A	H	A	H	A
153	4	Tag_2562	84.8	63	scaffold00520	75347	Chr04	63958534	A	H	-	A	H	A	A	A	A	H	A	H	A	A	H	A	H	H	H	H	A	H	A	H	A	A	H	H	H	A	H	A	A	H	A	H	A	H	A	H	A
154	4	Tag_15676	84.8	63	scaffold10734	2632	-	-	A	H	H	A	H	A	A	A	A	H	A	H	A	A	H	A	H	H	H	H	A	H	A	H	A	A	H	H	H	A	H	A	A	H	A	H	A	H	A	H	A
155	4	Tag_20639	84.8	63	scaffold32847	243	Chr02	29957330	A	H	H	A	H	A	A	A	A	H	A	H	A	A	H	A	H	H	H	H	A	H	A	H	A	A	H	H	H	A	H	A	A	H	A	H	A	H	A	H	A
156	4	Tag_18934	87.6	64	scaffold21887	849	Chr04	63484619	A	H	H	A	H	A	A	A	A	H	A	H	A	A	H	A	H	H	H	H	A	H	A	H	A	A	H	H	H	A	H	A	A	H	A	H	A	H	A	H	A
157	4	Tag_3018	87.6	64	scaffold00621	36934	Chr04	63375903	A	H	H	A	H	A	A	A	A	-	-	H	A	-	H	A	-	-	H	H	A	H	A	H	A	A	H	H	H	A	H	-	A	H	A	H	A	H	-	H	A
158	4	Tag_11673	88.7	65	scaffold05172	9800	Chr05	16791024	A	H	H	A	H	A	A	A	A	H	A	H	A	H	H	A	H	H	H	H	A	H	A	H	A	A	H	H	H	A	H	A	A	H	A	H	A	H	A	H	A
159	4	Tag_22503	89.8	66	scaffold49400	2068	Chr04	62839745	A	H	H	A	H	A	A	A	A	H	A	H	A	H	H	A	H	H	H	H	A	H	A	H	A	A	H	H	H	A	H	A	A	H	A	H	A	H	A	H	A
160	4	Tag_23270	90.3	67	scaffold58689	2305	Chr01	58822747	A	H	H	A	H	A	A	A	A	H	A	H	A	H	H	A	H	H	H	H	A	H	A	H	A	A	H	H	H	A	H	A	A	H	A	H	A	H	A	H	A
161	4	Tag_19654	91.4	68	scaffold26442	6218	Chr04	62319299	A	H	H	A	H	A	A	A	A	H	A	H	A	H	H	A	H	H	H	H	A	H	A	H	A	A	H	H	H	A	H	A	A	H	A	H	A	H	A	H	A
162	4	Tag_16952	91.9	69	scaffold13944	3615	Chr04	62294395	A	H	H	A	H	A	A	A	A	H	A	H	A	H	H	A	H	H	H	H	A	H	A	H	A	A	H	H	H	A	H	A	A	H	H	H	A	-	A	H	A
163	4	Tag_24927r	94.1	70	scaffold86447	1163	Chr04	58098658	A	H	H	A	H	A	A	A	A	H	A	H	A	H	H	A	H	H	H	H	A	H	A	H	A	A	H	H	H	A	H	A	A	H	H	A	A	H	A	H	A
164	4	Tag_20267r	94.6	71	scaffold30245	995	Chr04	64512473	A	H	H	A	H	A	A	A	A	H	A	H	H	H	H	A	H	H	H	H	A	H	A	H	A	A	H	H	H	A	H	A	A	H	H	A	A	H	A	H	A
165	4	Tag_24201r	95.2	72	scaffold71326	359	-	-	A	H	H	A	H	A	A	A	A	H	A	H	H	H	H	A	H	H	H	H	A	H	A	H	A	A	H	H	H	A	H	A	A	H	H	A	A	H	A	H	A
166	4	Tag_13724r	95.8	73	scaffold07335	3195	-	-	-	H	H	A	H	A	-	-	A	H	A	H	-	H	H	A	H	H	H	H	A	H	A	H	-	A	H	H	H	A	H	A	A	H	H	A	H	H	A	H	A
167	4	Tag_21977r	96.3	74	scaffold44618	116	Chr06	17519915	A	H	H	A	H	A	A	A	A	H	A	H	H	H	H	A	H	H	H	H	A	H	A	H	A	A	H	H	H	A	H	A	A	H	H	A	A	H	A	H	A
168	4	Tag_23035r	98.5	75	scaffold55111	2109	Chr04	66243991	A	H	H	A	H	A	A	A	A	H	A	H	H	H	H	A	H	H	H	H	A	H	A	H	A	A	H	H	H	A	H	A	A	H	H	A	A	H	A	H	A
169	4	Tag_5279r	100.2	76	scaffold01394	22802	Chr04	66512665	A	H	H	H	H	A	A	A	A	H	A	H	H	H	H	A	H	H	H	H	A	H	A	H	A	A	H	H	H	A	H	A	A	H	H	A	A	H	A	H	A
170	4	Tag_23469r	100.2	76	scaffold61349	740	-	-	A	H	H	H	H	A	A	A	A	H	A	H	H	H	H	A	H	H	H	H	A	H	A	H	A	A	H	H	H	A	H	A	A	H	H	A	A	H	A	H	A
171	4	Tag_22337r	103.5	77	scaffold47656	1098	Chr04	67080632	A	H	H	H	H	A	A	A	A	H	A	H	H	H	H	H	H	H	H	H	A	H	A	H	A	A	H	H	H	A	H	A	A	H	H	A	A	H	A	H	A
172	4	Tag_17155r	104	78	scaffold14537	8926	Chr04	67120845	A	H	H	H	H	A	A	A	A	H	A	H	H	H	H	H	H	H	H	H	A	H	A	H	A	A	H	H	H	A	H	A	A	H	H	A	A	H	A	H	A
173	4	Tag_18911r	104	78	scaffold21812	3837	Chr04	67154257	A	H	H	H	H	A	A	A	A	H	A	H	H	H	H	H	H	H	H	H	A	H	A	H	A	A	H	H	H	A	H	A	A	H	H	A	A	H	A	H	A
174	4	Tag_7673r	104	78	scaffold02520	16673	Chr04	67179522	A	H	H	H	H	A	A	A	A	H	A	H	H	H	H	H	H	H	H	H	A	H	A	H	A	A	H	H	H	A	H	A	A	H	H	A	A	H	A	H	A
175	4	Tag_25127r	105.7	79	scaffold91834	733	Chr04	67332695	A	H	H	H	H	A	A	A	A	H	A	H	H	H	H	H	H	H	H	H	A	H	A	H	A	A	H	H	H	A	H	A	A	H	H	A	A	H	A	H	A
176	4	Tag_18969r	105.7	79	scaffold22210	7247	Chr04	67370301	A	H	H	H	H	A	A	A	A	H	A	H	H	H	H	H	H	H	H	H	A	H	A	H	A	A	H	H	H	A	H	A	A	H	H	A	A	H	A	H	A
177	4	Tag_20968r	106.8	80	scaffold34969	1595	Chr01	10599936	A	H	H	H	H	A	A	A	A	H	A	H	H	H	H	H	H	H	H	H	A	H	A	H	A	A	H	H	H	A	H	A	A	H	H	A	A	H	A	H	H
178	4	Tag_8302r	108.7	81	scaffold02830	34751	Chr04	67892710	A	H	H	H	H	A	A	A	A	H	A	H	H	H	H	H	H	H	H	H	A	H	A	H	A	A	H	H	H	A	H	A	A	H	H	A	A	H	A	H	H
179	4	Tag_15275r	110.7	82	scaffold10092	8994	Chr04	68222766	A	H	-	H	H	A	A	A	A	H	A	A	H	H	H	H	H	H	H	H	A	H	A	H	A	A	H	H	H	A	H	A	A	H	H	A	A	H	A	H	H
1	5	Tag_4252	0	1	scaffold01002	20753	Chr05	349692	H	A	A	-	H	A	-	H	A	H	H	H	H	H	A	A	A	-	A	-	A	A	H	H	A	A	H	H	A	H	A	A	A	A	H	A	A	A	A	H	A
2	5	Tag_15294r	3.1	2	scaffold10129	8839	Chr08	67732	H	A	A	H	H	A	H	H	A	H	H	H	H	H	A	A	A	H	A	H	A	H	H	H	A	A	H	H	A	H	A	A	A	A	H	A	H	A	A	H	A
3	5	Tag_15948r	3.1	2	scaffold11198	1311	Chr05	50372	H	A	A	H	H	A	H	H	A	H	H	H	H	H	A	A	A	H	A	H	A	H	H	H	A	A	H	H	A	H	A	A	A	A	H	A	H	A	A	H	A
4	5	Tag_10397	3.2	2	scaffold04133	21842	Chr01	22052064	H	A	-	H	H	-	H	H	A	H	H	H	H	H	A	A	A	H	A	H	A	H	H	H	A	A	-	H	A	H	A	A	A	A	H	-	H	-	A	H	A
5	5	Tag_10410	3.3	2	scaffold04133	24094	Chr04	10533621	H	A	A	H	H	A	H	H	A	H	H	H	H	H	A	A	A	H	A	H	A	H	H	H	A	A	H	H	A	H	A	A	A	A	H	A	H	A	A	H	A
6	5	Tag_4256	3.3	2	scaffold01002	52321	Chr05	366379	H	A	A	H	H	A	H	H	A	H	H	H	H	H	A	A	A	H	A	H	A	H	H	H	A	A	H	H	A	H	A	A	A	A	H	A	H	A	A	H	A
7	5	Tag_10995	4.4	3	scaffold04555	4176	-	-	H	A	A	H	H	A	H	H	A	H	H	H	H	H	A	A	A	H	A	H	A	H	H	H	A	A	H	H	A	H	A	A	A	A	H	A	H	A	A	H	A
8	5	Tag_3735r	4.9	4	scaffold00832	28255	-	-	H	A	A	H	H	A	H	H	A	H	H	H	H	H	A	A	A	H	A	H	A	H	H	H	A	A	H	H	A	H	A	A	A	A	H	A	H	A	A	H	A
9	5	Tag_3730	5.4	5	scaffold00832	18976	-	-	H	A	A	H	H	A	H	H	A	H	H	H	H	H	A	A	A	H	A	H	A	H	H	H	A	A	A	H	A	H	A	A	A	A	H	A	H	A	A	H	A
10	5	Tag_21526r	7.6	6	scaffold39575	71	-	-	H	A	A	H	H	A	H	H	A	H	H	H	H	H	A	A	A	H	A	H	A	H	H	H	A	A	A	H	A	H	A	A	H	A	H	A	H	H	A	H	A
11	5	Tag_13234r	7.6	6	scaffold06799	12193	-	-	H	A	A	H	H	A	H	H	A	H	H	H	H	H	A	A	A	H	A	H	A	H	H	H	A	A	A	H	A	H	A	A	H	A	H	A	H	H	A	H	A
12	5	Tag_10978r	9.3	7	scaffold04552	21817	Chr02	11830792	H	A	A	H	H	A	-	H	A	H	H	H	H	H	A	A	H	H	A	H	A	H	H	H	A	A	A	H	A	H	A	A	H	A	H	A	H	H	A	H	A
13	5	Tag_21544r	9.3	7	scaffold39645	1532	-	-	H	A	A	H	H	A	H	H	A	H	H	H	H	H	A	A	H	H	A	H	A	H	H	H	A	A	A	H	A	H	A	A	H	A	H	A	H	H	A	H	A
14	5	Tag_510r	11	8	scaffold00083	45031	Chr07	60157290	H	A	A	H	H	A	H	H	A	H	H	H	H	H	A	A	H	H	A	H	A	H	H	H	A	A	A	H	A	H	A	A	H	A	H	A	H	H	A	H	A
15	5	Tag_21874r	11.5	9	scaffold43831	428	Chr08	1751621	H	A	A	H	H	A	H	H	A	H	H	H	H	H	A	A	H	H	A	H	A	H	H	H	A	A	A	H	A	H	A	A	H	A	H	A	H	H	A	H	A
16	5	Tag_13312r	11.5	9	scaffold06878	20147	Chr05	1964875	H	A	A	H	H	A	H	H	A	H	H	H	H	H	A	A	H	H	A	H	A	H	H	H	A	A	A	H	A	H	A	A	H	A	H	A	H	H	A	H	A
17	5	Tag_16593r	11.5	9	scaffold12814	6253	Chr08	61164123	H	A	A	H	H	A	H	H	A	H	H	H	H	H	A	-	H	H	A	H	A	H	H	H	A	A	A	H	A	H	A	A	H	A	H	A	H	H	A	H	A
18	5	Tag_14870	11.5	9	scaffold09272	8816	Chr03	13720264	H	-	A	H	H	A	H	H	A	H	H	H	H	H	A	A	H	H	A	H	A	H	H	H	A	A	A	H	A	H	-	A	H	A	H	A	H	H	A	H	-
19	5	Tag_10294r	12.6	10	scaffold04073	15706	Chr05	67103372	H	A	A	H	H	A	H	H	A	H	H	A	H	H	A	A	H	H	A	H	A	H	H	H	A	A	A	H	A	H	A	A	H	A	H	A	H	H	A	H	A
20	5	Tag_21721	13.1	11	scaffold41351	1610	Chr05	2262859	H	A	A	H	H	A	H	H	A	H	H	A	H	H	A	A	H	H	A	H	A	H	H	H	A	A	A	H	A	H	A	A	H	A	H	A	H	H	A	H	A
21	5	Tag_23938r	13.6	12	scaffold68296	1630	Chr05	2294924	H	A	A	H	H	A	H	H	A	H	H	A	H	H	A	A	H	H	A	H	A	H	H	H	A	A	A	H	A	H	A	A	H	A	H	A	H	H	A	H	A
22	5	Tag_7087	14.7	13	scaffold02201	655	Chr04	56221230	H	A	-	H	H	A	H	H	A	H	H	A	H	H	A	A	H	H	A	H	A	H	H	H	A	A	A	H	A	H	A	A	H	A	H	A	H	H	A	H	A
23	5	Tag_18279r	15.8	14	scaffold18404	3705	Chr05	2559807	H	A	A	H	H	A	H	H	A	H	H	A	H	H	A	A	H	H	A	H	A	H	H	H	A	A	A	H	A	H	A	A	H	A	H	A	H	H	A	H	A
24	5	Tag_19384r	16.3	15	scaffold24837	3507	Chr08	1086422	H	A	A	H	H	A	H	H	A	H	H	A	H	H	A	A	H	H	A	H	A	H	H	H	A	A	A	H	A	H	A	A	H	A	H	A	H	H	A	H	A
25	5	Tag_9709r	16.3	15	scaffold03694	5014	-	-	H	A	A	H	H	A	H	H	A	H	H	A	H	H	A	A	H	H	A	H	A	H	H	H	A	A	A	H	A	H	A	A	H	A	H	A	H	H	A	H	A
26	5	Tag_4099	16.3	15	scaffold00954	25865	Chr08	52135666	H	A	A	H	H	-	H	H	A	H	H	A	H	H	A	A	H	H	A	H	A	-	H	H	A	A	A	H	A	H	A	-	H	A	H	A	H	-	A	H	A
27	5	Tag_4442	16.3	15	scaffold01060	36838	-	-	H	A	A	H	H	A	H	H	A	H	H	A	H	H	A	A	H	H	A	H	A	H	H	H	A	A	A	H	A	H	A	A	H	A	H	A	H	H	A	H	A
28	5	Tag_23603	18	16	scaffold63327	181	Chr01	69483577	H	A	A	H	H	A	H	H	A	H	H	A	H	H	A	A	H	H	A	H	A	H	H	H	A	A	A	H	A	H	A	A	H	A	H	A	H	H	A	H	A
29	5	Tag_8794	18.5	17	scaffold03164	19867	Chr08	3261013	H	A	A	H	H	A	H	H	A	H	H	A	H	H	A	A	H	H	A	H	A	H	H	H	A	A	A	H	A	H	A	A	H	A	H	A	H	H	A	H	A
30	5	Tag_5448	21.8	18	scaffold01443	29839	Chr05	3556042	H	A	A	H	H	A	H	H	A	H	H	A	H	H	A	A	H	H	A	H	A	H	H	H	A	A	A	H	A	H	A	A	H	A	H	A	H	H	A	H	H
31	5	Tag_23180r	21.8	18	scaffold56962	1244	-	-	H	A	-	H	H	A	H	H	-	H	H	A	H	H	A	A	H	H	A	H	A	H	H	H	A	A	A	H	A	H	A	A	H	A	H	A	H	H	A	H	H
32	5	Tag_22900r	22.9	19	scaffold53496	993	-	-	H	A	A	H	H	A	H	H	A	H	H	A	H	H	A	A	H	-	A	H	A	H	H	H	A	A	A	H	A	H	A	A	-	A	H	A	H	H	A	H	H
33	5	Tag_22904r	22.9	19	scaffold53496	1863	-	-	H	A	A	H	H	A	H	H	A	H	H	A	H	H	A	A	H	H	A	H	A	H	H	H	A	A	A	H	A	H	A	A	H	A	H	A	H	H	A	H	H
34	5	Tag_9385r	25.1	20	scaffold03477	18919	Chr05	4319627	H	H	A	H	H	A	H	H	A	H	H	A	H	H	A	A	H	H	A	H	A	-	H	H	A	A	A	H	A	H	A	A	H	A	H	A	H	H	A	H	H
35	5	Tag_10158	26.8	21	scaffold03996	20828	Chr05	4464773	H	H	A	H	H	A	H	H	A	H	H	A	H	H	A	A	H	H	A	H	A	H	H	H	A	A	A	H	A	H	A	A	H	A	H	A	H	H	A	H	H
36	5	Tag_24937	28.5	22	scaffold86784	913	Chr02	14332164	H	H	A	H	H	A	H	H	A	H	H	A	H	H	A	A	H	H	A	H	A	H	H	H	A	A	A	H	A	H	A	A	H	A	H	A	H	H	H	H	H
37	5	Tag_19876	28.5	22	scaffold27825	6435	-	-	H	H	A	H	H	A	H	H	A	H	H	A	H	H	A	A	H	H	A	H	A	H	H	H	A	A	A	H	A	H	A	A	H	A	H	A	H	H	H	H	H
38	5	Tag_2828r	28.5	22	scaffold00573	32524	-	-	H	H	A	H	H	A	H	H	A	H	H	A	H	H	A	A	H	H	A	H	A	H	H	H	A	A	A	H	A	H	A	A	H	A	H	A	H	H	H	H	H
39	5	Tag_703	28.5	22	scaffold00123	125495	-	-	H	H	A	H	H	A	H	H	A	H	H	A	H	-	A	A	H	H	A	-	A	H	H	H	A	A	A	H	A	H	A	A	-	A	H	A	H	H	H	H	H
40	5	Tag_595r	28.5	22	scaffold00096	2356	-	-	H	H	A	H	H	A	H	H	A	H	H	A	H	H	A	A	-	H	A	H	-	H	H	H	A	A	A	H	A	H	A	A	H	A	H	A	H	H	-	H	H
41	5	Tag_196	28.5	22	scaffold00035	47279	-	-	H	H	-	H	H	A	H	H	A	H	H	A	H	H	A	A	H	H	A	H	A	H	H	H	A	A	A	H	A	H	A	A	H	A	H	A	H	-	H	H	H
42	5	Tag_1006r	28.5	22	scaffold00183	21347	Chr09	55681187	H	H	-	H	H	A	H	H	A	H	H	A	H	H	A	A	H	H	A	H	A	H	H	H	A	A	A	H	A	H	A	A	H	A	H	A	H	-	H	H	H
43	5	Tag_705	28.5	22	scaffold00123	133913	Chr01	22828774	-	H	A	H	H	A	H	H	A	H	H	A	H	H	A	A	H	H	A	H	-	A	H	H	A	A	A	H	-	H	A	A	H	A	H	A	H	-	H	H	H
44	5	Tag_23624r	30.2	23	scaffold63698	959	Chr01	79379943	H	H	A	H	H	A	H	H	A	H	H	A	H	H	A	A	H	H	A	H	A	H	H	H	A	-	A	H	A	H	A	A	H	A	H	A	H	H	H	H	H
45	5	Tag_195r	30.2	23	scaffold00032	241518	Chr03	3751553	H	H	A	H	H	A	H	H	A	H	H	A	H	H	A	A	H	H	A	H	A	H	H	H	A	A	A	H	A	H	A	A	H	A	H	A	H	H	H	H	H
46	5	Tag_20873r	30.8	24	scaffold34554	2303	-	-	H	H	A	H	H	A	H	H	A	H	H	A	H	H	A	A	H	H	A	H	A	H	H	H	A	A	A	H	A	H	A	A	H	A	H	A	H	H	-	H	H
47	5	Tag_19091	31.4	25	scaffold22904	4734	-	-	H	H	A	H	-	A	H	H	A	H	H	-	H	H	A	A	-	H	-	H	A	H	H	-	A	A	A	H	A	-	A	A	-	-	H	A	H	H	-	H	H
48	5	Tag_12528	31.4	25	scaffold05912	3481	Chr07	13839116	H	H	A	H	H	A	H	H	A	H	H	A	H	H	A	A	H	H	A	H	A	H	H	H	A	A	A	H	A	H	A	A	H	A	H	A	H	H	H	H	H
49	5	Tag_3638r	31.4	25	scaffold00803	47256	-	-	H	H	A	H	H	A	H	H	A	H	H	A	H	H	A	A	H	H	A	H	A	H	H	H	A	A	A	H	A	H	A	A	H	A	H	A	H	H	H	H	H
50	5	Tag_7733	31.4	25	scaffold02546	33454	Chr09	52050779	H	H	-	H	H	A	H	H	A	H	H	A	H	H	A	A	H	H	A	H	A	H	H	H	A	A	A	H	A	H	A	A	H	A	H	A	H	H	H	H	H
51	5	Tag_19313r	31.4	25	scaffold24366	7129	Chr06	38194025	H	H	A	H	H	A	H	H	A	H	H	A	H	H	A	A	H	H	A	H	A	H	H	H	A	A	A	H	A	H	A	A	H	A	H	A	H	-	H	H	H
52	5	Tag_14811r	31.4	25	scaffold09137	1645	Chr05	6101734	H	H	A	H	H	A	H	H	A	H	H	A	H	H	A	-	H	H	A	H	A	H	H	H	A	A	A	H	A	H	A	-	H	A	H	A	H	H	H	H	H
53	5	Tag_3634r	31.4	25	scaffold00803	3463	Chr04	48029750	H	H	A	H	H	A	H	H	A	H	H	A	H	H	A	A	H	H	A	H	A	H	H	H	A	A	A	H	A	H	A	A	H	A	H	A	H	H	H	H	H
54	5	Tag_2018r	31.4	25	scaffold00380	90481	Chr09	54508449	H	H	A	H	H	A	H	H	A	H	H	A	H	H	A	A	H	H	A	H	A	H	H	H	A	A	A	H	A	H	A	A	H	A	H	A	H	H	H	H	H
55	5	Tag_14296r	32	26	scaffold08141	10932	Chr01	21934284	-	H	A	H	-	A	H	H	A	-	H	A	H	H	A	A	-	H	A	H	A	H	H	H	A	A	A	H	A	H	A	A	H	A	H	A	H	H	H	H	H
56	5	Tag_23998r	32.6	27	scaffold69106	1318	-	-	H	H	A	H	H	A	H	H	A	H	H	A	H	H	A	A	H	H	A	H	A	H	H	H	A	A	A	H	A	H	A	A	H	A	H	A	H	H	H	H	H
57	5	Tag_16622r	32.6	27	scaffold12874	8875	-	-	H	H	A	H	H	A	H	H	A	H	H	A	H	H	A	A	H	H	A	H	A	H	H	H	A	A	A	H	A	H	A	A	H	A	H	A	H	H	H	H	H
58	5	Tag_9950r	32.6	27	scaffold03838	25697	Chr01	2791055	H	H	A	H	H	A	H	H	A	H	H	A	H	H	A	A	H	H	A	H	A	H	H	H	A	A	A	H	A	H	A	A	H	A	H	A	H	H	H	H	H
59	5	Tag_2102r	35.9	28	scaffold00403	8170	Chr10	58353872	H	H	-	H	H	-	H	H	A	H	H	A	-	H	A	A	H	H	A	H	A	-	H	H	A	A	A	H	A	H	A	-	H	A	H	-	-	H	-	H	H
60	5	Tag_2099r	35.9	29	scaffold00403	2077	Chr05	7958252	H	H	A	H	H	A	H	H	A	H	H	A	H	H	A	A	H	H	A	H	A	H	H	H	A	A	A	H	A	H	A	A	H	A	H	A	H	H	H	H	H
61	5	Tag_20480r	38.1	30	scaffold31875	3956	Chr06	38193727	H	H	A	H	H	A	H	H	A	H	H	A	H	H	A	A	H	H	A	H	A	H	H	H	A	A	A	H	A	H	A	A	H	A	H	A	H	H	H	H	H
62	5	Tag_16991	38.1	30	scaffold14098	6334	-	-	H	H	A	H	H	A	H	H	A	-	H	A	H	-	A	A	H	-	A	H	A	H	H	-	A	A	A	H	A	H	A	A	-	A	H	A	H	H	H	H	-
63	5	Tag_2139r	38.1	30	scaffold00415	97885	Chr02	60229201	H	H	A	H	H	A	H	H	A	H	H	A	-	H	A	A	H	H	A	H	A	H	H	H	A	A	A	H	A	H	A	A	H	A	H	A	H	H	H	H	H
64	5	Tag_2134	38.1	30	scaffold00415	47995	Chr10	58399448	H	H	A	H	H	A	H	H	A	H	H	A	H	H	A	A	H	H	A	H	A	H	H	H	A	A	A	H	A	H	A	A	H	A	H	A	H	H	H	H	H
65	5	Tag_19695r	39.2	31	scaffold26740	3930	Chr09	1155551	H	H	A	H	H	A	H	H	A	H	H	A	A	H	A	A	H	H	A	H	A	H	H	H	A	A	A	H	A	H	A	A	H	A	H	A	H	H	H	H	H
66	5	Tag_4860	39.2	31	scaffold01230	49437	Chr06	57490152	H	H	A	H	H	A	H	H	A	H	H	A	A	H	A	A	H	H	A	H	A	H	H	H	A	A	A	H	A	H	A	A	H	A	H	A	H	H	H	H	H
67	5	Tag_10755	39.8	32	scaffold04393	1663	Chr06	33725076	H	H	A	H	H	A	H	H	A	H	H	A	A	H	A	A	H	H	A	H	A	H	H	H	A	A	A	H	A	H	A	A	H	A	H	A	H	H	H	H	H
68	5	Tag_10381	40.4	33	scaffold04126	2867	-	-	H	H	A	H	H	A	H	H	A	H	H	A	A	H	A	A	H	H	A	H	A	H	H	H	A	A	A	H	A	H	A	A	H	A	H	A	H	H	H	H	H
69	5	Tag_1481	40.4	33	scaffold00282	85201	-	-	H	H	A	H	H	A	-	H	A	H	-	A	A	H	A	A	H	H	A	H	A	-	-	H	A	A	A	H	A	H	A	-	H	A	H	-	H	-	-	H	H
70	5	Tag_22871	40.4	33	scaffold53264	1508	Chr07	28882393	H	-	-	H	H	A	H	H	A	H	H	A	A	H	A	A	H	H	A	H	A	-	H	H	A	A	A	H	A	H	A	A	H	A	H	A	H	H	-	H	H
71	5	Tag_20022	40.4	33	scaffold28648	5487	Chr06	41715253	H	A	A	H	H	A	A	-	A	H	H	A	A	H	A	A	H	H	A	H	A	H	H	H	A	A	A	H	A	H	A	A	H	A	H	A	H	H	H	H	H
72	5	Tag_7299r	40.9	34	scaffold02324	202	-	-	H	H	A	H	H	A	H	H	A	H	H	A	A	H	A	A	H	H	A	H	A	H	H	H	A	A	A	H	A	H	A	A	H	A	H	A	H	H	H	H	H
73	5	Tag_6476r	42	35	scaffold01891	37658	Chr05	61867312	H	H	A	H	H	A	H	H	A	H	H	A	A	H	A	A	H	H	A	H	A	H	H	H	A	A	A	H	A	H	A	A	H	A	H	A	H	H	H	H	H
74	5	Tag_1699r	42	35	scaffold00311	61629	-	-	H	H	A	H	H	A	H	H	A	H	H	A	A	H	A	A	H	H	A	H	A	H	H	H	A	A	A	H	A	H	A	A	H	A	H	A	H	H	H	H	H
75	5	Tag_2017	42	35	scaffold00379	9272	Chr05	10533482	H	H	A	H	H	A	H	H	A	H	H	A	A	H	A	A	H	H	A	H	A	H	H	H	A	A	A	H	A	H	A	A	H	A	H	A	H	H	H	H	H
76	5	Tag_16686	43.1	36	scaffold13104	2951	Chr05	11476899	H	H	A	H	H	A	H	H	A	H	H	A	A	H	A	A	H	H	A	H	A	H	H	H	A	A	A	H	A	H	A	-	H	A	H	-	H	-	H	H	H
77	5	Tag_779r	44.2	37	scaffold00140	80802	-	-	H	H	A	H	H	H	H	H	A	H	H	A	A	H	A	A	H	H	A	H	A	H	H	H	A	A	A	H	A	H	A	A	H	A	H	A	H	H	H	H	H
78	5	Tag_2713	44.2	37	scaffold00542	67413	-	-	H	H	A	H	H	H	H	H	A	H	H	A	A	H	A	A	H	H	A	H	A	H	H	H	A	A	A	H	A	H	A	A	H	A	H	A	H	H	H	H	H
79	5	Tag_15003	45.3	38	scaffold09536	10947	Chr01	38446190	H	H	A	H	H	H	H	H	A	H	H	A	A	H	A	A	H	H	A	H	A	H	A	H	A	A	A	H	A	H	A	A	H	A	H	A	H	H	H	H	H
80	5	Tag_6240r	45.3	38	scaffold01814	33125	Chr01	70815350	H	H	A	H	H	H	H	H	A	H	H	A	A	H	A	A	H	H	A	H	A	H	A	H	A	A	A	H	A	H	A	A	H	A	H	A	H	H	H	H	H
81	5	Tag_6231	45.3	38	scaffold01814	30962	Chr01	65545203	H	H	A	H	H	H	H	H	A	H	H	A	A	H	A	A	H	H	A	H	A	H	A	H	A	A	A	H	A	H	A	A	H	A	H	A	H	H	H	H	H
82	5	Tag_14487	48.1	39	scaffold08404	12776	Chr09	11620445	H	H	A	H	H	H	H	H	A	H	H	A	A	H	A	A	H	H	A	H	A	A	A	H	A	A	A	H	A	A	A	A	H	A	H	A	H	A	H	H	H
83	5	Tag_21556	49.2	40	scaffold39709	2937	Chr05	15119174	H	H	A	H	H	H	H	H	A	H	H	A	A	H	A	A	H	H	A	H	A	A	A	H	A	A	A	H	A	A	A	A	H	A	H	A	H	A	H	H	H
84	5	Tag_1244r	50.3	41	scaffold00233	54541	-	-	H	H	H	H	A	H	H	H	A	H	H	H	A	H	A	A	H	H	A	H	A	A	A	H	-	A	A	H	-	A	A	A	H	A	H	A	H	-	H	H	H
85	5	Tag_3604r	50.3	42	scaffold00791	68092	Chr05	14959655	H	H	A	H	A	H	H	H	A	H	H	A	A	H	A	A	H	H	A	H	A	A	A	H	A	A	A	H	A	A	A	A	H	A	H	A	H	A	H	H	H
86	5	Tag_23195r	50.3	42	scaffold57427	1179	Chr08	24141993	H	H	A	H	A	H	H	H	A	H	H	A	A	H	A	A	H	H	A	H	A	A	A	H	A	A	A	H	A	A	A	A	H	A	H	A	H	A	H	H	H
87	5	Tag_1163r	50.3	42	scaffold00217	10681	-	-	H	H	A	H	A	H	H	H	A	H	H	A	A	H	A	A	H	H	A	H	A	A	A	H	A	A	A	H	A	A	A	A	H	A	H	A	H	A	H	H	H
88	5	Tag_2601r	50.3	42	scaffold00531	25518	Chr01	8231884	H	H	A	H	A	H	H	H	A	H	H	A	A	H	A	A	H	H	A	H	A	A	A	H	A	A	A	H	A	A	A	A	H	A	H	A	H	A	H	H	H
89	5	Tag_999r	50.3	42	scaffold00181	31205	Chr01	56761586	H	H	A	H	A	H	-	H	A	H	H	A	A	H	A	A	H	H	A	H	A	A	A	H	A	A	A	H	A	A	A	A	H	A	H	-	H	-	H	H	H
90	5	Tag_5758	50.9	43	scaffold01626	1562	Chr05	18052686	H	H	A	H	A	H	H	H	A	H	H	A	A	H	A	A	H	H	A	H	A	A	A	H	A	A	A	H	A	A	A	A	H	A	H	A	H	A	H	H	H
91	5	Tag_16886r	50.9	43	scaffold13649	6918	Chr04	64234140	H	H	A	H	A	H	H	H	A	H	H	A	A	H	A	A	H	H	A	H	A	A	A	H	A	A	A	H	A	A	-	A	H	A	H	A	H	A	H	H	H
92	5	Tag_453r	50.9	43	scaffold00066	89328	-	-	H	H	A	H	A	H	H	H	A	H	H	A	A	H	A	A	H	H	A	H	A	A	A	H	A	A	A	H	A	A	A	A	H	A	H	A	H	A	H	H	H
93	5	Tag_13097r	51.5	44	scaffold06631	10796	Chr08	54050815	H	H	-	H	A	H	-	H	A	H	H	A	A	H	A	A	H	H	H	H	A	A	-	H	A	A	A	H	-	-	A	A	H	-	H	A	H	-	H	H	H
94	5	Tag_24530r	51.5	44	scaffold77557	1897	Chr04	44229377	H	H	A	H	A	H	H	H	A	H	H	A	A	-	A	A	H	H	A	H	A	A	A	H	A	A	A	H	A	A	A	A	H	A	H	A	H	A	H	H	H
95	5	Tag_20044r	51.5	44	scaffold28692	3106	Chr01	49393131	H	H	A	H	A	H	H	H	A	H	H	A	-	H	A	A	H	H	-	H	A	A	A	H	A	A	A	H	A	A	A	A	H	A	H	A	H	-	H	H	H
96	5	Tag_14206r	51.5	44	scaffold08015	6463	Chr07	60908920	H	H	-	H	A	H	-	H	A	H	H	A	A	H	A	A	H	H	A	H	A	-	A	H	A	-	A	H	A	A	A	-	H	A	H	A	H	A	H	H	H
97	5	Tag_21151r	51.5	44	scaffold36564	1093	Chr08	55404547	H	H	-	H	A	H	H	H	A	H	H	A	A	H	A	A	H	H	A	H	A	A	A	H	A	A	A	H	A	A	-	A	H	A	H	A	H	A	H	H	H
98	5	Tag_16284r	51.5	44	scaffold12041	7460	-	-	H	H	A	H	A	H	H	H	A	H	H	A	A	H	A	A	H	H	A	H	A	A	A	H	A	A	A	H	A	A	A	A	H	A	H	A	H	A	H	H	H
99	5	Tag_23872r	51.5	44	scaffold67095	1741	-	-	H	H	A	H	A	H	H	H	A	H	H	A	A	H	-	A	H	H	A	H	A	A	A	H	A	-	A	H	A	A	A	A	H	A	H	A	H	-	H	H	H
100	5	Tag_23274	52.6	44	scaffold58691	650	Chr05	30916596	H	H	A	H	A	H	A	H	A	H	H	A	A	H	A	A	H	H	A	H	A	A	A	H	A	A	A	H	A	A	A	A	H	A	H	A	H	A	H	H	H
101	5	Tag_21884r	52.6	44	scaffold43923	3479	Chr05	38426305	H	H	A	H	A	H	H	H	A	H	H	A	A	H	A	A	H	H	A	H	A	A	A	H	A	A	A	H	A	A	A	A	H	A	H	A	H	A	H	H	H
102	5	Tag_9384r	52.6	44	scaffold03476	4493	Chr05	52601099	H	H	A	H	A	H	H	H	A	H	H	A	A	H	A	A	H	H	A	H	A	A	A	H	A	A	A	H	A	A	A	A	H	A	H	A	H	A	H	H	H
103	5	Tag_23297r	52.6	44	scaffold59266	828	Chr05	52919461	H	H	-	H	A	H	H	H	A	H	H	A	A	H	A	A	H	H	A	H	A	-	A	H	A	A	A	H	A	A	A	A	H	A	H	A	H	-	H	H	H
104	5	Tag_22528r	52.6	44	scaffold49554	1090	Chr05	64769559	H	H	A	H	A	H	H	H	A	H	H	A	A	H	A	A	H	H	A	H	A	A	A	H	A	A	A	H	A	A	A	A	H	A	H	A	H	A	H	H	H
105	5	Tag_21604r	52.6	44	scaffold40244	931	Chr09	25629915	H	H	A	H	A	H	H	H	A	H	H	A	A	H	A	A	H	H	A	H	A	A	A	H	A	A	A	H	A	A	A	A	H	A	H	A	H	A	H	H	H
106	5	Tag_18242r	52.6	44	scaffold18257	5367	-	-	H	H	-	H	A	H	H	H	A	H	H	A	A	H	A	A	H	H	A	H	A	A	A	H	A	A	A	H	A	A	A	A	H	A	H	A	H	A	H	H	H
107	5	Tag_16545r	52.6	44	scaffold12595	6292	-	-	H	H	A	H	A	H	H	H	A	H	H	A	A	H	A	A	H	H	A	H	A	A	A	H	A	A	A	H	A	A	A	A	H	A	H	A	H	A	H	H	H
108	5	Tag_16369r	52.6	44	scaffold12282	6663	Chr02	4045086	H	H	A	H	A	H	H	H	A	H	H	A	A	H	A	A	H	H	A	H	A	A	A	H	A	A	A	H	A	A	A	A	H	A	H	A	H	A	H	H	H
109	5	Tag_9850r	52.6	44	scaffold03760	6085	-	-	H	H	A	H	A	H	H	H	A	H	H	A	A	H	A	A	H	H	A	H	A	A	A	H	A	A	A	H	A	A	A	A	H	A	H	A	H	-	H	H	H
110	5	Tag_805r	52.6	44	scaffold00142	139904	Chr10	36427692	H	H	A	H	A	H	H	H	A	H	H	A	A	H	A	A	H	H	A	H	A	A	A	H	A	A	A	H	A	A	A	A	H	A	H	A	H	A	H	H	H
111	5	Tag_21091	52.6	44	scaffold35897	3423	Chr03	15815314	H	H	A	H	A	H	H	H	A	H	H	A	A	H	A	A	H	H	A	H	A	A	A	H	A	A	A	H	A	A	A	A	H	A	H	A	H	A	H	H	H
112	5	Tag_14455	52.6	44	scaffold08361	6136	-	-	H	H	A	H	A	H	H	H	A	H	H	A	A	H	A	A	H	H	A	H	A	A	A	H	A	A	A	H	A	A	A	A	H	A	H	A	H	A	H	H	H
113	5	Tag_9679	52.6	44	scaffold03659	30491	Chr01	67900255	H	H	A	H	A	H	H	H	A	H	H	A	A	H	A	A	H	H	A	H	A	A	A	H	A	A	A	H	A	A	A	A	H	A	H	A	H	A	H	H	H
114	5	Tag_14705	54.3	45	scaffold08813	14035	Chr07	61566657	H	H	-	H	A	-	-	H	A	H	H	A	A	H	A	A	H	H	A	H	A	A	A	H	A	A	A	H	A	A	A	A	H	A	H	-	H	-	A	H	A
115	5	Tag_18333r	54.3	45	scaffold18830	4247	Chr01	57876791	H	H	-	H	-	H	H	H	-	H	H	A	A	H	-	-	H	H	A	H	A	A	-	H	A	-	-	H	A	A	A	A	H	A	H	-	H	-	H	H	A
116	5	Tag_19685r	54.3	45	scaffold26649	4888	-	-	H	H	A	H	A	H	H	H	A	H	H	A	H	H	A	A	H	H	A	H	A	-	A	H	A	A	A	H	A	A	A	A	H	A	H	-	H	A	H	H	A
117	5	Tag_16671r	54.3	45	scaffold13075	11074	Chr05	56103761	H	H	A	H	A	H	H	H	A	H	H	A	A	H	A	A	H	H	A	H	A	A	A	H	A	A	A	H	A	A	A	A	H	A	H	A	H	A	H	H	A
118	5	Tag_14781r	54.3	45	scaffold09046	11830	Chr05	58577721	-	H	-	H	A	H	H	H	A	H	H	A	A	H	A	A	H	H	A	H	A	-	A	H	A	A	A	H	A	A	-	-	H	A	H	-	H	-	H	H	A
119	5	Tag_18339r	54.3	45	scaffold18830	6487	Chr04	14589115	H	H	A	H	A	H	H	H	A	H	H	A	A	H	A	-	H	H	A	H	A	A	A	H	A	A	A	H	A	A	A	A	H	A	H	A	H	A	H	H	A
120	5	Tag_17812r	54.3	45	scaffold17111	3436	Chr07	10607411	H	H	A	H	A	H	H	H	A	H	H	A	A	H	A	A	-	H	A	H	A	A	A	H	A	A	A	H	A	A	A	A	H	A	H	A	H	A	H	H	A
121	5	Tag_17821r	54.3	45	scaffold17111	5777	Chr03	51395411	H	H	A	H	A	H	H	H	A	H	H	A	A	H	A	A	H	H	A	H	A	A	A	H	A	A	A	H	A	A	A	A	H	A	H	A	H	A	H	H	A
122	5	Tag_15468	54.3	46	scaffold10394	9449	Chr01	59821883	H	H	A	H	A	H	H	H	A	H	H	A	A	H	A	A	H	H	A	H	A	A	A	H	A	A	A	H	A	A	A	A	H	A	H	A	H	A	H	H	A
123	5	Tag_17987	54.3	46	scaffold17707	750	Chr06	57181981	H	H	-	H	A	-	H	H	A	H	H	A	A	H	A	A	H	H	A	H	A	A	A	H	A	-	A	H	A	A	A	-	H	A	H	-	H	-	H	H	A
124	5	Tag_11435	55.4	47	scaffold04914	13766	Chr06	2657996	H	H	A	H	A	H	H	H	A	H	H	A	A	H	A	A	H	H	A	H	A	A	A	H	A	A	A	H	A	A	A	A	H	A	H	A	H	A	H	H	A
125	5	Tag_11844	57.4	48	scaffold05296	20525	Chr01	6337983	H	H	A	H	A	H	H	H	A	H	H	A	A	H	A	A	H	H	A	-	A	A	A	H	A	A	A	H	A	A	A	A	H	A	H	A	H	A	H	H	A
126	5	Tag_4634	58.7	49	scaffold01151	13549	Chr07	2946546	H	H	A	H	A	H	H	H	A	H	H	A	A	H	A	A	H	H	A	A	A	A	A	H	A	A	A	H	A	A	A	A	H	A	H	A	H	A	H	H	A
127	5	Tag_4633	58.7	49	scaffold01151	10404	Chr05	59700893	H	H	A	H	A	H	H	H	A	H	H	A	A	H	A	A	H	H	A	A	A	A	A	H	A	A	A	H	A	A	A	A	H	A	H	A	H	A	H	H	A
128	5	Tag_12995r	58.7	50	scaffold06512	12531	Chr09	13362392	H	H	A	H	A	H	H	H	A	H	H	A	A	H	A	A	H	H	A	A	A	A	A	H	A	A	A	H	A	A	A	A	H	A	H	A	H	A	H	H	A
129	5	Tag_11305r	60.4	51	scaffold04784	4840	-	-	H	H	A	H	A	H	H	H	A	H	H	A	A	H	A	A	H	H	A	A	A	A	A	H	A	A	A	H	A	A	A	A	H	A	H	H	H	A	H	H	A
130	5	Tag_22733r	60.9	52	scaffold51922	2417	Chr05	61963715	H	H	A	H	A	H	H	H	A	H	H	A	A	H	A	A	H	H	A	A	A	A	A	H	A	A	A	H	A	A	A	A	H	A	H	H	H	A	H	H	A
131	5	Tag_18195r	60.9	52	scaffold18150	7582	Chr04	3025898	H	H	A	H	A	H	H	H	A	H	H	A	A	H	A	A	H	H	A	A	A	A	A	H	A	A	A	H	A	A	A	A	H	A	H	H	H	A	H	H	A
132	5	Tag_18182r	60.9	52	scaffold18150	778	Chr04	3030536	H	H	-	H	A	H	H	H	A	H	H	A	A	H	A	A	H	H	A	A	A	A	A	H	A	A	A	H	A	A	A	-	H	A	H	H	H	A	H	H	A
133	5	Tag_3227r	60.9	52	scaffold00668	1322	Chr07	6940653	H	H	A	H	A	H	H	H	A	H	H	A	A	H	A	A	H	H	A	A	A	A	A	H	A	A	A	H	A	A	A	A	H	A	H	H	H	A	H	H	A
134	5	Tag_6649r	60.9	52	scaffold02005	15000	Chr03	3258870	H	H	A	H	A	H	H	H	-	H	H	A	A	H	H	A	H	H	A	A	A	A	A	H	A	A	A	H	A	A	A	A	H	A	H	H	H	A	H	H	A
135	5	Tag_24923	61.9	53	scaffold86353	1193	-	-	H	H	A	H	H	H	H	H	A	H	H	A	A	H	A	A	H	H	A	A	A	A	A	H	A	A	A	H	A	A	A	A	H	A	H	H	H	A	H	H	A
136	5	Tag_3771	68.7	54	scaffold00842	24559	Chr05	63405643	H	A	A	H	H	H	H	H	A	H	A	A	A	H	A	A	H	H	A	A	A	H	A	H	A	A	A	H	A	A	A	A	H	A	H	H	H	A	A	H	A
137	5	Tag_20198	69.2	54_55	scaffold29723	1775	Chr05	63812577	H	H	A	H	H	H	H	H	-	H	A	-	A	H	A	-	H	H	H	A	A	H	A	H	A	A	A	H	A	A	A	-	H	A	-	H	H	A	A	H	A
138	5	Tag_2471	69.2	55	scaffold00505	71811	-	-	H	A	A	H	H	H	H	H	A	H	A	A	A	H	A	A	H	H	A	A	A	H	A	H	A	A	A	H	A	A	A	A	H	A	H	H	H	A	A	H	A
139	5	Tag_2468	69.2	55	scaffold00505	40350	Chr03	65395468	H	A	A	H	H	H	H	H	A	H	A	A	A	H	A	A	H	H	A	A	A	H	A	H	A	A	A	H	A	A	A	A	H	A	H	H	H	A	A	H	A
140	5	Tag_14559	72.4	56	scaffold08517	11498	-	-	H	A	H	H	H	H	H	H	A	H	A	A	A	H	A	A	H	H	A	A	A	H	A	H	A	-	A	H	A	A	A	A	H	A	H	H	H	-	A	H	A
141	5	Tag_5388	74.6	57	scaffold01424	38483	-	-	H	A	H	H	H	H	H	H	H	H	A	A	A	H	H	A	H	H	A	A	A	H	A	H	A	A	A	H	A	A	A	A	H	A	H	H	H	A	A	H	A
142	5	Tag_5385	74.6	57	scaffold01424	36267	Chr01	80684914	H	A	H	H	H	H	H	H	H	H	A	A	A	H	H	A	H	H	A	A	A	H	A	H	A	A	A	H	A	A	A	A	H	A	H	H	H	A	A	H	A
143	5	Tag_24376r	74.6	57	scaffold74032	297	Chr05	64653044	H	A	H	H	H	H	H	H	H	H	A	A	A	H	H	A	H	H	A	A	A	H	A	H	A	A	A	H	A	A	A	A	H	A	H	H	H	A	A	H	A
144	5	Tag_23924r	74.6	57	scaffold67735	167	Chr02	9842345	H	A	H	H	H	H	H	H	H	H	A	A	A	H	H	A	H	H	A	A	A	H	A	H	A	A	A	H	A	A	A	A	H	A	H	H	H	A	A	H	A
[truncated: 677 more rows]
[truncated: 148 more columns]

## Sheet: HH_Genome
Final order	LG	SNP_name	Distance (cM)	GBS Tag	GBS Tag_pos	Sorghum_Chr	Sorghum_POS	sample_AACGTGCCT	sample_AACTGG	sample_AACTT	sample_AAGCAACT	sample_AAGGA	sample_AATAAGAGT	sample_AATCGGAGG	sample_AATGTA	sample_AATTAG	sample_ACAACCAACT	sample_ACAACGCAT	sample_ACAACT	sample_ACAGT	sample_ACATCACCG	sample_ACCAGGA	sample_ACCGA	sample_ACGATA	sample_ACGCTAA	sample_ACGGTACT	sample_ACTAA	sample_ACTACAAT	sample_ACTGAG	sample_ACTGCGAT	sample_ACTGCT	sample_ATAGAT	sample_ATAGCGT	sample_ATAGG	sample_ATATAA	sample_ATATCGCCA	sample_ATCCG	sample_ATCGTACGT	sample_ATCTCGT	sample_ATCTGCAACA	sample_ATCTTA	sample_ATGAGCAA	sample_ATGATACG	sample_ATGCT	sample_ATGGCAA	sample_ATTAT	sample_ATTCCAA	sample_CAACCACACA	sample_CAAGCCAATT
[truncated: 1,298 more rows]
[truncated: 328 more columns]

[truncated: 3 more sheets: HA_GBS, AH_GBS, HH_GBS]
