# Supplementary material for: High Density Genetic Maps of Seashore Paspalum Using Genotyping-By-Sequencing and Their Relationship to The Sorghum Bicolor Genome
Source: Sci Rep. 2019 Aug 21;9:12183. doi: 10.1038/s41598-019-48257-3 (PMC6704178; doi:10.1038/s41598-019-48257-3)
Supplement: Supplementary file 5 — Table S4 [file 41598_2019_48257_MOESM5_ESM.xlsx]

## Sheet: AH_GBS
Supplementary Table S4: Mapped SNPs with flanking sequence
Linkage group	order	Marker name synonym used in map construction	Marker name	Genetic distance (cM)	Recombination bin	SNP positions in the GBS reference tag and, in parenthesis, the alleles	Sequence of GBS reference tag
1	1	Tag_3616r	all_73744	0	1	176(C/T),	CTAGTAATTTTACTATTCATGTGTTACTGTTAAACTTGTAATATCAAGTATCTACTTTCCCATATTATAGTGGTCCGATCTCTGTTACCTGAAACTCTACTCCAACTCTACCTTTTATAGCACATCATTAATTTATTATCGTGAAAATTATCTTTGAAACTGATTTGTTGGGTGTCGACACGACACATAATGCTTCAAATGTGGCCTGCTATAGTTCTATATGTGATCTCGTCGGTTCAGACTTAAAGTTACTACAAGAGAAGTGCTACTG
1	2	Tag_3666r	all_75568	0	1	106(T/G),	CTGGAGAAACGTATTAGGGTATCTTTTACCATTCAATTTTCAATTACTTTGGTTTTTACTTGGTGCAAGTACCTAGAGAAGGGACATAAATTAACCTCGGTGCTATAATTTTGACTCCATTGTCTCTGTGATATACTTTTCTATTACTTGGCGTCAAGAGAAGTATGTATCAGATAAACATTTGGTTGACCTTAGACATTTTTATTACAAAAAAAAAAAAAAAAAAAAAAAAAAAAAAAAAAAAAAAAAAAAAAAAAAAAAAAAAAAAAAA
1	3	Tag_6145r	all_136767	0	1	-	GTGCCCCAAGAGCAGTAGTGAGTAATCTTGTATGGTAGAAAATAAGTAACGAGAGGCTGCTTGGAACAAATTCCATATAGCATACGCCTGGCCTGGGTAGTAGTAATAATCAGTGCACTAGCCGTTGGAAGTTGATTGAGGAAAAAGCTCCAGACTTTGATGTATGTAAACGGTGTGGCGGGAACCGTAAATGCACCACCAACTGAATGAAAGCTTTGGAAGCAGCAGTGTGCCATGAGATGCAGTGCAATTAATGAGGAGGAGGAGCTCA
1	4	Tag_6174r	all_137219	0	1	198(T/A),212(A/C),	TCTATCCCAAGCTTCTTCAGGATCCCTGCAAGCCCCACAGCAGCTACTAAGGCTGCTCTTCTTCTTTCCACAATGACAGTTTAGACCACCAAATTTTGAGCCTCTAAGGATACAATAAATTTTGACAATACAATAAATAAATTTACAGGGCCATTGTTTTCAGCTTTTTCCAAAACAAAGGCATCGTTAGCCTATTATAAAGATGATCATCAAAAAAAAAAAAAAAAAAAAAAAAAAAAAAAAAAAAAAAAAAAAAAAAAAAAAAAAAAAA
1	5	Tag_4776	all_105298	1.7	2	176(C/G),	TACTGAGATGGTATACGACTCGAAATCTCGGGTGATCACAGTTCCAGAGGCATAAACACATAGACGAAGGTACGAGTTGCTGTGCCAGTCTGCACACTACCTGCGGCATATCTAGCAGGTCCAGTAGCAGATAATATTTGTAGCCGATTTGGTAATAGTGCTAGCCAAGGGCATGCTCGTTTAATTTGTTTTGTCGTTCGTAAGAAGCCATGGTATGTTGATACATCGTGTCTATTCTATAGCATCAAAGTGATTGATTATCATGAAGTGC
1	6	Tag_6623	all_160224	3.9	3	98(C/T),99(G/A),159(G/C),171(G/A),187(A/G),196(T/G),210(A/G),	TCAAAGGACCACAGTTTCTAAGGCCTAGAATGTTGTCGAGTGGCAAAGTAAAAAAAGTGGTCTGTAGCACTACCAGGGCACGTGTATGGTGGAAGATCGCAATTCATTTTATGATGCAAAAATACAAGAAATTCAGAAATGGGGCCTAGCAGCACTAAGTATAGTGGTCCGCACTAGCCCACCTACAGCTACAACTCTACAATAGAACTATTTGAGAGGGACCTCTCATATAGGACTTTAGGTAACTCTTCTTCTAGGTAACTACAGAATC
1	7	Tag_5111	all_110434	3.9	3	69(G/A),90(C/T),138(T/C),	TCACAGTTAAATGTAGAAAGGAATAAGAATGCCATCATAACCCAACTTTCTCAATGAGATAATAACCCGTTAATCTAGCATAACTTCATCGGTATACTCATGAATCATCTGTGGCAAGCAAGCAAGCAACACTATCATGTGAAAATTCGCATCTTAACTTCTACGTATGCAATTTAAATGCAGTGTTATATATTCATATTACAAATGTTGCAAACTAGTGAACTACCAGAAACATCAGATGTGAAACATTTTCCAAAAAATTACATATTTA
1	8	Tag_12464r	all_125454	7.2	4	57(G/A),64(G/A),76(C/A),129(A/G),239(T/C),	GAACAAATGAAACTCTCAGAATCAAATACCATTTGATGAAAAATAAGCATATCAACGATTCTAGCATCAAAACTGCCATGAAAAAGATATATGAAAAATACAGAACATCACCAATCCTGCAATATGACACATTCATGCTAAAAAGGCTTAAATACTACATCGACCACAGAATAAATTTAGAATGTCCACCATCACTTCTCTTGGGTTAATGGCAGGGCTTATGGAGGTGGGGCCTAATTATCTTTTAGAAAACATGCTACTATATGACATT
1	9	Tag_426r	all_7288	7.2	4	230(T/C),	TCCAGCAGCTTCAGGCGGAGGTCAACGGCCTCAAGCAGAAGATTCAGGAATATAACAAACAGCAGATGGCACTGCGAGCCAAAGCAAAGGCCATGGATGAAAAGAAAGAGGAAATCCTCAGCAAGGTGCTGAGTCTGCTGAGTCCTGCCTTGTGCTCCCTTTTCTTCCTTTGGACTAGATGGTGACTGGCCTTTCCTTGGCATGCTTTGTCATTCTTATGTTCTGTGCGTCGATGCAAAACATGGGTTTTGTATGCGCAGTCTGTGAGTTA
1	10	Tag_1712	all_27761	8.3	4	132(A/G),	GGTAAGTTCCATCTTTTACATCTTGTTGGGTAGATAACTAGGTATCGAACAAAGGCTTATCGTTGTTATTCGTTATATGGTTAACTATTGGCAGGGATGCTGCTGCAAATAATGTCCGAAACAACGGACAAACTGCAGAAGCTCAATGGGTCCGAGAAGAGGAAGCTAAAGAATTCTAAGAAGAGCGGCGGCAATGGAGCCGAGAAGGCGAAGAAGGAAGATTCTGAGGCAGCTGTTACCAAGAGACAGGCTGACAAGGTGCCACAGAGGG
1	11	Tag_3856r	all_83474	9.4	5	190(A/G),	GGTCTTGATGAAATCACTGACAAAGCACTTACTAGTTCTGATGGTTCAAACAAATGTGAAGATTTTGTCTCTCTGGTGCAGAACTGGTTGATAAGGATTCAGGTGTGGTGATAAATACAAGCCTTTTTGTTAATTGCACTTATTCTTTCTTCTTGTAGTAACAAGAGATTTGAGCCTATATTTTACAAGATCGGTGATAATTCTCAGGATTCTAGTTCACTGCGTGGTGCCTTTGGAGAAACAAGTCAAAGTGAGTTGGCTGCATTCACGT
1	12	Tag_2544r	all_56187	11.6	6	259(C/T),	AGGAACAAAATAAATGAATAGCACGCAAAAAGATCCCTGGGGAAAACCCGTCCACAGAAAATGTCACTAGTACCTGTTAGTATCACATCTCCCTCCATTAATGTCATGATGGAACTGATATAACTGATTAGAAAAGATGGAAAACTACCATTAATAGAAGTAAAAACACGGGGTCGTCTTGTACTGATAGGATTACATATTTCATTTCACTAAGGAGAACATGGAAAGGCCATCCGACAACATTTCAGCATTGACGCCCCTCTTCAATTTT
1	13	Tag_10974r	all_73665	11.6	6	264(A/G),265(G/A),	ACTGCAAATTAGCGGTTAGTGAGCATGAAAAGAAAGCTAAGGTAGAGTTTCTAATTTTAAAATATCAAGAGATTGAGTCTACTTCAATCAAAAGAATAAAAGGTCGTGGCAGCCAATTGATGGTACAAATTTGCAATCATAGAAAAGAGCAATCCATGAGACTGAATTGCAAAGTGTATTGTTGTTGAATTCTCTTATGACCTAAATTGAATGCTTCAATGCTTGTATGATCATACATTCATACGTACCATTGAACAACTACTAGGGATGA
1	14	Tag_3356r	all_66872	11.6	6	42(T/G),	TACACAGGGTGGATATTCCAAAACGGCGAATCCTTGAAGGTTAGATTAGATATGACAATCTTGGTAGAGTACATCAACTCAACAAGATGTGGCCTAGTATAATTCAGTGTGTGATCGTGGAACCAGCCCCACCAATGATGCAGATATAGTATGTACTGACCAGTTATAATTACATCTGTAAGATTTGATCCAAAAATTAGACTCTGGTGTCTTTTCCCAGGAAGCTCTCTACCTCGCCCATAGGATGGAAGAGGATCAATAACTGGCCAAT
1	15	Tag_12830	all_154775	14.9	7	43(T/G),266(T/C),	TGCTAAAGGATGTGATCGGTCAAACATTCCTTTTGAGCAAGTTCATGACGAAAGAATGAATAGTTTTGAGCGCCAGAGAATGCACGATCTCACCTTTGTACAATACAACCTACGGCTGCAACAAAGGTAATGAAAGGGTTGTGGATAGACCTGCACTGTTCTCTGGCCCAGCTGAGCAGCCAAACTGGATGGAGATTAATCAGGCAGCCAGCCAAATCACATCGAGGGAGCCAAATGAAGATGAATTTGAATCCTTCATTGAAGGTACATC
1	16	Tag_3623	all_73971	14.9	7	71(A/T),	CTTGTGATGTTTTCGCAACCAAAGAATATTATATGGGCAAGAAAGAAATGTAAAGGCAAAAAAGGCAGATATTGGTATACATCTTTAGCATTTTTAATTAATCTTTCATAGTTTTTTCATACCTGGAATTTTAAGATTTTAAGAATTTCTAGGCAACAAAACTCAGGCTCAGAGCACAAGAAATTTTCAAAGGCAAACAACCTTTTGACCTTTTTGGTTAATGCCATCTTGCTGCCAGTTATCAAGAGGAAATATAACACGTAAGGCAATT
1	17	Tag_4691	all_102164	14.9	7	23(C/T),	TCCTTGCTGGGCTTTAGGACAGCTAGCAATCCCCAAGGTGTACATCTCATAGGAGAAAGTTGTGTCCATGGTATAGCTTTTTGTCTTCCCTGCACAAGCAGATGAAACATCAAACATCGATGCCCTGAAATATGTATGCAGTGCATTGATACTAATAGGGCTATATTGTTCTTGACAACTGAGAATTTAGCAAAAAAAAAAAAAAAAAAAAAAAAAAAAAAAAAAAAAAAAAAAAAAAAAAAAAAAAAAAAAAAAAAAAAAAAAAAAAAAA
1	18	Tag_5856	all_130319	17.1	8	213(C/A),	CTCGCCGAACTTCAGCATGCACTCGTCATTCACAGCGACTCCTGACCTTGCGTTTGCCTGCGAGCACAAGTAACACCATGGTTAAAAGGTAAATACAACAGCAAATGCCGCTTCAAAGCACTACTAATAAGATCGCGTAGATCAAGTTATGCAGTTGGTTCCACTGATTTTTTTTTAATATTTGCATGGCCAAGCCAACTGCCCACAGTATCCTAACCACGCTGGAATTGAACTGGTACACATACAACAAACTACAATAGATATCTGAGTT
1	19	Tag_13494	all_211254	18.8	9	104(T/C),	GTCACCCCCGTGGAGAAGATCATCAGGGACGCCGTGGAGAGCCTCGAGAGGCGAGGGCTCATCATCTCCTAATCGCTCAACGTCTACCGATCGAGTGACGATGTCGTTGTCCTGGTGTGGTTGTCGTGTTTGTGGGTGGGTCGTCTAAGCAATTAGATCTATATATGTGACTAGATGAAAATAAGCTGATACCATCGGAACATTGGAAATCTGATCTGGAAGATGAGCATCGATTTCAGTTCTCGAACCTGATAGGTGAAGTTTCGGGTAC
1	20	Tag_1693	all_27308	21	10	33(A/G),48(A/G),	GTGCATACCATTTAGGTATAGAGCTAATAATGACGAAACATCTGATGACAAACATAAGAAACTTGTGGAAGTACTCATGATAAACTCCCAAAGCGGACCTGGTCTTTTGTTTCCAAAGGTACCGCTGTAAACATCTCCAGATGAAGCAACTGGAATAGTCTGTAGATGTGAATTCCTGTTTTGTTACTAAGAAGTTTCCAACCACCAGGCAGTTTGTCAGCTTGTTTGCAAACTTAGATCTCACTTTTTTTTCCTAATATATTCACTTGCC
1	21	Tag_3595	all_73036	21	10	159(C/A),	CTGGGAAGAACCTCAAAATGATCCCTCACCCATCATATTACCATAAGGTTATACAAATGTAAGAAAATATCTTAGAATCTTGGGCGAGTTGGATAAATTCGGACACTTTGAGTTTGCAGATACTGTTTAGTGCTTTGTGAGCAATGTTGTCCAAGTTCCTTGATGTAGTTATTTGGGAAGTTGAGTGTGAAAAAAAAAAAAAAAAAAAAAAAAAAAAAAAAAAAAAAAAAAAAAAAAAAAAAAAAAAAAAAAAAAAAAAAAAAAAAAAAAA
1	22	Tag_10419	all_60210	21	10	169(C/A),	GATGTAAGCTGAAACACGGGCAAGTAACGAGTATTACTCCAGAGTTATTAGTCCATCTGCATTGCACAACAGAAGAGCCATATCTGAAATTATGGGTCCATATTCCCAATTCTAACTATTCTTCTTCTTGGCACTACCAGAAATGGAAGTCAACTAAAACAATATGAGCAGAAATAAATGAGGCTAATTGGATAAATCTTGTTATTTCAAAAACCTTACTAAGAAATATCATTGTTGCCCACACATTGCCCACACAGATCGAATATGGTTA
1	23	Tag_7255	all_188913	21.5	11	163(T/G),	CCTTGTGTAGCAAAATCAATGCTAGCAATGGTAAGCTCACTGCATCTTTTAGAACGATCTGCATTCACCACACAAATGGAACAGATGCTTAAAAGCTGTATTCACCGCACAAATGGACCACATGTTCACAATTTCCCCTCTGGCATTGATTAGAGGACCTCTTAGCATTTTTTAAGGATGCCTGATAGCCTCGAAGGTAGTGTCAGGATTCACTAAAGTTTGTGACTTGGTGATGTTATGAAGTCCAGTTGAATGGTAGCAAACCACATAG
1	24	Tag_5315r	all_113470	23.7	12	247(G/A),	AGCATCATTGTTGCTCTAAAAACGAATGTTACTTTAACACAGCAGTTAGTGATCGCATTACTTTGAGATTGTTCAGAACATGCCATGCACAGATGACAAACACATAGGAGATACTTACAACAGGTAGAAGGTGGCTGTAACCTCTGGCCTATACAGAGATAAGAGTAATGAGATTAGCACAGTATATCTTAGTTACTAAGAACTAAGAAGGCAAGAACAATTTAATTTGTAATTTTTTATCTTTCTGCACTGAAATCTTTTAGTCACTCAG
1	25	Tag_1771r	all_29474	25.9	13	228(A/G),	GCTCTGGGTTCATTGCCTTGTACTGTACATCATATCTACTGTGGCTTGCGTTCTTCTATACTTGGTAATATCAGTAGTCTGGCCGTTAAGATTGAGAAGCATCGCTCTTTTACCAATAAGTAACTTATATTATCAAAAATCAAGAACAGAATCCTTCAGCAGGACCGTTGAAAGTTTCTTTACCAAATACCATGCATCAACTTACCTATCTCATCAGGTCGCTTACAAAGTTGGGAAAGTTCAGAAGATAGTGGTAAGCAAAACCTACAGT
1	26	Tag_6710r	all_166176	25.9	13	243(G/C),259(A/C),261(A/T),264(A/C),	TTGGTCAGCAAGGAACAGCATGGGCATGGCCATGCTTCCAAACCACAAACAAGGATTTCTCACTGGATTTTGTTTTTAAGAGTTTTTTTTTCTCACGGGATACTACGGGAAGTGTTCATCGGAAGAAATTAACGGCTACATACCCTGTTACCTGCTTGAAAAGTTGAAGAAAAATGACGGTCAAAGACATCTATACATTTTTAAAATTAGTAAATAAATAGACACCGTCACTCAAAGACGCTGAGATTCAAAAGGAAAAAAAAAAAAAAAA
1	27	Tag_3294r	all_65343	27	14	157(T/C),	ATTTCTCTTCTCATAGTTAGTTGATATCTTCTCACTAATACATTTTAAGCTTTGGCTGGTGCACACCAGGTTTCTAGTTTTACCAATATGACAATATTATGACAATATTCGATACCAAAACTACTGCTATTACTTTGTAATTAGTAATAACATGCATTCAAGAACTTCACACGGTAGCAGAGGATGCTTTTAACACTCTTTCCTTGCTGATATTACATTAGCTGTTCTGGATACAATTGCCCTAGCAGAATTAGGCACTAGTTACCACATG
1	28	Tag_5521r	all_116320	29.1	15	128(C/T),	CATAGTGTACTGCGAGCGCATCATCCAAAGTCACCGAAGACTCCTTTAACAGCAAGCCAACAAGATCGACGTCGTCAGAATCCAAGGCCTTGAGGATGTTCCTGACCCTCTTCTCATGCTCAGGGTCCAGAATGGCATTCTCTGACTCATCGCCAAATGCGCTCTGGCGGATTTCCTTGACCTTGCAGTATATATAAAAAAAAAAAAAAAAAAAAAAAAAAAAAAAAAAAAAAAAAAAAAAAAAAAAAAAAAAAAAAAAAAAAAAAAAAAA
1	29	Tag_4692r	all_102182	29.8	16	171(C/A),	ATAACAACATTTCTGTGGTTTTAATCTTTAAAATTAAATTTTCAACAGATTATAGCATGCTTAGCTCCTTGTAATTTTCATAATGCAAATACAATTTCCCTTTATTAGAGCTTTTGTTTTTTCAAATAACGAGTGCAACTTTTTATCCGCATAATTCGAATATATCTGATCTTTCTATTATAGCTTTTGTTTCTACATATTTAGAACGGAAAAAAAAAAAAAAAAAAAAAAAAAAAAAAAAAAAAAAAAAAAAAAAAAAAAAAAAAAAAAA
1	30	Tag_1652r	all_26385	29.8	16	-	ACCCATCAGCCAAAGCCATGTTCGCTGCATTGCAGATGCAGTTGTTTTCAAATCGGCTGAATAATTGTGAGAGAAAAATACTGTTCTATGGCTGTAAACAATGGTGGAACCAAAGGGGGGGCCAGCAGGGGCCCTGGCACCCCCCAAGATTCTTGAAATTTTTTAGCCCCACCTCAACAAAAGTAACTGACGCGTTTTCTAAATCACAGGCTCAACACCCGGTGTCTTATATTGGTCAAAAATAAAAAAAAAAAAAAAAAAAAAAAAAAAA
1	31	Tag_12812r	all_153427	30.9	17	132(C/A),206(T/C),	GTGGGGTAAGGTAACGTTGGCCTGTCCTCGTCGTGCATCGGCTTGGTGGGTCACCAAATTATTGGAGACTGGTGCTATTCGCGACAAACACACTGATTTTCAAATGTGTTTCGTCTCTTGGAGTGACTGTGCAACTATTTAACGGCCCTCCATTTTTTTATATATTCCCACTCCTTCAAAGGTTAATTCAGTTTCGATTTATTTTTCCCCTACCAAGCTAGGATATAGACGCTTACATACGCGGACACGTATTCATCCATTTAAATGCACT
1	32	Tag_3608r	all_73339	33.1	18	31(T/C),	TTCCCGTGCCTTTCACCTCTTTCATTCACCTACTAGATCCCGCCATTTCTTGACTTCCCTCTCTTCTTCCCAGGTTAAGGCGAGGCGTCGGGCCTTGACCGCTCCGACGCTCAAGCGACGTTTAAGCGACGCCTTAATAACCATGCTAAGGGTTGTCTATTTTGGGCTCAAGATATTGGTTTTCCTTAAGCATGAATCACAACTTAACAAAAAAAAAAAAAAAAAAAAAAAAAAAAAAAAAAAAAAAAAAAAAAAAAAAAAAAAAAAAAAA
1	33	Tag_4636r	all_100284	33.6	19	18(G/A),234(A/C),236(A/T),	GCAGAGGCAGGGACCGCGGTCGACGGGTCAAGCGAACAATGAGACAGTGTATGGTGTTTGCTAATATACCCTTTATAATCTAGCTCTTGGTCAATAAAATTGAAGTTCTTGGCTCACAAATTTTTAAGTTCTAGCCTACAACTTGAGTTCCTTTCGGTAGGCTCCTCCTAATTTTTAGCCATGTAAGGAATTGCTACCATTAATTCCAAGCACCCTAAAATTTCTCATGTCATAAAAAAAAAAAAAAAAAAAAAAAAAAAAAAAAAAAAAA
1	34	Tag_120r	all_2015	34.2	20	28(T/A),124(T/C),	GATGAAAAAAAAAGGGTGATAAATCACTAAGCATTTCAAGGCTAATCCATTAGACCATTGAATTTCATTGATGTTGACTTACAGCAGAACTGGATGAGCCACTATATGAAGATCCATTTGATGTTGGCCTTGCAGAGTATTTACCTGAGATTCAGAACAAAGGTCAGTAAACTTTGATTGCATTTGCATCGCAATTAGGCACAGAATGAGGCTCGACATACTCCAGTAGTTGTGACATAATTGCATACGGCGCATTTTACTGAAGGTGCTC
1	35	Tag_9176r	all_23705	34.2	20	24(C/T),	AAGGGACGATGGGGAGATGCATGCTTAGAGAGGAGCAGAAGAGATGAGTGCGGGGCACATGGGGCTTCGAGAGTTCACCTACGACTTGTGATCGTACTGCACGAAGCGAAGAGCGCCGCCGCGAAGGCCTGGGTGGGGAGCGTACGCCTGAGTTGACGTCAGGTTAACGAAGACGAGGACTCCGACCGAGAGTAGTACGTACAAAGGCATGGGCCAGAATCAAGGTATGACGGCCCAAAATGGTTGCATTTGGGCCCTCCACGATCCAGAA
1	36	Tag_9878r	all_55492	39.8	21	30(C/G),90(G/GC),	CCTTTGTGCACTTCTTTTTAGTTTGGACACTATCTTGGTAGTTGGTACACGGTGAGTGAGGGCAGGAAATCGGGGTGCTCTCTGTTCCCGCCCTTTTAATAAGTTTATATAGAACTCCCCTTTCCCGCCAACCTTCTTGCAAACATGACTGGTGCAGACGTCACTGACAAGGGCTGTGTTGCTGGCACTTTCTAAAGAGAGCTCTGTGATGATCAAGTTCTCTATGCATGTGCTGATTGAGTTGGCATTCTAGTGTGGTTGTGCTCCCCTT
1	37	Tag_12151r	all_113498	40.3	22	160(T/C),235(C/G),236(T/G),237(T/A),	TGCTGGATGCCTTTCTGCTACTTTGTGTGGTAAAGATGATTACATTAGCCACATTAATCGTGCACGTGCTGCGTTGTGTTCTCGTTTCTTAGTCACTGTTTTGTGCCCCCAAATTGGTGCGGCCTCGCCTGCCCTCGATGGGCAGATTGTGGACAAACTTCCAGATGAAGATGACCCGATGTTCTACGGCTTTGAAATGGATTGAAACTACATTATGAGGACAGAGGACAGCGCCTTGATCTGATCCATGAGATGTATAGTGACCGTCAAA
1	38	Tag_2179r	all_49656	40.9	23	78(G/T),	GTCAAACTAAATGGAGTTGCAAATACTATTGGAAACATTGGTCTACTTTTTGCTCTCTTAACTTTTGTTGTCCTCTCGCAAGGGTTAGTTGGCCAGAAATACCACGATGGGCTTCTTTTAAGCTGGTCTGGAGAACAATGAAGAAGATGATGAATGACAAGGCCCTGGTCCGACAGTTAGCTGCCTGTGAAACAATGGGTTCAGCCACAATCATTTGTAGCGATAAGACAGGAACACTAACAACCAATCGTATGTCTGTCGTCAAGGCCTG
1	39	Tag_1780r	all_29748	40.9	23	235(G/A),268(A/G),	ATTTTGAGGTTTGGTTCTCCCATTCTAATAGCCGCTGAATGATTTTCTCTAAAGATAACCAAGTGGTTTTTGTTTCACGGATTACTAGATTGATCAACGATCTTAATCAGGTTCGGACGAGGGCAGTAACTACACGCTTAAGGCTGAAATGCCTCTTTCTTTAAGATTGATGGGTAAGCATGCATGCATGTAAATTTTTTTTGGACCCAACCTAAAAACTGCCAATTACGTGGAGCCCCTGCAATTTTGGCTTTTAACTTCTCACTTAGTT
1	40	Tag_11634r	all_104397	40.9	23	63(G/A),85(TTATA/T),105(G/C),	CCAAATTGCAACTTATGTAGTCTGATCAGCTGGGCACTAAAAGGTGCCGATGAAACACGTGAGATTTGAACCAAGCAATTTCTATTATAACATTGAACATATTTGTAATCTTTAGATTTGTCACATCAAATTGATAGCTATTAAGCCAAAGGAGCATTAAATAAACCTTATACAGACTTCAAACCCCAGAAAACAGATGTACATGCGGTTCCAGTATATAAGGAAACTGACAAATGTTTGGCAAGGAGATACTGGGTACCAATATTTTGAA
1	41	Tag_7967r	all_4576	40.9	23	23(T/C),44(A/G),46(A/G),102(T/G),133(A/C),134(T/A),	CCAAAATATGCATCTCAGTTTCTGCGATACGCCAACGCATGATATAGCGTATCATGTGCTCATAGTTCACATGAATGACCAAAAATTCCCCTCTGCAAGTTTTAGAGATAAATTATTAAATTGAACAAGAGCATGACAATATAACAAACAACAAAAAAAAAAAAAAAAAAAAAAAAAAAAAAAAAAAAAAAAAAAAAAAAAAAAAAAAAAAAAAAAAAAAAAAAAAAAAAAAAAAAAAAAAAAAAAAAAAAAAAAAAAAAAAAAAAAAAAA
1	42	Tag_3780	all_79995	40.9	24	130(C/G),261(A/C),	CCAATCAAGGTTTCTTGAGTTTACTCCTTGTAGAAAATACTTGATGGATGAGTTCGATATTCTCAAAGCTATATAACTACTATGTTTTATATGCGGCATGTGTGCCAGTTATTAAGGTGAGGTTTTCCCCCACATTTAACAATCATCATGAAATCTATGGCCTGGCATACTATGGAACGCATCTGATGATGACATGCAGATGGCTAACTGTCCAAATGATCTTGTTTATACGTGATTTTGTCCTTGATTCTTTTCAGTGGAAAAAAAAAAA
1	43	Tag_11010	all_76033	40.9	24	108(A/G),163(C/T),	GTTTACATGAAACTTTGTTCCTATGTTTTTCCCTTGGTCCTACGTTTTAGAAATCCTATGTTCCAATGAAGACTTAAATTTTCGTAACTTTTTTAAAAACTTAATCAAGGTCAAAGAGATTTGACTTAGCATTACCGGTGTATCCGATGCAGCGATGTCCTTCTTACAGCTCCTTTAGCTGAAACTTGGGGTGGCTTCATCTAAGGAGCTCTGAAACTACTCTGATTTGAGAAAGTGGTCATGATGAGACAAACACAAAAGGTCATTCATT
1	44	Tag_11018	all_76702	42.6	25	40(C/A),45(T/G),76(T/C),77(G/A),84(A/G),90(A/G),99(G/A),128(A/G),140(A/T),	GGAGGGTGAGATAACAGTTTAGTGTATGAAAAAAGAGACCGTAGTTGAGGATGGATGAATAAAATATTATATAGTTGGATATGAAAGAAATATATAGAGGAATAGGAATGTAAAAAAAATTGATTTGAAGGAAAAAAAAATTTTGTTTGGGCTAGAATATTGCTTTTGGAAGAAAAATTTGGAGAAGTAGGAGCGCACATAGTCTCACTGCATGAGGCTACCGTGTAAGACGTCTCATGTAACGTGGCAGTGAAAACGGGAGAGCATGGCA
1	45	Tag_2590	all_56730	44.8	26	-	GTGTAGCCTTTTTCGATTTTATTGATGTACATGAAACACGAATTGTGTAGCATGTGTCAAGTGCCATAGAATATCAGAAAAGAAATTAGCTAACTCTACAATTGCTGATGAAATCAGAGTTGGGCGATGCAGGGCACTGAACAAGCAACAAAAACCTATACTACGGGCACCTGTACATGAAATGTAATCGACGAACAACTATGAAGTTGGGATGCAGGAAATAAGATTGGCAGGCTGCTGCGCGCCTCATGGTAGATGAATGAAGAATGTC
1	46	Tag_4860	all_107421	44.8	26	222(C/T),	CCGATCGTACAATTTACATAACCCCTGAGTGACGGAAAGGTGTAGAAGGTTTCTAGCCCTGCTATCTGGAGTTATCCTGAAAACAAGACGGCAGAGTTGCCATTGTTAACATGATAATACAAGGATGACAAGGTTCTTGAGTTCGATATGTTTAGCCGCAGTAGTTAGGTGATATTAGAAAAAGATGGTAAAACTCACGTCGACAGTATTGTGACCCAGACCAGCTCCACACAATCAACCCATAGAAGCCTTTGCTCAACAGGAATCACAC
1	47	Tag_7373	all_191091	44.8	26	255(G/T),	ATTACATCTCCTATTCTCTAGGACTCTTCTAGACTCTTCTATTCTTATCCATAACTAATGACTCAATAAACTAAACGAACTATTACAGAAAGTATTGATACTAGCCACTATTAGCTGCCTGGGCCTTGGGCCTCCGTTGCCCATGTCAAGATGAAATCATGTTCTTCATCAGCTTTCCTATTTATTTTACCAACTTTAGTTATCCTTATTGGTTACACAACTTCAGTACTTAAAATGTCAGCTATTAAGTCAAAGGTACACTTATTGAATC
1	48	Tag_8543	all_13686	46.5	27	10(C/T),19(C/T),27(A/G),52(C/T),72(A/T),91(C/G),108(C/G),140(T/C),	ATATCTTATCTTATCCCACTATTACTAATCGGAAGCTCTTAAGCAAGATTACGTAAAATTTAGAAATTCTCAAAACAAACATAAACAATCCTCCGTCCATCCATTAGCTAGCTTCTAGCAATAATAGTTATTGGAAAATTACATAACATGACATTATGAAGGATAATTATTTCAAATAACTTTTTAAATGTATAAATTACCACTATGTCATTATAAAATAAATAGTAAGTGTTAATTAGCTCATGTTTTATATGATGAAACCGATATTGAT
1	49	Tag_8544r	all_13686	46.5	27	10(C/T),19(C/T),27(A/G),52(C/T),72(A/T),91(C/G),108(C/G),140(T/C),	ATATCTTATCTTATCCCACTATTACTAATCGGAAGCTCTTAAGCAAGATTACGTAAAATTTAGAAATTCTCAAAACAAACATAAACAATCCTCCGTCCATCCATTAGCTAGCTTCTAGCAATAATAGTTATTGGAAAATTACATAACATGACATTATGAAGGATAATTATTTCAAATAACTTTTTAAATGTATAAATTACCACTATGTCATTATAAAATAAATAGTAAGTGTTAATTAGCTCATGTTTTATATGATGAAACCGATATTGAT
1	50	Tag_9805r	all_54965	47.6	28	46(C/T),54(T/C),104(T/G),	CTGCAAAAATCACAGTACATTGTTAGTGTGTCTACAGTGCAAGCCCGCCAAAATGAGCACTACCGATCAGCCTATCAACATTGCTCTTTTTTCTTTTTCCTAATGATAAGCCGACGATAGCATTATTTTGTCAATACCTACAGTGAGTTCTCTTTTATTGTTGCTGACAAAAAAAAAAAAAAAAAAAAAAAAAAAAAAAAAAAAAAAAAAAAAAAAAAAAAAAAAAAAAAAAAAAAAAAAAAAAAAAAAAAAAAAAAAAAAAAAAAAAAAA
1	51	Tag_9804	all_54965	47.6	28	46(C/T),54(T/C),104(T/G),	CTGCAAAAATCACAGTACATTGTTAGTGTGTCTACAGTGCAAGCCCGCCAAAATGAGCACTACCGATCAGCCTATCAACATTGCTCTTTTTTCTTTTTCCTAATGATAAGCCGACGATAGCATTATTTTGTCAATACCTACAGTGAGTTCTCTTTTATTGTTGCTGACAAAAAAAAAAAAAAAAAAAAAAAAAAAAAAAAAAAAAAAAAAAAAAAAAAAAAAAAAAAAAAAAAAAAAAAAAAAAAAAAAAAAAAAAAAAAAAAAAAAAAAA
1	52	Tag_11378r	all_92462	48.7	29	221(T/C),	ACAAGTCCTCAAGAATCGACTTCAGATATGTGTTCAATATAATAAGTACTGAGTTTGCATGCATTCGTGTTCGATATACCCCATATCATTCTGTATATGTTTTTCTTCATGACAGATCCACACTTCATGGCATATGTATGCTCTCGGTTCCTCACATAATTCTTGGAGGCATTTTGGATCTGGATAAATTCAGTTCTGAACTGCTTGTTTTTAACTAAAATATGCATGTCAGCGTGTGAACGTTTTCTTCCCACTTAGACTATATACAGCA
1	53	Tag_11377	all_92462	48.7	29	221(T/C),	ACAAGTCCTCAAGAATCGACTTCAGATATGTGTTCAATATAATAAGTACTGAGTTTGCATGCATTCGTGTTCGATATACCCCATATCATTCTGTATATGTTTTTCTTCATGACAGATCCACACTTCATGGCATATGTATGCTCTCGGTTCCTCACATAATTCTTGGAGGCATTTTGGATCTGGATAAATTCAGTTCTGAACTGCTTGTTTTTAACTAAAATATGCATGTCAGCGTGTGAACGTTTTCTTCCCACTTAGACTATATACAGCA
1	54	Tag_4290	all_92175	48.7	29	75(A/G),	GGGTGCATTAGACTATGTAATTAGGCTCCTGCTGGAGCTTTGGTTCAGCTAGGCCATTAGGTCCTGTCTGTACAACTACCGTCAGAGTTAGCCTGACCTGTGCCTGAGACTCCCATGGGGTCATCCCTTAACAGAGGACCGCTACAGGGACTAGGTATACATGTGTACCCAATCTCACATAATCAATCTATTATTCTCCCATTATATATTCATCTTTCATAGAGTAAAAAATAACTATACAATCATAAAAATCTTACTTAAATTTACTCCA
1	55	Tag_5668	all_122320	49.8	30	47(T/C),	CAGTAACTCCCCTGCTGTACAAATAGTCAGATACTAGTCAACTGTTTGTTTTTATGGGCATATTTGTGATTTTATTAGTACTGAATCTCCTTTTAATTTCTTGGAGGCCTAAGCAACATATTGATGCCATATTCTATTGCATGGTTACCTTTATTTTATGTGTTTTCAGCTTGTAATTGTACAAAAAAAAAAAAAAAAAAAAAAAAAAAAAAAAAAAAAAAAAAAAAAAAAAAAAAAAAAAAAAAAAAAAAAAAAAAAAAAAAAAAAAAAA
1	56	Tag_7173r	all_187190	49.8	30	112(T/G),	AAGTCTTCTTTAATGCAAATATGTGACCCTCATTCTAGTATTTTAAGAGATTGCCATGCTCCACTTTGGTTTTTAAGAGATTACTTGCAACATGTTTTCTTTTGCACGCCATCTATGGTGAATCAGTAGCTGGATTAGTTTATCATTATGATCAACAAACTTTTTGGTGGTCTCTGCGATGTGATTTCACCTCAATATCCTACATTTGTAACTCTATTATTTACTGACTAATCTTATGATGTATTTTCTTGAAGTTCAGTCTTCATAGTTT
1	57	Tag_8170r	all_8469	50.4	31	26(A/G),120(A/G),178(C/T),231(C/T),255(A/G),	CTTTGGTTTCGTTTTTCGGAGTAACAGTCTTTGTGAAATAGAGGTAGGACCTTTTAACTGAACTCTAAACTGGAAATATTACATGCACTATGGTACATCAAGTATTTTACCATACTGAAAACTTTAATGTTGTATACATTCCTTTTTTTTCTGATGGAGAGAGTAATTTGAAAACGTCGAGATTTTACGAGGTTATTGCAATTTGCATCCTTTATCCTGTGAGGAGCGCTCCTATATTCTCATTATTCATTAGTACTAAGATTGATTGACA
1	58	Tag_6621	all_160122	50.4	31	59(C/A),	CACACGACATGGCTGTTCTTGAATAATTGTACATCATTGTGTTAGCGAGTGCAGTGGGCTAGCATGGTCAGTCCGTGAGGTTCTTCTTTGACTTTCATATCTTCTTTTACGATTTTAACACATCGTTCAGTAAAGCAGAAGATATCCTAGTTACAAAAACACAAAATTACCCAAGAGTTTCAATCATCCATCAGGCTAATTACCTGAGGCAGCATCTCTGAACTGAATTGTCTGACAATTTGAGCGACATTCACTGATCACAGTTCCACAC
1	59	Tag_12050	all_112225	50.4	31	57(T/C),87(A/G),180(G/A),227(A/G),	ATGTCTGTAGATTTGAAAAGAGGAGAAACTCTGCCAATTCATATAAATATGTCTTTTCCTTCTTTGCCATGTGAAGGTCAGTTATTAATTAAGTTCACTAGCTCATTATTAGTTTGTTACACGTCTTTCATGATTCATATCCTGACTAATTAGAAGCTGGCAACCGATAGTGCTGCACAGTTGTTTTTCGTAAGTTAAAGTAGAACTGCTGAGGGTATGTGCTTCTATGAGATTTGATTTGTGTCTTGCCACAGTTTAGACAAATGTTCTT
1	60	Tag_4678r	all_101628	52.1	32	166(G/C),258(C/T),	ATATTGCTTAAAAGAAAACTAAGTAATGCCAGGATTAGCTTCATGTTCGATTATTCATATTTAGCATTTGAGCTGTGTTCTTATCTCCAACTGTTTCCAATCCATTTTAGTTTGCTCACCAAGCAGTTATGACTGTCCAAGGAAGAATGTGACCATTTGATTTCTGTGGCAAAGCCTCACATGAAGAAGTCAACAGTAGTTGATTCATCAACTGGAGGAAGCAAGGATAGCAGGTTTGAACATTGTCCAAATTCCAACTGGGATGTCACAT
1	61	Tag_10020r	all_56727	52.1	32	167(G/A),233(T/G),	CCCCATCTCGATGATGGTGCCCTCCACCAGGGCCTGCTTCTCCTCCCTGGGCATCTTATCGGGGAGGCGGAGGCTCGCAGAGTATGAGATCGTCTCCCTCACCGTTAGTGTGCCGATCAGGTTGTCATCTTGCGTGAAGATTGTTTTGCTCAAAAAAATGCAGGTTGACAGTAGTTTTCGGTGTCAAGGTGAGAATTCATCATGGTGCGAATTCTCAGATTGATTCTAGTCATGAGCTTATATTGTAGCATGCCAATCTAATATTCAGATA
1	62	Tag_12323	all_116225	54.3	33	116(A/T),116(A/AAT),123(T/TTTAAA),231(T/C),	ATGGTGTGTGTTTTCTTCCTTGTGAGATCACATTGGTCCTAATTATCTATACTCATGTCTTTGTGAGTCAATACATATATACTGGCTTCGAATTAATTAACATGTCGCGTTATCTATTTTTTTTAATTCTAGATAGCTTTAAATTCTGCCATCAACCAACAGAAAATTTTTACTCTCTACCTCCCAAATTGTAAGGGGTTTTAGACCTCAACTAGATTCATTCATTTCTCTATGTATGAGTGTTCAATATGTGTCTAGTTTCATCAACATC
1	63	Tag_1451	all_22403	54.8	34	87(A/G),145(G/A),229(A/C),231(A/T),234(A/G),	AGGAGAAACCATCACTGGCCCTTAAAGTCACAACTAGCAATAGCAAATACACGACACAGAATAAGATTGCAAAATTAAAGTGATTAATTTACAACATCAAACATAGTCTACAGCATCTTTTACATGCTGAGACATTTATATGATGGTCATTTTAAAAGTAAACTAACAGAGAATTAAGAGATGATTAAATACAAACCTGAAAAGGCAAAATTTTCTGTTTTTCACGATAAAAAAAAAAAAAAAAAAAAAAAAAAAAAAAAAAAAAAAAAAA
1	64	Tag_4115	all_89083	56.5	35	89(C/T),191(G/A),218(A/T),220(A/T),	TTCAGTGCATTCTGACTAGAGAAACATCTGTTTTTAGTGTTTTCTGGAGGGGAGGTATACGTGTTTTTTTTTTATAATAGAGGGGAGGCATACGTTGGTTGGGGCTATAATAAACTACTAGCCCAGCCCAGTGCGGTGAACATCGATCTCAAGTATGTCACGACTTTGATCTTTTGTTAAAAGCTCAATCGGCTGGCAAATGGGATGCAATCTAAAAAAAAAAAAAAAAAAAAAAAAAAAAAAAAAAAAAAAAAAAAAAAAAAAAAAAAAA
1	65	Tag_4848	all_107218	57	36	32(A/C),121(C/A),	AAGTATGAACTTTTTGTTACAAATAAAGAAGAAATTGAACACATTTATAATTCTTTTTTTGACCAATTAGATGGATGGATGGATAGGGGCATTATATATACACAGCAAATAGATGAGCAGCATCCAGAAAGGTATCTGAGATTATTTGTCACAAAAAAATACATAATTCAAAACAAAGAGATTCCTACGTTTTGAGAGGCGACAGGTATTGTATTTGACTGCCGATGAATACCTGCATGTAGGAATAACTTCTTCTTCCACATCTCTAGAC
1	66	Tag_8183	all_8822	57	36	218(G/A),261(C/T),	AAGCTAGCTTATGGCTGGCGGCCAAAAAAAGCAGCTGTTCAAAAAAAACTGGAGCCTGTAGAATCTAGCCGTTTGGCAGTCTAGCTTTTAGATGAGCTGGAATAGATAATAGTCTCTTTCTAAATGGTGCAATGTTTGACTGAGATATTATTTATATCTAAGTAAGTATTGGTGATATTTTTTCTATCGCTAAATTATGAAATGTGTGTGTGTGTGTGTGTAAGTATTGGTGATATTTTTTCTATCGCTAAATTATGAAACTGCAAACAAC
1	67	Tag_6938r	all_183244	58.7	37	35(T/C),190(A/C),	CTGCATCAAGACGGTAATGTTTAGATTTCGTACATGATGTACTTGTAAGAAATCGATTGCATTATTATATTTCGTGGAACTTGTTCTCTAATAGCATTGTTTTATTATACTTATTTTCAGCTCATACACCTTTTCAGGCATGGATCAACTGTATTTGAGAGAACTGGATTTGCCAACTTGACCGCGTGGAAAAAAAAAAAAAAAAAAAAAAAAAAAAAAAAAAAAAAAAAAAAAAAAAAAAAAAAAAAAAAAAAAAAAAAAAAAAAAAAAA
1	68	Tag_1519	all_23688	58.7	37	247(C/T),	GTCCCAGCTCTTCTGGAGGAACTTGCTGTTGGGTAGACGCAGGGAATGCTCTATTATTCAATTCAGCTGATCTACGTCGATGGCTTGATGGCTTGGGCAAGCTGTAAGTGCCTTCCTTTTCCTTTAATTTTTTACCTCGAGCAAATATTACTGCTCCAGTTGCTATACTTTATGGAGCTATCGGGACAAAATGCTTCAAAGATCTGCATGTTCAACTATCAGAAGCATCAAAGCAGGTAACATACACGTCTTTTGTTGGGGTACTTCATGT
1	69	Tag_2749	all_58311	58.7	37	23(A/G),171(G/C),	CAGCGCACAGGATTGGTGGAGTACTGCGACAAGTTCCTCACTCTCGCATGCTGCAACGCCAAATTATCTGAAGGCCAACAGGTTCAACTCTTCACAGCGGGGCCCGAATTATCTGAAGGCCAACAGGTTCAACTCACAGCAGGGCCTCGGAACCTGCTTCAGATCGATGTGGCCCTAACCTCGTCCATCACATGTGTGAACTCTACTACAGATTTAATCGATAATACCATCCATATTCAGTCAAAAGCAAAGCTTGTGGGGAATGGGATAG
1	70	Tag_11312	all_91196	59.2	37	34(T/C),203(C/T),254(T/C),	GGAATAAATCCCCGACGGGGATCCCATCCCCTGTTTAAATTGTAATTATGTCTTTTGTTGTTAGTGTAAAACATTATCACATATACGTATTGTCAGAGGTAAGAAGTCATTATATATATATATCAAAATAGACACCAAGTTTAACGAGTCCCCGCGGGAAATCGGAGATCGGGGCCCATTGCCATCCTAGTGTATATTCCCACGTAATCACGAAAGCAGTTTCAGCCCCATTTGGAACAGAGTAAACGGAAAATATAGGAATTGAAGTAAT
1	71	Tag_3376	all_67312	59.7	38	144(A/AC),	ATAGACTGAAAGCACATGCATGGGCAACTGAGCCTACTTCTTTGGACTTGCTTTGTCTACTCCTACTCGTGCGTAATAGTTAGGGCACAGTTGATTGGCGACTGATTGATTGAAGCTGAGAACACCTACGGAACTTTCTCAACATATTATTTCTCTCAACATACAATCTAATTACATCATCTCAAAATTCCACTAACTTGCATACCATATCTCCATCTACTAAGACCTTAATTTATATCGATTCTTTGTGGCTCCATACATACTAAGCTTT
1	72	Tag_7759	all_911	60.8	39	48(G/A),97(G/GGAGGGCTCGCT),209(A/C),219(A/C),	CTCCTCGCGCTGGACAGGATATGTAGGACTGTAGGAGAGCGCATGGGGATGGGGTGCGGACTGCGGCGTAGAGGGTTAACTTATTGCGGTGGTGGCGCGTCCTGGCCAACCCAACCAAGTCAGCCATGGCAACGTGGCTATGAATAGGATCGAGCCACCCAGGCTCTGTTCCTGTAAGGAGGAAGAAGATAACCATTTTACAAAAAAAAGACCCTCATAAAAAAAAAAAAAAAAAAAAAAAAAAAAAAAAAAAAAAAAAAAAAAAAAAAAA
1	73	Tag_6711	all_166242	60.8	39	-	CAGATGATGGGAAGAAATGAGCAAAAAGCTGGTGCTCAAACTGGCATGCCTACAAGCAACAGTAAACTTGTAAATATGTTTTCTTCTTGTGATCGAACAGAATCAACGAATCTAAAGTAGAAAAGCAAACACAAACAGCACAGCTAGTTACTGAATTTCTTTTGCATTTTCAGTATGCTATAGTGTTTTCTAGTATTACCAGGAGTGCAAGCTGCAACTTTCAAAAAACAACATTACAGTGCATATATGAAACCAATACAGGAGGTTAGAA
1	74	Tag_5580	all_117122	60.8	39	91(C/CA),128(C/T),	TTCAATATCTACGAGCTTTTTAAGTGCATCATATAGGTCTACAGTGCACCAAACATGGAGAAACAATTATATCTAAAATAATGTACATGTCAAAAAAAATACAAAATTAACTTTGTTAGCATTATATCGATGAGATGAGATTATCACATTGCAACTGCTCTTAACCACTTTGTCCTGTTTAAATGGTAAAATAAATTTAAATGATAAAATTTATTTATATTTATTTCGACCATTAAACAAGAACCATTATTTATCAAAACTTTTACACATG
1	75	Tag_13437	all_194638	60.8	39	23(G/T),111(C/T),	GGGTTGGCCTGCTGAGGCAACAGGCGGTGAAAAATCGGGCGCAGTATTTAGCCGACTAGTCTAGTATTCTAAAAAAACATTAAAATAATTTATAAATGTGCATTATTACCCACTATGCCAATATGAAAGATCAATAATGTTCTTAAATTTACATATAAATTATCTATTAAAGTATCTCTAAATTTACACATAAACTACTTAATAGTATTTAGAAAATAATCAGAATGTAATAGATCCAATGACTATTATTAGAGGCTACCTAACAGAGGAA
1	76	Tag_10574	all_61903	60.8	39	26(C/T),49(C/G),53(C/T),133(G/C),150(T/A),169(A/G),195(T/C),268(A/G),	ACCTACCCGCCTGTGTACCCATTGTCGAACTCCCCTCGTCGGCAGTCTCTTCCGCTATCGTGATGACATGATTGCTTCTTTCCAATTTCCATCTATCACGATGTCATGCACAAGCAATATGAATGCGTGTGTGTCCCTTCTTCCTCTCTTGCTTTCAAATAACTAATCATTTCCCATGCAATGAATGCAATGCATACCTTTCTTTCTTTTTATGTGCACAAAATGTTGGCCTTAGTTTTTATGTGATCCTAATTCATCCTCTCCCTTAGGG
1	77	Tag_3533r	all_71744	60.8	39	57(T/C),	GTCTCGTATTTATAAGCCAGGAGACGGTGCAGTTGCCTGGGCAATTTGGCGCTTCTTTTATTTGATATTTGAGTCGCCGCTCGCGGGTGAGTGGAGAACGTGCAGATGATATTTAAGCCACCCTGGCGCCAATATTTATTTTGATTATTAGCGCGCGCTGCTTTGTACAAGAAAAAAAAAAAAAAAAAAAAAAAAAAAAAAAAAAAAAAAAAAAAAAAAAAAAAAAAAAAAAAAAAAAAAAAAAAAAAAAAAAAAAAAAAAAAAAAAAAAA
1	78	Tag_7760r	all_911	60.8	39	48(G/A),97(G/GGAGGGCTCGCT),209(A/C),219(A/C),	CTCCTCGCGCTGGACAGGATATGTAGGACTGTAGGAGAGCGCATGGGGATGGGGTGCGGACTGCGGCGTAGAGGGTTAACTTATTGCGGTGGTGGCGCGTCCTGGCCAACCCAACCAAGTCAGCCATGGCAACGTGGCTATGAATAGGATCGAGCCACCCAGGCTCTGTTCCTGTAAGGAGGAAGAAGATAACCATTTTACAAAAAAAAGACCCTCATAAAAAAAAAAAAAAAAAAAAAAAAAAAAAAAAAAAAAAAAAAAAAAAAAAAAA
1	79	Tag_1362r	all_20789	61.3	39	112(C/T),	AGGCAGTAACAGAGTTATCAAAGGTTATGCGATTGCATCTGAGTGTACGGTTAATATATAAACACATAAAGGACTGCTGTAGAATTTGGTGTCTTCATGAGTCAACATCTACATACGCTAACAGGTGTTTTCAGCCTTTCAATATGTGTGTGACACCAGCTTTCTTTGCACAGTAAAGAACTTCCTACAGGAAGCAAGAAAAATGTATAGTTCTCAATCAAATATACTGAAAAAATAATTGGGCAGTTTTATGCCCCACAAGTGTACCTTG
1	80	Tag_10266r	all_59000	63.4	40	13(T/G),235(G/A),271(G/A),	TGGCAATTGCAGTATCCATGGTAGGCTGGTAGCATCAGTTTCTCTTCACCAAGAAACAATGCATCGTTATTCAGCTCAATTTTTTGGGACAATCCTAGACTTATGCTGTGATTGCACAAAAGTATGTGCATCTTATGGATATGCAGGTCAGCAATGCAACTAACAGTTGAATCAAATAGCATAAAAGGTTGTAGTGCTAGGGTGGTGCTTCTGCTATGTACATTGGGTTAATGTGGGAAAATGAAGTCACAGAGCTCATGTTCCCATCAAG
1	81	Tag_8367	all_12155	65.2	41	37(A/G),101(T/C),196(A/C),	GGTTGTAACCTCAGGAAACACAAAAGGTTATCTCAAAGATCCAGCCCCATTTTCAGTGCCAGGTATGAAGAAGCTAAAATGGCGTTAGTTTGCAGAGCCATGGACGGGTTCTTGTTGCACTATTATGAACCAAAATAGTAGCGAAGGCATAATATGGAGGTATGAAATTGCATGCATGTTTAGTCTGTATGTGTGAAAAAAAAAAAAAAAAAAAAAAAAAAAAAAAAAAAAAAAAAAAAAAAAAAAAAAAAAAAAAAAAAAAAAAAAAAAA
1	82	Tag_10719r	all_63769	66	42	24(G/C),98(A/G),99(G/C),220(T/C),	CTCTAAACTCACACGAGTATATAGAGATCTGGTTAACACCCTAAAAGTGAGTGCTCCCAAGAGAACTTCAAACAAACAACAGCAAACATCACAAAAGAGACAAGGTGATTCGTGACCATGCCATTAAGACGTGCCGTGCCCAAAATAGACCTAGCTGTTGCCACGTAGGTAAAAGTTAGCTGACGGCAGTGGCGTTTGGGAGGTTGGAAAAAAATAAAGTAGGGATCGATACTACTTGAGAGCCACAAGAATGTTGTCAGTGGTACATATA
1	83	Tag_3810	all_81269	66	42	4(C/T),	GTTCATCCACTCCTTATCCCATATACTTGAAAATGCCATCTACCTTTACTTCCAGAGACTTTTAGAAGTTATATGATTTAGCCATTGATACATACCCTTTTTTTTCCATTGGAAATTATGCTTGCATTCTTGATTAGGATTATTGGTTCTTACAGAATATCCATGTATCATGTATGGTGCATCAGTGCATGTAGCAATAGTAATATTCTGTTATTAAAAAAAAAAAAAAAAAAAAAAAAAAAAAAAAAAAAAAAAAAAAAAAAAAAAAAAA
1	84	Tag_10446	all_60515	66	42	125(G/A),151(C/A),	CCGAACATTCTCTAGGAGATGCCAAACCGTTAGATATTCCGCAAGCGCCGCAACCGAAAGGCCACCAATGACTGACCGAATCCAACATCGATCGGGGACAGCGTCTGCCACCGTCAAGGAGTGGGAGCAGCGAGGCGTTCTGACCACATTCTGTCCCCGTCGGCTCTCTGCATTGTGTTATTTTCATTCAGACCAAATCTTTCAATGTTTAAAAATCCATGTGCACCTAGCTAAGGCATTTGCTTGTATAGTCCAGTCTTTAGTATATTTC
1	85	Tag_12710	all_137651	66	42	50(G/A),201(G/T),	AAAAAAATTAATAATACAAAAATAACCTCAGAAATTCATAATACTTGGCGGATGGTCAACATATATCCACGTAGCATCCAAAAAAAGTTTGGATAAAAAACTACACAATGTGCCGACGTTTATTTCATACGGCTTGCACTCGTATGGGGTACAACTTACAACTGAAGTGACTAACTATTCAAGTTTCAATATGATCAATAGTTTACTTTCTCATTTTAAAAAAAAAAAAAAAAAAAAAAAAAAAAAAAAAAAAAAAAAAAAAAAAAAAAAA
1	86	Tag_8704	all_15640	68.2	43	35(C/T),88(C/T),92(G/A),243(C/T),	TCGAAAAAATTGTAGTCGAAAAAAATAGCTGATTCATCTATTTCGCATCTATAGTGACTAAAGGGGGGCACTTAACTAGGATGTCTCCAATGGGATTTCCAAAATGGGGTTCCTCAACTGTTTTACAGTGTTTGAAATTTCTGCATCATTTTAAGAACCAAGTGTTTATGTTCAAACTGGATTAGATCACTTCGTCCTTTAACCAATAAGATCTAGCACGAGACACCATCGCTTCGGAGGAGCAGAGAAAAGAAGAGAATGGCGAGAGGAG
1	87	Tag_3996	all_87079	68.2	43	218(G/A),	CAAAAACTGAATATAACATGATATCTAGAAGGATCTGGGTTAAACTTTGTATAACAATGTTGTAGGTAACTCTGGTTGCACCACTTTGTCAATGGGACCTTCTTCTGAATATGCTTCGTTTCAAAGTTATGGTTATCTAAAACAGTTTGGTTGGGGAGATATAGCCGAAAACAACTAAGATCAGAATTTGGACAGAATTGACCTATGATGATAAACAGCGGAATTCGACCAAGAATCCTAGGGAAAGAACCAAAACAACCCATAACAAAGT
1	88	Tag_553	all_9588	68.2	43	265(T/G),266(T/C),	GGCAAGGCCGACGACCTTATACATCGCTATCACCTCGAGGGCTGATCGCCTCTTCTCACGTACGTAGGCACGTAGTACGGTCGAGCGCACATTGTTCACGTGGAGTTGCATGCCCTCGAGTTGATATCGATGTATCATGGTTTCGATGTGTATAATTGTATGTCCATGTGTAGTCTGTTTCAATTTTCAATGTGAAATTATTTCTAGTTTTGGGATTGCTTGATGACATAAACATGCATTAGTGCGCAGTACGGCTGATCATTCTTAGGAG
1	89	Tag_1186	all_18302	68.2	43	17(C/G),	ATACACAGTATGTGTGCCTTTCGGGCATCTGAAGATTTCCTCCAGAATGACATCAGGGTAAAGCCAGACCTTGATGCCTTGGGTGTGCTTGGCGATGTTGGGTGGTACTGCATCCGTTCAATCTTGTGGGCTGTTCTTGCTTGTGGTGCGACATTATACTGGGAAGATGGCAAGACTGCCACATTCAGCTGCTCTTTTCTTACTAACCTCGCTTTTGACGTCACTTTATATGGCACAAATGGTACTCTCCATGTCACCGACTTGGTCATTC
1	90	Tag_6934	all_183221	68.2	43	263(C/G),	CAACTGCGTAGCGGGGTTAGTACTATTAATTTCTGCCCTCACACTTTAATGTATCGGTGCATTTGAAGTTTAATTTTTTGTAAATGGTTTCTCTGTTCTGCTTAACTTGGGTTTGTTCTGATATGCTTCAGTCTGAAGTGAACTAATTTAATTACTTTATATGGATCTGTTACAGGGTGTACTTGAAGCTATTAGGATAAGTCTTGCTGGTTATCCCACAAGGAGAACATACTCTGAATTTATTAATCGCTTTGGACTTCTTCTCCCAGAA
1	91	Tag_8259	all_10602	68.2	43	150(T/C),165(C/T),190(C/G),238(T/G),	TTCGTGGTACCACACATCCCATTATTTCCCATCTAATGGATTTTACAGCGCCTTTCGCGGTTGTTGTGCATCAGCTGTTGCACGGTATTTCCGCCACCCACATAAACCAATACCAGTGCGTACGTGCATACGTACATTCAATATTCCAATTACCTCCTCTTTATCTACGTTATAGTATTGCTACAGTGTCGATTTGTACGGTAAACAATCCATTTTAGGCACCCACCGAAGACGGTCTTATATTTTATATCTCAGGTTGTATCTTAATATA
1	92	Tag_1045	all_16412	68.2	43	5(A/C),140(A/G),	CATTAAGTTGCTGGCTTACACCTCCCTCTTGCTTTACGTCACTCACTAAATTGTCTGGCAAAATTCCTGACAGTGTACTGAGGTTAGCAGGATGGGTGCCACGTACAACTTTATCATCAGCTTTAGAATGCCCATTGCCACAACAAACAATTGAAAAGTGAGGACAGAAATAGGGTATGCCCTATTGCTTCAGAGCCTTTCTGCTACAAAAAGCAACAACCAAAACTTGAGAGATAGAAACAAACCTTCGTTGGTAATACGAATACACAAT
1	93	Tag_5717	all_125202	68.8	43	97(C/A),	CTTCTCGATTGCAGTCTTGTCACAGCTTGCGCTCCTAAACAATCAACTGAGCACAGCCAACTATGCTAGAATCAAGGACTGGTGGGCAGTGGCAGCCACAGACGGGGGCAAAACGCAGGCAGTCATCTATGCGGCTTGGAACATCTAGAAAGACTGAAAGAGCGCTGCAAGCGTAAATATGACAATAAGGCTATGACGCCAGTCCAGGGAAAACAGGACCTCTCCCTCTTCAAAAAAAAAAAAAAAAAAAAAAAAAAAAAAAAAAAAAAAA
1	94	Tag_9532	all_47489	68.8	43	-	CCCTGAACGCAGTCATGGAAACTGATGGCTTTGAGTACTTAACAAAGAATTGCCCCAGCATTCTCAAGGAGCTACTATCTAAAGGTGCTTCTTGTTGACTTGTAAGAAGCCGATGCGTATGGCACATAAACTTTAGCTAGCAAATCAGCTGTTAGATACTAGTACTGATCATTTATAGTACTTCATATCATCGAGAGGATTCGTTGTACCGCACTCTTTTCGTTTGCAAATAAAAAAAAAAAAAAAAAAAAAAAAAAAAAAAAAAAAAAAA
1	95	Tag_9910	all_55786	68.8	43	101(T/C),107(A/G),118(C/T),226(C/T),	CAACGGCGGACAGGGGATGAGAGGAGGCGGTTCTCTAACCCTAACTACCACCCGCCTTGGCCCTTTTGGCCGCCGCGCCCGAGTGAGCCTGGCAGGCTGCTGTGCTAAAGCAAGCCGCCTCTCCCCCTGAGTAGGTCTATCTATTTGCTGATATTGATTTTCAGTAATTCCAGCAGTTTTGCATTTCAATCCATATATTTATTGTTTTTGCATTCTGCAAGTTATCAGTAAGTGTCTTTATTATTTACACCCCTGATGTAACTTTAATTAT
1	96	Tag_13181r	all_186253	68.8	43	13(C/T),14(C/T),93(A/G),	TGTCGATTTGTACCGTAGACATAGACAGTCCATTTGTCCATCCCATTGGAGATAAACGGACTAGTCACGCCTGTAATGAGTACGAAGCAACTAACTAATGTGACTTTTCAAATGAAATTTAACCTTTATGTACTTCGCAGAAAGCTGTTAAGCTACGGAACAAACGAGGTTGCCAGCGCTGGCGTACAACTCGAAATAAGTAGTAATAATATATGGCATGGTACAAAAATGCATGCAATTTTTACCGTCGTCTCTCTGTTCCGAAGTTCAG
1	97	Tag_9533r	all_47489	68.8	43	-	CCCTGAACGCAGTCATGGAAACTGATGGCTTTGAGTACTTAACAAAGAATTGCCCCAGCATTCTCAAGGAGCTACTATCTAAAGGTGCTTCTTGTTGACTTGTAAGAAGCCGATGCGTATGGCACATAAACTTTAGCTAGCAAATCAGCTGTTAGATACTAGTACTGATCATTTATAGTACTTCATATCATCGAGAGGATTCGTTGTACCGCACTCTTTTCGTTTGCAAATAAAAAAAAAAAAAAAAAAAAAAAAAAAAAAAAAAAAAAAA
1	98	Tag_13335r	all_189976	68.8	43	18(C/T),154(A/G),	GGACACATGTTTTAAATCCCTGTTTTTGAACATCCTAGGGTCCGCTTTTGACAAAACTCAAAATACAAAAGTTGTTCTAATCTTCTATATCTATAACTTTGTCAAAATGCGCAGTACGCACTTATATTCAAATTTAACACCCTTCAAACCTTCATGCATGTCACCACTCAAAATACCAAAGTTGTTGCTCATGAAATTGTCTGCAGGTTTGGTATAAAAAGTTTCACCTAAAACTCCATAGTATCACTTAGCTATTTTCATCATGTTTGTT
1	99	Tag_12532r	all_130468	68.8	43	5(T/C),22(C/T),78(G/T),	GGAATGAAGGCTCATATTAAACCCAATTATCGTAAAAATTGTATTTTTTGTGTGGGCCGCTCCTGCCGTCCGAATCGGCTCGCGAATAAATTTCACATCATATTATTTCGATGATTCCTATTGACTGCGAAATAACTGTCATTCGAATTGGGCTCGCGAATGAATTCCACGTCGACGATTTCCATTCGCTGCGAGCGAATTTTAGATCGTGTCAATTGGATTAGAAATGTTATCATCTTAGCTTTCCATCTGTAACGTTGACAACGGAGTC
1	100	Tag_8262r	all_10602	69.4	44	150(T/C),165(C/T),190(C/G),238(T/G),	TTCGTGGTACCACACATCCCATTATTTCCCATCTAATGGATTTTACAGCGCCTTTCGCGGTTGTTGTGCATCAGCTGTTGCACGGTATTTCCGCCACCCACATAAACCAATACCAGTGCGTACGTGCATACGTACATTCAATATTCCAATTACCTCCTCTTTATCTACGTTATAGTATTGCTACAGTGTCGATTTGTACGGTAAACAATCCATTTTAGGCACCCACCGAAGACGGTCTTATATTTTATATCTCAGGTTGTATCTTAATATA
1	101	Tag_8705r	all_15640	69.9	45	35(C/T),88(C/T),92(G/A),243(C/T),	TCGAAAAAATTGTAGTCGAAAAAAATAGCTGATTCATCTATTTCGCATCTATAGTGACTAAAGGGGGGCACTTAACTAGGATGTCTCCAATGGGATTTCCAAAATGGGGTTCCTCAACTGTTTTACAGTGTTTGAAATTTCTGCATCATTTTAAGAACCAAGTGTTTATGTTCAAACTGGATTAGATCACTTCGTCCTTTAACCAATAAGATCTAGCACGAGACACCATCGCTTCGGAGGAGCAGAGAAAAGAAGAGAATGGCGAGAGGAG
1	102	Tag_1042r	all_16342	72.7	46	20(C/T),100(C/T),	GTTAACCTTTTGGCCTGAACCTTGGTTGTATGTCTGCAAAACACATTTCAAGGTGTTAACACAATTTTCATCAGCACGAGTAAAGAAAATACTATCATCCGCAAATAAAAGATGTGAAATAGGCGGTCCCGAAGCGATGGTTCTGATAGCTCTCCATTTACTCTCACATAATAGCGAACTGAAGAAACACAACGCATAACACCATTAATCCAAGTCTGTGCAAACCCCAATTTTTTAAGAACACCCTACAGATAATTCCATTCAACCCTAT
1	103	Tag_8459r	all_13049	72.7	46	112(C/T),113(G/T),	CAGGAGCAGCAAGCACGGCGATGGCCATGACCCTCGCATTGCTGTACCTATGACCAAACAATTTTGCAGTTGTGTGTTCAAGGATGCCACCCACATGGTGGTTAAAGGATTCGCTGATTAGGTCATTGGATCAGTGATCAGTGGAGAACAAGGTTGCCATCAGCGGCAGTGGGGCTGTCAAGAACGCAGAAACATGTCTCACAGAAAAAACTACATCGGAACTTGATGGAAATCGAGTTACAGGGTATGATTTAAAGCAGGGAATTGAAAA
1	104	Tag_11530r	all_97446	72.7	46	28(G/A),	GAAAAAAAGACTTCTAGATATATTTTGGTAGCAACGCTGGCTAAAACGTCACTACACAAAAGACATAAAGACGCTTTTTGACACATTTTTTGGAATGTCTCAAATTGACACGATGTTAGATATGGTTAGAGTGTTAACTAATAGCAAGGAGACACTCAAAAAGAGTATCAGACTAGCGCGTTTATAGACACGTAAAGATGTTATTTGACACGGTATTGAAAAGTTAAAATTCATTAATGGTAAATAAAAAAGAGTGCATCACTTAACTACT
1	105	Tag_2892	all_59937	72.7	46	166(G/A),	TGATTGGTTGCTTTCTGGTGCCCTAGCTAGGATGTTTTTTGCTGCCTCGGAGGGAAATGGAGATTGTTATTCACTAGCTACTTCAGGCATGTATTTTTCCCTTCTGAGTTTCAAGTATTTTTAGTTTCCATTTTGTTAATAATGGCAAAACCTGTCTTCAGCGTTGTATGTTGATAATGAGAATTACTTCTACTGGCACCTTGTGTGTTGTAGGCGTGATGGAGCTCTGGGTTAGGCATGCATGGAATCTGTCCAGTTTGTTGACTGATGC
1	106	Tag_10829	all_66710	72.7	46	21(C/T),59(C/T),	AGGAGCTGGTTCATTGAGCACGGGGCCGTGAGAGGACGCCTAGGGCTGGACAGAACAACGACAAGTTTAGCAGTACATGAGTGGCTTGCCATGGAAATTAGTGGCACATGGTTGTGACTGTGGAGGAAATCGGATGCCGAGTAAGCCGCCAGATGACAAAAATACGCTCGCTCATACATCGGACTATACATGCACACATTTAACAAGTTCATGCATCGGTCCGCATGGTTTGCAATTTGTTGGACTAAATTGATACAACACAACAAGTTAT
1	107	Tag_10555	all_61642	72.7	47	4(C/G),86(G/T),165(A/C),	CGTCAAGACGCAAGAGAGACCTTTCGCTCAGCAAGCAGGGCACTGCAGGTCATTGCTCTAGATGTTTTTGCGAAGAATGGATGGAGAAGCAATATTAGACTTTGCTTATGAACTTCTGCATTTCCTTTCATATAACACACCGCTTCATTCGCTGATCTCTTGCTATTGCTTTTTCTTCCCTCGCTTGCCTCGATAAAAAGGGAGATATGAGCGGAGGGAGCATTCCTCCTTGAGAGGCTGCGCTAAACTAAGGCACCCAGCTCTCCTCACA
1	108	Tag_12469r	all_126325	73.3	47	133(T/C),	CACTTCACCTTGGTGGACGGCATGACCTCGCCCGAGTACGCCGAGATGATGGCACGGAGGGCCATCTCCGTGGTCGAGGTGCGTGCGTGCATGGCCATGACATGACACGCATTTACTTGTTCTGGCGTTTGCTACCAATAAGTGGCATATATCATGTGCGTCCACGATCACTGACGACGAAAAAAAAAAAAAAAAAAAAAAAAAAAAAAAAAAAAAAAAAAAAAAAAAAAAAAAAAAAAAAAAAAAAAAAAAAAAAAAAAAAAAAAAAAAA
1	109	Tag_801r	all_13222	73.3	47	119(A/G),	AAAGAACAGGTTAAGCGTTTACACTTACTTTTGACTGTCAAGGACTCTGCTGCCAACATTCCCAAAAATCTGGAAGCTCGGAGAAGACTACAATTTTTCACTAATTCTCTATTCATGGACATGCCATTAGCAAAGCCTGTATCTGAGATGATACCTTTCAGGTCCCATTAGTAAAAAAAAAAAAAAAAAAAAAAAAAAAAAAAAAAAAAAAAAAAAAAAAAAAAAAAAAAAAAAAAAAAAAAAAAAAAAAAAAAAAAAAAAAAAAAAAAAA
1	110	Tag_4002r	all_87142	73.3	47	20(C/A),	AAATATAGAGGGACTTGTTCCCTAATAAGGATATATACACCGACAACAAAAGAAGCTTAACTTAAGTAACATAAGCCCAGGGATGGAGAAGTATCTGAAGACCCAAGGGATGGGGAACTCTCCCTCACTCTCCCTGGTTTCTCCCTTACAAGCTAGGAGAGGCTCTGAGGATTATGAAGCTAATTTAGATTCATTGCTTGATTCCTAATAGAGTACATGGAGCCCTTTCATTGCTGACTTCATGCCTAAGAAACAAAGCTCAATTATCATG
1	111	Tag_4651	all_100797	73.3	47	166(C/G),	AAACCGAACAAAGGTCGGCAAGGCAGTTGACTTCTTCGGAGTTGCAGTAAAAAGCTGAAACGCAACAAGAAAGGCTTAGCTTAGAGTTCATCCTTGTAATTTAAAACCTAGCTACCTATGAACATCCAAATAATTGGTCAATGCATCATAGATTACTACTCTGTTCCAAACGTGTAAGGGGTTTTGGACTTCATTTTCAGTCTATGTTCAAATGGATGTCCATGAATCTAGATACATATATAAACTACATACACGGATTATTGCATGAATC
1	112	Tag_10062	all_57169	74.4	48	21(A/G),234(A/G),	GCGACCACCGTTACAAGGATAGTAATACTATAGGCTACTCGAAGAACTATATGTTATAGGCTTATAGCCAATTAACCAAGTCACTGGATCCAGTTATAGGAGCGCATGCAGTTTATCTAAATGATTTTTCTTCCCATCATTGGGTTCTAATTAATGGTAGAGTTTCTAGCATTTGTTATATGATTGGGTATATACGGCTAAAGTAAATATAAAGAGACTTGTGTACATGCACGATACCCATGTGGATGCTTAGTTAGTTAATGTGCAGTGT
1	113	Tag_7452	all_193261	74.4	48	118(G/A),	AGAACAACTAAACAAACAACTTTTCTATATTGACTTTGTTGCAAAGGTGCTTGTAAATGTGACTTACCATCACTTGAAGTCAGAAGTTTAAATCTGGACAGCGAGTGCTAAGGTTGCGAATCTATGTTCTTGACATGATCTAAACAAAATAAGCTAATGCTCATTTTCACAAAATTGTAGAAAAAAAAAAAAAAAAAAAAAAAAAAAAAAAAAAAAAAAAAAAAAAAAAAAAAAAAAAAAAAAAAAAAAAAAAAAAAAAAAAAAAAAAAAA
1	114	Tag_12494	all_128581	75	49	92(G/T),205(A/G),	TTTCACCTAGGATTGGTGTAATCCTCCATGACTATGATCGGTTCATGTTCTTCCTCACTTCCTGAAAATGATGCATCAAAATGCACAACTAGTAGAAGGGTTCAGAACCTCAGGAGGCAATGACTGGATGCGTTTGGTTGGAACCTATTATATGCAGTAAACATTGCCATCTACTTCTGGTAGCATTTATAGTATGAGCATGGAAATGCTATTCTTGCAGAAACATTGCACGAGGTTAATCAGTAACTAACTGTTTGGGACAGCAAAGACA
1	115	Tag_10784r	all_65986	75	49	200(A/G),	CGAACAAAGTTACACAAAGAAGCAAGTACTAAGCATCAAAGCAGGACAGTAATGCAACACTCTTTTTATTCGGCATGGCTTACCTATCGGCACGGCGATCATCCCTCCTAGGCTCTTCTGACCTGGGACGCCCACAGATATCATACTGCCAACATAAAAGGAGCACAAGTAATACCCAAAGGTCATCACAACTTTCGACATGTATCAGATGTTATGGAAGGTTTCACTACAGAAAAGCATAAAAGAGAACAAAAAATGCAGTAGCCAAACA
1	116	Tag_12380	all_116820	75	49	-	GAAGATGATGATCTAGGTCATATTCCCCACATCCTTGCAAGTCACAAAGAGGCAAAAGAACAGGATTAACTCATAGCCAAAGCAAATCACCAAATGCCTTTGAGTTCAATCCAAAAACCAACTAGAGAGAGAGAGATCGTAACTTGATTATGCAAGGAAATCAGTAGCTACAAGGTTCAACTCAACCTACCACCCTTCATCCTTCCCACTTTTGCAAAAAGCTAGCCAGGGGACTCTAAACCTAGACTAATCACCCGAATATCTCTCTAAG
1	117	Tag_6236	all_140342	77.8	50	59(A/T),	TTTGGCACGTCAGTTTGCTCAGGAATCTGAAAAGAAAAGAACATTCAGATTTTATTTTATTTTTTGCTCACAAAATATTTTGCTGCCACATGCTGACGAGTAGATGAAAATGAAGGTAAATTAAGGGCAATAACAATGTTTTCTATACCCTTCTGAGATAACCAAAATGTGCATTTTCTAATGATTTTGTAGTACATTATATGCATGCCCCAAGAATGCTAAACATTACTCGATATCACAAAAACAAAAAAAAAAAAAAAAAAAAAAAAAA
1	118	Tag_1115	all_17344	77.8	50	131(G/A),213(A/C),215(A/T),228(A/G),	CGAACGGGCACTGGCTTTTGGCCTAAAAGGCTAACCCCACTACCCTAGCATGACTCCAAGCTCATTCTTATTTTGCACAGCTGTTCATACACTATACGAGGTACTAGTACTGTATTAATTATCTAACAGTGTAAAATACACGCCTAGACACTGACTCATAGACTCACAGCATGCCTGTCTTGAAGGTGGAGCTGGTGACAAAGATACTGAGAAAAAAAAAAAAAAAAAAAAAAAAAAAAAAAAAAAAAAAAAAAAAAAAAAAAAAAAAAAA
1	119	Tag_7790r	all_1316	77.8	50	85(T/C),183(C/T),	CAGCAGCTCCACATTCTGGGATGAGTTGCTTGCGGCCTGTCGTTTTTAGCAGTTGCAAAAACCGTCAGTTCTCAAACTTTAAGATGACACTACTTAATAAGGTAAACAGTATTTCAGGGATTGTATATGAATAAATGATGAACATAAATCATTCACCACAAATATTGATGTCATATATATGACTGTCAGGCTACCCATGTACTTCAATGTACTAATAAGTGTCAAATGGAACGTCAATATCAGTACATATTCTAAATGTCTCATATAAAAG
1	120	Tag_10561	all_61759	77.8	50	22(C/T),	GCGTGCCTGTGGTTGGCCTGACGACTAGGAACCCTGGGAAGGTGCTGAGCGATGCGGGAGCGAGCTTGCTGATCCAAGATTTCCAGGACCCCAAGCTGCTGTCCGTGCTCGAAGAGATCGAACCCGCGGCGGCGAATGAGCAGGGTTGATCGGAGCCCGCAGAGACTACGAAACTGCCATGCTAGACTAGCGATCAGCTAGGTAGTATTCATGATTCATGGGGTAGAATAGCTCTAAAAAAAAAAAAAAAAAAAAAAAAAAAAAAAAAAAA
1	121	Tag_1358r	all_20730	77.8	50	-	TCTTTGGTATTTGGACCATAACTTACTCATCTGGAGTCCAATTAATGCAAACTCGGACTCTAAATTGTAGAGCTCCAAGAGATCTACAACTTTGGTATTCAAACTTTCTCCATTTGAAGTAGTTAAGGTCTCCAACTCAAATATCCTTAATTATTTTCTATTTTCCTGAAAAATAAATATTGCAAAAAACAAAGAGCATTCTCGAAAACGGGGTTATTTGTTAGTAAAATAAGAGTAAATGATAAGATTGACTCTCGAAAAGATATAAAAT
1	122	Tag_3763r	all_79281	77.8	50	-	TCCAAATTGAGGTCACAAATTAATTTCAGATGAACGGAGCCCACATGTAAGATATTTAGATATGTAAGGTTGGACCATGTATTTTTCTTTTAAAATGTGATAACTTTGGTTGAAAATATCTGTTTATACTTCAGTAGATCCATCATACATATATTTAGAAATATTTTTATGAATGGCAAATTGTGTTAAATTTAAAGTAACTAACTATCAACTTATATAAATCCCATAAATTTATAAATCAAGTTATATAAAGCGTATATGTTATAAACAA
1	123	Tag_7528	all_200907	78.4	51	130(T/C),	AAGAACCTGAAAAATGGATCCCGCCAACCTTCCACGAAATTAGGTGGACTCCTAGCCCAACAAATGAAAATTTTAACTACATTTAGTATGGTTGGAAAGACTCGAGCGGGGTTGCGTGCTTGAAGAAAGTATTGGTTTCATGCGTGTTGAAGTGTTCATACAGGTAACATTTTTATGCTGTTTTCATGTGTGAAGTATTCAGATGTCCTATTTGCTGACCATAGGTCAGATTTGAAGTACAGACCTTTTTTTCACTTTCAGAGATTTGTTT
1	124	Tag_7661	all_209424	78.4	51	103(A/G),238(C/T),	ATGCAAGTATAAAAGCTCTCTCGGCTTGTGATCAATCAAAGATATTCCAACAACTCCAAGTTCAACAATAAGCTCCAAGGGTTCAGCACCTGGCTGTGTCTCATTTTCCTTCAATGCTGATTCTTGGTGATCAGTATATCACTTGTCTCGATACTAAACTTGAGGCCATGTTCCCTAAAACCAGTGTAACTGCCAATAGGGTTATCCAGGTCAGCACGTAGAATACAACTGCCATCTCCTTTATGGATGTTCACATCAATAGCTTCCTGTC
1	125	Tag_7985	all_4848	78.4	51	75(G/A),99(A/C),165(AG/A),	GGGGATGTTAGAGTATATTGGGATATCTATAGATATCATATCAGGGCCAGAGTTGTTTCCCACTCCTATTCCACGTCTGAGGCACGTGGGAGCGTCCAAGAGCCTCCACGTGAGTGTTTTAGTATTAGTGAATTGCCCACTTTTACCTATCAGCTTACACTTTTAGGTTGATTTGGTCGGCACATGCAACTCAAAATCATCAAATGCTAAAGCAAAAAAAAAAAAAAAAAAAAAAAAAAAAAAAAAAAAAAAAAAAAAAAAAAAAAAAAAA
1	126	Tag_5997	all_133550	79	52	106(A/G),	TGAATGGGCTAAGAGGAAGAAGGCTGAGGGCACTGGAGTCTTGATCAAAGTGTGGGCCAAAATTTAAATAGGAAATTTGCATAATCAGAACTTTTTCAATGTAACAACAGTATAGTACTAGACATACACTATAACAAAGTTGTACCAGGGCTGAAGTTTTATCAAACTTACATTGGCTCTTGATTCGAAATCAAAGTTGGCCAGATTTGACCAGGACCGTTGAGGTATTTAAAATTACAATTTGGAGATGGTCAAAATATAAAAGTTGAAG
1	127	Tag_1145r	all_17788	79	52	254(A/T),	AGGAATTCGAAACTGACAGTGAAGATTCTGATGTCAGTGGTTCTGAGGGAGAGGACACATCCTGGATTTCGTGGTTCTGTAGCTTGCGAGGCAATGAATTCTTCTGTGAGATTGATGATGATTACATACAGGATGGTCTTCTAATGGTGAGATTACGTACCATTGGTTTATTTTATTTCTGAATTCTATTATATCTTATTTTCAAACCACTTATCTCTTTTGCATTCTTTGATAATAAATCTCTTCCTAAAAAATCAGTTCTGTCAGACAC
1	128	Tag_4427	all_94756	79	52	84(T/C),189(T/C),	CTGTTTCAGATTCTTCCTCTGTGAATATAAACAAAACGAGAAGGGGTCATAAACGGACTATAGAGCTCAATGGAAAATGGGAGTGGTATTCCATTGAAGCAGTGGAGCAGGGCGTACTGCACAGTATTTGCAATCGTCACATCGTGTGTGTATAATTGTTCTTTCTAAGGAACATAGGTGTATAGCATTAGCATAATCAAGGTGCCCTATGCAAGCACAGTTGTATAGTGAGAAAGATATTTTTTGTAGTTTAGGGGGCCCCATGCCGACG
1	129	Tag_5902r	all_131421	79.6	53	182(A/G),	TCACACCTAATGACCTAGCACATGCCCTGTTTTGATCAAATGACTCCTTAGCAAGTTAGCGCTCTTTCCGTCTTTATTAATTTTTTGCATTCAGGTTATATTAGGAAAGTAGGTGGCGCTGTCAAGGCTCACAATGGAGCATGGAGGAAACTACAGACAAGATATGTGCCGCAGTAGAAGCAAGGGTGGCATACCGTCTTATGCGTTAATCTGTGATAATCTGGAAAAAAAAAAAAAAAAAAAAAAAAAAAAAAAAAAAAAAAAAAAAAAA
1	130	Tag_2254r	all_52540	79.6	53	63(T/C),147(CT/C),	TTCGTCCAATGTTTTGGAAATACTTGGGTTAAGTACATAGATATAAAAACTTTCTTCACCTTTGAATTTCTTTATGATTTCAGTTGCACATATTTGAGGTCGGTACAGAGTGCATACAATGCTCATGGTGTCTCCTTAAGAAAGAACTTTTACACACGATATTCACAATGTTAGTTGTCAGTGAAGAGACTTATAGTGATGATCATCGAATGCAATAATCATGATGAGTAAAAAAAAAAAAAAAAAAAAAAAAAAAAAAAAAAAAAAAAAA
1	131	Tag_3524	all_71492	80.2	54	78(T/C),	CTGAAAGGGTTGGAGTTGGACTTGCTCTGTCAGATTCAGAAAATCTAGATTTAAATCTGGAAGGTAAACAGTTGGATTTTGGAAAGGTTTTCTTAAAGAGACTTGTATTGTGAATTGTTCATTCCCTTGTTCGAGTAATTCTTTCTATCCAGGGAGAAAATTTGCAGTTGCTCAAATTGAGGACTTATGCTCAAATCATGCTCATTCTGTACCAAGTGAACTTATTCAGGAGATTGTTGTGTTTCTTCTCCAGACTGAAGGCCTCTCAAAA
1	132	Tag_3603r	all_73137	80.2	54	262(A/G),	ATAGTTGAAGTTCATTGGACAGTGTCTCAAGGAACCCATCGCTGACAGATATCGCTCTCAGTGCTTCACAGAAACTAGTGCTGAAGTAGGGTTTATCCAGACAATATCTGAAGATGACGGCTACAAGATTATGTTCATTCATCAGCACTTCATCCACACAAACTTGAAGCAATAAAGTGCACCCATCAGGGCTGCAATCCGCAAGCTGAAGCAATAGTAATTAGTAAGAAACATGCTAAGAGTCTCTTCGTAGCTAGAGCAAACAAGGATA
1	133	Tag_6101r	all_135758	80.2	54	-	CTACTTTTAAGATCGATCAACAAGGAAAAGCAGCGCTAACCATGCCTTGCTTAGCTTGTAATTGTACCTGGCACACAAGTGGCACAGCATATTGTAACACTTGACAAAGTAGGGTTTTTTTTTCTTCATATAATTAAGCAGCTGGGCTAATTTACGTGTACCTCCCCATGCTTTACTTTACTGCTCGATCGATAGCCGAAATAAAAAAAAAAAAAAAAAAAAAAAAAAAAAAAAAAAAAAAAAAAAAAAAAAAAAAAAAAAAAAAAAAAAA
1	134	Tag_11985r	all_110909	83	55	18(C/T),186(C/T),	GCGGGCCACCACCTGGGCGTCTGGGCCCCGCATGGCAGTGTGCGTGGCTTGGCGGTTGGCTCCCCGCCACTTTTGGTCCTGGCGCCTAGTGCCTACCGACCCTGTCGGCTCTTCTATTCCTTGGTCTCTCCTCCATATATTACCGCGCACGTCAGTGGCGTCCAGTGTACATGTATAATACAGTACTATTAGTACCTTATTAGCTAGTACACTCGATGGTGGTGCTCTCAGACGGCACGGCGACCGAAAGGCACCGCATTACTGACGCCAT
1	135	Tag_8365r	all_12151	85.2	56	16(T/C),21(T/C),24(G/T),40(G/A),168(G/T),	AACTAGTTATCCAGATATCGTCTGCGTTATATATATTCAGGGTCTTTAGAGAAAGAGCATTGAACATCAACACCACCCTGGTTCATTGATTGGTTCAAGTCCTAGCTAGGACCAATTGGCATTGCCAGCCAGCCAATACTGATTTGAAACTTAACGCAAACGTACTTGAAGCTAAATCCAGATAAAAAAAAAAAAAAAAAAAAAAAAAAAAAAAAAAAAAAAAAAAAAAAAAAAAAAAAAAAAAAAAAAAAAAAAAAAAAAAAAAAAAAAA
1	136	Tag_7293r	all_189634	85.2	56	117(C/T),144(G/A),	TACGGAACGGAGTACTACATATATTATCAATCGTTTCAGAGGGAAGTGCTCAACGACCTCTGGCCACGACACACTTAGGAGAAAAAAAAACTAGATATTTGATTATTGCCATGCCTCCTTTTTAGTTGTTAAAAGAAAAGGAAGTCCTTAACCACAAAAGTTCTAGCTAGAAAACTTTGCCAACAAAAAGGTTTCAGTTATCTTGTGTAAAAAAAAAAAAAAAAAAAAAAAAAAAAAAAAAAAAAAAAAAAAAAAAAAAAAAAAAAAAAAA
1	137	Tag_11023	all_77469	85.2	56	15(G/A),65(G/C),210(T/C),	TGCAAGGCTAGAAAGATCTGGATCGCTAGTACGTTTGTGTAGTTAGCATTACCATTCTGCCACTGCTTGAATTGCAGGTTGCTGTAGAGACAATTGTTGAGGTAGGAGATCCCAAGGAGGTGATATGTGAATCGGTTCTATATCAAGAAGCCGTAAAAGCAGTCCAATCTGTGTAGGCAACAAATCATCGTTGGTGGGCTTCATCTCTATAGATAGATATTTTATATATAGGATTCTCAAGTTGCATTGATACTTATCCAGCAATATGGCA
1	138	Tag_11211	all_87928	86.3	57	108(T/TA),109(A/G),110(C/A),	ACTATATGGTGTTAGAGGTGGAGGATTGGAAGCTTATCAAATGAGAAATGATCTTGATCGTACTATACTTTCACCTATTGTAACCGTAAGTCTATTCAGGTTTACCATACAAGGCCAAAAATTAGAAATTTGACAGTCGGTACCTTCAATGTTTCCACATCCACTACGAAAATAAATACTTTCACAATGAAAAAAAAAAAAAAAAAAAAAAAAAAAAAAAAAAAAAAAAAAAAAAAAAAAAAAAAAAAAAAAAAAAAAAAAAAAAAAAAAA
1	139	Tag_13049r	all_183706	86.3	57	15(T/G),38(A/C),	ATTGAAGAAGGAACTGCTAGCGAGTCAGAAAATAGTAATATTTCTTGAAAAAAAAGCAAACATAAAGTGACTTAATTAAAAGAAAGAAAACAAACTTGGTTGACTTATTATAGAAAAGGAACTAAGAAACAAAAATTGCATAATGTATACGGGTTTATAAGGCCATAAGCCACTCCATTGACTAGGTGTATGTCGTCTCGACATTTGTGTGACCCTCAAGATCAATCGCCAAAAAAATTATATACACACTTTAACTTATATAGGCTTCTAT
1	140	Tag_508r	all_8852	86.3	57	261(T/A),	CAGCTGCCCTCGCCGTCCTCGTCAACATCCTCCTCGACGGCAGGGAAAGATGTGTGCTCTTTGGATCTTGGACTGTGACAGCCTACAGGCCTACAGCTAGCAAAAAGGGGAAATTGAGACTAGCTCCGAATTGAACTTAACTAATGTATGTGTTCTTTCCTCTTTTCTTTTTGAACCTATTATTGGAGAATATGATATCTTGCTCATTGTAACTGTAGATAATCAATTTCTGACCAAGTTCAGTAAATTAAGAACTGCTCTGTGCACTCTG
1	141	Tag_1444r	all_22255	86.3	57	35(A/G),	CGGCAAGAACGTACAACGGGTTATATATATTTCAAAAAAACCAAACCACACATGATGTCTCTTTTTCGGCTTATATCTACAAACATTTTGCAACTCTTCTTTTCTTTATTTTAATCTGTAGGTTGGAACCCCTGTAATTTGCAGTTTCAGTACCTTAATGCGCAGTTCTTTGTTTTCTTTGAGCAGGGTCCTCTCCTGGTAGAGATATGGAAGAAAGAAACAGCAGGCTCAGGCACTGGTTACTGTTGAATTTCATAGTACTCTGGGCCTA
1	142	Tag_3519r	all_71272	88.5	58	56(A/G),73(A/G),126(C/CAT),	CTAATTTACATCTCCATATTTCAGCTCTCTCTCCCTCTAATCTATCTACACAAATACAGCTAATTTACACCCATTTGGACCATGATTATGACTGGCCATATCACGTTAGGACAGGGGAATGCAAGCATAGAGAAAAGAAACTTCCAAACTTGAGATGGCTTATTGTACGGTGAGAGCTAATTTTTTGTTCCTAGAAAACAAATGTCCCAAAAAAAAAAAAAAAAAAAAAAAAAAAAAAAAAAAAAAAAAAAAAAAAAAAAAAAAAAAAAAA
1	143	Tag_1461r	all_22561	88.5	58	214(A/C),	TTAGTTATGCTATCACAACTGAATTCCCTATGCTTTTCTGCTGTTAAATTATTGATCACGGTTCATGTATTATGCTTTGAGTCAATTTTTGCTAAGTGCATGAGGAAACCAAAACCACGTAAACTGATGTTCAGAACTATCTTTAGTTGGTTACTTGGTTCGGCATTTTCTGAGGTAGTTAGTACCATATTATTTCTACTTACAACTGGCTTGACTCAAAGATTTGTTCTTATGTTTCTGAACCATGCAACTATGAGAATAGCTGCGTGTA
1	144	Tag_2095r	all_46608	88.5	58	192(A/G),	AATGATTCTCCTGCCGATTTTAGTTCTGTGTCATTTGATGAATCTAAAGCACTTGCACAAGCCTTACAGGAGAAGGTACAACTTCACTGCTCTGATTCTTTTTGTTTTTGATCTTCATAAGTTTATTTGTGAGCCTGGAAGCACTTATGCTCTTCTCACAGGAACAAGAAAGATACCTATTAGAAAAGCAGAGAGACCAAATTTTTATTGAGGATCTTCAGAAGAACTTATCTCAAGTACGTATTTGTCATTACATTTAAATTACAATGTA
1	145	Tag_2372r	all_54380	88.5	58	11(C/T),	CATGGAGCTTCAAGGAAAGTGAATGGGACGATGAGGTTGCGCTATGTAATGGGGCAAGAAGTGTGTTTCTTCATGGTTCTATACACATGCTCACGTACCCTGGTGCAATAATCGCGGTGGACATGGACGGACAAATTGAAGCATACTGTAAGCACTGCAAAGCTGTTTGGAAAGAACAACCTCCGATTTGATATGGGCTACACAGTTATTACAGTTCACCCAGAATGCAATTTAATTTTCTTTGTTTTTGGATCGGAGTGTACTCTGATGG
1	146	Tag_3191r	all_63473	88.5	58	74(T/C),77(T/C),124(C/G),171(G/C),229(T/C),246(C/T),	CGAAATTTCTTTTTTTTTTATCAAAATCTAGTTTTTGTATTTTTGAATTTTAAACCGAACCCATCAATTTTCGTACTGAAAAAAAAGTCTATATAACCCCTGAACTATAAAATCTGATGTTTGCCACCCTAAAGTCCTAAAGTATTAAAACCGGTCAAATAACCCCTCGAGTGGTTTTGATAATATGTCATGCTGATGTGTTCAAATCATCCCTCCAACTATTTCAGTTGGTACATTCTACTCATCGATAAATTTGTATTTTTTATTTCTC
1	147	Tag_6557r	all_157518	88.5	58	75(C/T),95(G/T),208(C/T),	TTATCTTGCAGATTCCAATTGATGAAGAAATGGATGATTGGCCAGCCTGGCATTTTGATTCTAAAGGTTTGTTTCCAGTTAAATTTGCATATAAGCTTGCTGTTGAAAAGAGAGATGCCAACAAAGGACAAGATGCTTCATCATCAAGGAATGAAGCGTATGATGAGGGCCAGTTTAATTGGTTTAGAATTTGTCTTGTAAAAATCCCCAACAAAGTTAAAATGTTAAAAAAAAAAAAAAAAAAAAAAAAAAAAAAAAAAAAAAAAAAAAA
1	148	Tag_7261r	all_188978	88.5	58	226(G/A),	CATGGAGCTTTAAGGAAAGTGAATGGGGCAATGATATTATGCTCCATCCATGATAGAGGAAGTGTGTTTCTTAATGGTTTTATGCACATGCTTACATACTCTCATGGAATAATCGCTGTGAACATGAATGGGAATTGGTTGCATCCATCAGGCTCAGGGTCGCTTGTGTTTTTTTACTAATGGTGTTCATAGTTGCCATGCTGTGAAACTTTTAGTCTGGATCCTGGAAGACTATGGTACTGATGAATGGGTATTGAAGCATACTGTCAGC
1	149	Tag_3252r	all_64316	88.5	58	140(T/C),238(A/G),251(C/T),	TGGCCGAAGCTGCCAACACGCTACAGCTGCTTGATAGTGTTGGGCCTACAGCTTCAGCTGCAAGAATCTCTACTGAGCAAAGCCAAGGTTTATGTCCTCAACATCACTAGGAAACCATGATGTATGTGTGAAAGATGATTCTTGCCTCATCAGCAATAAAGAAACAGTATTTGTGCTCAGAAAGTGATATGAATCAGTATGCCCAAGATCAAGATGGAGAAAATGGCTTTTTACAGCAATGACCTACTCACTAAACCGATTTTCCTTAAAA
1	150	Tag_6562r	all_157677	88.5	58	167(ATG/A),215(G/T),	TTTATAAGTTGCATAGAGTTCTTTTTTTTAGAAAAAAAACACTACCTATTATATTCTTAAAGTAGCTTACTTGGGTGTTGCCTCTACTGTAGGTGGAGGGTGAGAGCTTAGAATCAGCCCAGCTACGTAAAGTTAGAGTTTTAATCGACAAGGTAATATATCTGGAATGTGTGTGTGTTTTGTTGCACTTGCCCATCGTATCTCATGATCTTGAGATGTACATATCGACTTATATTAATTGCCACTTGCGTCTTGAAAAAAAAAAAAAAAA
1	151	Tag_7418r	all_191792	88.5	58	87(C/T),	GACACCAGGCAGCGTCCTATATCAAAGATCCAATTTTTTGGTGGGGTAATGTGGTTAATTTTTGCTTCTCGAGTGTGTATAGACAACAGTACAAACGACGAGTGTCATGTAGCTGAATTTGCATTACATTATTGCATTGTGAGAATTTTTAAACCAAATTTAAAGGTGGAAATGCTACTTTGATTGCAAAGAATATTTTTTATATAGACATCGTATTTTATACCATACTCATATTAGTCGAGAGAGATCGACTTTTAAATGATCGATCCTT
1	152	Tag_9551r	all_49457	88.5	58	-	GTTTTCAATGATGTGGTACATTAGGGGTTAGGCTAAGTTGGTGGTAGTTTGTATGATTTTTTTTCTAGCGATGGCTTGTACGATTTCTTAGTACTAAACAAGTTTCGCCACAAAATGCATAACTCTATTCCATAAGAGGAGGAGCTGCACCAGGAGCCGGAAAACCAGCAGCAGGGGCCCGACTACGCTCCGGAAGAAGCTACTGACCCTAACGAGGAAGGTAGACAGGATCATGCTTAACCCAGCAAACAAATTATACTTGATGATTACG
1	153	Tag_2077	all_45788	90.2	59	98(A/T),	CGCCACCATGGGACAATTTGGCCTACTTGGCCTATAACTTTACAAACGAATTAAAAAAAATGAAACTTTGGAGTCCATGCACAAATAATATAGCTAAACCAACAACTTGTAAATCTGCACTAAGACGTGGGGAACTTGTAAGAAAAAGATTCTCGGCATTTCTCTCAGACCTTTCTTTTTGTCATAAAGGTCACAACGCAAGTCATGAGATTTTTCTTGCAAAATGCTTGCGTGCCTTTGTCTGGGAAAAAAAAACGCAATCACTTGAACC
1	154	Tag_13333	all_189855	90.2	59	17(C/T),81(T/G),	GCCTCAAGAATTGAGGCATCAGCTTGCCAATTGAAAGCATTTCTTACGTGTGACATAGATGCGTAGTCGACAGTTCTGCTTTAAGAATACTTTCTGAAGCTGGTAAAATCTGAAGCATTTCTTACATGTTCCAGCCATGGTGGCTCAGTAGTGTATCATGGATGTTCACCGTGGCTTTCCCAGAATAGTTGTGCACCCAAATAGCCTACTAGTGAGGTTGAGTGTATGAGTTTGAACCTTGAAATTATTTAAGCCAGATATTCATGGTATG
1	155	Tag_13064r	all_183956	90.2	59	26(T/C),64(T/G),93(T/TTTTC),166(TG/T),	AAAAAAACGGTTCCAGCTCTGGCTTTTTGGTATTTTTTGCTTTTTTCAGAGAAGCTGAAGCTATTTTGAAAAGCATTTAACAAAATGGTTTTTTTTTTTTAGAATGAATGGATGAGACATGTGTCCATAGTACCCAGCACACACTGCACACAGACCGTTACCAGTTGGTCATTCGTTGGACAAGCACACACTGCAAGCTGTACAAGCTGGAGTGCTGGACACACTGCACACACTGTAAACAAAGACCGTCAAGCTGGACAATCGCACACTG
1	156	Tag_1465r	all_22625	90.2	59	49(A/G),	ACAGGTTGTTCGCATGTTGTTATTCTAGGTGTGGACTCACAGTGAACTACAAGCCAAGCACAGAGTAAATATTCCTGTTTCATGTCCCCAAAAGGCCTCTGATTTTCCCCATAAGGACAAGCTGCGGTCTTTGGGCAAACCTATAGGTTTCCTATTTCCTTCATGGGGAAAAAAAAAAAAAAAAAAAAAAAAAAAAAAAAAAAAAAAAAAAAAAAAAAAAAAAAAAAAAAAAAAAAAAAAAAAAAAAAAAAAAAAAAAAAAAAAAAAAAAA
1	157	Tag_10584r	all_62003	91.8	60	93(T/TA),121(G/A),165(G/C),169(C/T),184(C/T),185(C/T),244(G/T),245(T/A),249(C/T),271(G/A),	AAGTGTACTAGCCCATGATCGACTGCAAAACAGCAATAATTGGAGGGAGCACCCTGCAATAGCGGGTGAAGGTGGCATTATTGCAGTTTAGCTAAGGTAGTGTATGGTTGGTGGGATGGGGTGAAATGCAACCATGACTGACATTGGGTCTGAGCTTTGAATATGTAACGGAACCATTCCATTCCTTAAATCTGGAATAGAACCATTTCTAAAATCTAGGACGAAATCATTACATTCCACCCCGTTACCTGGTTTATTGGTTTAGCATGCG
1	158	Tag_8246r	all_10123	92.9	61	26(G/A),63(T/A),108(T/C),	ATGCTTGAGCAGGTTTTGATCCTGGGCGTGGCAATTTTGTATAGATAAGGCATGTGGATTAGTCTTTGTATGTTTTATTTGTATCTTCGAAATAAAATTTGGTTGGTTACCTAGTCCAACACCACATTTCCTTATATGCTTATGTTTATTTTATAATTGGACCAGGAGATGGAGGAGAGGGAGAAATTAGTGGGAAGAATGTGGGACATGTACACACGGACAAGTGATGAGGTACGGCTTCCACGGTTCTGGCAGGAGGCATTTGAGGCTG
1	159	Tag_10851	all_67158	92.9	61	16(G/C),231(G/A),	CCTGAGGGGAAAAACGTTAGTAATTAACTCGTTATTCCATGAATTTGAGTTTGGGTACCAAAGATCTTTAACTTTATTTGGTAAGGGGTGGACTGTGGTAGGCAGTTTGATATGATCATGAATGTTTTCCCAAATGGAAGTATTTGGATTTGAGAATATTTGTGAGAAAAAGATCTTTACCATTGACAATCATCCAAGCCGAATGAAGAACCAAACTTCTGTTCACCAAAGCCATTTTTTTAGTCCTAGACCTCCCAAAGCCTTTGGTTTG
1	160	Tag_10464	all_60580	93.5	62	39(G/A),70(G/A),183(G/A),221(G/A),257(C/T),268(C/T),	GTGGGACCCGCGTGGCAGTGACCCAACTACAGAGGGCTGGACGTCAGGGGATCAGTTTCCCTTGCGAAGGTGTGCAGAACTAAAACAGGGCAGGCACCGTCGGCACTCGAATACTTGAATGCCCCAACCCCAAGCGCAAATGGTTACTGTAGCATCACATTTGCTAATGATAGATTAATTAGGCTTAATAAATTTGTCTCGCCGTTTAGTCCTCATCTGTGTAATTAGTTTTATAATTAGATTATATTTAATATTTCTAACTAACGTCAAA
1	161	Tag_10465r	all_60580	93.5	62	39(G/A),70(G/A),183(G/A),221(G/A),257(C/T),268(C/T),	GTGGGACCCGCGTGGCAGTGACCCAACTACAGAGGGCTGGACGTCAGGGGATCAGTTTCCCTTGCGAAGGTGTGCAGAACTAAAACAGGGCAGGCACCGTCGGCACTCGAATACTTGAATGCCCCAACCCCAAGCGCAAATGGTTACTGTAGCATCACATTTGCTAATGATAGATTAATTAGGCTTAATAAATTTGTCTCGCCGTTTAGTCCTCATCTGTGTAATTAGTTTTATAATTAGATTATATTTAATATTTCTAACTAACGTCAAA
1	162	Tag_9715r	all_54208	95.2	63	103(T/C),107(C/A),118(T/C),	CAAGCATATTAAGTGTACATGTCATTTCGCAACGCTGTTAGAAAGGCAACTCCTCCTTACTACAAAGACCATTGTGGCTTTAGTAGCAATCAACCCAACCCATGTCCTCAGATTTTTTCTCTTGTGTTTTTAACATGGATGAAGTCTCTACGCATTCTCAGAGAAATGATCATGTACCAATCAAAAAAAAAAAAAAAAAAAAAAAAAAAAAAAAAAAAAAAAAAAAAAAAAAAAAAAAAAAAAAAAAAAAAAAAAAAAAAAAAAAAAAAAA
1	163	Tag_11314	all_91202	97.4	64	166(C/T),168(G/A),192(T/G),	ACATGAAGCCGAGGGTTTCATCAACCCTATGTGCCAATTCAAGGTACCTACAGCATATCGACAAAGGGTCAGGCCATTAGACAACATCACAATTGACCAAATAGACGAGAGGTTAACATTTCCAACAAAAACAATATGATAATGATACAACGTTATAATATTCGACAGTATATCGTTGGACGGGACTGGGTTGTTGTCCCCCACCCCACTATCATCATAAAGTAAAAAAAAAAAAAAAAAAAAAAAAAAAAAAAAAAAAAAAAAAAAAAAA
1	164	Tag_295r	all_5186	98.8	65	154(GT/G),	GTGCCTGCCGACCAGCCTTGTATCGCCCTGAGCATGATCGGCAGCATAACCCAGTCGCCAGCTAACTGACTCCATCTCGATGTGATATGCAATGAACATGATGGAGGGCTTCAGCTTCAAGCAGCTAGCACAAGGGAAAATGGTGTCGTCTACGTTGTTGCAGAATAGACAAACACCATCTACGAGAGCCTTGTGCGGAAAGGGCAGAACTTGTTTATATTTTGTGAAGATTTATTCTTTAAAATAAAGGGAAAAAGGTCGTTGTTTTTAC
1	165	Tag_5637r	all_120368	100.2	66	66(G/A),	CCAAATCGGTTGGACAGCCGCAGCTTTATGCCTTCCGATCAGGGACAGATTTTGAGAATCTCATCGTTCTCAAAATGAGTTACCGATCCAAACGCGATAGGTTACAATGCTTTGGATTCTATTACCAGTGGAGAAGGACAATAGTCGAATACTGTTGTTAGGCTGACGTGGCGTTTGCACGCCAGGATAATGGATCAACAGACGAGGATCCATCATCCATATATAGCAATCAAACATCACATGCAGATGCAGTAGCCTATTAAACAAACGT
1	166	Tag_7640r	all_208117	100.2	66	107(G/GA),162(C/T),173(C/G),216(A/C),218(A/T),221(A/G),	TCTAGATGGAGGAGCCGTTCGTTCGTGGAGTGAACTGGGCTCCTGATAGCGATGACGATAGAGAAGAATCAGAGATCAAGTTCGTTACGGATTCGTTTGCATGGTTGAAAAAACGTACGCATACATTTGCATGGAAAAAAAAAAGCTAAACGAAAAAAATGCGAAGGGAGCACGATTCGGACGGCGGTGAATAGCATTGGGAGTAGAACTCATACAAAAAAAAAAAAAAAAAAAAAAAAAAAAAAAAAAAAAAAAAAAAAAAAAAAAAAAA
1	167	Tag_5661	all_121960	100.2	66	216(T/C),	AGACAGCTTAGCAGTATGAACCAAGAGGAGAAACTAAGATGACATACGGCAGGAAACTGTTGCTTGTCTTTTGGATTACATATCCATATACGGAACTTTTTATTACATCCTGAAAAGTGAACTATGGGATGATAAACCATCCCCTTTGTGTGTGGTAAGATGTGGGACCCGTAGTAACGGCTGAAAAAAGGTATAGCAGTGTGTCTAGTGAGAAATGATCCAAAGATGAAATAATGTTAGATAGTGGCGCTGCTTCTCTGGTGGTTGATTT
1	168	Tag_9660	all_53778	100.2	66	42(G/A),83(A/G),192(G/A),198(T/A),240(A/G),	CAGAATTGTAGAAAGACGACATGAAGGCACTCGTTACAACAGACTAAACAATAAAAAAACAGCAGCAAAATTCAATGGGATGATGTGCACATGAATAATTTTCCTCAGAACCCCCACCACCAGAAAGAATTATTGTGCAGGCCTGCAACTCCAAAACCGTGATGCATTGATACGCTGCCACCATCTGACACGGAAACTACCTATTGATACTGCTAACAGTTATCCCAATGATACCGCCTACATTCTACTACCAAAATCGGGTCACGAAGTC
1	169	Tag_12312	all_116095	100.7	67	45(A/C),95(C/T),	CCATCGAGATGCAGTTGCAAATTTGTCCTGCCAACTGCCATGGTATTATTCTCTCCAGCTCACTGAATTAGCCTATTTCCTTTCACCCCCCTCACTTGGAATTCCTATAACGTTTCCAAACAATTGAGGACAACTTTCGAGATAAAAGCTTCCTAGTTCCTACTGTTCATAATCAGAAGCATTCTCAGAAGTCAGAAAGCTCACTTGCTCCAATGCCTGGCGATTGACAAACCATGAATGCCATATCAGCACCAGAAATGACAAACAACTT
1	170	Tag_5519r	all_116304	104.6	68	224(T/C),	CTTGTGGAGCTGTCCCATTTGGCTAGAAGTTGTGGAGCTGCAATTGGTGGAGTGAAGCTCTCCCAAACACCCCTTCATTGTTCACATCTAACAGTGAGATGTTATTATGCAGATATCTGAGTGTCGTGGCAGTTGTTGTTGGTGCTACACTCTTCGTGCTCACTAGCTTTTCTGACCCTGGGACTATTACTGCTGAGAATGTTTCTCAATATGTATCTTCCTATCAAAAAAAAAAAAAAAAAAAAAAAAAAAAAAAAAAAAAAAAAAAAAA
1	171	Tag_12309r	all_116023	105.7	69	142(G/A),149(C/G),224(A/C),226(A/T),	TGGAGTGGTGTTCTAGGCCAAAACGGGACATAGACCCTGATCCCGATTTGGGACGACGGTCCAGGGTTGTGGAACACGCCATCAACCCTATGATGATAAGGTTCCTTCTTTTAGGAATATTGACTGGGTCATATTTCAACTGTTAAGTCCTGGTCAATGGAATGCTTCTGGTCAACCACGCCAATTAGATTTACAACCTCTTAACAGCTGGTCAATCCGAAATAAAAAAAAAAAAAAAAAAAAAAAAAAAAAAAAAAAAAAAAAAAAAAAA
1	172	Tag_2956	all_60574	106.8	70	91(C/T),	ATACTTTCCTTGTTCCTCAATTCGCAACTGCAATTTCCTCTGAATCTGCAATAGGAATATAGAAGGTGTTAGTATTAAGTGAATTTCATTCGCATTAATGTTAAGCAAATGCTTCATCATGTTAAGAATTAAGAGTCCAGCTGTCACAGCTGCAACTCCCACAAACAAGCATGTGGCAACTAACGAGGAGCGCAAGTCGGGCAGATTGTAGATGGTGTGGCATGGCACTCTTTTTTCTAACACAACATTTGGCTAAGGTCACCAGGACTTG
1	173	Tag_3313	all_65897	106.8	70	244(T/G),	GTTAGGGAACTTCTTCGTGACAAGAGTTCTTTCAAATCCCAGCCAGATTGGGTCACTGTTCTAGATGGACCTCAGGAAGGCGCATTCCAGTGGGTGTGTTGTTTTTCTATGTTATTCACAATTCCTTTATTGATGCTTTTGGGAAAATTGGGAAAGCCATACTCAAACACAGTTGGAGTTGTTGACTTAGGAGGTGGTTCAGTTCAAATGGCTTATGCTATCTCAGACAAGGATGCAGAAAAGTCACCTGAAGTGGCAGACGGTGAAGATT
1	174	Tag_3052	all_61773	106.8	70	132(C/T),	CTGATCTTACTGCTTTTACAGTGGGCTCTTCATACCGAATAAGAATGGTTTCATGCTTGATTCTTTATGTATCTATTTATCTATGATCCTTTTTGTGTTCAATCAATTCTACTACCATTTCCACCACTTCCCGATGATTTTTCCTGTGTTATAATCTTTCCCTCCAAGTTATTGCAAGCAGTAGACAGTAGCAACTCTCACCTTGATGTTGGACATTAACAGCATCTTATCATCTTTGTCCCTCAGCACTGTAGTCTGTCACCACTGCCAG
1	175	Tag_8989	all_19518	106.8	70	71(G/A),156(A/G),170(G/C),	TTGAAATTAGGGTAAGTTGTGCGGACGCAAACTCAAAACTATAATAGTACAGTGGCATTAAATTTTCTCTGATACTAAATCGTGTATGCCCGTTGACAATGATGGTCAGGAAATGCTGCTTGAGGGCCACGACAAATATGCTAGAATCTTTTTTAAAATATGAATTCTAGAAACTCTTATAAAAACCTGAAAGACCTAGTGAAGAGTGAACCCTCAAAATTACACCACATTAGCCAATATTCAAAAGTAAAGTAAAATAACCTCAAATCTA
1	176	Tag_8389	all_12364	107.3	71	39(C/T),50(G/T),205(A/C),218(G/A),	TGCATGGCATGATTTTGCAAACACTTATTATTGTTCATCGTTGAGGCTGGTGCATTTCTACAATGGGTTCACGATCAAAGAACGAAGATGACAAGGCTCTCGTCTTGTGCCAGGAAAGAAAACGATTTGTCAGAGATCGACATCTGCCACTCCAGAGCCTCCTACCATCAGGCAGAAATCGATGAATCTATCTCCATCCCTTTCACATCATGCTAGCGACTCTTTCTCCCCAGTTCCATCTCCTTTGTCTTCAGGACGCTTCCATGTCAAT
1	177	Tag_878	all_14303	108.4	72	23(G/C),115(G/T),	TTCGATACTTCTAGCTTGATAGGTTTTCATACATTTTCTTCTTAGTGCCTGTTGGTTCTAGTTAGCTCATTCCCCAATGGATCATGTGATTATTCAGTCCAAGAAGTTTAATATGTAGAATGGTTGTTTGCCATCTTCCTGTAAAGGGCGTACTATTTAAGATAACCAACCAATATCACATTCAATAAGCATGCATGAATGCATCTTATCTCATGGCATGATGCATACATAATGTGATGTATTTGCAAGGGCTTTGGGGATTGGAAACACC
1	178	Tag_4606	all_99339	108.4	72	92(T/A),	ATTTCAAAAGTGTCCTCTTTCTTTCTTTTTTTGTGGCACAAAAGTACAAAACTCCATGGATGGTAATTGGAAACGGGAAAGATCAATTACATGTGTATGTGGTGCTACTTGTGCCATTATGCACATAGTGCTTCAGAAAAACTAAAAAAATCATATATTATGCATGGTAATTTATTGCTGATTGTCCCTAAAACTTTTTAGATTATAGTAATTGAGAGCCAGCAGCATTTATCACAAGGTTTTAGATTAGGATAGCATCTTTCTTTCTTTT
1	179	Tag_12213	all_114377	108.4	72	34(A/T),232(G/T),	TGTCTTTTTTTCCCATTTCCACGCGCTCCGTGCAGCGTTTCTAGACTCGAAACGGGGCTACAGTATCACGAGATGGGTGTGAGCAGATTCCATTTTATTAGTACTAGTTTGAGACCAAATGCTATAGTACGAAGATGGAGAAAAACAAAAAAACTGGCCGTACTACCATTTTTAGTCGCCTTCACGAGATGCCCTCTCGTCTCTTGCCTGATGAGTGCGCCTTTTGGCCTCGTCTCTGCCTACAATACTCTGAAACACCGTCGTCGTTGAG
1	180	Tag_12813	all_153464	108.5	73	100(G/A),102(C/T),	CGGAAGCCAGCCAAAAAACTCCAAACGAACAGGCCAATTATCTATTGACTGATATATTTACGCATCAAACTTTAGTATGAGATTAGGTTTCGATATGTTGCCTTTTATCATCTACAGGTAAAATGCGTGTGTTGCTACAGGTAAAGGCCATAGTCATACATTGTGATTTTTATGTGCTATAAATAATATAGGAAGTTAGTGATGAAAATAGGAGTGCCTAATTTGCCATAAAAAAAAAAAAAAAAAAAAAAAAAAAAAAAAAAAAAAAAAA
1	181	Tag_13485	all_209515	109.6	74	134(T/C),209(T/C),	TTGAGGAAGTTGTCAAGAGAGGGGTAAGCCTTAGCTACCTCTTCATGCACACACACATTTTTACAAAATGAATTTGTGGCAATCACCACAAATTGTACGAGTTTTTTTTATGATGCACTTTGTAAAGATCATTTGAGGTGGAGACTTCAGTTTTGCTAATATACTTAAAACGTTCTTCTGTCTTGACAATGCCTTCTGAGAGTTGACATGATCTGTCTTGTTGCATTTCTTTAGGTGGCTCACCCTGATAAAATTGCTGTTGGTGGTCATT
1	182	Tag_7800	all_1534	110.1	74	176(G/C),252(G/A),	TTGTTTACTGTAAACCTGTGATGTTGTATGTATCCCTAAGCAAACCAACTTGGGTGAATGGATTGTACATGGGGAATCCCATCCAGCTGTGCAAGTAGCAACACTATTGGCTCATATATATTTCTTGTGCTGGACTGCGTTATTCCAGGTTGGTGGGGTCCAGTGCAAGGGACTTGTTGGTCAAGTCAATCGAGGTCATCAGGATGTGTTTCAACACGATAGTAATTTATCCTTGCCAAGAAACAGGTGATGTTCCTACTAAAAAAAAAAA
1	183	Tag_13082	all_184158	111.8	75	4(T/C),61(G/C),62(C/T),169(G/A),213(A/C),215(A/T),	TTATTGGAGGAATTGACTCTGCAATGGAAATCAAGAGGCACCCCTTCGAGGTTTGTCACAGCGGTGCAAGATACTGTGCTGCTAGGATCGAATGTGGTGTGAAGATGGACACAAGGGTTTAGAGAGGTTCAGGCCGCACTGCGTGTAATACCCTACACATTCACAGCCGCCCCTGCTCCTAGCGTTGTCTTCATTAACGTTGACCATTGAGGAAAAAAAAAAAAAAAAAAAAAAAAAAAAAAAAAAAAAAAAAAAAAAAAAAAAAAAAAAA
1	184	Tag_11062	all_80100	113.5	76	69(C/T),94(C/T),106(T/C),113(C/T),126(G/A),131(G/A),167(G/T),210(G/A),	GCGGCGGACAGGAGGTGGCCAAGGGAGAAGAGAGAAACAAGATGACGGCAATTTCGTCCAAAATGGGTCTAAAATGGCATATCTCAAATTTCACCGAAATTGTAATGGCCTGCTTACTATTTCTCGAATTGTAATGGTGTTTTTCAAAACCGCGGAAGTTGTAATGGCTTTCATCCAATTAACCCAAAAAATTAAATTAAGCCATTCTGGGGCTAGGAATTAGGACAGATGTCGTGGATTGGGAAAAAAAAAAAAAAAAAAAAAAAAAAAA
1	185	Tag_4152	all_89697	113.5	76	-	AGTGCAGATGCGAATGCCATCGGTCAGCACCCCGACCAGAGCAGCTTTTTTTTTCCTTGTTTCTTATTTCTCCCCTTCTCTCCGAAAAAAAAGATGGGCGCATTTTGGGAGTGGAGCTACGTCATGGTAGAATTGCGTAAACTGGATTAGTAGACCATGCCATAACTTTAGTTAAGAAAGGATCAAGGGGACAAAAGGTGAGAGCACAATACAACCATCGGTTTCGCATACCGAAGTAAATGTGCAAATAATGAAGTCTATAACGGAGTCC
1	186	Tag_6853	all_181793	114	77	88(A/G),158(T/A),	GTAAATAAAAGGGTGCAGCTGCGAGGAGCGACAGGCTCTGACCTGTGAGACTCGTCGGCGGCAGCTGCGACGAGTATTCTATGTGGCAGAGACGGCAGGCAGGCTTCCACCTGCTGTGACAAAGGTTTGCTGTGCAAAGCTGGCCGCAGAGAGCATCTAATAAATCAGAAGGGGATGGTAAAAAAAAAAAAAAAAAAAAAAAAAAAAAAAAAAAAAAAAAAAAAAAAAAAAAAAAAAAAAAAAAAAAAAAAAAAAAAAAAAAAAAAAAAAA
1	187	Tag_1379	all_21134	114.6	78	45(C/T),	ATTCATGTTGGAAACAATGTTCCATCTTCCCTACCACCTAAATACGCTCCTTCAATTCAGAAGAAGCACAGATCGCCGCGTCTGCACGTGCTTTTGCTAATTTTCAATGTTCCTGGCAGTGACAGCATAAGTTCTCCACAAAGGATAAAAATACATTTGTTAGGATGTTTATTCATAGTTATAGTTTTTGGATATATAAACTATAATGTTCGTTGGATAATGTTTTTGAAATATGCCTGTGGTAATGTTATTGTTATTATGGGATCAACAC
1	188	Tag_11107	all_84467	117.8	78	48(C/T),49(G/T),88(C/T),	TTACATTAGGTACAGGGTATTACCCATTTCTAAGACAGCTAAAGTTACGCTCTCTTGCAGATTCTTTCGAATTGGGACCATCATTCTCGCTCTGCATGATGCAAGTGATGTGTTTCTTGAGACTGCCAAATTGTGCTTCTAATTTTAGACTTACAGTTGTTGCCCTTGCAATGCCAGCTTTCATTCCATCACGTTCTTAAGGAAGCAGGGTGAATTCCCTACAACTTTGTACTACATGTTCAACACAATGCTTCTGACATTGCTTGTGTTC
1	189	Tag_3537	all_71818	131.5	79	258(G/A),271(C/G),	GCTGATAATATGCTAACAAAAGTTATGTCATCTGGAACCACTCCTGAATCTATCATCATCGAGAAAAGATCAATGGCAGCCTCACCATTCCCATGCATACTGTATGCATTGATCATTGAACCCCAAGTGACTGAACTAAAACATTTGCGACAAAGCCCTTCTGAAGTATAGCAGCTGTAATACATGCAGCGAGATCTGCATTTTCAAGCTGTGAACATGCTGAGATGAGTGCCAGAATGGTTACTGCATCAGGTTTGGCATTAAGGAGGAC
1	190	Tag_12110	all_113020	132.7	80	25(C/T),41(T/C),206(A/G),220(G/C),224(T/C),235(C/T),	TAGTACTATGGCGTGCTGAAATGTCAGCCGTCCCTATAATTGGATCATTTTGAAGCAGTGCATCTACATCATCCATCTTCAGAAACTCAAGGACCGCCTCATGGAATGTCAAGAAGTTGTCCAGTTTAAACAAACCAGCATTGGCAATCCTCTTTACACCTTCGTCCACGTCTCGTGATACGGAAGTGGAACACTGGTTGCTATCAGATTCATTTCTTTGGGTTTTGACTGATGCATGTGTGTCACTAGTACTACCAGAGACAGAGCATTC
1	191	Tag_792	all_13063	137.2	81	232(G/T),	TCACATAGAGTACAGAGACAAGAAGTTTTTCCTAACCTACCTGAGTGACAGATAATGAGGGCATGGGCACCACCTTTGCCCTGAAGCAACTCTTCAATCTCAAGGGCATGCTGCAAGCAAAAGATCCTGGGCCGTAATTCATTCTCCATCAACCTAACATCTTTATGTGACTTCACATCCTGAAGATCAATGTTACCCTGCTCCACAGGAGTAGCCAGAAATTGCTGTTCTGCTGAGCACGGTCCATTGGGAGCAAATGGACATCCTGATA
1	192	Tag_5092	all_110170	139.3	82	220(T/C),	ATCCGACAGTCGCACCAGCTGCAAGTCCTCCGACGGTGATCAATGCAGCTTTACCTGGATAAAGGACCACGGAAAGTATTGATGCCATGCTAAATCTATACATGAAGGTTGGCAGAAGAGCAGCATTAACCTAAACCACAGGACTACATTGCCATGCCACAGTGGTAAAGGATTGTGGATATCAAATTGTGCACATCCTACAAATTACAATGTCCAAGGTTACAAGCACAGGATTCCTGGTCACGTGTGTAGTTCTGTATACCAGAAATTT
2	1	Tag_4014	all_87271	0	1	210(G/C),	TTGTCCAGGAGACAGTCAGCCAGGTCCTCTCTAACCTGGTTCCAAAATATGAGGAAAAAGATGGCGAATCGAATGCGACAACAAACTTGGAGAGGCTAGAGATGGCGCACATCAGGCTGGAGGCTGCTCTCGAGGGTCAATTGTTTCCTCCATCTTCAGCCTCAACAACAATGACGATTCAGACAGCTCCGCCGTGCGAAGATTTGAGCGGTTCGCAGATGGCGCTACTGAGTTCCTGAGATTCGTAGAGTTTGGTGGCACACCATGCCGC
2	2	Tag_9738	all_54403	10	2	18(A/G),57(A/G),204(T/C),	AATATAATTTTGCACTCAGTCATCCCACTTGCAGTTCTAGCTTCTGTATGGTCGTTACAAATTAATTAAGCGCAAACTCATGACCATCTATCTAAGCACGATGGCCAGTAGGTCTTACCAAATTCTTAGTCCTGGAGTACTGATTCGACTAGTTAGTACTTTTTTACATGACACGTTTTATTGTTTTAGACATTAGATTATTGTCAACGAAACGGATAGCTCGCACTAATCCCAATTATTATAAAACTTGTTTATTTATTGAAATATTTAG
2	3	Tag_13107	all_184524	10	3	7(C/T),139(T/A),247(C/A),260(C/T),	TGAATACTTACTATGCGTCACCGACAGATGGGCCCTTGTTGTTGCATGGGCAAGGTGGGCCTATCTATCAGTAACCATTAGGAAAGTATTGAGTGAATTTTTAGGTACATATCGTTTCTCTGTCACTAGTTAATATAGTGCCTTAAAACGTTAGGTTAAACTTTGGGAAAGCATTGATTAGATACTCCACCTTAGTATCCTCTAAGATTATCCTACCAACATAAGTATGTTCAACATGAGTCCACTCTTTATTGCTAATCAAACACTGCTA
2	4	Tag_4404	all_94125	11.1	4	124(T/A),	AGCTCTTTTCTCTTCCCCCCAAAAGAGGTGATACATTAACAGCAGCAGATGTATGATGCCTAATCTTGGATTATGCAGGGCCCAAAGAAGTGACAAAGATGTTAGGGGAGCAATCGTGTTTGATTCAACAAGCACATGAACTTTCAGTATGAACCTACTTCCGTTCTTGTTCGTCATGGCTGTCAGATGTGTGCAGTGGAGACTTTGAAATGACCTGTGCATCTCTTGGTGCAGTGGACTGCCGAAATATGACGGCTGCTGTTTCTGTATC
2	5	Tag_10423	all_60365	15	5	228(T/C),238(A/G),	TGTGTTTAGTGGCTCCGTCCTGGCCTCCTGGGTAGGGCTGGGAAGAAAAAAAAAAGAAACCCGTGGCTTGATAACTGTAACAAGCTGAACCAGCTCGCGAGCCAAACAAACCAGGCACCGAAGCCTAAATAAGCCAAACACGATGGCTAACGAGTCAAAATATAACATATTATCTTGTTTCATTCGATATTGAAAGTTACAACTATCCGCAGAAGTGAATTAATAGATGATGTTATTAACGCAAAAAAAAAAAAAAAAAAAAAAAAAAAAA
2	6	Tag_12321	all_116216	18.9	6	251(C/T),	GTACATAGAGGTGCAGAGGTAAGCATCGATGGATAGATGCATTCACCGAATGCCACTTGAAAAGAAGAAGGAAAAACATGAGTGGATCGATTTGGTGAGACGTATACGTCTCGATAATTTGTAGGCGAAGAAAGCGCCATGGAAGGCCTGATACCGCTGGTGTACCGAGCCTTCATGGAGTACAGGAGGGCGAGGCAGGTCGCCATTGGAAGCCTGCTGTACGGAGACCAGGCGTGTGGCTCGTCGTCGACGCTCTTCTGCGAGTGCGACC
2	7	Tag_473	all_8229	20	7	67(G/C),	ATTGTTTTCCATTCCTTGTCTACCTTTTCAGCTAGTACAATTGTATGCCAGCAATTTAGATGCTTTGAAGATGGGAACCTGTTAATAGGGTTTGCTATCTAGCTATATTCCTTATTCTTTTGCAATTGATAAAGTGCTTGGAGATTTGTGACATGACCCACTTTACAAGAAGAGTAGCACTCCTACTGCCTTGTATGCACCATTAAAAAAAAAAAAAAAAAAAAAAAAAAAAAAAAAAAAAAAAAAAAAAAAAAAAAAAAAAAAAAAAAAA
2	8	Tag_9693	all_54076	21.7	8	9(C/T),48(A/T),142(G/A),	ACCACATGCCACATGCCTAAGGTCTGAGCATAGGATACGACGAGAGTATGCGCATAGATCCTCCAAAATGGTACCTAGGCCTGGGCCCCTCCTGACCATGGGCCCTAGGCCAGCGCACCCGTTGCACTACCCTCTAAGACGGCCCTGACTATATGCAATAACGCAATATATAATTATTCCGATCCATGCTTTGTGGTTGCGTGTACGTGTACGTGGAAATATACATAAAAAAAAAAAAAAAAAAAAAAAAAAAAAAAAAAAAAAAAAAAAA
2	9	Tag_3357	all_66876	24.5	9	17(T/C),	AGCCCCCGTGATGCAATATTTTGCTGAATCAATAGCTGGCTCAAACATCATTAGATGCTTTCGAAAGGAAAGGCAATTTATAAATTCTGTTGCAGATTTGATGGATAATTTATCTCGACCAAGTTTATATAATGCACTTCTGGTCTCCTCACCAGCTTCTTTAATCGACCCAAGTAAGAACATCATTTTCTAGCAAGATTAAATTAGTTCTTAGTGTCTAATATAACGTGCCTGATAATATTTTGTACAGAGACTGCTGGTCTTGCGGTTA
2	10	Tag_8714	all_15833	24.5	9	67(C/T),205(T/C),230(A/G),258(G/A),	CAATCACGTGTGCATCCCATCGGCTTCTTGACAGCGATAAAATCTGCTCCATCGGCTTCTTGACGGCGATAAAATCTGCTAGGGGATGTGTACGTTTTGGTGTATGTGTTTGATAAATAGTAAAGAAACAGTATTTGAATAAGAATAAAAGCACAAGAAGACAAGAGTGTGGAGAGAAAGTAGTTCTTTATTTTTGTATGGTACTTGCTTCACTTGTTACAGCACACGTAGTACCTCCTATCTGTATATAGACAAAGGCTAAGTTTTCAGG
2	11	Tag_5684	all_123022	26.2	10	92(T/C),171(G/A),	GGACACAAGCACCATAGTTCATTAGCAAGAAATGTGTATACAACAAGCCAACAACATTAAAGATCAGCAAGGGTGATAAAATACAGAAATGTATGGTTCAGGTTTAGAGAGAAACGCAGCCTAATGTTCAAGAGTCTATCAATTTTATGCCAATTTTATTCCAATGCATCGTTCTGCCAAGTCTTTGAAACAGTTAACTGGAAAACACCAGCTACCTGATTTATTCAGATAAGCAGTGGCAACAGGCAAAGGGCATGTTAACAATTAGCAT
2	12	Tag_10878	all_67904	26.2	10	206(A/G),	TACGTTTGACGACAGCGATGACGAGGGCTGCGTCTCCCAGTTCGTCCCCGCCTCCTCTTTCCGCCCGCTCCACGGCGGCCGAGTCCTCCTCCTAACGTACACGGAGGAGGGCGAGCCTGACTTCCTCCTCGTCGTTGCGTCCTACTCTTCACAGGTATTGGTGCCTGGAGTGAGCGGGCTCTGGTCCCCAAGTGCTGTGCTGATGAGACGCCCACCGCCCTTGTGGGTAGCACGCTCTACTTCTCCGTTGAGTTTGGTGATATGGTTCTTG
2	13	Tag_7813	all_1758	26.2	10	89(T/C),115(TC/T),225(G/A),	GATGGAGGAGGAATTTCTTGTTTTACATGAAATTCGTTTATATCATTCCATTCATGCCTATAGCTTTTCCATGTAATGATCAGTTGTTTTCTTGGCTATATGATGAATTTTTGTTCTTTTTTTCCTTAACTAATTCCTTCCCTATCCCTTTCAATAGATGTACCCTTGCTCTTGGTAATGCTTATTTTTCTGATAACTTTTCAACAAAATATTGAAGCTAAAAAGATTTGGACTGTGGCACAGGCCACATGGTCGACAAAATGTCTAGAAA
2	14	Tag_6936	all_183234	33.7	11	7(A/G),	ATGCATACATGTTAGCAATCAGAACATAGTGCCCAGCATTCTCTGTCTTCATCTCCAAGAGCCTCCTTGCTGATCTTTCACCAATGATTATGTTGCCTCGCTCATGGCAGGCTCCCACTAATGCTGCCCACATCGTGGATGTTGCAGGGAAGGGAGTCTGGTTGAGCAATTCCTCTGCCTTTTCCAATAGTCCAGCACGCGCATACAGATCGACCATGCAAGCATAGTGCTCCATCTGTGGCTTTATACAAAAAAAAAAAAAAAAAAAAAA
2	15	Tag_3892r	all_84949	37.4	12	92(C/T),93(A/G),206(A/G),	CTTGTCCTAACATTTGTAATATTACTTTTGCATCTAATCAAAGTTTCTTCCCCCTCCAGGCTTATTTAGCTTTATGGGGTGAGATCACAACCATTTGATAATTCTTTTGGTTGTTTTAGCCTCTTGGAAGAATGATGTTCCTATAATGGATCGATCGTAACTCCGTTTGTATTTGACGTCTGCCACTGGCACAACAGAATCGACGATATCTTGATAGGGTAATGTTCTTAGTACATCTCTCCACAATTTCTTCCTATGCTATTTTTTGTTT
2	16	Tag_1153r	all_17856	37.4	12	9(A/G),	AGGAAGCCATCCCTGTGTGGTCTTCATCTTACTTTAGTGATTCTTGCAGCTGCCTGATTTCGGTTCATGATTTCGTGTTCAGTCTCTGGAAACTCTCATCTCTTGCCAGCTCCTGGATGATTCGTTTGTCATCAACTGCATGCGCTATACAATTCTGATAATACGCCTGGGATGGTCCGTGCAATTGAACGGTTCTTGAAAATGTCCAGTTCCTAAATAATTAAACAAGAATATTTGTAGGAAAAAAAAAAAAAAAAAAAAAAAAAAAAAA
2	17	Tag_6682r	all_164154	37.4	12	53(A/G),83(A/G),219(A/C),221(A/T),	ATTCTTGATCCACTGTTATACAGAACAAAGCAAAACAGTCCTTGAATTGAGTAGCAATCGCATATTGATGTGTGTTTGTCACACTAGTCTATTGTATATCTTTGAAAAAATGTAGATATTTGTATCATACAGAGTTGACGAAATGGAGCTATGTACGTGCAGAGTGTACAAACAAAAGCCAAGTATGTTACATTTTACGTGGACCAGAACTATATTAGAAAAAAAAAAAAAAAAAAAAAAAAAAAAAAAAAAAAAAAAAAAAAAAAAAAAA
2	18	Tag_8249r	all_10220	37.4	12	207(C/T),210(A/C),	AATGAAATGCTAAATTATGACGACCATGCGTGTGTAGTTTGAAGCCTCAGCTCTTGAGATTATTATCACGAGAATGCATACTATAGCACTTCTCAGACCATGTCGGCATGCATTAATCTTGCAAGTCATCACAGGATATCATTATATATAAAAAATAAAACACCGACGGAACTGATTAAGAACCATGCATGCATGAAGATGTGCAGCTAACTTGCAGATGTTTCCCACAGTAAGCCAGGTAAATAAACGATGGGCATGCATATCATACCGA
2	19	Tag_418r	all_7135	40.2	13	201(G/A),	TGGTTATGGCCCAGATGGCGGGACTCAACTAACCCGTGGTCAGCTTTCCATATTCAGAGCAGGGCCATTGAAATGGAGCCCCTTTGTGCCTGTCTGAACTCGATTGTGGTAACCACACATCCGATCTGCCTTTCAGCTCGCTGAAGTACTATGCTGGAGATCTAGTGTCGGCTGAGAGTGGTACTGCCAATGAGCCCATGGCATCTCAGGAGTGGTTTTCTAATTTTAATGCCTGAAAAGAAAATATGTCATGACCAAATCCAATGAAGAA
2	20	Tag_4956	all_108826	42.4	14	139(C/A),140(C/T),	TCGGGCTCCCACAGCCTGCCCAGCGAAGGTGGCCACGTGCACCTGTACTTACCTGCTCGCTCGTTCTGTCCACTGTTGTTTTTCTCATCGCGACCATCCCTACGAATCCATTTTATTTTACAGTATGTAGACTATTTGCCAAGGGCATAAAACTTGTTTTAAGGATAATTATACAATTTATATTGCTTTTAAGCAAAAAAAAAAAAAAAAAAAAAAAAAAAAAAAAAAAAAAAAAAAAAAAAAAAAAAAAAAAAAAAAAAAAAAAAAAAAA
2	21	Tag_5999	all_133606	42.4	14	229(T/G),260(A/C),	GGAGAAGGAAAGTAAGAAAGCTCACATCGAGGCCATGTCGATCACAGTAAATGATAAAAGTCAGGAAGCAGAACATACAGATTTTTCCCAATGGCCTTCTGTCTTGTGAGCAAGACTCCAATCACTTGTACGCCATATTATGACAGTCTTATCATCTGATTGGCTTGCAATGAAAGAACCAATAGGATCCCAGGTAACACCTTTGACCAAGCTGGAATGCCCTCGCAATACAGCAGTGCACATGCCATTGGTCATGTTCAAAAAAAAAAAA
2	22	Tag_13237	all_187599	45.2	15	-	CGCCATGTCATGGGATGTAACTAATGATGAGGTATCGTAGAAAGAGATACACGGGACCGATCTATGGCGTGAAGCTCAGACGTGGAAGTAGATCGGCGGACGTGTAAGATAAATAGGCGAATCCTGTGGCAAGCGAAGCTTACCACGAGATCCGTCGAGATCTCACGTCGAGCCAAGATCGACACGAGATTTATCGAGATAACTAGCAAACCATGCCATCAAAAACGCTTCAGTACATGGTTCACAAAAAAAAAAAAAAAAAAAAAAAAAA
2	23	Tag_6247	all_141321	45.2	15	45(T/A),263(G/A),	ATGAAGATCAAGTCAGCCAATTATATAATGATTGGACTATCGGATGTGCCACTTCGAACCGTCACCCTCACTGGACATCAATTCTAGAGAAGGTTGAGAAGTAAAGGTCTAGTAAAATGAATTGTGGCTGAACAGAGAAATGTATTCTAGTGTTGAGACATTCTTGAGAGCTCTAGCTTTACAAAGAGTTTAAGTTAATATTTTGGCATAGTTTAGTAAGGAAAATGGATTTTGTGGTTGTGATCGTTTCGTCATGGACTTAGCTTGTGTT
2	24	Tag_1028r	all_16141	45.8	16	208(G/C),	GAGAATGGCACCAAACAACAATTATTAAGGCTACAAATTCAGTTTTGTACACTTTGGCAGACAACACAGCAAACACATCCCAAAATTGCTATATATAACTTGCAAACTACCACTTCAGAAGCAATAGGTCTATTAAAATTTTGCCAAACCGTCTTGCTACTCAGTAGATAAAGATGGTACATGATGCATCAAACATCACAATATACAGCATCCTAAACAAAGGTAATAAAAATCGTACCTTCTAGCATACGCATTTAAGCAAGCACAGGCA
2	25	Tag_4176r	all_90075	45.8	16	148(A/G),	ACGTCTGAAAGTAATTATGTACTTAACTCTTTTAAGTATTAGTAGTGTCGAACAATGAACAAGCTACTATCTATGCTTGCGAACCTGTGTGAATTTGAACTTTATGCATTAATGTGATATGTGATGTACTCCAAACCTTAGAATCCAAAAAACAAAGAGGTGTATCCTTGAGAACCACGTCACTGAACACATCTATCAGAGACGTGGGTAAGAAGGGCCACGTCACTGGAACACATCGATCAGAGACGCGGATCAAGAAAACAACGTCGCT
2	26	Tag_4901r	all_107985	45.8	16	194(T/G),	CTGCCTGCCCTATGTGAAGGATGTGAGCCCACAACTCCGCTAGCTCGACGAGCGCGTGAAAGGACATCGAGCCTACAACTTGACGTCAAGGAAGGTTCACATCACACGCAATGCCATCTTCGACAAGGGCAGCACGGACCGCAGACTGGCTTGCAAGAAGAGGATTGACAAATCTGTGCGTTGTCCTCTTCGCTATCAAGATCAAGAGCCCACCAACCACCTCCTATCAATTTGTGCCTTTTCTTAGCAGTTTTGGTTCAGCTTCTTGCAG
2	27	Tag_8548r	all_13768	45.8	16	192(T/A),	TCATTTTTATATATCCTAGAAAACAAAGGGTTACATGACCTGGTTGGTGCATTTTGAACTTTAGAAGATGCTTGTGGACGCACTTCCTTCTTTTTTTTTTTTTGTCAAAGTAAAAAGAACCAACAGTAGCAGAGCATGGCCCGTCCTGGTATTGGTTATGGCAGAAGAACAATTATGTAAGAACACATCTTTGTTTTGTAAATTGTCATAGTCAAAAAAGAAATATGAAAATTTGAAAAAAAAAAAAAAAAAAAAAAAAAAAAAAAAAAAA
2	28	Tag_1875r	all_32475	45.8	16	73(C/T),208(A/C),210(A/T),	CGTGCACGACTGCACCTGTTCTGCTAATGGCATCTCCAAAGGTGCACATAAATGGTAGCTTTTATTTTTCTACCATTGCATCGCTTTTGTTACGATGAAAAAGAACCATGTATTGAGTTCAGTGGAGCAGCAGGCAGCAGCAACACACCTACCAGGCAAACCTAGAGCACCTATATGTCCTTGCTTAATTCTTGTTCTGTTTGCATGAAAAAAAAAAAAAAAAAAAAAAAAAAAAAAAAAAAAAAAAAAAAAAAAAAAAAAAAAAAAAAAA
2	29	Tag_6841r	all_181575	46.9	17	50(G/A),	TGCATTTAGGAAGTGGCAATGAAAGAAGCCTAGAAGAAACAAAAGCAATGCATTATAAACATCTATTAAGATAAGCCGCTAGCGAGCAGAAGGATAACTGGTCTTTTCTATGTTGTTGGGTAATAATTTAGCATGACCAGTGGCTGAGGAGTCTATAAAACAGAATCGATTATGCTAGAATTAAAGGCAAAAAAAACAAGCACCCCCGAAATGCAATGGATCAACAAAAGAGGCTGAAAGAGGGACAACTTTTGTCTTTTTTACAGAAAAT
2	30	Tag_2612	all_56891	48.6	18	109(G/A),	AATCTGGATGATTTTTAGTTCAATGGTGTTCTTGTATAACAGCCAAAGAGTGGACCCGTCTATATGCAAGCGGAGCATGAGCTTTGCATGACACAATGATTGTTGTGCGGAGCTGTGGAGGTGAAGATTACCAACTGGAATTGAAGGGGTTCAGGAGGGAACTGCGTATTTTAAAATAACCTCATGACGTGCACTGTACATTACTCTAGTTGAGCTGTGATGAGCCATCATACATGTAAAGTTTCTTTGGTTTGTCTTGTTCCTGAGAGAA
2	31	Tag_6521	all_156220	48.6	18	185(A/G),	GATTTCGCACTGTATGGTCCAAGAGTGACCTTGGAAGCCTTCCCCGATAGTACAGGGTATGAAATGTGGAACTGATTTGAGATCAGCAGCTCTAGCATGTACTACCACGCCTGCCAGGCGATTGGGCTCCCTCTCTCTTCTATGTATTCTTGCTCACGATAGTCAAGATGAAAGTTGAGCAGCAACAACCAGCACTCTTGGTTAAAGTTTAAGGCTCTATGGTTCCTTCCCTCATCATGTTTTACAAATCTAATCGTGATGTCCCCAAAAT
2	32	Tag_10734	all_64000	48.6	18	17(G/A),55(G/A),219(G/C),245(G/C),257(A/G),	CATCGAATGTTGCTATGTTGCAATTATTAGCGCCTAACTCCTTTTGCATACATAGTATTATTGTAACCTAATAGAAATATCACTTTAGTTTTAATGAAGAACCATTATTATATCAAACATGATGTTGAATGCAAACTAAACCTGTTTTGATTTGTCTCTTGTTTCTAAAACACAATTTTCCTATACCACGGTTTCTTAAAACTTTGACATCCAAAGTCGAAACTGGACAGTTGCATTCATACATGGTACAAATACCAAGTCCTTTAACAAA
2	33	Tag_11848r	all_109216	48.6	18	83(G/T),167(T/A),237(G/T),	GGTTCATGCTATTGGCCTCCCCACAAATGCATGTATGCTTCATTGTCACGGATGTTTTGTGTTTTTCACCCGTAAATTTTAAGCAGCAACTTCTGATATGGTTTCTGTTATCTCATGTGACTCGTCGTTGCCTTTGTACTCTTGACTAGGATTTCAACTATACTTCTATGGCTCTACAAATTGTTAATAAATACTTAATGGTTATGCTGATGCTTGTCATTTGTAGCTTCATATAGGCTAATTTCTAGAGTGCATCAAAATCAGAAAGGCG
2	34	Tag_4629r	all_99997	49.2	19	265(C/T),	AGAATGTTTTACTGACTCTCCCTTTATTATACTTGAAAAATTCAAACTGTTGTTTCATGTCTTTAGTTTATTGTTCTGATAGTATATTGCAATCTAACAGTTGTACCCAGTAACATCATCTTATGGCATGCCTTCATAATGGTGCTATCCCTCATGTGGCTCAAATTCTCTCACTTTTCAAATCTCCATATCCTGTAGTTGTTCTCCAGCTATCCATAATATCCATATCCCATTGCCAATAAAGTTACATTCATGACAGGCTTACGGAGTT
2	35	Tag_6242r	all_140835	49.2	19	176(G/A),246(A/C),248(A/T),259(A/C),	GCCGCCATGCACAGCCCCTGCGCTGATAGGCCGCCGCCGTAGGTCGTCCCACTGGCTACTGGCTTCGCGTGTTAGTGGCCAAGAGCCCAAGAGCATCGGCAGAGGTTGAAGAAGAATCTTTCCATTTTTTTCATTTAAGCCCTTTGTATTGTGCTATTTAAATTATTATTCCTCTGAGTCTTGAAAATATTAGTAATAACCCCTTACAAATGTTTAATTGTTGCAATTTGAAGTCAAAAATACATAAAAAAAAAAAAAAAAAAAAAAAAAA
2	36	Tag_6420r	all_153100	49.2	19	76(T/C),	GTTGATATCCGTGACAAAGATGGACTGGAAAAGGTTTTTACTTCAACAAGGTAAAGCTCCACTAAAAAGTATTAGTCAATTTATTTCTCTTCATTAATTGCTTCTCCAATGTTTACCTTGTCGTTCTGCACTCAGCATAATGTTGTTGGTACAATAAATCTTCTGGAAGTTATGGCAGCTCATGGATGTAAGAAGGTATTACCATACTTATATCTGTAGGGTATTTTGTGCTCCTCGAGAATATTTTGTAACGTTGTTAGGTTTTTGAATA
2	37	Tag_8680r	all_15299	49.2	19	61(T/C),110(C/T),137(A/G),173(G/T),184(CG/C),185(G/A),200(G/T),	TTGGAGAAGCATTGAACATAACAACATTGGTTTTAAGAATACAAACCTCACTTTTTTACATAGTGACAGTATAAAAATACTACGAACATAACAAGTACTTAAATTATCACGTTTGACCTTTTGCATGAAGGCGCTTAGGTATAATCAAATTAAATTGGTAACAGAGTTAACCGTTTCTAGAGACGAAAAAATAATGAAAGATACCAAAGAAAATTTCTTGTACAAAAAACATCAAAATATTGCCTATATTGGATAACTAATATATCAAAAT
2	38	Tag_7731	all_58	50.4	20	74(G/C),106(A/G),205(A/G),	GAGGCGCCAAATCTGCTCTCCCGTTAGTCACAGGTCTATCTTAATCAAAGGTAATTTCTTCTCGTCTTTGTTTGTCTCTTGTTCTTTACATATACTTACTGCAGTACTGCTGTTTTTAACTTACTAGCGTGTTGTCGCTTCCTCAAAAAACAATTTTCTCCCTACTATTTGGTACAAATAATTGTTTGTAAGCATAGTTGTGTAATACAAAAAAAAAAAAAAAAAAAAAAAAAAAAAAAAAAAAAAAAAAAAAAAAAAAAAAAAAAAAAAA
2	39	Tag_8819	all_17615	54.3	21	171(A/C),246(G/C),	ATTTTCAAAAGAGATTATTATTAGTCATATAAACCGCGTCCATCCAGCGAAAAAGCTCTAAAACACAAGCAACGTATAAAAGCGAGGAAGTCCAAAAGAATTCCTCCAAAAAGGGGCATATAGCAGTGCTGGCAATTTACATATTATTTTAACTAATGCAGACCAAATGCATGGTCATGATCCCTTAAAACGAAAGTAAGGAGCGGCTAACGTTTCTCTTCTGACAGAATTTATTTTAGTGAACTGTTTCAAACAAAATTGTGGATGCGTG
2	40	Tag_7567	all_203809	58.3	22	-	TCTAAGTAATAATTCTGCCCTAGCATCATCAGCCCAGCAACAACACAGGGATGATCCATCATCTGCAAGATAATATAATATGATTAATAGATAACCTCTATTCAAACCAGCAAAGTGAAACAACCCTGTGTATCAGAAAGGTAAATACATCAGGTGGCAGGGGAGTAAAGCAAAAGATAAAATTGAGCTAGAGACCAAAGAATACATCTGACCAACATTAAGAAGTTATCAAAGGATTCAGCAAGATTAAAATGTAGTATGTATTCTGTAA
2	41	Tag_3526	all_71553	59.4	23	80(A/G),104(C/T),	ATATCTATCTATCTATCTGAGCATCTGCAAGACTGCAAGCAACTTGCGCTCTCAACCTGTCCTCTGACGAAATACGAGGAGAATGTGTGGAACCTGAAGCATCCGTTTCCATTGGCCCTGTTGCATGCTGTGGGAACTGGGAAAGGGAGGTTACTAGTTGCTACATGTACGTAAAAAAAAAAAAAAAAAAAAAAAAAAAAAAAAAAAAAAAAAAAAAAAAAAAAAAAAAAAAAAAAAAAAAAAAAAAAAAAAAAAAAAAAAAAAAAAAAAA
2	42	Tag_8906	all_18628	59.4	23	80(C/T),81(C/T),	TAGCTCTGCTCCTGTCCTCTTAGACTCTGCATCATGCATGCAGCTGCCCGTGCACTTAGGGGTGTTTGGATTCTCTTGGCCCTCGTCACATCGAATGTTTAGACGCTAGTTAAAAAAATAGTTTAATTATAAAACACGTGAGTTAAATTTTAGTTCCGGGATCAAACGCCCTCTTGCCTTCCAGCGGCAAAAAGGGTCGTCGTACGTCGTTTCATGTCAAGCCGAGGCTGGCACATGGTCGAGCTTCGTCAGGCTGAACCAATAACTCCCA
2	43	Tag_12918	all_164321	60	24	112(A/C),162(A/C),189(A/C),	GACAGGAAAAAATGGTTAGGAGGGAGTTGATTTATGCACTGTGCGGGTAGAGAATAAACCCTCTTTACTTTAGAGTGGGACTACAAAAAATAAGTGTACACTCATATTTGGAAGACGTGACGGCAACCAACAGAAAAGAACATTGACCGCATCGAATTGTGAAGCCACATCTCCCCACAGTGTGACACAGATATCTTCTCTGAAGTAAAAAAAAAGATTCGCTTTGGTGCATCAGATGTCAAACATTATAGGCTGTCGCTCTATGGTGAGA
2	44	Tag_7044	all_184987	60.5	25	113(GC/G),177(A/C),179(A/T),185(A/G),	CCACTCGCAGCGGAGCCAACAGGGACAACAACTTCTCCCTGATCCACCCCCTGCTCTTCCTCTCTTTCACCTCTCTCATTTTGCTTCGTTTTATGGCAAGGCAACAGGTGACGCCCAGGATTTTTTTGCGATTGGACGCCTAGGCATCGCCTCAAAAAACATGTTTCCTTATGATTAAAAAAAAAAAAAAAAAAAAAAAAAAAAAAAAAAAAAAAAAAAAAAAAAAAAAAAAAAAAAAAAAAAAAAAAAAAAAAAAAAAAAAAAAAAAAAA
2	45	Tag_2419	all_54808	67.2	26	140(C/T),	GGACAAACCTTGCACCTTTTCTTTTGGTTAACTCATATCGGCTCTCAACGATTTCTGGCGTGACATTCTCAGGGTTGGCGTAGACGTGGGATTTGTACTGAGATTGGATCGACTTTTCGTTGCTCACCAGAACATGGAGCCCTGAGGGTTCCTCGTAAAAGCCCATACCTATCAATAAGAGTTGGCAAAAAAAATATTTTCAGTAGAAACAATTGGAATCTGAAGCACTGATAGGCTGATGTATCTGTAGCAATGGCAGGAACGAGCATAT
2	46	Tag_7728	all_3	67.2	26	50(T/A),118(A/G),193(G/A),258(T/C),	TACCGCTTGCACCGTTGTGCCGCCATCGTACCAATGCTATGTTCCTGCCTATGCCCTTCTCTCCAAACAGTAACCTCCGTATACGTAGTGGGGTTGCTGGATCATATCGCTGATCGAACAGTGGACGATGACTTCGCATCATGTATAATTTCCACCATTCAATGCTGATCGAGACCTTCCCATAAAGTATGGGTATGCACTTGATATATCTGGGTGTGTATCTCATCAGGTGGTATGAAAATTAAAGCATCAGAATTTGATAGGATTTATA
2	47	Tag_9307	all_27434	67.7	27	153(C/T),161(A/C),183(T/C),215(G/A),221(G/T),	AAGTTGAAGCTATACTTTGGAATGTCTTTTGTATCTTTTATCTTCTTTAGAGTAGTAGTGGGCAGGAAGTTGACAGCCTTGTCATTTTCCACTGGTCAATATTTCTGTTTTGCCGAAGTGACTTTGACATTACCAATCCTTGCCTTCATGTTCCATAATTATTTTCCTGGTCTAACCTCGCTTAATGTTTTGATGATCATTGCTAGTTGAGATTGGAAAAGCATAATGTCAATAAGACTAATGTGGCTTATCTTTCGTATTGAGAAGCTAA
2	48	Tag_7358	all_190833	68.3	28	119(G/A),139(C/T),	CCAAAATGTAATGGATTCGTGGTATTTTAGGTGGCACACAATCTTTTGGTGGTATTTTACGATTATCGCGATCTTTCAGTGCCATAGAACCAATTGTCCCAAGAGTAGATGATGCACAGAAAGAAGCTACCACATTCGCATGGTTTACCTTATCAGAATGGCCAATTTCATGGCTGAAAAAAAAAAAAAAAAAAAAAAAAAAAAAAAAAAAAAAAAAAAAAAAAAAAAAAAAAAAAAAAAAAAAAAAAAAAAAAAAAAAAAAAAAAAAAAA
2	49	Tag_4324	all_92834	69.4	29	69(A/G),	CACAGGAAGAACTCATTATGTTTTGGAGGCTTGGGTATTTCTACAATTGGTACGGAACTCCTAGATGCAATCATACATAATAAGTTCAGAGGCCTAAGTGGTGATTTTGACCTGAAAAATAGACAGCTGCAACCTGTTGGAAGAGATTCACAAGAGATAGGCTTTTGGACAGCAAAGCATGGAATCATAAAGGAGCTGGATCAAAATGGATCAGAAACAACAAATGTAAACTCTATGCCTGACCTTAATCGAGTGATTTGGCCAGGGGAAT
2	50	Tag_2686	all_57684	69.4	29	67(G/A),	CTTCTGAAATACGCCATTGCCCCTGCTAACATTTTCTGCTGCTTGTGCCAAGGCCCAAACTGTATCGTAGCTCCAGAGCCCGAAAATGCTCAGTTGAGATGGTGCAACATTTGGGTTTTCTTGTTTGAATCTCTTTCATTGCATCAAGTGTTGAAGGGCTGAGTGAACTAGCAATATTTGCGATCCCATCTGTCAAGATCCATGCATACATTTCGCTAATCATTCCTATCTCATTGGCCTTCCTGAAGAGAACGGAGGCAATAGCAGATGA
2	51	Tag_5427	all_114984	69.4	29	106(A/G),241(A/C),243(A/T),250(A/G),	CTGCAGAGTCATCTTCTGCTCATTGCGTCTCCAGAGGGAATTCAATTCCTGGTCCATACTCTTGTACATATTAGATGTACGTACGTTGAAAATTCGTAGATATTGATTGAAGTTGATAAATTGGAAACATATATAGACGATAATAGATGTAGTTTAACTAATTTAGCTTCTTTGTTTTTTTAAGCATAGTACATGCGTAGGTGCTCATGCTTACACATCCGTATGGATACACATCCCACCAAAAAAAAAAAAAAAAAAAAAAAAAAAAAAA
2	52	Tag_5464	all_115451	69.4	29	53(T/C),149(T/C),	AATATGTGCAAATATAAGTATCTAAGTGCTGGAAATGTAAGTTATTCGACATTCATACCATATTTTGTTAAAAATATCTGATTTTTCTAGTTTGTAACAAATTGTCCATTCTAAGGCTCTAGCCTTCATGTGACGCACAGCTAGTTTATGTAAATGTACCTGCTGAGGCAGCTTGGATATTATCTCCATTGGAATCCCTCACGTGAAGAACTAACTTTGTTTTATAGCTGCTATTTGCTGAATTGAAATCTTCCATGGCCATCAAAATGCT
2	53	Tag_10192	all_58221	69.4	29	73(A/G),74(G/A),84(G/A),241(A/C),243(A/T),	GTTAGGGTGTGTTTAGTTGCTTTCACATGACTATCTAGGGATGAAAGTTATACCAAAAGTTCCATTTACTAGAGTTCGTTTTCGAGGTTTTACCGTGATTTTAGGTAAAACGGAAACGGTAACCAAAAAACGAAAACAATAGCGGTAAAAAATACAGAAATTAGAAGCACTCTAGTGGATGTAGCAACATGAAAAAAAGAGAGCATTTGGTAGTTTGTTTGGGCGAGTGCAGTAACGCCAAAAAAAAAAAAAAAAAAAAAAAAAAAAAAAA
2	54	Tag_9914	all_55792	72.7	30	109(C/CTA),118(C/G),121(G/A),217(T/G),	GAGTGCAAAACCATTCGATGCAGGCCACCTCAGCGTGCAGTACACGCGTCGGCCGTTGAGCGCTGGCAGTTCCGATGGAGGACAAATCTCCCAGCTATATGAAATAGACTACTATGCCTCGTGATACCGATGACTACATTGCCCAGTTCACGCCTTTGCTAAGCTCAACACCACTGGTCACCTCTCCTAGGCTATCACTTTTGCCGACATATCTTTTAGCCCAACAGACCCATCCAATCGTTATTGCTCAAGAAATAGATGGACCGCAATA
2	55	Tag_8109	all_7359	76	31	8(G/A),75(C/T),159(G/A),239(T/A),266(G/C),267(C/A),	GCGGGTGGAGAAAGCAACGGCGGCGAGCCCTTGCGTAGGCACATGACCATTGTGTGCATGTCCCTCCAACGTTTCGCTTGCTCCAGTTCGGAGAAAATACTGAAGTACCCTCGACCATAATTAATCATGTGTTTTAAGCACCTTAAAAAACCTCTTGGGCCCATAAGATGGTTGTGTTTGTAAATGTTAACACAATAATTCATCAGACATAATTCATAGTAAGTTTTTACCCAAAATTTGAGGGAATAAGGAGGCCATGTCATTGGCATGC
2	56	Tag_1518	all_23664	76	31	38(G/A),119(C/T),	CGCTTGCTTGTACGGTTGTACTCGTTGGAGTTCGAGAGCGTGATGAGTACGTGGCTTGTACTGCGGTGCGGTACTGCCGCGTGAGGCACACCACGGCTTCCCGCTGCTTCGTAGCATGCTGGCGCCATAAATGATCTGGCCGTGCGCTATGTGCTTTATAAGAGGGGTGTTGAATTGAAAAAAAAAAAAAAAAAAAAAAAAAAAAAAAAAAAAAAAAAAAAAAAAAAAAAAAAAAAAAAAAAAAAAAAAAAAAAAAAAAAAAAAAAAAAAA
2	57	Tag_2773	all_58610	76	31	94(G/A),149(G/T),	CAGAATTCTTATTGCCTTCTTGTTACTTCAGGATGATGATAAGCATGAGTTTGCTGACCCTGCGAGGATCCAAGGCTTAGTTAAGAACTACTCGCAGTTTGTCTCATTCCCTATATACACATGGCAGGAGAAATCATATTCTTTGCCTGAACAGGTTGAAGAGGAGGAAGAATCAAAAGAAGGTGAAGAGGCTACTGAGGTTAGTACTGTGTGCATGCTATTTTATTTGAGCTCAAGGTCACTCCCACTGTTACTGTAATATCAGCCTGTA
2	58	Tag_4745	all_104292	78.8	32	89(A/C),123(G/C),164(G/A),	ATAATGAGTTATCTCAGGAACACCATTTATTGGTCAGATCAGCTTTGGAATTTAATGGGAGTATTCCAGATGTGGAAACTCCCTTAGGACATCCTCTTATGGGCATACAAAATGAGATGCTCGAAGCAAACCCAATATCTGACTTGGTCAACTGTCCTTCAGGGAAATTGGGTGATGATGCTCAGGTCAACAAAGAAAAAAAAAAAAAAAAAAAAAAAAAAAAAAAAAAAAAAAAAAAAAAAAAAAAAAAAAAAAAAAAAAAAAAAAAAAA
2	59	Tag_1848	all_31545	78.8	32	97(C/T),	CTAATACAAACATGAAATATACCTAACATGCATGCTAATATGAATTGAGAAATTTATAATGATTGGCATTAACATGAGCCATTCATTTTAAATGATCCAATGGTTAAAAATTAGGAAGTACTAATCGAAACGTACGATTGCGTCTCCAATCGCCCGCACATCGTCCGTCCCCAATCGGCAATCTGTCGTCCCATCATCTTCATCTCTCCACTGCGGCCTGCATCTCCGCGCGAGCGCCCCTGCTGTCGAAGACAGAATGATAATCGGAGCA
2	60	Tag_7851	all_2237	81.5	33	25(A/T),63(T/G),73(G/A),83(C/A),148(T/A),177(C/T),195(A/C),197(A/T),	AACTTAGCACCTCATACATCTGTTATGGTTTCTAAGCGCATCTATAAGAAAAATAAATGTCATAAAAGCCTCGCCTGACAACCATTGGGCCAAGGATATTAGAGGGACTTATTGTTCAGGTCTTGGAAGATTTTTTTTCAGTTTTTGTAACTCCTAGCCAACATGGAACTGCTTGACGATGTGGACGATATGCAAAAAAAAAAAAAAAAAAAAAAAAAAAAAAAAAAAAAAAAAAAAAAAAAAAAAAAAAAAAAAAAAAAAAAAAAAAAAA
2	61	Tag_10362r	all_59796	81.5	33	112(C/G),149(G/T),223(C/T),241(G/A),	CAGCGCCGCGGTGACCTAGTCGGCGTCTGCGACGGTGGCGATGGGCGGCTTACCATGAGAACCCTGGGCGCCATGGGCAGGAGATGGGGAGGGGGGAGAGATCCAAGAGACCAAGAGGGGTTTATGGCGTGCTTGAAAAAAGAAAAAGGAATAAAACTAAAACCCATGAAAGTGTCAGTGCGTCGTCCCTGTGCTCGTACCCTAGTCTGAATCATCGAAGCCCTCAAACTCAAATTTTAGGGGTTAATTGGACACAAGCTATTACAAATAA
2	62	Tag_7324r	all_190262	81.5	33	53(A/G),	ACTAGCAAAATAGCCCAATGAAACAATAAGTGGATTCTTTTCATTCTAGACAACTTGCTACTTGCTAGGACAATTTGCTATCAGTTAGAAGTTGGTAGCTGGAACAGTTATAGCAACAACAAAGTCTTTTAGTTCAGACTTAAACAAGCTTTTGAATCTACTTGTATGACCATTGTGAAATAGCATCAAAGGACCATTACCTGGTCATATAGAAGGCTAGCCTTGTCAAAACGTTTCCTAGCATCCTGTGCAAATGTTATCAAATTAACAC
2	63	Tag_6754r	all_169625	82.1	34	191(C/T),	AGTCCAGATCTAGGAAAGAAAAAGGACAGTATAATCCTGTTCCTGTCTGATCACGCCGTAGATGACAAAAAGGTACCCTTCGGTGTGCGTTCGAACTTCAAACAACGAAACAAACAAAAATCTGAAGAAACATGCTATGCGTCACAGAGCGAGTTACATTGGGAAACAATTACTGAACTCGCTAGCAAATCAGAAGGTAGAATCAACAAGATGGAAACATGAAGTTACAGAGAGAGGACATCGGCATCAAAAAAAAAAAAAAAAAAAAAAA
2	64	Tag_12452r	all_123619	82.1	34	252(T/C),	TGGAAATATAACATGTCAACAGGGTGAAAACTAAATATAAATCAAAAGGTAGTGAGTGTCCTCCACAATCGTATCTGAAAAATCTGGCATCCAAGGGTTAATTCAATTTGGTAGAAAAGGTGAAAGCTATTTTTCATGATCCAACAGTTCTCATTAATCCATCCTGAGAAACATTAAACGTTAAAAATTTATTAGTTACCACAATCTGTATTGCAAGAAAATAAAGTCCTTGAAGAGGCCTCCTGTGCCTTTATGAGCATATCAATCAATA
2	65	Tag_4214r	all_90738	82.1	34	122(T/C),	ATGCATTCCTCGCTCCAAAAAATTACAGCTCTACCTGATGAGACAAAAGTATACTGTGGACATGAATATACTTTGGTCAGTAATTTCTCATTTCAGGTTGAGATTTCCTGCATCAATCTGTTATTTAATGCTTGATATTCCTCTATGCAGAGTAATTCAAAGTTTGCCTTGAGTGTAGAACCAGGAAATAAAGAATTGCAGGAAAAAAAAAAAAAAAAAAAAAAAAAAAAAAAAAAAAAAAAAAAAAAAAAAAAAAAAAAAAAAAAAAAAA
2	66	Tag_8225r	all_9553	82.1	34	53(A/G),61(T/G),122(G/C),	CCTCCATGCGTGATGATGTTATGATAGATCTGGATTTTCATTTCAAAAATCTAGATAGTTTTTTTATCTGGATATCAAGTAAAAAATAAATACAGTTTTTACTGTATACTTTTAAGGACTAGTTTTAATGATCTCATCAAAGAATCATACAAGTACTACTAGATTAAAGTATGAAAGCGGGCATGTTATATTTTTCGGTCAAAATATAGAAATTTATAGAAATTAACTAAAGTGCCAATATATATATTTTTCGTCATGGAGTATTTTGTAA
2	67	Tag_1436	all_22031	83.2	35	107(G/A),	TCTGTGATGTTGACCCATACTTTACTGAACCTGATATATAGGTGACTAGTTTAGGTTTTGTTGCTGCAAACCCTTGTCACCAAAGTATCCTATGTGAAAGTTGTTGGGCTATTCAGTCACTTTCGCTTCTTGCTATTTGGGAAGCGTAGATGACACTTCCAAGAAATTATCACAATGTGTTATCGCTTTAGTGTGTCTCCACAATCACTGCTTACTGTTGGCAGCTGCTTCTACCTATTAAAGTGCCCCTTTATGGTTATTTTGTCAGGCC
2	68	Tag_4309	all_92524	83.2	35	11(T/C),158(A/T),	TGATCAGGACTTGTCTTTCCTTCTTAAACTTTAATGTGAAAGTAGGTAGATAATTTCTTAATTGAGGACCTATGATTTTCTTAAACAGGAGCACTTTATTGTGCGCAGCTGATAAAGCTCCTGAAGAATCCCTCATTCAAATTGTTTGGTATTTATAACGCATTACCCTTTTTCGCCTGTGATTTCTGTCCTACTCCTACATTGCAGTTCAGGATTCACACTTTATGTTTCCTCCTTTTCTTTGAACGAATATTTCCTCCAATTTGAAAAC
2	69	Tag_13365	all_190628	84.3	36	181(GA/G),	TTCCAAACTCTGCACAGTTCCAAGATCTAGCACGGCACGGCATAGCAGCGGTGTAAGGCTGTCAGTCCTCGGTACCAGCTGTCAAGTACTACGGGTCAAGCCTCGGCTGCCGCACGAACGTATGGCCGTCGTATAGCAGGTGGCTTATCAGGGCATGTGACATGTCATGCTAAAACTAAGGACTCCCTCGTCCTCCATTCTATCACTGTTCTAATTACTCATCTCTCTGTCTGCAAGGTTATAACAGTACCATATTTAATTTCAGAGTCAC
2	70	Tag_11380	all_92473	84.8	36	31(G/T),115(G/T),119(A/G),122(C/G),178(A/G),200(G/C),238(C/T),	TTGCAGCGGAGATTCATTCCTAATGGACGAGAACCTGTTTTGCACGATTCAGAGGTGGGGCAGGCATTTCGTCTTTTTAGCAAGGCTTTATGGGACCTGGCGATGAGTTTTTTCGGGCATACTTTGGGTACTCTTAGAGTGACCATCTAGTTAGCACAACCTTAGAGTGACCATAGCAGCAGCCAACAAAGAGTGTGCTGGATACACACATTTTTTATTTGCCTAATATTAAAAGACCGAGTGATTTTGCAGTGTCTAATCTCATATATTA
2	71	Tag_11379r	all_92473	84.8	36	31(G/T),115(G/T),119(A/G),122(C/G),178(A/G),200(G/C),238(C/T),	TTGCAGCGGAGATTCATTCCTAATGGACGAGAACCTGTTTTGCACGATTCAGAGGTGGGGCAGGCATTTCGTCTTTTTAGCAAGGCTTTATGGGACCTGGCGATGAGTTTTTTCGGGCATACTTTGGGTACTCTTAGAGTGACCATCTAGTTAGCACAACCTTAGAGTGACCATAGCAGCAGCCAACAAAGAGTGTGCTGGATACACACATTTTTTATTTGCCTAATATTAAAAGACCGAGTGATTTTGCAGTGTCTAATCTCATATATTA
2	72	Tag_13366r	all_190628	84.8	36	181(GA/G),	TTCCAAACTCTGCACAGTTCCAAGATCTAGCACGGCACGGCATAGCAGCGGTGTAAGGCTGTCAGTCCTCGGTACCAGCTGTCAAGTACTACGGGTCAAGCCTCGGCTGCCGCACGAACGTATGGCCGTCGTATAGCAGGTGGCTTATCAGGGCATGTGACATGTCATGCTAAAACTAAGGACTCCCTCGTCCTCCATTCTATCACTGTTCTAATTACTCATCTCTCTGTCTGCAAGGTTATAACAGTACCATATTTAATTTCAGAGTCAC
2	73	Tag_12224r	all_114596	85.4	37	163(A/G),171(A/G),253(C/T),	ATACCTTCTTTCAAGTCTGCTGGACATTCCCTGAATAAAATGTTGGAACAAGATTAAGACCTTCTTTTCCCTATTTATGAGGACAAATACTTTTTGGAGCTAAGGAATGGTAGCGAAATACAAACTTCTGCTTTGTGTTAATACTGCACTTTGCCAGGGTTTATATACCTAATTTTCCACACAACTTACACAGTTACATAGGGTAGACTCAAACATTTTACCACTGCTGACCTGACGAAGAACTGGGAAAGTCCAAGAAGGATTTTGCCTA
2	74	Tag_2382	all_54500	85.4	37	16(T/A),81(G/A),146(G/T),	TAAGAACAATGTCACTACCCTTCAGTACCCAAATCTGCCATAACAGAAAGAACCTGTCGCTGTCAGCAAATAGCATTAGCGACTAGCACTACATCATATAAGGAATGCATGCCTCGCAAAGTTGAATTTGCATACTCCCCATCTGGAAGAGGAACAACCATATTGTCCAACATTATACGGGTTAATGAAGTTCTGTTTTCAGCAGCATACTTCAACACATCTTTTACTTCTTCAATTGTCCTTGTCTCAACCTGGTTTATTAAGTAAAAGG
2	75	Tag_11562	all_99425	85.4	37	74(A/C),75(C/G),118(A/AT),	TTTCTGGTTTCGAAACTCAATGTGATTTTTTTCCTCCTGACCGCAACGTTTTTTCCCATTTACCACAATGCACACTACAATAAACAATGACTTGAAAACATTAATGGAACTTGCTAGATTTTTTTAAAAACAAAAACACCCACAAAATTATATAAAAATAAAAAAAAAAAAAAAAAAAAAAAAAAAAAAAAAAAAAAAAAAAAAAAAAAAAAAAAAAAAAAAAAAAAAAAAAAAAAAAAAAAAAAAAAAAAAAAAAAAAAAAAAAAAAAAA
2	76	Tag_74r	all_1280	87.6	38	191(A/G),	ATAAAAGCAAGACTATTTTGAACAATATTGAACGCTGGCAGAAGGTTTGTGATTTGGAATTTGTTACCTAGTAATAGTAAGTAGTAACACAGTTCACCTTTTTGGTGTACAATGCTGATTCTCATTTCTGATTCTCGCAAGCACTGATGGTATGTTCACAATCAATCATCTTAAGTTATCCAGGATGCATATCTAACATATTTCTTGCCAAGGCAGCTACATTTTCTTGTAGTGGCTGTACTTCCCTGTAGCATAGTGAGAGTTATGCGTA
2	77	Tag_10052	all_56983	87.6	38	9(G/A),23(C/T),	TGACTGCTGTATTTAGGGTGTTCGCGGTGGCATTCCTCCTCTTGTTATATGCCCTTTTAGTTTTCTTTTTCAAGGTATCAAGAACAGTTGGGGTCGCCAGCTTCTTCTTGCGGGAACGTTTAGATTGGCCTTGGGCCTTGGGTGAGATCCCAGCCCTTTGTACCAAGAGAGATGGGCAAAGCGTCATCAGTAAAATCCTCGTTCACAGGATTGTATGCAAAGTTGGCTGCTGAAACATGGCTGTCGACCCTTTGATCTCTTAGTGACTTCT
2	78	Tag_132	all_2170	87.6	38	96(T/C),	ATGGGACAAGAAGAGATCAGTGCTAGTGGTACATCGTACCTCAATAGAACTGAAGCTGCAAATGTTGAAAAAATTGTAACAACATTTTTAAGAAGTGGTGTTGTCCCAAGCCAGGTATTACTCATTCTCTGGGATATTCCTTAGGTTATGAAGAGTTGAAGACATCACAGAATCCCTGAAATGGCGTGTACTCATGTATTTTTACAACACACAGATTGGAGTTATCACACAAAAAAAAAAAAAAAAAAAAAAAAAAAAAAAAAAAAAAAAA
2	79	Tag_13232r	all_187469	87.6	38	53(A/T),60(C/T),85(A/G),89(T/A),	TAGCTAAAAACGGCTTTGAGGGTGGTTTCAGGTAAACATCACATAAGATTTTAAAAACACGAAAAACATCTCCAAAAATCTAAAAAAATTTGAGATATATCGAGTAACGAGAAATATAAACATAATCATGAAAAAGTCATAGACATTTGTTTTCTACTCCCTCTGAATCGTTAGTATATGATATTTTAAGTTCAAAATTAATGGTAGGAAGTAGTATATTGAATTGGCCAATTGTGTACTGCTTTGGGTCTCCTATTGGACTACCCAGCAG
2	80	Tag_13250	all_187820	90.4	39	99(A/T),257(A/G),	GGGGTTGTATGAAAATGTAACCATGTGAGATTGGTTGAGTACTTGAGTTTGTTTGATTGCTTCCTTCCTATATCTATTTGTTAAACATCCCCTGATTAAGTTACAGGAATATGAACAGTTGAACGTTCTTGTATGATTACTATCTTATTGGGTGATTTATACCATGTTTGAGTTTATACCTGATTTACTAATGAAAATCTGAACTAACTACTAGGTATGTTAACAAGCTGATCACCTTTTCGCTTAGTATCTGATCACTACAACAGTTTAT
2	81	Tag_8140	all_7971	91.5	40	150(G/C),165(C/A),191(C/T),196(C/G),227(C/T),247(G/A),	CCGTGCATGCGTGCAGCAGGCACCAGACAGCCATTCCAGCTGCCTGCTTGCTCCCGTGAGGCAGCTGCACAAAGCCACAAGCTAGCAAGGTGATGCCCTATGTATTAGATACACAAAGGTTATTCCATCTGCCATCTACTCCACGGAACGAAGGGAACACAAGACAACCAAAATTACGTAGAGTTTCGATCCTCCCATATTATCTGTGATCCAAGAATGCGCAAACCAATTGAGGAATATCCATTCGCAATTAGAGAACAAGTGAAGAAGG
2	82	Tag_9431r	all_34868	92	41	147(T/C),182(G/A),183(C/T),196(T/C),	TATACAATACAGTACATTGTTACTGTGGATGAGCGAGTCTGACGTGTCACAACTTTTTTTAAGGATTTGGTGGGCCCGTGCGTAGCTTATCAGATCTGGCTCATCAGCAAGACAGACAGTTTGTTTGCACAGGCTTTTTATGAGAATGAAACTAGATGCACGCTGTTTCGAAGACTATGAAGCTCATTGAAACTTTCACCGAGAGCACGAGAGTTTCATTTCATCCTATTATGTCTAATCACATCACATACATCGCAATTAAATATTATGG
2	83	Tag_12883r	all_158616	93.1	41	3(C/T),4(A/G),39(T/C),64(G/A),146(C/A),	GGCAGCAGCTTGTGAATAATATTGATGTTGCAGTGTTGTTTCTGCTCTGCTCGTGCCATTCCAGCATTATTAAGGCTTGTGTATACATGTAGCTTTTCATTTTAGTTTGTAACTCAATGTCACTATCAAGGATTGTACGTATGTCCTTTTCCAGTTTCTAGCATGACAGAACATCAATTTGAAAAAAAAAAAAAAAAAAAAAAAAAAAAAAAAAAAAAAAAAAAAAAAAAAAAAAAAAAAAAAAAAAAAAAAAAAAAAAAAAAAAAAAAAA
2	84	Tag_3950r	all_86159	93.6	42	184(G/A),	CAGGTATTGGTCCAAACTAAAGGAAATGTAACCTTCGTTGCGGACCTTTGCTGCATAAGTAGAATGACACTTATAATTTGAAAATAATTGCCAGTCAAAAATAAATAGGAAAGCACATTTTTTATGCAAAATATAAGACATTTTACCATTGCTACTCAATAATTTTGTCTCACGGAGCAATTAGTGTACCCACAACAATACAGGGAGTCACAGCATCTAATGCAACTTCAAACTTCAAATACAACCGTCATATATGCTATCACAGAAATAG
2	85	Tag_11739	all_107664	93.6	42	25(T/C),118(G/A),236(T/A),241(C/T),	AGATCGGAAACTGCGTTCTCCCATTGACGGCCTGAACAAGGAACACACACTGAAGTCATAAGGGCTAAGGGGTGTGTCCATACTTCATACCGTACCGTACACGTACAACTGTATCAAGGAAGGTCCAGCTAGCAGTAATTAAGGACCTAGGAAATAAAGTGTATACGGCACCACCTGTAAATCTGTTTCTGTGTTAGCAATGCAAAACTCTGTTTGTCGATGTTGCTTCTCAATCTGGTTCAGCAATAACAATAGTCTCATGTGGACGGCT
2	86	Tag_639r	all_11157	94.7	43	58(A/G),183(A/C),	AGGTGCATTGTTCTCTATGGTATTTTATCGTATGAGAGTTTTTTTTAATGCTCTAATAATGTAGGTTCGAATCACACACAAGTTCCTCCGTTGCTATCATCCCATATCCATTTCCACACGTAAAATGGTTGGTCGTATTGTTACTTTTGCACGATCGTAGGTCACAGGGGATTTTGGGAGGAAAAAAAAAAAAAAAAAAAAAAAAAAAAAAAAAAAAAAAAAAAAAAAAAAAAAAAAAAAAAAAAAAAAAAAAAAAAAAAAAAAAAAAAAA
2	87	Tag_8401r	all_12485	97.5	44	109(GC/G),263(G/C),	CCGCTACGCCTCGCCGTTGAGACCAAGCACGTCAAGCTCGTCGAGCCCGCGCTCGACTGCCTCCACGTAATTAATCATCAGCATCCACTCTCTCCTCTTCCTTTGCTTGCCTGCCTACCTGCCCGAGGCTCTTGAAGTCCTCATTTTGCATGTGCAAAGCCAAGTCCCTGACAACTGGTCGTTTGGATTAGAGATGTTGTGCAGTTGCAGGTTTATGCCATTTGACTTATTTATACTTTTGAGAAGATTGTAATGTAACATAGACTATTTA
2	88	Tag_33r	all_578	99.2	45	214(A/G),	GGATTCTTGGTGTTCAATGCTGTTGGTGGTGGTACTGGTTCTGGACTTGGCTCACTGCTGTTGGAGCGCCTCTCAGTTGATTATGGCAAGAAGTCTAAGCTTGGTTTCACCATTTATCCTTCCCCACAGGTATGACCATACCTATCCTGCGTACATTATCAACCTAGCATCAGTGGCTCGAAAAATAAATAAAATAAGCTAGCCAATTTCACTATTCTCGCCTTCTAAGTTGAAAAAAAAAAAAAAAAAAAAAAAAAAAAAAAAAAAAAAA
2	89	Tag_3834r	all_82473	99.7	46	-	AATGCAATATTTTTTGTTTGCAATTGAATTTGTGTGCTGCATTGTCTTTGTTAACATTTACTGATCACCTTATAGATTTGACAAAGTGATTGTTTGAAATTAAAACTTGGAATTTCTTATAATAGGCTTTTATATTCTGTTGCTGCATCATGCTAGATGAGGACAGCAGGAGACCTCTGTAACACAATGAACCCATCTATAACACAATGAACCAAGTGTTATAGAGTACTCTATTGTAGAGCATGGCAATACAATGGAGGAGGTGGCGTGC
2	90	Tag_2885r	all_59862	99.7	46	3(A/G),15(A/G),32(A/G),54(A/G),132(A/G),269(G/C),	GCAAGAGGTGAGGCACGCTCTGTGCGCAGCAAGCAAAGGCCGAGCGGCAACTCACGCGTGCAGTGTGGCCGTGTGCACTGGTGCTAGTGTGCGCTAGTGATCTGCGGCATGGCTCTCCTGCGTTGAAAGCTAAAGTATGGCTGATTCTCGATTGAACAAAATCATGTGTACTACACATGAAACTAGGAATTTTGACTCCTGCTCGACTTGGCACAAGGTTTCTGAATTTTGGATCAATTTTGTAATTAAAGTTTGTTAAGATTCTGTTGAG
2	91	Tag_6399r	all_152246	100.3	47	-	ATCTCAGCTGCTATTTTCTTTTAAGGAATAGATCTATGTGCAGAGGATCTAATACTCTACAATGGAGTGAAATTTAGCTATGGATCTATAACGAAGTTTTGTTTGCCACCGCAAGTTGAAGCCTGGTGATAAATTTTACAGTATTGCAACTGAAAGTACAAATCCAAGATTTCATGGTCCCATAAATAATATTAAGGAAGGCAAACATCTAACTGACATGTAAACACCTCTTCAATCAAAAGAGAACCAGATAATGCAGAATATCAGTGAA
2	92	Tag_4812r	all_106626	100.3	47	235(C/A),	ACCCAAGAACGATCACAACTGTCAGTTGAAATAAGAATATGGCACCAGTAAGCTTATCAATCATTGCATCCATAGCAGTTAACTTGGGTTCTGGGACACCCCTACTCATTCCCAACTTAGTTTCATTGCCTGGAACAAACTATTATAATTTTTTGCAATCAAGGGGCTAAAGTACAATTTCATTGAGTTGACCCCTTGACTTTGCATCTATGTGCGCTGAAGCTCTTTAAGTTACGTTTTGTTGAATAATCCCATTAACTATTAGACAAAA
2	93	Tag_3504r	all_70739	100.3	47	119(G/C),142(C/A),	TGAATGATTTGGCATGATCACAAAAACAGGATTTGGGAACTTCCTTCATACATATTATTTTATATTTTATAAAATTTAAAAGCATACAGAATTTCAGATTGCTAAAATCTTAGATGTTGAAGCAACACAAACTAATCCCAGCTAGGAGAGAACAGTACTAGCAGAAAATAGTTAGATGCGTTCATGCACATCCCAACCCCAATGTGTCAAACGAGTACAACAAAATTGGGCTGAAGTGTTCGAGTATCACTACTAATGTCCTGTAAGTAAA
2	94	Tag_1526r	all_23818	101.4	48	233(C/A),	CGTGTCGATTCCATTGTTGCAACTTTTTGCACGCTGTTGTGGATGTGGCAAAGAGATCCCAACTGTACTTGTGGATGTGGAGCTCATCAGCCCCGTACCAACAGTAAGTACTTGTGAATTGTGATGGGATCTTCACAGAACTCTAGGCGGATCAATGCGCAGCTGTGCTGTGCACTCCATCCGCGCGGCCCAAATCAGTGAGGCCAGGAAACGAAAGGTGAAGCCTGATGGGCCAGTTTCATTCTGGAGGAAGTTTTGAACTGTACTGGAC
2	95	Tag_5060r	all_109851	101.4	48	156(T/C),	CCGAAAACGATTTTCTATAGCAAAATTGATGATTTAGTGGTACTGATATATAGTGTACTTGTCTTTTTTATGCTGTTTGCTGGAATTTGTATGTGTCATTGGAATGATTCTTTCATACTGTCATCATTTTCAGTAATCCACGCCAACGACCAAAATTAGAGGAAAAAAAAAGGCAACAGAGATCTTTCTACAATTTTGATGCCATAATTTCAGACTTCACTCTATTATTTTGTACATGTACCATGCATATACGTACAATGTTAGGCACGCT
2	96	Tag_2042r	all_44459	102	49	180(A/G),249(A/C),251(A/T),254(A/C),	AAAAACATCCCTTCCTCACTGGCTTGCTGCTCAGAGGACCATTCATGTGATTGACAGCCAGAGAAAACAAAAGAGAGAGGGTAGAATACAAGGAGAACCATAGAGAAGATTGAACTCAAGCAGGACGAATTCTTGTCCTTGTGTTGAGTCATTGACTTCTCACTAGATGCGGCGACATCATGCTCTTGTTTTTCTCCAGTTCCCTCTAGCTGTAACCGAGCATCTAAAGAACCTTTTTTGGAATCCTTAAAAAAAAAAAAAAAAAAAAAAA
2	97	Tag_7598r	all_205530	102	49	54(T/C),235(G/A),239(A/C),241(A/T),244(A/C),246(A/C),	CACACCAGATGTATAGAAAGAAGACACATAAAACCTAAGAAGCCAAATAACATTGTAAGGTCACAGATGTGTTAAAGTTAATAGATATTACAGCAAGGACCTAAATGGCACTCCAACAACGTGTATGTAAATGAGTAATTCCTTTTACAATAGCATTTTAGTACTCCTATGTAAATTTTTTTTACAATAATGAGAGCATTGTTTTGCACAATAAGTTTGCAAACAACAGACTTCGATCAAAAAAAAAAAAAAAAAAAAAAAAAAAAAAAAA
2	98	Tag_6517r	all_156160	102	49	11(C/T),47(G/T),	ATTTGCCGAACAATTACAAGATCTTTTTTGGCAAAATTCAAAGCTGGTGTGCTGTGCTTTTTATATTCTCTGCTGTGTGCTGGCAGGAATTTTAGTATTTTACATGAAACTGCATTCATTTTTTTCATTCTTTGCCTATGTTGCTTCATGTTCTTCTAGCTGGTCAATTTTAGCCATTTTATCACTCAGTCAGTCCTTTGTCTTATATGATCTTTTATGTTCTACCACTTTCAGGTTCCTCTGGCTGCTCTTACCCTACAAGTGCAAGGTA
2	99	Tag_1259	all_19174	102	49	179(G/A),219(A/C),221(A/T),223(A/T),	AGTAGTCGTGAACTCACGGCATCTGTATTGGTTCATTTGATATGAAATTTGACTACTCTGTAAGAAGCCTACATACAAGACATCTACATGTCTGAGGATTTTATATTCCAATTAGCTAATACAAGCATTGGTTCCACAGGTCTCGAAAATGATCTTCATTGGTGCAAGTGTATACTCTGAGGGCCCAAAAGATATGACTAGAATGCCTAAATTTGTTTAAAAAAAAAAAAAAAAAAAAAAAAAAAAAAAAAAAAAAAAAAAAAAAAAAAAA
2	100	Tag_1057	all_16564	102	49	247(A/G),	CCTCCAATTCGTGAACATCGATAGGGATGAATCATTTACACATTCCACTTGTAGAAGAAGGTAAAGATAGCCGTTGACCTGCACCCTTGATGATTATTTTTTCTAATCATCTATTTGACTAGATTTTATCCTGTATCTCCTGAATCTCTCACTAGTGACTAATGTATCTGCTGATAAGAATAGCAGGTGTAAATTAACAGTCTTAATGCCAAAGATTTCAGCTAAGATCTTCTGACTGTATTTTCTATCATTTCCCTAAATATTTAGTGTA
2	101	Tag_11395r	all_92936	102	49	117(C/T),266(C/T),	AGAAGATGCAATTTGGACAATGGAAACTGCGGAGGCAGCTTTCTTTCAGTAGTATAAACTGAATATGCGTGTAGTAGTTGTTTTCGTTAAGAAGCTTAGCCACTAGTAAATGTAACCTTTTCTATTTTGCTGAAGTAGAAGAAGCAAGAAATATATATAATACTCTTTGCCTACAGATGTGTTGTTCTTTTTACTGAATCATACCGTTATTCCTATTGCACAAGCTGTTGTTTCTTTCATGAAGCTGTCATCTGAACCAATAGTGCCACTC
2	102	Tag_13352	all_190278	103.7	50	117(A/G),222(G/A),251(T/C),252(T/C),	CTACCTGGCCAGACCACCAGAGTATCCACCTGATTGTATGGGTCAAGGGGTGAATGACTGTCGACTGAGTTGACCATGAATAGCTAAGCTCACTGGTGCCCCTTCTCATGGAACTCAAGGACGTTTAGAAGTGAGGTCTCTGCCTGCTTTCAAGGCAATCCGTTCAGTGAATTCTCTGGGCAATCAAGCATGACATCACATATCAACACATCACTAAAAGCGTGCGAGTGATATTTAAATCAAGTTTGTCTTTCAAGTGTATCTTTTGAAA
2	103	Tag_8757r	all_16797	103.7	50	125(T/C),227(A/G),	GAGTTGGTAAATCCACTGAAGTTTCTGAAATTCCTGCTGGAGATGAAGATGCATTTGCAGAAGAGTCTTTTGAGTTACTCTCTTCCGTGGCATAAGTCGATTCCATTCCTTAGCGGCTTAGCCTTTTCTAGGCCATTTTTTCACTAGTGGATTACAATTAAATATTCAGTAAACTGTCAACATTGGCGCGGTAAATAAAATTTCTCATCCCACATCAGACTGTACAAGAGAACTTTACTGAATCCACTCTTACATGCACTAATTATTGCCC
2	104	Tag_9394	all_31248	104.3	51	253(G/A),257(A/C),259(A/T),	CGGGTGGAGTTTGTGGTCTCAACGAGCTGGACAGCAGCCCAACTCCCGCACGGAGATGACGAGAGATGATGAGTGCAGCAGAGGAGCAAGGCCTCCGATCTGGATGAGCGCCACGGAGGGGAAGCAGGAGCAAAGACCGAAATAAAGAGGGCGGCGCAAGAACAGATGGACAGGGCATCTCTCTTATGGATCCAAGAGATATCCAAGGGTCCACGTTACACGGCTCGCTTTAAGTTAATTATGTATCCGAACGGGAAAAAAAAAAAAAAAA
2	105	Tag_5549	all_116759	104.3	51	214(C/A),	TTCCCTGTACAACAAGAATTCAAGCTCTTGATTTTATTCGTGTGCTTACATTAGCGTGTACGTAGCTACAGATGTAAATTATTACAATTTTGACGGAGATCAACTCTGCGTTTACGAGCTAGTATAAAATATTGCTTCCATGTCTAATTTGATCGCGTACTGATCTTAACACAGTATACTCACATACACAATTAATATTTATCTTTTATATCCCAATTGTCATAGTTTTTTTCTCCTGTGCATCTCGTACCTTAAATTCATGTGTGTTGGG
2	106	Tag_6439	all_153592	104.3	51	92(G/A),	GTTGTACATAAGATACGGTAAGCCTGCAAAAGTAACTATGCCAGTGAAGACCGTGGCATAGCGTATCTATGAACAAGTGTCATGGTATCATGCAAGTGTGTCAATTACTCAATTACCCATAATAACTGTGGAAAGTTTTGCTATAAACAATAATAATTACCAAAACTTAGCAACAGAGTTTAGCTAAAATGGGAAACATCATAAATAAAAAAAAAAAAAAAAAAAAAAAAAAAAAAAAAAAAAAAAAAAAAAAAAAAAAAAAAAAAAAAAA
2	107	Tag_7586	all_205031	104.3	51	81(G/T),	CTGAACTGAACGAAGGTCGGCAACGGCAAGAGAAGCACAGTATATCATTGCCCTGCTGCTGCTGCTGAAGGATTCACGAGGCACATCATGTAGGATTAGGAACCGAATGCAGACACTGAAACTTGCAGAAAATGATGGGCGCACATCATCGCACACGCTGCGCCGTGCCGAGTGCCATTCTCTGCACATTGCGGCGGCAAAAAAAAAAAAAAAAAAAAAAAAAAAAAAAAAAAAAAAAAAAAAAAAAAAAAAAAAAAAAAAAAAAAAAAAA
2	108	Tag_12956r	all_181713	105.4	52	30(G/T),236(C/T),256(A/T),	AATTGTTCCTATTACTATTGCTAACGAGCGGGCGTTTGTGGCAAGCTGCAAGCACACAGTAACTAAAATTATGTTTAATTTTAAGTTGTGTTGGATGGATTTAGACTTACTTGAAGTTGGATAGGACTGGATTGGTGGATTGGATGGCAGAGATTAATTCTTAGGATTCGACTGGATGAGAGTGTGACCTTAGTTGGACTTCAATTGGATTCCTTGTATTGCATTTGGATGCCCACCCCATCCAATTCCAGGTCTACTTGTGGATGTTATG
2	109	Tag_11164	all_86570	105.4	52	52(A/T),123(A/G),	TTTGCCAAGTTTAGGGATATTAAGTGGTTTTGCACAATCTAAGTAGTAGTGAAATAGTAAGTAGTCTTAGACTTGTTATTTCTTGGTGGGAGTCAGTTTGTCAATACACTATTGGGCCTGCTAAAAGAACTCCTTGCTATTCTTATGGGTGATAGTTGCGGTGGTAAGATGATTCTGTGGATGACCATAAAACGGTTTAGAAGGACTACCCCCTTTTGTTCAAGCAGTATATCAATGCCTGATGCTGATGGTTATGATCTACTCATTGACC
2	110	Tag_6069	all_134928	107.1	53	146(G/A),	GAACAGTGGAAACAATCGGTATAAACATGAGTGAAGGAACCTAGCTGTTAATATAATAGGACAACAATAATTTGGCATGTGATTTAGGAAACAATTTTCAAATTTGCTTTAGAGAAACTAGATTGCACACTCAATATTTCTCTAGGCATGCATAAAGCCACATAATCAAAGGGTTCCACTTAGTGGCATGACACGTCACCATCAAGTAAGCCATATACTTATAACTTTTAACAATTTTCTATGATTGCATGCATGCAATACTATTACGTGG
2	111	Tag_7721	all_213274	107.1	53	187(T/C),254(A/C),	CCTTATCAGTTGTACTTTTTGATTGCAGGCTTCTCAAACCAGGAGGGGTTTTTATTTTGGTAAGCACTGTGTACATTGCTCTGGGTAGTGCTGTTAACGACGATTTTGGGACTGAATTCTAGATTATTTTTTCACTCCTCTTCTTCGTCATGGGCCTTAGTCACATAGACAGCCCAGCATCAACAGTTTCATTAAATATGTTCCGACCCTGATATACATTCTGATCAGTTTTCATGTCTGAACTTGTAGATAAAAAAAAAAAAAAAAAAAA
2	112	Tag_7973	all_4625	107.1	53	19(T/C),32(T/C),93(T/C),240(T/C),	ATGACTAAATAAAAATATTATTAAATTTCATTAATTAAAATATCCATTTAAGTAAAAAAACAAAGGTCTGTGTAAGAAAGAATTGTGCAGGTTTATGTAGATTTATAAATAAAAGAATAATTGGTATATGTATAACCTTGCGAATAAATTTTCTGTCCTATTGTTTCGAATTTTCCTATTGCTAGGATGCGGAATTAGTGTGGTATCACTTGTGTTAGAAATATTATTTTTTTAGCCTTTTGGCAATATATAGAACTTTGAAAACGGAGTC
2	113	Tag_3487	all_70318	108.8	54	145(G/A),	CTGATTGGGGAGCCAACTGGAGAATACTATGATGTTGTATTGTATTTTGGAATCATAGACATACTCCAAGATTATGATATCAGCAAGAAGCTTGAGCATGCATACAAGTCCTTCCAGTATGACCCAACTTCGATAGCAACCTCCGTGTGGAGATGAACTTTCAAACGTCAGAAGGAAGATCAAGCCGAGCACGATGCAGCGGGTTAACCCCACACAAAAGGATGACTGGAGCATCGGTGGAAGCCATCTTGATGGTAGAGTTGCTCGAGGC
2	114	Tag_3613	all_73641	108.8	54	118(G/C),224(C/T),	TTTTCTCCGTTCATAGAAGACTGGACATGCAAGGGAAATACACTTGACTCCACTTTCAACAATCCAGTCTGCACCACCACAATGGCCACATATCTGGACAAAGTTCAAATCTTCACTGTCAGCCAAATCTTGCACAAAGATGAAAAATGAGATACTGCAACAGTTGTTCGAACAGATGTCAAGCCTGCTAAAGGTTTAGAAGACAGGTTTCCCGATAGTTTGACGATAATTCTTGTTGCAAACAACTGTTAGCAGTCCATTTAAGGACTAG
2	115	Tag_10728	all_63974	108.8	54	103(A/G),142(G/A),154(TGATG/T),	CATCTCCGTTTGTTCACAACCACATACCATGGGATGGGCGGATGGCCGATTGGCCGCAGCTTGACTGCTTGGCTGGATAAACACATACCGCGAGCTTCTATCAACTTTTGAACACATGTGCCTGTGCTTCCATTTCTGTGGGTCAATGGCAATTGATGGATGGATGGATGGCAAACTTTGATAATTTTTTTTGGCTTAGCAGCTATGGTCGACGAAAATACACGGCAGTTCCGTTGGCTTTGGAGATTGGGCATTAGTTATATTTTCGCCA
2	116	Tag_3759r	all_79064	108.8	54	60(A/C),	GTGAGCGAGCGCACACGCATCCATTGTCAGTACGTGTGTGTCATGCTGCACCTTGCACCACCAGGCTATATAGCGTCATGGCATCCTAATAAAGCGCCGCCATAGCAGAGCAGATGATCTCATGCACTCGCTAGTTGCAAACTAACTGTTTTTCCGCAAAAATCATTATTTTCTTTGTCCAAAGCTCTACTTTAATAGGCTTTAATTTGGCCAAGGAATTAGTTTGAATGGAAAATAAGCCTTATTTTTTAGGAAAATAATGATATGTTTT
2	117	Tag_10727r	all_63974	108.8	54	103(A/G),142(G/A),154(TGATG/T),	CATCTCCGTTTGTTCACAACCACATACCATGGGATGGGCGGATGGCCGATTGGCCGCAGCTTGACTGCTTGGCTGGATAAACACATACCGCGAGCTTCTATCAACTTTTGAACACATGTGCCTGTGCTTCCATTTCTGTGGGTCAATGGCAATTGATGGATGGATGGATGGCAAACTTTGATAATTTTTTTTGGCTTAGCAGCTATGGTCGACGAAAATACACGGCAGTTCCGTTGGCTTTGGAGATTGGGCATTAGTTATATTTTCGCCA
2	118	Tag_9011r	all_19822	109.4	55	38(G/C),201(G/T),	ATCTTGTGTCGTCAGCAATGGCGCGTTGCCTTTACGCGACGATTTCGTCTCACGGCCCCACATGTCCACCGCTAGGAATTACTGCTGCTGCTACTACTACCAATAAACGAAAGTGTATATCAATGGTCACCTGCAAGGTACGGGCCGAATTAATTGGTACTTTTTTTTCCTGATGCAATTCTGTCTGCGTCTACACCCGCGCGATGTCCATCACCGAATGTTCTGCCTAGCCTCTTCACCCGTCGGCGAGCTGGCTTGACGCAAACCTATG
2	119	Tag_9012	all_19822	109.4	55	38(G/C),201(G/T),	ATCTTGTGTCGTCAGCAATGGCGCGTTGCCTTTACGCGACGATTTCGTCTCACGGCCCCACATGTCCACCGCTAGGAATTACTGCTGCTGCTACTACTACCAATAAACGAAAGTGTATATCAATGGTCACCTGCAAGGTACGGGCCGAATTAATTGGTACTTTTTTTTCCTGATGCAATTCTGTCTGCGTCTACACCCGCGCGATGTCCATCACCGAATGTTCTGCCTAGCCTCTTCACCCGTCGGCGAGCTGGCTTGACGCAAACCTATG
2	120	Tag_8547	all_13711	110.5	56	184(A/T),265(A/T),	CGGGTGGGAACGACATGCATAAACGAATGGAGGGAGTACTAAGTGTACACAATTTCGACATGTCATGTTATAGAGAGTGGGTTTATTTTTATTATGTTATTTTGAAACTATACACGAGTTAATAATTACATATAGTTTGCAGTCGCATCTTCTGTCGAACCTCTTTTATGTGCCAAGGTGCAAATCTGCTCTCTGTCTCCATATCGAATTTCTACTTACCTCTAATATATTTTATATGTCGTCCAACAATACAAAATGAGCTACATCGCAT
2	121	Tag_7508	all_199252	111	57	212(T/C),	AAGTGTTAAAAGATCAGTCAGGTTATCTGCCATGTACTAACTCAAGACACGTCATGTCACGATGACAGAGCGCCAGAACCTAACCTTCATATACTGTTCTTACAATCTGAACGTAGTCACGTATCATCTCTTGATTCGGGAATACGGACGTTATTAAAAAATAGATGAACGCTGAGTGTTCAGTACCACGTACCTGGTGCTAACCAAGCTTTTGTCTCGTTTGATGGCAAAGGTGCTAACCAAAGAACATTGCGCAAGTTCAAAGAATCAT
2	122	Tag_12286	all_115625	112.1	58	45(T/G),79(A/G),81(C/G),151(G/A),200(A/T),257(T/G),	AGATATACCTTCCAATTTTCTACCTGAATTTAAATTCTGAAAAATAAGAGACATTGCATTGTTTTTCAGAAAAAAAATATCGTAGTATAATGAAACTCACCACAACACATGAATTTGTTTTCCAGATCGAAGCAGAAACGAGAAGAAATCGGAGTCAAATTTCTGAGATCAAAGAATGCGTTGACCACAACAAAGTACCAACTCTTTCCTAACATCTGGTGCATTTAACTCTATCTTGAACTTTGGGTTTTATGCATGAAATGCTTTCCTG
2	123	Tag_7785	all_1283	113.2	59	114(T/C),226(A/G),252(T/G),	GCTCGCCCCTGATCAGATAGATGCATGCATGGGAATGGGATGACAATATTGATTAATGGGCCCTTTATTTCACTCTCCATCCATCATCTAGAGATGGAATTGTTCCATCGGGTTCTTGACCTTCTGCCTCTCGCTTTGGTAGTATATATATGATCGATCAGTTAGTAGCTGACAGATCCATGCATGTCCAGTGCGCGCATCGTTCTCTGACCCTCTAGATCACGTACGTACCGTTTGCGCTTAGCTCTGATTGATGACACCACAACGCTTG
2	124	Tag_5497r	all_115939	113.2	59	38(T/G),	CTATCCATGTCATAAACTTTGAAGCCTTTATTTTGGATAACTTGCCGAAGTACAGTATCCAACAGCTGTATTTAGCAGAGGAGTTTCGTGTTCTAATTAGGAGCAATAAGCAGCCTACTGAGAACACAAGAATGGCTGTTGGATGATGATGTAGTTGTTCAACGCGATCTGTCTTTCTTGTGGAACATTGATATGGGAGACAAGGTAAATGGTGCTGTCGAAATTTGTGGTCTGAAACTGGGTCAAATGAGAAATGTCTTGGGTGAAACAG
2	125	Tag_7786r	all_1283	113.2	59	114(T/C),226(A/G),252(T/G),	GCTCGCCCCTGATCAGATAGATGCATGCATGGGAATGGGATGACAATATTGATTAATGGGCCCTTTATTTCACTCTCCATCCATCATCTAGAGATGGAATTGTTCCATCGGGTTCTTGACCTTCTGCCTCTCGCTTTGGTAGTATATATATGATCGATCAGTTAGTAGCTGACAGATCCATGCATGTCCAGTGCGCGCATCGTTCTCTGACCCTCTAGATCACGTACGTACCGTTTGCGCTTAGCTCTGATTGATGACACCACAACGCTTG
2	126	Tag_2880	all_59817	114.3	60	175(G/A),181(G/T),	CTGGAAAGGACTGGCATTAATTGTGACCCATGCCCCTCTGAGGAAGTCGATCATACAGTCAACGAGCCTAACATGGTTTTCTACTGGGGCCTCATGCCCGAAACAGTCATTCATGTGGACACTAGCATTCTGAGACATGAAAAATATCACCAATGATGTCTATGGCAAGGTGAAGTGCACGCATTCAGATGTGACGATATCTGTGGTTGGGCTGCCACAGCTTCCAAAGAGTATGTGTAGCCATTCTGTTCATTTGCAGTATATGCAGTAT
2	127	Tag_6664	all_162973	114.8	61	241(C/G),	GTGGCTGATGTTAATTTGGACGGAGCAAATGCTTCTGTATCATCTCTGGCCTTTTGTTCACTAAACATGACTCTGGCAGTTGGGACAAGTAGTGGTCTGGTTAGATTTTCTTGTCAAATTTGCAGATCAGTCTAAATTCCTTGAGGTTTCACCTGATGAAATAAGCTATTTGAAATCCTCCCCCCTTCTAATGACAGGCATGTCTTCCCTGTGAAAATATTGCTGCCATCCTTGTGAAGACAGTGCTATGCCAATTTTACTTCTGTTAGCA
3	1	Tag_11986	all_110919	0	1	57(C/T),100(C/T),195(G/A),234(G/A),	TCCAAATTCTATCTTGAACTGCAAGCCAAGCAAAAAAATTGCATTTTGGGGGCGCCCAGGCTTTCCAGATTATTGTGTTGTAATTTGTGCAAGTGGAGCCGACGAACTGTGCTTGATAGGCTGATTGTGCTGTGTAAGACTCTGGGATAGATGTCTCTCGGCCTCAGACCCCTTAACCAGGCGCTTTCCCAAAAGCCGCATCGACACAAACTTGTCTTATCACAATATGCAACGCGGTAGTATACCATTAATGCAAGCAAAAAAAAGCACG
3	2	Tag_8742r	all_16538	1.7	2	111(A/G),126(A/G),	AATTTCAATAACTATGCACGGATTCACACCTTCTTTTTACCTAGATCTGTTTTGGCCCAGAATCATGACTTGGCAGGATTCATAAGGATGGATGGTAAACCCGATGCGGCAGTTATATCCCATACAATACATATAACCAGGATACAAATTGCAAGAGCTTTAATCTGAAGCATGTAGGAAGTATTTCAAAACTACATACGGATAAATTTTGCTTTGAAGCGGTTAATCGATTGCATTTGAGTAGAATGATTAGCCTAGTCGCTTGCATATT
3	3	Tag_3886r	all_84655	2.2	3	149(C/T),251(A/C),	TGTGCAGAAGACTTTACAACCTTCTATATACTACAGGTCAGTAAATGTTTTTTCTATATACAAATATTTGATCCCATGTATAAAGGTTTCCATATATATTTGAGATGACATATTCGCAAATGATATGCCGCAGTTAGTTGTTTCCCCCCTTTACCACACAAGTGATATGCAGTAAATTTTTTAGTAGCACTGCATGTGTAAGCGCGTGTGCAATAAGTGAATTACAAATCCTCCATATTACCCCTTGAGTAAAAAAAAAAAAAAAAAAAAA
3	4	Tag_10326r	all_59432	3.9	4	63(C/T),119(A/C),218(A/T),	GCTGCCGTCCCCATCCGATTATTACAGAATGGGTATCTTCATGAGCAACCTGCCTAAGATAGCGCAAAGCCTGTATTTGTAAATAACAACAATAATGATCAGTCCACTTAATTTGATGAGCGACGTGAAAAACCATGCAGATGATTCATACAGTGGGCGCACAACTTCAGGCACGCTCCAAGGCTGGAAAAACATAAGCAGCTTGAATTTCTACAGTAGATGAATCGGGAGAAACTGGTGTTCATTTTCTGAATCCCGTTACCTCCAAGTC
3	5	Tag_10605	all_62264	6.1	5	140(GAT/G),143(A/C),144(T/TCG),	CAGGCCGACGCCACGCCCGACAACTGCGTGCGCCGCCGTGGCTGATCTGAGGCCCTGCTGGGCGTACGTGCATGGGCCTATGAATACGTGCCCGCCACACCACGCACTACTGTCTCATCACTGTCATGTGGGTTTTCTCGATATATATATATATATATAGGGTCGGTCGGTGAGGAGACGAGATAAACAAGGGCGAGCTTTGCTTGTTGTTGCAGCTTAGCTATAGCCCTGCCCTGTGTATGATCTGTCACACTATCTATATCTGCACGTG
3	6	Tag_9353	all_29188	10	6	-	CTGCATGCCATTGACCACCATGTATGTATGTATGTATGTATGCATGCATGCATGCATGCTCGTAGCACTAGTACTAGAACAAAATTAGTAAATGAAATGAAGCGCACGAGCAGTGTGTTGGTCAATAACTGGCATACCTGACGAAACAGAGGATTCCAGGTCCATAAACACCATCATGCGTTGCGTTCGGCGCTCAATTAGCTCCCGTCGCCATGCATGCATGCTGGTTGAAATGTGACGGGCCATGGACCCCAACTGCGGTTGGACGGAC
3	7	Tag_12526r	all_129954	10	6	177(A/G),	GGAGATCCACCAAATGCATGCAAGAAGACGGCTGCTGCTGCTGGTGCATGGTGATGACTGATGACAACAGGCTACGCGATAGCCTTTAGCGACGCGCTCAATAATTCTGATGGCCCATTCGCGCATTAGCCCAACACACTGTAGCTACAGTGCAGATGAAGTGAAATGCATGCGGCAATCGCTGAGCGGCGCCCCCACCTTCCACCACGTACCAGATAGGTCTAGAGGGGCGTTGACATATATATGAGCGGATCCGATAATGTCCCTTCCA
3	8	Tag_4278r	all_91966	10	6	9(T/A),60(C/T),	GAAAAAAATGCTCAATGTATAGCACAACAAACAGAATGCTGACAGAATTAACAATAAAACAATTCTACAGCCGCCAAGGTTTGCAAGCTTATACCTTCGAATTGCGCTCCACTCTGATCTAGTCAACTTATTCAGAACAGTGTAGCAATTTCTTCACCTGATCATAGCCATGGGTTAGGAGAAAAGTCTAATGACAGGGCATATCTCAACTGCAATACTGATAAAAGATGGCATAGGCTACCTGTAAATTATCTGAACCTTCATTACATGA
3	9	Tag_2270	all_53187	13.9	7	94(AAAAT/A),143(A/G),257(T/A),	CTGTATATTTATAGGAGAGAGATATAGGCCAGGTGACATAAACGTGAGATTACATATACTTCATTTACGGGAACAGAAAGGTGCTTTCTAAGGAAAATTATATATATATATATATATATAATTGAAGTTGTGTACCCAATGCACATCACATGTTTGAGAATGGGGAGTAGCAAGTATACAAGGAGCGAGTACTGAAAATTGAGTAATCCTGCTACCAATCATCGGTACTCCAAAGTTATAGTTTTGGTACAAAGCCTCTTAATTAGCAGTG
3	10	Tag_658	all_11416	13.9	7	18(A/T),	GATCTTGTTGGTTTAGTAATCTCAATACTGCTTCTTGCGGATTTCAGTTTAGTTTTGCTTACTTTTCTCCAGCTATATTCATACTCTATGGCCGACGTTCTCTTGGTTTTGTTTATTCTACCTCTTGGGATTTTGTGTCGCCTACATTTTGATGTTGTGTACTTATCGGTGTCTAGCGTGCGCTATAGCAGCAATAAGATAGTTTCTTTCTGTCAAGTTTACGCCCCTCTAACCCTCTTCCTGTGCATGTTAATCTCTAGGTTGTGGCTTT
3	11	Tag_1035	all_16220	14.5	8	50(C/T),	GTGAGTAATACCACCCATTGGAATTTCTTATATATTTACCTCTGTGTTTCATTTTGGATAAGGCTGGTGTTCAACACTAAATATTATGTGTTCTGAATTAGTTAGGTTTACACACAATGTGGAAGGCGAGCAATGCCAGCAATGATGATGGGATCGGCAGCTGTTTTTATAGATTGTGATGACTGCTGGAAATTGCTTCTCGTTACAAGGAGAGGTCTAATGTAAAAAAAAAAAAAAAAAAAAAAAAAAAAAAAAAAAAAAAAAAAAAAAA
3	12	Tag_7690	all_211071	15	9	4(A/G),87(T/TA),103(C/G),162(A/C),	TATATCGCGCCCGAAGTTCTGAATGCACGTCAACTACTCTCTCCGATATTAAATATTTGTTGCGCAACTCCAACAGTTTGTCTTATTAAAAAATCATAAATTCTCATTTATTTAGTTGTCACTTGCTTTATCAGTAAAGGTTGAGTACAGCTTGTATTTTAAAAAAAAAAAAAAAAAAAAAAAAAAAAAAAAAAAAAAAAAAAAAAAAAAAAAAAAAAAAAAAAAAAAAAAAAAAAAAAAAAAAAAAAAAAAAAAAAAAAAAAAAAAAAAA
3	13	Tag_6253r	all_142061	16.1	10	171(T/C),229(A/C),231(A/T),234(A/G),237(A/C),238(A/G),239(A/G),	CAACAGATTAGCAATCAGCAACCACTTCTCCAACATCCATTACTGAGTCAGCAACAACAAAGCTCAAATTATCATGCAGGCGAGCAGGAAAAAAATCGTGCTGGAATTGTAACTGTGGCTTACCATGGAAATGAACAGGTCTTTTCTCTCGTAAATCCAAGATCACCGTGTTATTCATCTGTTATTTTCTTAATTTAATTTCTGTCAAAATCATCGAATCCTTATCTTAAAAAAAAAAAAAAAAAAAAAAAAAAAAAAAAAAAAAAAAAAA
3	14	Tag_10240r	all_58823	20	11	252(A/C),253(A/C),264(C/G),	TACATCAACACTAGAATACGACTACATAGTTTGCAGAGGAACAACTAAACGATTGATTGGTGTCTAAGGAAAGGATTAAGGAATAACTAAGTGTGTATCAGATCAGTAACTACAATATTGCCCCCAAACGGTGATAGTGAAAGCCTGAAAGGGGACATCAAAAGACTCGGTGCAAAATGGTCAAAAGAACGCAAGCCTTAAGCTAGTTTAAGACTGCAAGAATTTGCATCGGAGATTTGGCGTTAATCCTTAATCATATCAGCCGTCACAA
3	15	Tag_6022r	all_133987	20	11	210(C/T),	TACCAACGAGGAGAAATGCAACGAGCCACATCCTACGTATACCTCAAGAGACTGCATATAAGTGCTGCTTGTGAATGCTCAACTAATTAGAGAAGTATATTGAGCAGAGCAGGGGTAGGTGAACGTGTTAACCTGAGTTTCTTTTATAAGAACTAGTTCATCAATCCGTGCTCTCGCACGTGTTAGAGTTTTAGCGGATATAGATTTAACCTGTAGTAATATTAAAATTGATTGTTTTAATGCATCTTTTGCAATGTCATTGTGGGTAATG
3	16	Tag_3741r	all_78617	20	11	110(A/G),210(A/C),212(A/T),214(A/T),215(A/G),	CAAGAGCGCTCCATAAATACTCTCGATTAGTCAATTGTATCACCCATGGGGTAGCTGTGCTGCATCATACAAATACACGACAAGTAATGCTGGTGCAAGTAGGCAAGTTATACGCTACATGTGTAGGCTTGGAAGACATCATGAAACTTGAGGTTGATGAGAGATCGCATACCATCGTAACATATTACTTAAAGTACTGACGTTTTGTGAAAAAAAAAAAAAAAAAAAAAAAAAAAAAAAAAAAAAAAAAAAAAAAAAAAAAAAAAAAAAA
3	17	Tag_4210r	all_90655	21.1	12	52(A/G),232(A/C),234(A/T),	ATATGTATAATTGTATATCTGGTATTACATAAACATTCTAGGTAGAAGATCAAACTAAAAATATGCATTATAGCCTTCACAAGAATTTGCATGTGTATATAACTAAAGATGGATGGAAATCTTCAATACCACAAGTGTATATTTCCATGGCAGGTTTTCATTCTTTCGTTTTAACATATTAGGTTCCATGTCTGCTATAGCTGGCTTGGTTTTCACATGCCTTGTTTGGATAAAAAAAAAAAAAAAAAAAAAAAAAAAAAAAAAAAAAAAA
3	18	Tag_3899r	all_85135	22.2	13	123(A/T),	CTCTCAAAGTCTGACAGTAATATCACTGAGGTGTGATTGTTCAATTTAAATTCACTACAGTGTTTGGTTTGACTTTAGAAGCCTAATTCCACAGCAGACAGATTCAACTATTTCCATAGAAAATAAAGTACCATGGCATCGCACCTTCATCGAACACTGGGGTTGAATACTTCAACCAATGTGTTTGACTATAATGCAGTAGGCCTCAGTGTCCCCATCAGTGGAATAACTACCACTAATCAACCAAAAACAATTCGAAGCAGACGGTGCA
3	19	Tag_17r	all_360	24.3	14	199(T/G),	CAACAAAATAGGATCAAAATTAGAAATCCAGTGTCTAAATTTATACTATATGAAAAAGAACGCTAAACGTCTATCACAGACACATAGATGTGCGATGTAGAGAGAAAAATTATGATTATAAATGGTACAACATATTCATAGTTAGAGTATTTACTTGCAAAATCATAATGAAAATAAATGATAATTATGAAATTTTTTTAATAAAACAAATAAGTAAAACTTGGTGTTAAAAAGGTCAAACAACCTATAAATTGAGACACATGGAGTACTA
3	20	Tag_1442r	all_22209	24.3	14	143(T/A),	TTACTGTGTGCTCAATGCATGCCAAAGTTTGTTGTGTGCTTGGTTGTGCTTACCTGATTTGGGGAAAGATGTAATGCAACTGAAAGTCTGAAACTCTTACTCAAAGACTGTATGTTCCCTCTTGGGGAAAAGAGTTCCAGGCTGGATGAAAAACAAAAAACATATATATGTACATCACAAGTTTCAGATACGGAGTGCGTCATAGTAAAGCACTTCTTCCTGTTCTGGCAAAATCAGAAGCTGGTTATTATTTCCATTCATTGGACCATTG
3	21	Tag_3492r	all_70396	25.4	15	149(C/CT),150(G/GT),	CAACAATAAGCACACCAGATGACAAGAGTGGCTTTTGCAAACCAAAATATATGTATTAACTTCCATAAGTCACATGACATCTCGCCAGATGCTTCATCACGTACAAGCCCAAGCGCGGTTAACAAAATAATTAAGCATCAAAGCCGTTCGTCTTTCTAGATGCTCGCTGCGTTGTTATTAAAAACAAAAAATGATATAATAAAATGTAAAAATACCAAACTCATCAGGAAAGGAAGCGATTAGTAGTCAACAAGTTCGATGCAAAAACACA
3	22	Tag_9604r	all_52625	27.4	16	17(C/T),54(A/G),149(G/A),160(G/A),163(G/A),183(G/A),187(T/A),215(G/A),245(A/T),261(G/A),	GAGCAAGTTGGTTTCACGTGCAGGAGTAAGTGCAGCGCAGTGGTGCACTCTTCACTTGCATTCAGCGCAAAGCATTTTGTGGCCTCGCGTAATGCGTAGCTGTCAGGGAGAACTATTAGGCTTGCATAATTTGGTTGTTGGTGCCATAGTAGAGTGCACGCAGCAAAAATATTTATATAGGGGTTCTATATGTGAATGTTCGACGAGTTGTCTCGTATCGAATCTTAATGTTTGGATCAATATAAGAGATTCTTATACCAGATGGCCATTG
3	23	Tag_4883r	all_107732	29.6	17	40(T/G),	TAGCGAGTAAAACTCATCATATTTTAATATCTCTTCATATATTAGGAATTTCTAAACGATTTAGTTCACACAAGCATATAGGTTGATTGAACCATGACAATTAGTGAGATCAGACGCAGTTAAATTTCAGCACTACTAGCTAGCTCCAGATATGTAGCAATGTACAGTACATCTATCGAGAACATCCATCTTCCAGCGCATCCATCTAAAAAAAAAAAAAAAAAAAAAAAAAAAAAAAAAAAAAAAAAAAAAAAAAAAAAAAAAAAAAAAA
3	24	Tag_3410r	all_67962	30.7	18	44(C/A),156(T/C),178(G/A),209(A/G),234(C/A),	GGTGTTTGACGGCCATACATGGGACAACCATCAAGGCAACATGCTGAGCACCAGAAGCCTGCTTCAGATAGAAACCATACATGATGCCTCTGACTAATAACTTTTCTGGCATGCAGGCAAAGAATCATGTTGCACCACCCCTAGTCTAATTTATTTAACCGTGCCACTGCTATTTCAGTGACAAACATGCATGCATTTTCACAAACAAAAAGCTAGCACGCTTTGTAGAATGTCGATAAAAAAAAAAAAAAAAAAAAAAAAAAAAAAAAAA
3	25	Tag_11928r	all_110118	30.7	18	68(A/C),207(C/A),268(C/T),269(A/G),	AGGGGATTAGAATTTGCACAGTGTTTGGTTTCACATCTAACGATCAACTACTTTGATTAAGAAAGTCAATCATGTACATTAGTCAAAGTCCTAACGATTCTCTGGACTTGGAGGTAAAAACATAACTGTCAAGGATCATTCGTCTTATTCAAAAAAAATCGATAAGTTATTATTCCCTCTGTCCCAAATTGTAAGGAGTTCTAAACCTCAACTAGATTCATTCATTTCTCCATGTATGAGTATTCAATATGTGTCTAGATTCATCAACATA
3	26	Tag_10453r	all_60540	38.6	19	36(A/T),60(A/G),232(A/G),264(T/C),	CGTTGTTTCAGGCAGCAAAGCCAGAAGGAACAGCAAGCCTTTTGAGTACTGTTCTTAGGACTTCATGTGAAGTTTCTAAAAATCAAGACTTCAACCTGCTTCCTGATATGCTACATGGTGAAGTATACTTTTTCATATAAAGAATCACAATTTGCTAATGCTTTGCATTTCTTGTTCTTCAGCTGGGCTGTTTTAAATAATACAGAGAGTGTACTACAAGCAGAGCAAATGATACTTATAACACTTAATTTTGAACTTGAAGTTGCCCACC
3	27	Tag_12972r	all_182151	39.8	20	142(T/C),	CCGCAGTGCTGTGACTCTGAGAGGCCGATGGTCAAAGTCGTCGGAAATTAATATTGTTCGAAATACCATTTACCACTCACGCAAATATTTATGCTCAACGTGAATATCGTTGCTAAATGAGGAAAAGCTCCGTGCCATGCATTGTGAGGGACAAGTGTGAGCAAGTAGGATCGGAGGACTTTCTATACTTGTATATTTTCTAAATAGTATATCTAGAATTACAATTCGTTTGCAGGGTTGTAATCGTAACATCTTTTCAATAAACAAGACC
3	28	Tag_260r	all_4508	43	21	97(T/C),193(T/A),194(T/A),	ATAATGACCATAGAAAAAATAGCAAAATTAATTGCAACCACAGAGAAGGTAAGTTCCAAGAATAAACTCTTATGAAGTACGGTATTGAGCAAAAAATATATTCTAAGTTCATGTGGACTGATAGGAAGCTTTATGGAATGAGTAAAACTATACTTTTTTTCCTAAAATGGTAAACAGGGAGATTATTTTTTTTTAAAAGAAAGACACATGATTTGTTCAAGCAAAAGGCATAGATAACTGTTAAAAGGAAAATGCAATAAAGTAATTGCAC
3	29	Tag_12258r	all_115241	48.6	22	-	CCGCCGCTGGCCACTCTGCCAGGCGCCCAGTACCAGCAGGGCGCAGGCCAGCACCACTGTCGGCGCGAGCACGCCATGACCCAGCAGGGCACACCAGTGGAGAGGCCAGCACCCAGTCCTGCTGCCGCGGCCCTAGCCGAGCAGGCTTGACGACTCGATGGGCCATCATCTAAACATAACAGCTGCGGGGCCATGAGGGTACAAGGGCGATTTGGGCCACGCCTAGCCCTAGTGGCCCTAGGCCCAAATCCGCCCCTGGTGGTGTCATAGG
3	30	Tag_2084	all_46063	49.1	23	122(CACTT/C),128(C/T),	CTTGACATATCATATATTAGATATTTAGATTGCTAGCTCTCTCTTCATGTGTTTGATGTTTGAACTCATTGACCTGCTCTTTGAAGTATTTAGTGATGATTTTATGTGCGACCAGTTCACTCACTTACTTTTTTACCAACTCATGTGTAGGTTGTCAATTCCATCAGCATCCTGTCAATTACTGGCAGAGTGGCCTCTTGTGATGGCACAATTCAAAAAAAAAAAAAAAAAAAAAAAAAAAAAAAAAAAAAAAAAAAAAAAAAAAAAAAAA
3	31	Tag_13351	all_190267	49.1	23	138(GAC/G),140(C/G),175(ATAG/A),213(G/C),250(A/G),	TGCAGTCCACGGATAGGTTATACAGTACGTACAAGCTATCTTGTCTTACCGACAAGATCGAGAGACTGAAGCAGCAGAGGAAGCGAGCAGCGCACAATTTTGCACCCAATCAAGTAGCAGCACCTAGACCTCGCTACGACATGACACAGCAGCATACGATCAACACAAACATATATAGTAGTAATTCGAATTCAACAGCGCTTGACAGCATCGACGACATGACATTATCAAAACCAAAAAGGTACGCGCATCGCCATCGCCATAGGAGATG
3	32	Tag_6704	all_165329	51.3	24	78(G/A),	CCACCTTTCAGTTCCTATTTGACGGTGCCTGCCTCTCCTCCGCAGCAAACAACGTCATCTTCGCCAAAATTTGCGGCGCGGATTTTGCTGCCCAGCTCGTCTCGGATTCCGCAGCAGACTTGCCTAACAAGGAGGTGGGCCTAGGGTAGATCACATCAAGGATGGTAGAGAGATCGTGTGGACCAAGTTCTGTGAGGCTTTAGCGAAAAAAAAAAAAAAAAAAAAAAAAAAAAAAAAAAAAAAAAAAAAAAAAAAAAAAAAAAAAAAAAAA
3	33	Tag_10508	all_61116	51.3	24	72(T/C),179(C/T),	TATTGCTCAATATCATAGTATTGTGTAGAAACTATAGAAATACCGCACTTCCAAACAGGCCAAAGGGCATGTAGCCTAGTGGTTGCAGCAGCTCGAGTGGCACATGAAGTCTTGGGTTCGACTCCTGCTAGGAGCCGACGTTTCCCTCGATAGCGAGGCGTCAGTGGTGACTTCGTCACTCTCATAATATGCTGGTCTAGTCTTCGGATGTGCTCATGGATAGAGTATACGTGTCTATGTTTATAGATGTGAGTGTGCGTGCGTGCATGAA
3	34	Tag_3040	all_61635	51.3	24	-	CCTTTGGTATTTCGACCATAACTTACTTATCTGGAGTTCAATTAATGCAAACTCAGACTCTAAATTGTAGAGCTCGAAGAGATCTACAACTTTGGTATTCAAACTTTCTCCATCTGAAGTCGTTAAGGTCTCCAACAAATATCCTCAATTATTCCCTATTTTCCTGTAAAAATAAATATTGCACAAAAACAAAGAGCATTCTAGAAAACGGGGTTATTTGTTAGTAAAATAAGAGTAAATGATAAGATTGACTCTCGAAAAGATATAAAAT
3	35	Tag_4622r	all_99887	51.9	25	260(G/A),	TTTCTGTATTGGCATGATTTTAGCCTGCTTAATTTACTCTTTGAAGAAAATCATGCCAGGTTGTGTTTGTGTTGTGATCCAACTGACTGCCACCAGGGTTCAATTTTTGTACATGTTAGTGTATGGTTGCAATAACTTGTGTGACTACAGATGGTACCTGCCATGAGAGATTGCCCTTGATCAATTGATGCATGCTTTGTTGCCCAGTGTTAGAGTGCAATTGGTAGTATTAAGTATCGTAAGTCTAGGAAGAGTATGTGTCTAGGACTGC
3	36	Tag_3697r	all_76589	51.9	25	216(C/T),238(A/C),240(A/T),245(A/G),	GTTGTTCTGGAATATGTGCCTCCAAAACGATATTGCCACCGTATGATTTGGTAACGATAATATAAACTGTTGATAGATCAGGTGAGATAACAAGACTTATTACTGTAGTGTTAGAAGCTTTACAAAAGAAAAAAATCATTTTAAATGCAGCTGCATTGGATTATGTCAAAATCATTTTAAAGATAAGCGTCACCTTCCATCTATATCTACTGGCACCTACTTCTTCGATCTTGAGTCAAAAAAAAAAAAAAAAAAAAAAAAAAAAAAAAAA
3	37	Tag_2271r	all_53217	51.9	25	66(G/C),	TGTACTCCATGATATTAGAAGTACACATTGCCCAGCTTTCCTCAACACCTACATTTTCTCTAAATGTGTCGTCGATATCAAACAAATCCTTGCAATGACAAATCAACTCAATTATATACCTTTCCAACGCCAGCATGAGTTATGGTAGAACAATACTTAAAAATGCTCATTGGATGATTTGTTCTCCAGGATATCTTAGAAGATCATGATAGATCAGTTTCTTTCAAAAAAAAAAAAAAAAAAAAAAAAAAAAAAAAAAAAAAAAAAAAAA
3	38	Tag_4128r	all_89227	51.9	25	169(A/G),	CCCGCAAGACACATTTTTTATATTGCTATAAAACAATATGGGCCACATATATTTTTTATGAATATGACATATATTATTAGCAACACATCAAACACGCGGAGCTGTTTCGGGGTCATGAAAAAAACTATTTCTACAGACCTCACCAGAAATGCCTGTTGAGCCCACTCAAAAAAGAAAGAAACAAAGGCCAGTTGAGCTTAAACGACCGAGTACATTTAACACAGGTAAGTCTGACCAGAAGCAAACAGACTTTTAATTATTGGAGTAATTT
3	39	Tag_12104r	all_112949	51.9	25	124(G/A),	GCGCTCTTCTTTATCTCGAATCCCGTCATCATGTGACATGATTGTTGGGGGAAACAGGCCTAGCCCTCGAAGGCCCGGCCCATGTTGACCACGGACCTGCTTGTAATTCTAAAGTTTTTTAAGGAAAAATATGTACTTCATGTCAGACGAGCCCAACAATGATATCAAATGAGCTCAAATAGCTCGGATTATGTCCAACTATCTGATACCCCTGCGGATGTAGAAACACCGATGTAGAAATACGGTGCCGATGTAGAATTACTGATGTAAA
3	40	Tag_9107r	all_21538	54.7	26	60(C/T),144(A/G),215(T/C),	AGAGGTACCAATGTCCTAGTATATTTTATTTATTTCATGACTAAGAATTTTTTGCATTCCGCTACATTATGTGCTAGATGCTGCCATTGCTTTTACTTTTTTAATTCTAGTGTCACTTGAAAAACGCATGTATAGTGTGGAGCACCATGCTATTTAATAAGCTAGTAGGTTTTTATGTCTTGTACACTATACAAATTCTCTTGGTCATTCTGTTTTACTATGGTGAGAATTGTGAGAATAATGATAACCCTGAACTACTTGTGGCTGTTTT
3	41	Tag_2808r	all_59013	56.9	27	176(G/A),	GATAGATTAATCGATAACATTTGTTACTATATTAGGTTTCTTAGTCGGATGACAGCAAAGCCAAGGACACAGAGCAAGAGTAAATATACCAGATTAAGTTGCTCTTATGGGGAAGAGCAGGGACTGGATTCAAGGACCTAATCATCAAGCTCCTATGCCAAGAGCAGCCTCTAGCGAGCAGAAACATGGCAGCCCTTCTGCAAACAACGCAACTAAAATCACTATGTGACAAATGCAAAAGGACCGAGATCCTTTTAGGATTAGATTTTGA
3	42	Tag_8r	all_249	58	28	-	GTACCTCATTCACTGTAACCAAAATAAGAAATGAAGCATGTTCTATTACAAGTATGGGAACAGAGGAATCAAGGCTAGATGACAGAACAAAATTCGCAGTGGGAAATATTTTTGCACAACGCATGCTTGTTACTAGCTTTTGCCTGCTCACACGAGTTTGGCGGCTCTCCCTGTTGATCTGTTAATAACGTGCGTCCGCACAAGGTGTGGCTTGGTTGTGTTTATCCAATGTATTTGTGCTGGGCCCTGGGGGTTGTGCATGCTCTTTGAC
3	43	Tag_11664r	all_106252	58	28	54(A/G),184(C/A),256(A/C),258(A/T),261(A/G),263(A/T),	AGGTTATTGATGACCATCTTAAGTGAACAACGATGACCATGCAACATTTTAACAAGCCGATGGCCCTTCTTTTCTTGCTGGGCTTCTGTTTTTCCTGCACCATCCATGCCCAACCCCCCACCGTGGTTGTTCCCGAGAAATACGGGAATGTTTGGGTCATTTCGAGGATGCGAAATACTACTTCTATATACACTCTATCATTCCAGAATGGTAGCCCTCATGTTCTTCTTCCCATTCTTTGCAACACTGGAACCTAAAAAAAAAAAAAAAA
3	44	Tag_13294r	all_188977	60.2	29	31(T/A),66(C/T),128(T/C),158(G/GT),194(T/C),242(T/C),	CGAGCCATGTGCTGGGCGTCCAGGGAACCATTTATACGGAAAATTATGTATCTGTTAAACTGTGACTCGCACCAACAGAGACGGCTACAATGTACAAGGGAGAGTCGTCATGCGTGATGCCATTCACTGCTCATCTTTTTTTAATAATGGAAACAACGTTTCCAGCTTCTTCTTACTGCATGTAAGAACCAGATCGAGATTATTACAGCCACTCAAACTTTAAGTTTATCTTCAAACATAGTTTATCAATATGTAAAAGAAATTTTGGCTA
3	45	Tag_3547r	all_72067	61.8	30	15(G/A),	TCACACATTGTGCTGCATCTTCCTTGACGAGGCCTGCCACCTCTGCTTCTGTCCTCTTCATGTTGTGGAAGGTTCTGTGATTTTTTTTTCTTTTCAAATCTCCCACCAAAAGTACACCATGAGGCCATCAAAGTCGAAAAGCACAATTCTTGGTTAGATGATCAACCGTCTCAAGCTCCTATTTGCACAATCTTTAGTAAATTATTGGCCATAAGAATTTTTTGTGTGGAGAAGCATCCAGAAGCTACATTTTTGTTCCACCTTTGCTCTT
3	46	Tag_12253r	all_115197	61.8	30	-	AAGAGGGCGCTCGCCATCCTGGTGGTTGAGTTCCTGTTCATGATCGCCGTGGTGCTCTCGGTGCTCATGGCCGCGCACACCCACAAGAAGCGCTCCTTGATCGTCGGCATCCTCTGCATCATCTTCGGCACCATGTTCGAATGCGCCTGATTTTTGCTGATTAATTGCCTGGATTGATAATCGTCGCCATTGAGTGCTAATTGGACAATCTGCATGGGTTTGATTCGGGGGCCCGCGTGTCGGTGGCTGGTTGCGCTAATATTTTAGTCGA
3	47	Tag_4819r	all_106828	62.4	31	-	ATGGAATGGAAACAAAAGAAACACGCGGAGAATCCAGATATTGTTATCAAATACTGGGGGTTTTTTATAATAAAAATACTGGGTTTTGATATGGTACATGTTAGAAATCGCAGCCGAGCAAACCCACTGCCTCCGTGTTACCAAAAGGCGATGCAGAGTAATCATTCCTGGATGAGATTGGCAGTAAGATATTTAATTTACCAATTGATTGGCCCATAGGTAAGCACACATTTAGTATGTCAAAGCTAATCTGTAGGCATCGACTATAACC
3	48	Tag_2591r	all_56736	65.7	32	52(A/C),190(A/C),	TGCAAAGCAAAACATGATATATACCAGAGTAAATGGATCAGAAGTTCAGCAATGAACAAGTCAAAGCCTCAAAGGTGAAAAACAAGTTTAGGACTCCGTCAGTTTGAAATTAGTGCGTGTATTTCATTTTGTTAGGTAGGAGTTAGGACAAGACTTTGACTGACAGTAACTCTATTAAATGTCATTCGTAAAAAAAAAAAAAAAAAAAAAAAAAAAAAAAAAAAAAAAAAAAAAAAAAAAAAAAAAAAAAAAAAAAAAAAAAAAAAAAAAA
3	49	Tag_11170r	all_86948	65.7	32	7(G/A),200(A/G),	GAACACGATGTGCCAATAAACTATCCAACTATTGCTATGTCTAATAATGAAACAGAAGTTCCTTCACATAATTTGGAGAGTAGCTCGACAGAAGTGTTGGTCACTACACCAGGTAGAAATATGGCTCCAGATGGTATTTCTGACTATATCATGAGATTAGGTTTCTGTTTTATGTCGCAGGAAGTGGTCGAAGGGGATGATGATCTACAAGGTACCTATTTTCCCTGAAAATTTCAGCTAAACAAATGCCTTCAGGACTTAGGAAAAAAGT
3	50	Tag_6477r	all_154884	65.7	32	170(A/G),	AGGAATAACGCTCTGGTTTTCTGGACTCTACCCTAGGAGCGGCATAATAGGATAGTAATTAGTAAGTGCCCTTAGAGAATCCAGTAAGTAAACAAATAACAGGTTAAGTATGACAACAATAGTAGAGTGGAAAATTTGTAGTGCAGAGAACTGATCTACCATTTGAACAAGAATTTCTTTCCTGGCAGTTCGACAGGGTAAAGAAAAGAATATGCATTGATCTCATCAACTTGTGTGTTCATCTTCACATCTTCATCAGTCTCCATGACAG
3	51	Tag_592r	all_10282	65.7	32	18(C/G),252(G/A),	AGTTTTATACCACGTAACAATTGGGTTCAGCAAGAGAACTGCAAAAATATTAATGTAGCATAATAAAACCTAGAGAGTACATTAGATCAATGGAAACCGATGATACAAAAGAAAAGACATCCAAAAAATGATCAGAGCCAATAACATATATAACACACAATAAAGTTTTGAGATGTTGGCAATTGGTACTTTTATGCTGTGCACTTAGGCAGTATGGAATGATGAAACAGAAGACATTATTTCAGACTAACGCCTCAAACGCTATATGCAA
3	52	Tag_2013r	all_43278	70.1	33	34(G/T),226(T/C),	CCGTTTGTGTTATCAGTCTTTTACTGCTATTTGGTAGAACTTGATTTCTCCAAAATATAAACATGACAGTTTTGCGGCATTCACTTGTCTAGTTATCCCTCGAAAACACAAAACAAAATTAGAAATTTTGCATCCTTGTTATATGCTATTAAGTTAATTCCACCTGATTATGAATGTTGTTTAAGTTCCGCCATAGGTAACAACATAATTTAAAAGTATTCTCTCTTTCTAAATTGTTGGGGTTATAGCCCATTTTTTATCTATCTCCATT
3	53	Tag_298r	all_5223	75.2	34	108(G/A),223(A/C),225(A/T),	AACAAGAAACTTGAAAGAAAAACACACACCCTCTCTACAGTATACTATGCGGTGAGAGGTGACCTCACATCACAGTATCACATTTAGGTGTGGCCTGCACATGCATAGACTCCATGAGAAGCTCATAGGAGAGTGGTGAGTGAGACAGTTAAAAACAGCGATTGACTCAAAAACATGATTCTGATTTTGTTTGCATTACGGTGATACAGCTAATCTGCAAAGAAAAAAAAAAAAAAAAAAAAAAAAAAAAAAAAAAAAAAAAAAAAAAAAA
3	54	Tag_6893r	all_182509	79	35	86(G/A),	GCACATATATAGCCAGTGTTGCATTGCCTAACTACTCGTATTAACAACTCGTACCAAGAGTCTGACTTTTGAGTTGGTTCTGTTGGGAGAACTCTTTTTTAAATTTGAATTTGAACCTTAATTACAGAAGGTTTCGTGGCCCCACAGCTCAGCATACGAATGCCCGTATGCATGATCGCGAGTCAGGTGCGCGGGTGCCCCCGCGGCCGCTCCACTCCAGAAGCAGAAGAGAGAGGAGAGGTAAAAAGAAACAAAGATGAGGGTGGTCTGA
3	55	Tag_12539	all_130790	79	35	24(G/A),87(T/TTCATTTGCATTAGTA),252(A/T),	ACTCAAGCAGGCGAACAACATTCGGGTGGAACTCATGATGTTCATTTGAAAGAATCTCAGGAACTGCCGCCTGCGTGTTAACAAATTTCATTTGCATTAGTATGTAGTCACTGGTTTATATGCAAAACCACGACCTCTCTCATTGGAGTCTAATTTTTGTGCAGATAATTTATCCCTTTAGTGTTAATAAATGTGCTACAATGAACAGTGGGTTTGTAGTGCTAGATGGAGTCCGATGAGTTTGGATAAAAATTTTCCTTTACTGGTAAAA
3	56	Tag_10864	all_67341	80.1	36	21(A/C),181(A/G),255(C/A),	GTGGTGAAAGTTCAACAACTACCACAGGTACACAGCAAGATAAAGGATTTGATCCAACAGGATGGGAACTTGCTCTTGTTGCTAGCACTCCAAGCAGCAACACAAATCCACTGTCTATGGAGAGTAATTTGGTTTCTTTTCATCAAAGTGCAATCGCAAAATAGAAATACATTTGCAGTAACTCATAAAAATTGCTCCATGGTTACCAGTTACTGGCTGGAAATAGGTGGTTGCAAAAGCTGATTTAACTCATCCTATACCTGCATGCAAC
3	57	Tag_11051	all_79082	81.2	37	14(T/G),17(C/T),48(C/T),76(G/T),158(A/C),159(A/G),263(G/A),267(G/A),	AGCTAGCTTATCTTAGCAGGATGGACACCCAAGCTTTCCATCTATTTCCAAACCCCAAATGATGCAGGACCTCGAGGAGGTAGTCTCATCTATCTCACTCTGTCAAAGGCCTTAGCAATATCCAATTTTAGGAACGGCCATGGCCCGAGAATGAAGCAATTTTCAGGTACCTCAAGCATATATAGGAAACGTGCGGTACGAGGGTTAATTATTGCAAACCGAAACCTGGGTCCTTTGTCAAAGTGAAATGAATGCTGCGTACGATTGTTTT
3	58	Tag_13374	all_190732	81.7	38	31(T/C),103(C/T),152(C/A),167(T/C),225(C/G),250(A/C),	TCAAATTAGAAGAGATCAAGGGCATCAGATTAGATTGCAGTGAAGGGAGCAAGAAGATGACATTACTTCTTCTCAGATTTATAAAGTTATTTTAACTATGGACTCTTGCTCCAATTAACAAAGACAATCTCATGTTCTTGAAATGAAAAGGCAGCATGGACAAATGTTCAGTTAAAAGGTTGTCATCATAAGTGCACAAGAGATCTCATATTATTATCATAATCCTAGTTAAATCATCATAGACTTGGAAAAAAAAAAAAAAAAAAAAAAA
3	59	Tag_1778	all_29687	81.7	38	115(A/G),	TCCTGCTCCAGTTAGCTTCTAGCAATCTCATGGGGACATCCTGTTAAACCTGTCTTCTCAAATTGTTTCTCATTGCCATGGAACTGAGAACTGAGCAATATTTGTGGAAAATGGAGTACTCATAATATAAATACTTAAGTTCGATCCATGCTCATGCAGAGACGCTTTTGTTCAACAACGTTCAGATATCGTCTTAGATATACATCTGTTAAAATGTTCAGATATTTTCCAAAACTGCAAGTGTAAAATTTGTTTCATTGACTTATGTGCA
3	60	Tag_3809	all_81257	82.3	39	90(G/A),231(A/C),233(A/T),	GAATGGTTAACAGAAGGGGATGTTTGAATGGTTCAACTTTATTAATAATTTCATGAAATGACCTTTCATCGCAAAATCCTTTGAGTCCCGATGAGTCTTGACACTGACATAATTCGAAATAATAACACCAAAGATAAATGCCACCCATGCATTGTATTGATGCTATAATAGTGAACACATGACAAGAAGTGTGGTCAATTAATTACAGTAAAATGATGAAAAGTTGGAAAAAAAAAAAAAAAAAAAAAAAAAAAAAAAAAAAAAAAAAAAA
3	61	Tag_449	all_7826	82.3	39	55(A/C),	TTCACCAGTAGAAGAATACGTCAGCAAATAATCCTTCTAATGCATTGGACTGGAAAGGGATCTCATACATTAAGAAGGTTACAACCTGCTAACATAAACTACAGACCTTCTAGATGTGCAAGCAGCTATGCTGAATGAAAGAAGAACAAATTTGACAGAATCATTGGTTTGAACATACCATGGTGTTAAGAATCCAGAGTTTAATGCAGATGGAACATTCCTTTCAATCAGGATTTCTCGCATTTTGGCAAAATATCGAGCAGATATTGAG
3	62	Tag_10948	all_71885	82.3	39	89(T/C),145(T/C),182(A/G),	TTTATGCAATAACGGACAGATCATTCTCACCGCAAAATAATTAGAAAAAAAAACATGCAAATTGAAGAGAACTCGAGCAAGATACCCGTGAGAAGGCTCCCTTTTTTGTGAATTTTTTATACAATTTCTATGAAAACTGCGAGATATCATTTTGCACTTCTAATTGACGTCAGGATGTCATACAATAATCCCATACACACTAGAAACAAGGAAAATAGATAACATGGAAAATCATTGAGTCGATTGGTATAATAGAAAACAATACAACTGG
3	63	Tag_4541	all_97198	82.3	39	15(G/C),	TCTTGCCTTCAGCTGCGTTGATGCTTGCTGTGGCCTGTGGTATGCTTGCCTCTACTCAAATCCTCTCAGTTGAGCTAAATTGTATTGATTCACTGTCTGAAACTTCTGATATGGTTTGTCTTTCTGCCAGCCAGCACGGATAAATACGGATGCAGTTCTTGCCACGATACCCGTGATGGTAGAAAAAAAAAAAAAAAAAAAAAAAAAAAAAAAAAAAAAAAAAAAAAAAAAAAAAAAAAAAAAAAAAAAAAAAAAAAAAAAAAAAAAAAAA
3	64	Tag_628	all_10923	82.3	39	12(T/G),	CTTTCATCCTATCTATCTATATCTATAATATAAATAAAGGAGAGTTATAAATAAGCCACCACATTTGTAATCTATAGGTACATATTGGTGGTACCAATAAGAAGCACAAGTGTGTTGGTCACTTTGATGCAGAAGAGATTGCTAACATATAGTACGCAAACATGGCTATGGAAAAGAGAAGTTCTTGAGTTACGAGGGAATCCCTTGGTGTCGTGTAGTGACACTAGATACTCCGTATTTGATGGTAATAGTTAGAAAAGAGGGATGAAGA
3	65	Tag_6750	all_168942	82.3	39	101(GA/G),	TGCCACCTGGGACATACAACCCAACAGAACCAATCCATCTTTGTTATTCTCTTTCATATATTCACAAATAAGGGCACATATAATTAACATGAAGCATATAGAAAAAAATCTGAAATTTGTAAATAGAAACATTGACACATCTCTTCCTTTCTGTACCCAACTGTCTTCTCGGGGAACTTTAGTGGAACATGGAAGGCATATATATCGTAAAAAAAAAAAAAAAAAAAAAAAAAAAAAAAAAAAAAAAAAAAAAAAAAAAAAAAAAAAAAAA
3	66	Tag_8290	all_11001	82.3	39	65(T/C),78(A/G),	CGTCAAGGAATGAACATGTGTTAAGGTGTATGTGCAACTCGTTCAAATCCTAAGTTCAAACAACTAAGAGCCCCTTTAGAACGCAAAAATTTCACCGGAGAAATAGTTATGGTATAAAATACTAGAATTTATGGTATCCATTATGTGAAGGAAAATCCTAAAAAATATTCGTGCTTATTTCGAAGGTGAATGCATGGTTAAATGCTCGCATCTTTTTCTTTTCAGGATGCATGCCCATTTATTGGTCAGTTGTTTTTCCTTCTCCAAGATG
3	67	Tag_5742	all_126584	85.6	40	186(A/G),	CAAATGTAGAAAATGCAGAAGCTGCGGATAGTGTGAATTGAACAAGATACATACTGATAATTTACAGAAATTACTCTATATATTAGACAAAATACCTTAGATGCTCTAGCGTGAAGAGTTAGTGTTTGAGCAATTCTCTTGTTCTGGTTCAGGTCTGACTGAATTCGTTCACTTAATTCTTCACAAAGTTGATCCAGCCAGCCTTTAACCTGCAAAAAAAAAAAAAAAAAAAAAAAAAAAAAAAAAAAAAAAAAAAAAAAAAAAAAAAAAA
3	68	Tag_10121	all_57696	85.6	40	61(C/T),214(G/A),236(T/C),	AAGCTTAGGTATCAAAGGTACATGGGGTGTGAAGAGGTAAAAAAACAAGAATATAACCAACAATGAATCAGCTTGATAGTATCCACAGAGGAGAGAGAATAACAACCGACCTTAACTCCAGGTGACTTCTTTGAGCATAGCCAGAGGTCCAGAAGAATTAGGACCTTTAATGTATCTCAATATTGAGCTTGTTCCCTGATAAATAAGATAAATGTAATAAGGAATAAGGAATTGATGAAATGCATTTATAAGTTTATGTGCGGCCTGACTA
3	69	Tag_3405	all_67878	85.6	40	200(A/G),	AAAGATTTTCTTCGGCAACTGAAATGGGAAAGTGAAATTGTGAAAAACAGCACAGTTTTTTTCTAAAGGTGTACATGATCTTAGATAATGAAATTGTGGGATAGGCTGTATCCTGTTTCAATTTTCATGCACTGTAAGAAAAGGCCATTTTAGGACTATGGAATTAGCGAACTGATATCTAGAGATGCATCATTCTATCAGGCAAGGTGAAATTTAAATCCTCAAATGCATCATTACAACAAATATCAACTGAGAGAAAGAGGAGATATAC
3	70	Tag_11115	all_85066	87.3	41	4(T/C),40(G/A),67(A/G),96(T/G),174(C/T),247(A/C),	CGATCTCGATACATTCCTTATTGAAAGAAAAAGAGAGGCGTCACATTAGTATAAAGTTTGATAGCTAAGAAAAATGAGGCAGTCCCTCTATTTAATTTTACTGGCACATCAACATCGTGCTTCTGCACCACGCTAGCATTGTGTACACATAATTAATCAAAATTTATAGATGTCCATATACATTTTAAATTTATATGTAAATTTGATATACATAATTAATCAAAATTGCTACTCTCCATCATCCTTAAAAAAAAAAAAAAAAAAAAAAAAA
3	71	Tag_10876	all_67889	87.3	42	78(C/T),231(C/T),260(A/C),262(A/T),264(A/T),265(A/G),	CTCTAGTTGTTTTTTGTCCTAATCGGACGACTAATCGGACGACTAGCTAACTAATCGCTCTGGCCTACTGGAAGTGACGAGGGACATCACATAGATGGTTCATGAACATTCAAATGTCAAAACTCAAACTCGATTTTGATATCAAGTGTTGGAAGACACATCTGATTTTGCTACTACGAATGAGAAGTCAATTTGAGTTTGATCTATATTAAATACTTCATGGAGGGTTACCTTAGCATATAAGATTGTGATGTCATGGAAAAAAAAAAAA
3	72	Tag_1760	all_29191	87.3	42	98(G/A),	AGGTATTGTGAGTTCACTCCATCAGTTTCTCTTCATGAAACAACACGGAAACAAGCAAAACAGATCAACTAAGTCGGTGAGTAGTATGCTTACACTTGAGAGTACACTGTTGGCATGTGGACAGGCCCTGATCATCATTTGCCATGCACAGCATGCATCGGCAGTAGTGGCAAGCCCACGAGCCCTCTGGAACCTGAAATCACACAGCAGAAAAAAAAAAAAAAAAAAAAAAAAAAAAAAAAAAAAAAAAAAAAAAAAAAAAAAAAAAAAA
3	73	Tag_6523	all_156264	87.3	42	-	CCACAGCCGTCGGATGAATGAAATCATCAAATGACACTGTGGCTTCGTCCGTTGTCCGTGCATTCAGGCAGCAAACGCTCAACAGGCTATCCTGTCCATTAACAAATGACAGGGCTCCGTGGCTGCGATTGCAAATGAATTTAGTAATGCATGGAAAAATAACCTCAGAAATAGCCAAAGAATGAAAACTCAACACTGGCTGATTTCCTTAAAAGACGATATCTTGCCTGAAAGTGCCCTATGTGGCACTACGATGGCTTGTAAAAGGAAG
3	74	Tag_2299	all_53687	87.3	42	165(T/C),166(G/A),	GTTGTGCCGTGCGCTTCGCACACTCTAGTGTTCGTGTCGTCAATTTCCCTTAGATTGGAAGACGTTTGTACTGTGTTTGGAGTCGATGAGATTGCATGGTATGTGGTGGATGGACTGCAATGTTTGCTTTTCATGTGAGTGGTGACTAGGTACTCTGCTGACAGTGCCTTTTATGCTGGAAAGATACACTACCTGCGGCGGGGCGATATCTTTGCTTCTTTGGAAGGTCCAACCGTCCAAGGCAGGGCTGGCTGGCTACATGCATGGCAAA
3	75	Tag_6179	all_137318	87.8	43	194(A/C),233(A/C),235(A/T),	AGGATCGATCGGATCCGCGACCTACCCGCCGTACAGTAGAGGCGTGGTACGTAATGAGAAACTGTCAGGTCGAGTTGGCCTGCCTGCGTAGTTGCCTGGTTGCCGTACGTAACCAGGACGTCTCAACGCGCTACGGCTACACTGCCTGCCTATTGGTTCGGCTCGATCGGTGAGACGTACGTTTCGGCGCGGGAGCGCGGCGTTCCTGTTCCGTGTGAGCACTGAGCAGGTAAAAAAAAAAAAAAAAAAAAAAAAAAAAAAAAAAAAAAAA
3	76	Tag_4106	all_88829	89.5	44	99(G/GTACGTCA),162(A/T),	TCGAACCCGACCGAGAATCAAAACGATCTAGAGAGACCACTGGGGGATCCAATTTAGATCGAGTACATGCTCTATGACTTCTCATTGCTCTGCTAGTGGTACGTAGTCAAACTAGAAGCAAATGTTGCACTGGAGACTGTAATTTATATCCAAATTAGTTGATATTATATATGATAGTTAATCTAAAACAACTATTTGAAAGAGTATCCACCTAGTATTAGTAATAGTAAGATATGGTATCTAAAAAAGTAATTAACCAAAAAATAATCTG
3	77	Tag_9390	all_31134	92.3	45	85(C/A),102(T/G),167(T/A),	AACAAACTAAATTTGACCAATTCGACTTATTGAAAAAATTCACAAATATCATATATTTTCGCTACGATTTTGTTTACCACAAGTCTAACTTGTTTTTTTTTTTGTGCATTTTTGCTAATTTTTTTTGATAAGCCGAGAAAATCAAATTTAGTGTCAAATAAATAAATCGGCCTATAATTTGAAACATAGTGAGTAATTGATTACTGCACAGTCGTCTTCCTTCCTTCTGGAGAAATCAAAAAAAAAAAAAAAAAAAAAAAAAAAAAAAAAA
3	78	Tag_7595	all_205446	92.3	45	250(G/A),	TTTTTGTAGCAACATAAAGTTTACGGGTGCACTACTGACAAAAAAACGCTAATGATTTCCATTGCCGTTGCCCGTTGCCATCATACCACTTCCTTTTCTTCTTCCTCTAATGCTTCCGTCACCTTTTTTCCAGGCGTACCGTCGACGGTAGCAGTGATGAACGTTTTTTGGTTCTGGAAGATACTCAAGGGGATGGTGAAAACCCTTTCTAGGAGGAAGCACAGTGAAAACGGGAAAAAAGATTAGAACGATGGATGCTTCTAACTTTACA
3	79	Tag_6397	all_152143	92.9	46	127(T/C),230(A/C),232(A/T),	CACAATTGATAATGAATAATTAACTCATACATAACGAAATATTTCTTTTTCCAGACCAAAGGAAAGTGGCTTTAGTTGCTACTCAAGAAAAGAATACTGAAGCACTGGAAGGCAAGGGAACTGAACTTTAGTATTCAAGTTAAGCTACAAGATATTTAAGTTGATGAAGAGTAATACATGACCAACTATGATTACTAATAGCACTTCTCTAAAGCTTGGCATCAACTATAAAAAAAAAAAAAAAAAAAAAAAAAAAAAAAAAAAAAAAAAA
3	80	Tag_10430	all_60418	92.9	46	29(G/C),265(G/C),	CCCGTCACGCAGACGAAGCCGCCGCCGCGGTCTCCGTCAGGTGCCATCGCGTCGGGAGCTCGGCTCGGGTGTGGACTGCCTGCCTGAAGCCCTGAACTCTGCCGCTCCAAGCAGGAAGCCAGCAACAAACAAATGATGTACGTGCAGTTTGCACGATCATGGGCAATTTTTAGTATGCTCCAATTTATATGAACTAAAGTATTTCCCTTCGCACACAAGTCTATCTACACTACGAAACTCCCTCTAAATAAACATTTTCGTTTAGTATACT
3	81	Tag_6811	all_176417	92.9	46	147(C/CGGCA),	TGATCACGTCTGCCAACTACCAACGGTTTGAGACACTGAATTGCATCGCAATAGCTTACAGTAAAATTTAGAGCTGGGCACTGAAGTTGACAAGTGCCTGTACACATGCGATCGTTCGCCATTTTCATTTTTCAAGCAACCAGACTCGGCATACACATGCCGCCTTTTGGTGCGCAGCCTTGATGAGAAGAGGAGTACATGTAAAAAAAAAAAAAAAAAAAAAAAAAAAAAAAAAAAAAAAAAAAAAAAAAAAAAAAAAAAAAAAAAAAAA
3	82	Tag_12197	all_114043	92.9	47	182(G/A),224(G/A),	CAATATTCCAAACGTAGATATAGGTAAAGTTGGACAAGTAATAATCAAGCATACCAACATTTGTATATATATTCAATAATTTCAGATGTGTTTGAGCTAGAGGACATGAGTATATAAAAAACTAGAAGGATGCCCCGCCACCACTCCTAGCGCCGCAAGCCTTGCCACGCTGGCACCCCACGCCCGCGGGAGCCAACGCGGCGAGGCGTGGGGCCCGCTTGCGGCGCCAACACTGTGGCGCCATGGCTCGTGGCACTGCAGACTCCGGACC
3	83	Tag_564r	all_9870	95.7	48	129(G/T),	ATGATTGAAAGCAATGCCCCAAATCTCTCCACTTTCTCCTATGCAGGGGGGCCAATAAGTATCTCACTTGGACATGCATTGCAAGTGACAAAAGTTGCCTTCCGTCACGACCATTCACCTGGTGCTTTGCATTATAGTTTAATCCTTCCTAGATTCATTGCTCTGCAAGTGAAAAGTCTCATATAATAGTTGTATATTTAAAACACTATAAGCTACTCACTGAGGTCAGTTTTATCCTTCCTAGATTCATTGTTCTGCAAGTGGTAAGTCT
3	84	Tag_875	all_14285	95.7	48	54(A/G),201(A/C),	AGAAGTTCAGTAGACAGGTTAGGTTTAGTGAGAACAATCTCTCCGTCCTAAGTAAATTATTGTGAATTCTTGATTTAATAGTTGTAGTACTAATTAATCGAAATTATTCAACTTTGTTACTTGAAATCTGGTGACAATTTTGTTCTCAGTGGGTCAGTTGTGAACTGAAACTCTAAAGTTATACTGAGACAAGGTAGCATAAAAAAAAAAAAAAAAAAAAAAAAAAAAAAAAAAAAAAAAAAAAAAAAAAAAAAAAAAAAAAAAAAAAAAA
3	85	Tag_1068	all_16692	95.7	48	240(C/T),	TGTATATTCTTATTTATCTTGCATAGGTTTTGATAAGTAGTTTTTAGAGATCCTTAGTTTCCATAATCATAATTCACCCCTCTTAGGACGTCGGCTCAAGGTTCTCGCATGACTTTAATTATCCACCATACCATTCTAGAAAGATGAATTAAAGTAACCTCTAAATTTGCATATAAGGTGAATTAAAATAACACATAAAATTATTTTGTCGTGCCATTATGAAATATGAATTAAAGTATCCCTAAATTTGCATATAAATCATCTATTGTGC
3	86	Tag_3580	all_72664	103.6	49	102(G/T),	AACTGGATGTTATCAACGGTATCTCTGAATTAGTCAACTATATGCTTGAGAAACATGTGGAAGAAAAGCAGATGCATATTGTCAAAGCAGTGCCCATACCTGCTGATTTTTGTTGCCCCCTTTCCCTTGAACTAATGTCAGATCCAGTGATTGTGGCGTCTGGTCAAAAAAAAAAAAAAAAAAAAAAAAAAAAAAAAAAAAAAAAAAAAAAAAAAAAAAAAAAAAAAAAAAAAAAAAAAAAAAAAAAAAAAAAAAAAAAAAAAAAAAAAAA
3	87	Tag_3955	all_86217	105.4	50	-	GCACTGAGGAGACGAGAGAGAAAGGAAGGAGATAGAAAAAGATGAGGATAAGGATGGCCACTGCTTTGCTTCTGAGATAGGAACGAGGAAGGATGAAGCTGACCGCTCTATCTGTAAAGTCTATTTACTATCATGTTTTTTTCCTTTCCTCTGTTTACTTTTCCTTTGTTCCAAACATGCCCTGATAGTTTAAGAACTTACAATTATAGCTCGCCCAAATGCACCAGCACTGACATAAGCCCATGATCCTGGAAGCATTCCCAACCAGCTG
3	88	Tag_12234r	all_114711	105.4	51	-	GCTCGGTCGCACTTAATTGGGATCAGATCTGCTCGATGGAGAACAAATCTACAGTGCTAACCAATCAACCAGCAACAGATCCATCGGCGTGCGCGCAGCCGCATGCATGCATGTTTCGTCTTCAACCCAAGTACTTGCTTGTGCTCTTTCAGAGCGTCAGAGATTTATTTGTCCGTCTAGCTAGACAGCTTGGTTTCTTCTTTCACGAGAGGCTAGATAGTGGTACGTCGTACGTGGCAATCATACAAATTGAGGTCCCATCCCATGTATG
3	89	Tag_12092	all_112818	112.7	52	115(G/A),128(G/A),	AACCTACTATAGTATAAATTAACAGTAATCCTCAGTATTACATATTTATCATAGATTGCATTGGAGTTTAAGTGATGATTAGTAATGTTTTAGATGCAGTACAATTTACAGAACGTAAATATACAAGGAAGTATATACACAGAAATGCAGTTCTAAAAAAAAAAAAAAAAAAAAAAAAAAAAAAAAAAAAAAAAAAAAAAAAAAAAAAAAAAAAAAAAAAAAAAAAAAAAAAAAAAAAAAAAAAAAAAAAAAAAAAAAAAAAAAAAAAAAA
3	90	Tag_8111r	all_7394	114	53	111(CCATG/C),	GCTCGTCCACTGTTAGTTTAAAGACCGAAGGAAATTCCCTAAAATGGCTGATCCGATGCTTCAGGGCCGCTTCCCCATGAGGGGTCTATATCAGGCCTTAGCTGTTGCTGCCATGCATGTGTTTGCAAGAGCAAGCTGCTACGCGCCCTCATATTGGGGATGTTGTCACTGCTCTCTCATATCTTGCTTCTCAGGAAAAAAAAAAAAAAAAAAAAAAAAAAAAAAAAAAAAAAAAAAAAAAAAAAAAAAAAAAAAAAAAAAAAAAAAAAAA
3	91	Tag_10139r	all_57760	117.4	54	22(G/A),118(C/T),	CTCAGCTGCACGGGCAGGGTCGGCCTGTATAGGCTGTTGCATGCCGTTGATTGTAGCTGGTCTCATGGCCATCTGTCCAGGGAATGTAAGAGCCTGCGCTTGTTGCTGCTGAAGTTGCTGCTGCTGCTGCTCTTGTTGGGCATCTGCTATTGCAGCCAGGTACAAGAGGTTCTTTTGAAGTTGAGCTTGATACCTAAAAGTTCACAAAATAAAAGATATAATTATATCCAAAATGTTAACTAAAGGTTCTTTTAGAAGAAGCTAGCAATTG
3	92	Tag_10628	all_62727	119.3	55	16(T/C),109(TA/T),	GTTATATAAATTTAATGAGAACTACAATTTGAGAAGCACAAGAACTTTAATTCAATTCTTTCATGAAAGAAGTTGAGAGATGCTTTATTTTGAAGGGTATCACACGAATAAAAAAAACACATATACCATTATACCCTGAAATGACTAATTTAGGTGCTTCTATTAGTTTGCGGCTAATACATTTTTATGTGCATGATAACTCTTTTATATTGTGTCAAGTGCTTGTTTGTGATCAACATGCATATTTTGCAATATAAACATGCACGATTTG
3	93	Tag_6970	all_183704	120.6	56	66(C/T),112(A/G),160(A/G),179(C/G),	TTGCTTTGCTGCCACCAGAGAAATATACTCGGTATAAACCCACGTGACCCAAGGTTCAGGGTTTACTATGGTATGTACCTTCATTCCCTCCTCCTCGGTAGCTGGATCTGCATGCCTAGAACTAGCTGGGTTGGGGGTGACCGTGGGGCGACCCAGACAAGCCGCCAAGGTCGTGCGACTGCAAGGGCAAGTGCAACTCTGCAACATGTCTCGTGTCGTGGCTATCTCCGACAGCTACTTAATCTTATTTTTTTCGTTCTACGTCCATACT
3	94	Tag_12304	all_115818	122.7	57	60(C/T),97(A/G),188(A/G),	CAGCTCGTCCACCAGCGGAGGAGCCACCACCTCCTCGTCGCCGTCGCCGTCTCTTCCCACGTCGCCCTCTGCCGTCTCGTGGAATAATAACCCCACATCGCCTTACTACATGGACATGGGCGCCATACTCTCCAACATCTTCTGATAATATATATACTTAATTTAAATCATCTGTCTATCTCTATGTATGAAAAAAAAAAAAAAAAAAAAAAAAAAAAAAAAAAAAAAAAAAAAAAAAAAAAAAAAAAAAAAAAAAAAAAAAAAAAAAAAA
4	1	Tag_8179	all_8770	0	1	38(G/T),	GGTCTCCGTCCATCCTTGGCACTAAATATTGGCAGCAGCATCAGTATATAATAATAATAATATTAGCAGCAGCAGTAATAGTAATAATAATAATAATAATAATAATAATAATAATAATAATAATAATAATAATAAAGAGAAACCAAGGACTGCTTGCTGGTTAATTATCCTGCTGGTTCCAGCTATCCCTAATCCTTTTATTTTCTGCCTCTGCGATACTACTAAAAAAAAAAAAAAAAAAAAAAAAAAAAAAAAAAAAAAAAAAAAAAAA
4	2	Tag_9129	all_22346	1.8	2	68(C/A),70(A/C),	TTGCTGCCTGGCCTACTGTAACACGGCGCGCGTCGGTCTGAATCCTTCCTTCACCAGCAATGATGCACTACATGACACCACCATCCATGTGCCACTGATTTTCTGTGCTGAGAAGCCACAAGAAGAATGCATAGGCACTCTAGTTGTCTGATCACCGATCTAATGAATTTTAATGGATATATCAAGTACTGCCTCCTTCTCAAATTGCAGATATTCTAGATAGATTCACACAACATTCTATGAAAAAAAAAAAAAAAAAAAAAAAAAAAAA
4	3	Tag_9381	all_30902	2.3	3	203(C/T),246(G/A),	AGTACACGACGTACGGACGGTACCGTCCATCCAACAATCATTCAAACTAGCAGATGACAGCATTGTACGTGCCAACTACTCACTGCATCATCAAGAAATACATATACCATCAAGACAATCCAGGCAGAGCCACATCAGCTCCATCTTCTCAAAACCGTAGAGAGGCCAAGATTGCAATCCCCTCTTAGTGGGCCAGCTTTCTCTATTTAGTTATCTGAGCTCAAAGAAGTCTCACCATGCGAGTCGCTCTCGTCTTGCATGCGCTTCATCT
4	4	Tag_1296	all_19694	2.9	4	6(G/A),91(T/TCAA),137(C/A),140(A/C),	CGGGGGAAAATACAGAAGGTCAAGAACAGAACAGTCAAAGATAATGTGCAGTAACATTGACAGTGTCTATGCAATATCATAAGCAGTAAATCAACGAGTGTGAAATAATTGTGAGCACAAAACTCCTTCAGAACTACAAAACACTATGATTTGAGATGATCAAAGTATTATTTCCTTCGGTTCATGTTTGCATAACTACAGATGTTGTACTTTCTGAGGCACAATTCTTGTAACAATTTGAACATGCCTATAAAAAATAATTATATGCATT
4	5	Tag_9846	all_55246	2.9	4	27(C/G),	ACCGCACTGCACGTACTAGCCGTCGTCGTCGTTTCCCCGAGTCCCGTATCACATTACTACTCATTATTTTTAATTTGTTCATTCATTCGATCTGCGCGCCACGCCACGCCACGCCACGCGGTCGATCGATGATCACATCATCCTATGATATATTTCTAGCTTCCTGGTTTCATATATAGCACGATATATCCTCTACCCAAAATGTCATCGTCTCAAAAACTATTACAAATTTAAGCATATATGTTTTCAACAACATTTGAAGTCCACTTTA
4	6	Tag_2924	all_60356	5.7	5	200(C/G),	AGAGATGTCTACTAGACCACTACTACTATATGCTCACAAAGACTTTTCTTTTTGGCCACCCGAAACAATTGTACCATATAGACAAAATGTGTGCTTATCCATCGCCTGGTTAATTAGTAGGTTAGTAAGTGCCTACTTGAAAAAAACTTGATGTATGTTCTTTCATATATGTAACGCACCATTTTATCACCATGAAAGTCACAAAAATATATTCAATATTTCCAATCTGTTTTTATAATGATCAACCGCAGCTTTAATTAATTATTAGCAC
4	7	Tag_4538	all_97053	5.7	5	268(C/G),	GACCCCTGTTAAAATTCTTGCTTCACAAACAGATCAACGCATTGGTTTTATAGGAATCACTGGATTTAAAATGGCCAAGAAACTGGTCTCTCTCTCTCTAGTCTCTCTTTATAGAACTACATGTGGCACGAGATGGTATGGGTAAAAAATAAGTTAAGAACATAAAAGAGCAAAGGGTGGAAACTTTTTTTCTGGTTTTACATCATTTACAACCTTTTTCAATCCTTTCCAATTTCGCGGTGGGGCCAACGCGGGGGTACAGTAGGGCCAT
4	8	Tag_7269	all_189288	5.7	5	221(C/T),	GATGAACTGGATAAATCAGAAATTTACAACTCAAATGGGGAAAAGATTGTTCATGAGGAGGAAAATAGGTGCGGTGAGTGTGGAGCTTGTTTCCAGAAACCAGCTCATCTGAAGCAGCACATGCAAAGTCACTCTAATGAGGTTGGTATTCATCAGCTGTGAATTCACTATGAGCCGATTCTTTAAATGTATCAGGTTTACGTTTTTACAGTAAACTTAACGTGTTTTAAAAAAAAAAAAAAAAAAAAAAAAAAAAAAAAAAAAAAAAAAA
4	9	Tag_10673	all_63174	5.7	5	100(G/T),197(A/G),	TGGATATCCATCAACCAAAGATAGCATCGTGTCATATTTCTTGTTTCAGTTTAAAGGTTGCCTCATAGGAGGAAATAAAAATAAAACCGTGAATACAGCGCTAGCTTCCCAGTACTACTCTGAACCTAACACTGCGTACCGAGGCTATGCGTTGTGCCTGCTCGCTGGAATCGCTGGCCTGCGTAAAGAGCACGCGATTAGCGCCAGCTAGGTAGGGCACGCGTCGCGGTAAAACACTAAAAGTGAACCAGATCATGCGCGTCCTCCCAAG
4	10	Tag_7719	all_213033	7.9	6	97(A/G),	ATAAGCTGGATGATCCAGGCTTCAACTGTAAACATTTGGAACAGCTATGAATGCACCGATTGCGTTGGCTTAGGACTTGGCAGTGATCCGTAGTCCATACGTTAGATAGAAACCTTCTAAGTGATGTGTTAGGCTTTCCAATCTTGCTGTCGGAGTGAGTGAGCATGCAGTGGTTTATTCTGCATACATTGCTCCTCAATCTGTGTTAGTTTATTTATTTATTGGATGAATATAAAATATCAGTTCTGATTTTGGTTTGTTCTGGCACTTC
4	11	Tag_6779	all_172827	7.9	6	54(T/G),	CCGATGCCCTCCCCCAGAGACAACAGTCCGTGCCAGCTTGCCAAGACGGAAGATTGGTTGGGCTGAAGAAGAAAGACTGCTTGAGTTTAAGGAGAGTGCTAGCCTGATCTGGACGGCATAGCAGGGAAGGAGTAGGATGGTGAGTGAGGTTGCCATGATAATGGTCGACGGAGGCGGCGAGGGGGTGGATTTGCTGTACAAGACAGAGCATCAGCAATAGTAGTGCCGAACCAATGGAAGCAAAAAAAAAAAAAAAAAAAAAAAAAAAAAA
4	12	Tag_7140	all_186415	7.9	6	-	ATGGTGGATGGGCCTTGGACTGGCTCAAGAAATACCAGTGGCGCGGGACCAGGTTCTGAAGTGGTACATGTGGTGCATTTCCTTCTCTAGATACCGAGTTGAGATGACAAAGATCATCTCGCTTGTCTATGTTGTATTTACGCCGTTACGAATGAGATCGCAGATACGGCCGAAAAGGAGCATGGATTGAACCCTATAAATCATCTCATGAAAGCAGTATGTTACCAAACTGTCTTTTTCTTTATACCACATATTCAGTTTGTATAATGCA
4	13	Tag_3092	all_62241	8.5	7	252(G/A),	TTTTTACATCATCTATGTATCTAAATTATTAATGCATGAGGCGTTATATGCTAGAGGTTTAGGTCATCTTATTCATCTTTAACATTTGTTTTGACATGCAGTGGACAAGTGCCATAAAAATATACATGTAGTAAAATTCAGGGGAGGATGATACTAATATTAATGCCAGTGCCATTAACAAATTTGATTCGGGGCTTTGGGAGCCAGATGACCCAATGCATGGGATAGAGGCTATTTATTTTTCTCCACACGTGTATATATGTGTCATGTA
4	14	Tag_4495	all_95934	9	8	119(A/G),	CTTGCGGATCAAGAAGTCTAGATATAGGATCAAACAGGTTCGCCCACTTTATTAAGTATGGGATGGATAGAGATATTAATGTGAACATTCATGGATATCATCCCAGATTGGACACCAAAAGTCTAACCAAATACCCAGCTGGGTCCATAAGTATTAGCTTTCCAAAATGAACATAATGGCAACGTGACATCATAGCAAAATCATTTAAGAAATAAGTAGCATTTTGTTGGTACCTCCAACTCTCCAAGTGGATGTATAATTGGACAGTATG
4	15	Tag_13228	all_187282	11.2	9	68(A/G),126(A/G),261(T/A),	TGCAGCAAACCGACCGAGATGAAAATCGTGTCGTGCAGTTAAGCTCCGATGAGGATGACCGCAAGCCACACAGCTCTAAACTGCCTTAACAGCTCGGCCCAGAGTGGACCAAGTAAGTCACCTTCACTGCGATTAATGCAGAATCGATCAGTCTCTTATCTCTTCAGTAGCACGCCCATGCTTTGGGTCGCCTTGAAAGAAGAGCAATGTTCAGCAGGGGTAGGGGACGCGCGGCTCTGCCGCTTACCTTGAACCTCAGATGAGTCAGATC
4	16	Tag_5124	all_110535	12.9	10	178(T/G),	TTGTATGCTGATTTACCCAAAAAACACCCTTCAGATCAGGCAACCAAGCAATCATCTTGTATGGCCAAAAGTTGTTTGGCGCAATCTCCAGAGAAAATATTAATAACCAGTTTTGAGTCACGCTGGCCCATAGTACATGTATCGATGTTTGAAGCCATGGCTGTGAATGATCTCAAATAAACCATCTGAATTCCTTTTGATAACCATATAAAATGGTGCTGCCATTTAACTTGCCTCTTCTATCAGAACAGAAAGATTATCAACTTCTTGG
4	17	Tag_6612	all_159674	12.9	10	241(C/T),	GATTTTATAATCCTACAAATAGAGATGGATATTCTCCAGTTTTCAGAATGCTCAAGAAGCATTCTGTGATTCTTAAGCTTGTTTGTTATGGACCTGAGTTTACAGTTCAGGGGCATGATGAAGCACTTGCGGACCTCTTTGCATTCCGTCAGCAACCTCTGTTCCTTCTTCAGAGAGAAGTTTGCTTTTCAGAACTCTGTACATTCGTCAAGTGCATGCACGGTTAGTATCAGTTTTTGCCGCTTCCTAAGTTATATAGTAGTTTTGTGAA
4	18	Tag_3309	all_65769	17.9	11	97(T/C),	ATTACTTCTGCAAATAGGATTTCATGAGTATGTTTTAGACATATCTGGTAACATCCAAGGTTGTCAGTATCCCAAGACATCGTAGGATCGCCATGATCCTGCAATATCACCTGGCTAAGCGATACAGGTCTCTCTTAGAAATGCCTTTAGGAGTTCTAATTGATTATATGTAGACTTGGGTTTCAATTATTTGAAGAGTTGTAAAGGAAAGAAGAAAAGGCTTTAATTACTGGTTTGAAGAGGATTTGTGATAAGAATTTTTCTCCATATT
4	19	Tag_10936	all_71226	20.6	12	251(T/C),	CAGTGCAGCTGCCTAAATCGGGTGGTTTTCTGGCTAGTTGGCTTGAGTGGAGTAAATGTGACGTTGACATTCCACTGCGAATAAACACAACGTCTTCCAAAAATTAGACTGAATAGATACATGGGATCAAAAGTGATGCCAAACTTAAGAGAACATGCATGACATTGCTTACAACTATTGTAGCCAGCTATCAAAGATGGATGAAAGCTTAAATCCTGTAAAAGTAGGCCCTTGCCAATATTGGGGTTGCTATTCCTTTCATAACTCCTTT
4	20	Tag_12048	all_112223	27.3	13	43(G/A),201(C/T),	ACATACATAATCCAATGCAGCTGTTTCTGCATAGCTACCATCGTCGCCATCAACAGTGAATAAGGGTAGCAGTTCATTGAAATACATTTTCCATATTGCACCATTCACAGTGACCAGTGAGGCGAAAGGGTGCAAGAGAATTCACAAATGTATTGAGTTTGTGTATGAGATTGAACAAAAAATGGTAACTTTTTTTGTCTCGAATGCAAAGGTAGAAAAAGGTTCGGGCCAAATACATGCCGAATCCAAGGCTTGGGTTAGTGAACTAACA
4	21	Tag_8436r	all_12748	31.4	14	-	TGGGTGCTGGTCTCCAAGGTGCGGCTCACCCCCGAGCGCCGCGCGGACGGCGGGGCGGCGAAGAGCGGCCCCAGCGACTACCTCATCGAGGAAGAGGAGGGGCTCAACGACCACAACGTCGTCATCAAGTGCGCCGAGATCCAGAGCGCCATCTCCGAAGGTGAGAGGACGCGTGGCTGGTTCTGCGAGTGAGTGAAAAAAAAAAAAAAAAAAAAAAAAAAAAAAAAAAAAAAAAAAAAAAAAAAAAAAAAAAAAAAAAAAAAAAAAAAAA
4	22	Tag_11720r	all_107451	32.1	15	165(T/A),	CCGGCGGCTGGTGACGGGAGGGGAGGGAGAAGCAAACCCTAGCTCTATACCATGTTAGGAAGGGAGGAAATGATAGCTCATCTATTCACAAGGGCCCAAAGGGCAAATGTACACATGTAGAGTTACAAAGAGACCCATCAGCAAATGCCAAATAACATAATGTCTTATATTGACGAAAGTTCCAAATATAAATTCATCATAATAAAGCCGAAACTGTAAAGAAAAAAGTTTGGTAGATATGATCACTAAATGATCATGATTACTGCTGATA
4	23	Tag_4415	all_94485	36	16	111(A/G),	GTGGAAGAGCAAGCAAAAGTGCTTGGCAAAGGTTTGCCTTTCAAAACGGCTCTAGTTGTTGGCGGGGATCCATTGGCGCAGCAAATTTATAGAATTGAAAATGGTATTGAATTAATTGTTGGCACCCCTGGGAGGCTAATTGATCTTCTCATGAAGCACAATGTTGACCTTAAAAAAAAAAAAAAAAAAAAAAAAAAAAAAAAAAAAAAAAAAAAAAAAAAAAAAAAAAAAAAAAAAAAAAAAAAAAAAAAAAAAAAAAAAAAAAAAAAAA
4	24	Tag_6077r	all_135126	36.7	17	220(C/T),247(G/A),	ACCAGTTCTTTCCTGAATGGAATGTTTGGACTCAATTTCTTGAGGAATCTACAACAGGTTTCAAGCTGGATGCTCTTGCAGGATCACATCCAATTGAGGTAACAATATTAGTTACACCTTGTTTGCAACGCTATGTGGATGTTTTGGGATTTGTTCTATTACCTGGTGTCTGGTAGTCTCTAGCATAAAACTTTGGTTGTTATATATTGGCAATTACTCCCTCTGTTCCAAATCGCAAGGGGTTTTGGCCCCCATTTTTTCCGTATATGTT
4	25	Tag_10497	all_60967	37.4	18	100(G/T),160(G/A),197(A/G),	GACAATTATGGAAATGCAATCATAATATGTGGTTAACATAGCTAATTAAGATGTTTACGATCCTCCATGCTTATCTAATAAGGCCACAATTTTACAAATGTCGCATCGATTTACAAATTTAACAAGATTTATAAGGGAACCGTTTGATAGACATCGGATGGTTGTGAAATATAATTAAGTATATATCAATCACCTGACGAGGATACACACCCTATTTAGTTTCAGTGGTTAGACATAGACTAAAGTCCATCTGTCTTTGCATATAGACATG
4	26	Tag_6003	all_133647	40.1	19	56(C/T),114(C/A),	TTACAAACATGGAAAGGTACATCAATGTTGTCACAGACTCATCATAATCCGCAACCGCATAAAGCAAACTTGATCAAGACTGAAATACAATGCACAGAATAGAAATTCCAAGACTATTAAGCAATCGTTAAGCTATCTACCTGAAAGTAGAAACAACAGTTGTTTCAGAGTGGCTATTTGACCCTTGGATTTCTTTTTTTATCCTGAATAGCAGAAGGTTTCATCTTCTTCATTGCTCCTCCTGATAAAACAGTTTGTATACAACGTGTTT
4	27	Tag_255	all_4469	40.1	19	16(G/A),26(A/G),	CAGCTGGTTGTGGACGTGTTATTTTAGAACTATTATTATGTGAATCTATGTTGGTTGTTTGGTATTTAACTTTGCATATTGTGTGAATTCAAGATGTATTGATATTTTCCTATATTGTTTAAAACGACGGTTAAATTTTCAATCCCCACCCTCTCCCGCTTTTCTGTTTTACGCTGTGTCAGGCGTACAATTGCGTTCCTTTGATCTCCAATCCAAACAATTGATGAAGGATGCACTGAAAATTGCGATTGTGGGGTGACAGGTACAATGG
4	28	Tag_1000	all_15821	40.6	20	29(G/T),224(G/A),233(T/C),243(C/T),	TAACTCCATTTACAAAAATTCCCAAGAGGGTGTTCAGATAATAGGATAAGAGATATGGGATAAGAAAACGAGAGGTATGATAGAGTCTTTTCGCGGTTTGAATTGAAAGACGCAGAGATGATTGCGAATGGTGGAATATATCTTATTCCTATTTCATACCTCATTCTCCAACTATTTCCCTGCCCTAAACCCGATGAAAAAGCAAACCACTCATTCGACACATGAAAACAAATGTCCTCCACCTGATAAAAGCGAAAAAAAAAAAAAAAAA
4	29	Tag_134	all_2206	44.5	21	87(C/T),90(T/C),	CGCCACATAGAGAGCTAGAATAGAATATTATGTCATTAGCACCATGGAACAGGCAATGTTGAAGCCGTTTGCAAGTAAAGGAAGTACTTTGTTTATTGCGGTACCTCAAACATTAGATCTTCTATCTGAGAGAAGTGAAGGTCCTATCAACAATTTTCTGTTATACATGCAACTAGAATCTGGAAAATGTTAGAACTATTCAACCAGTTTTTTCGACAAAAACTCTTCAACGAAAATAGTATATTTCCAAACAAACATTTACATATAGTGG
4	30	Tag_5743	all_126665	46.1	22	42(G/A),150(C/T),164(T/C),	AATTTCAAGGATATGGTGCAAAGAACATTTCAGAATTTGAAGTCACCGCAATATCGAATATTGAATATGGACAGCATACTCATATATCAGGCTCTGGCATCGCAAAGTGTGTATATTTCAGAAAAAAAGAAGGGTGTTACACAGTATAACTGGAACTGTCCTATAACATATTATTTTTTTCCCTTTGAAGCGGTGTATTTGTCCATCCAACGAGGGATTACAGGAACAATATATGATCCAATCCTAAAAAGTAGATTAACTACCATAAAAG
4	31	Tag_8775	all_16990	46.1	22	222(A/G),261(A/G),	CTGCCACCACCGCTAATCTAACCGCACCACTGTTGCCTGGGTCACCAAATCAATGCCCACCTGCACCACTGAAACCGCTGATCTGTGACGCCAATTCACACAGTGCCTTTGTCGCTGGTCGTCGGAGAATCATGTATTTGGGTTTTTTCTGGTTCTGTTCGATGCCCTCTCTCCAGTCCTGTTCCCTCCTTTGTAGAGATGGGGATCCTCTAACTTGGGTCATGGGCTCTGTTTTGGTGACGGAATGGCCCAGCTGATATATTGATACGGC
4	32	Tag_4864	all_107468	47.2	23	92(A/G),130(T/C),	AAGGTTGTATTTATATGCATAATGGAAGATCACTAGATTCTAGTGCAGTGGACACAACAGCAATAAGCTGCACAAGACAGGCTGATATGATAAGCTTTGGGCATGTGATGTGCTTGCGCATGGGACAGATTGTGTGCATCGTCTTGGGCTTTTGGGTGTCCAAATGCAAAGGGCAGCCTCTCACGCCATGCAAAAAAAAAAAAAAAAAAAAAAAAAAAAAAAAAAAAAAAAAAAAAAAAAAAAAAAAAAAAAAAAAAAAAAAAAAAAAAAA
4	33	Tag_9926	all_55852	47.8	24	58(T/G),	TGCAGGCTAGGTCCCCAAACGCAGTGCTGCTCCCATGCATGAGCAGGCAGCAGCGGTTGCGCAGCAAAGGTGAGGACAGAAGCCGAGACCGCCACTGTACGTGGCAACTGCGCCCACGCATGAGTATGGTGCACTACTTTTTAGCATAGAAAGAACTTACACTCCCCAATACTTGTATCAGGCCGTATCGCGCCATACCGCCGTATCAGATACGGGTACAGCAGCCTTCCAGCTGTATGTGTCTAGGTGATATACATACAGATGAAAAGTC
4	34	Tag_12619	all_133715	48.4	25	27(T/A),128(G/C),171(T/C),178(G/A),221(G/A),232(A/G),252(G/A),	CACCGCACTGCCCCTGCCATGTACACTCGCCATTGGCCCCTAGCCAATCCATTAAATGCATGCATACGGCGATGCATTGGTATTAGATGCATGCATGCGAGCGCTTTGAGGCTATGCGCAGTGAAGCGCATATATGTAGCGCTATCGTAGACAGAGGGAGACGGTTAGAATAGTGGAGAAACAGTGATAGGCAAGAGTTTTACTCCTCCCGCTAAAGATGGTCCGAAGAACACAGCCCCCAAGTTGCAAATGGTACATCGCACATCTCACA
4	35	Tag_3034	all_61567	48.9	26	116(T/A),211(T/G),	GTGGCAGCGGCAGCCCGCCACTGCCTGCCTCAAAGCTCTAGACACGAAAGCAGAACTTCCCATGTGCTTGTATATTTCGGAGTTTGGCAACATGTACGTGGAAAAAAAATATAAATGAACAGAGTGGGCAGGACCAACTTTGCAACGGCATCCAATTAGACCGCGGAAACAGAATCCAGCAACAGGACGCACTGGCGAGCACAAAGGTCATGGAATCCGATACAGGACAATTAGACCACCAAAAACTTCGATACATACCAATTACCAAGAT
4	36	Tag_4815	all_106795	50	27	6(T/G),	AGACATACTGCTTTGTAAAGCTAAAGAAATTGATTCATTTGTATTTTCCATAGCAATATATCTAGCTCATGAGCTCTAAGGTAAAAATAAATTAACAAAGCACGTCTAGTCTAAGTGTATTTATGATTATATATTATTTTTAGCATAAGTACAAGTGACATTGAAGGTTTTATCTTGAAATATAAGTAATGTTATTTTGGACATATCTCAACATACATCTTTAATGGTAGATGAACTCCCGTGATAATCACAAGAAATACTTTCCATACCT
4	37	Tag_7085	all_185547	50.5	28	61(C/T),	TCGTTACAAAAATGCTATTGTAGCTACACAAATGGAGTTTGACACAATGGAGTTTGAATACAGACGATCAGTTGAGCGAAAGCTTTATTAACTTCCAAGAGCATTACACATTTACACCAAGATGACTTCCCAACCTCAGCGTGTAAGCTTTATTAACTTTCAAGAGCACTACTCATTTACACCAAGATGACTTCCCAACCTCGGCCTTCATAACGGGATACAAAAAAAAAAAAAAAAAAAAAAAAAAAAAAAAAAAAAAAAAAAAAAAAAA
4	38	Tag_11916	all_110033	51.1	29	177(G/T),217(C/T),230(A/G),	CAGAAAAATACTACTAATTCAAACAAAAAAAATACTTTCATGCACTCATGCATGATCGGCCAGATTGTTAGAATGGAGAGCATGAACGCATCAATCAGCAACCGTGAGATATACCAAGGATCTGTGTATAAGATCGCAATATATTTATGAGAAAAGAGATGAAATGAGTTTTATAGGGACAAAATTGGGTGCACATTGTTTTTATAGTGTGAAATACGGTAAAGCTACCATTGAGAGCTAAATGGTTTTATTTTATCTAATTATGCCTAAT
4	39	Tag_11915r	all_110033	51.1	29	177(G/T),217(C/T),230(A/G),	CAGAAAAATACTACTAATTCAAACAAAAAAAATACTTTCATGCACTCATGCATGATCGGCCAGATTGTTAGAATGGAGAGCATGAACGCATCAATCAGCAACCGTGAGATATACCAAGGATCTGTGTATAAGATCGCAATATATTTATGAGAAAAGAGATGAAATGAGTTTTATAGGGACAAAATTGGGTGCACATTGTTTTTATAGTGTGAAATACGGTAAAGCTACCATTGAGAGCTAAATGGTTTTATTTTATCTAATTATGCCTAAT
4	40	Tag_12802r	all_153084	51.7	30	6(T/C),229(A/G),	TTGTATGAAGCCATCAGTATCATTAAGAATCTGAAGAGCAAGGGTTCCTTGAACATCAAAGTTATTAATGCCGCCATCTCTTTTCACAACAACATTGAGCTTCTCTTCTATAGTCACTGTGACGGGGTCACTTGGAGCTTTCAGTGACTCAAGAAACTGATTTGTCTTCTGCGCCTTGCCTAATTTCATACCAAAACCTTTGCCTGGTGCAGTAGCAGCCGTAGATGGACGACCTGTAGAAATGCCACTTCCAGTTAGATCAAATACAGAT
4	41	Tag_2253r	all_52526	52.3	31	105(TGATC/T),	TGTGGATCAGCTATCCAAAAAGGCTGTCAGATAGTACAGAAGGTTCTTGAAGCCATCATTTGAATTGGACGGTGGATGAATATGGGGGCACTGTTTGGCATACCTGATCGGCGCCGCTGCCCTCCAAAAGGAACAAATGGCCATGTTATGGACAAACTAGCTTAAAAAGTTCGACTTTCTGTCAAGAACAAATATATTCTCAACCATTCTAGTAATATAGATTATAGATTCAAGAAACAAGATTCAAGTAAAGTTATCAAACACCAATCCA
4	42	Tag_12818r	all_153800	52.3	31	66(C/T),161(TA/T),	TGCATTCAGTTCATACCAGGGCCCTGTTTTAATGTTTTAACCCCTGGTTTTTCAGAAACTATTTACATTTAAGCCCTATCAATCTTCAAAAGCTTATAACTTTCACATTTTAAATCCGTTTTCGACGATTCTTCTAAACTTTGAAGAAGGAAAGATAACATAAACAACGCCTAACAACTCTTTTTAATCACTGCATGTGCATTTAATTTTGGAAAGCCTATAAGGATATTACCTTAGCTACATTTATCCTGATATTTACCTTTTGGGAGTG
4	43	Tag_3827r	all_82141	52.3	31	140(C/T),208(A/C),213(A/G),216(A/C),217(A/G),	AAGTCACAAAATATTAATTCACTGGGATCTAGCAATGCTGCAATGGTCATTCTTGAGTTTTCCTTTCAATCTTTTTTCTATGTTTATCATAATTTTAAGAAAAATATATTTAAAAAGTACTTATTATGTTTAATAAGTGCAACATAGAATGTTCTAGTGCTCTGTACTTCTAAGAATGTCAATTTCTTACCTTAACAACATCTTTTAAAAAAAAAAAAAAAAAAAAAAAAAAAAAAAAAAAAAAAAAAAAAAAAAAAAAAAAAAAAAAAAA
4	44	Tag_660	all_11430	52.3	31	225(G/A),	CAGTATGCTACAGAGTATTACAGGAGGAGGGTAGGACTTGTCATTTGTCTCCTCAGGCAAACTGATCAAGTTCGGAGCCTATCTTGCTACTGTTACTCGCATAAAGAGTCATGTCTGGACAAGTGCACTGACGGTTTTGTTCTATGGGGGCCAAGACCTCATTTATGGACAGCAATCGGCAATTACAACCCCCTGGAATCCTGGTGGAATTGTTGCGATGCATCGGCTTGAGGGCAAGCCGAATCTTAAGAAGGGGGAATGTCAGGGACCT
4	45	Tag_4119	all_89118	52.3	31	182(T/C),259(A/C),261(A/T),270(A/G),	CTTCAAGCACCAGTGGCAGGACGATTATGAGCTCGTCCTCCTTGGATGGTGAGTGTGCTCCACTGCATTCTTTGTCCTTGCTCTTATTTTCTTGTTGCTCTGTGGCCTGTGCCCCTTCTTTGCTTGCTGCTCTGCTTTGTGTTCCTTTGCTTGCTGTTCTGCTCTCTACTTGACTGCTGTGTTCATGTGGCATTGCTCCCTACTTGACTGCTCTGCTCCCTACTTGAATTGTGATATAGTTATATACATGTCCTGAAAAAAAAAAAAAAAA
4	46	Tag_4834	all_107046	52.3	31	-	CCTTTGGTATTTCGACCATAACTTACTCATCTGGAGTCCAATTAATGCAAACTCGACTCTAAATTGTAGAGCTCGAAGAGATCTACAACTTTGGTATTCAAATTTTCTCCATCTGAAGTCGTTAAGGTCTCTAAACAAATATCCTCAATTATTCCCTATTTTCTTGCAAAAATAAAAATTGCACAAAAACAAAGAGCATTCTCGAAAACGGGATTATTTGTTAGTAAAATAAGAGTAAATGATAAGATTGACTCTCAAAAAGATATAAAAT
4	47	Tag_5389	all_114484	52.3	31	42(T/C),	CGCACAGGATCGGTGGATTACTGCGACATGTTCCTAGCCCTTGTGTGCTGTGACACAAAATTATCTGAAGACCAAGACCAACAGGTTCTACTCTTCATGGCAGGGTTCTAGAACCCGCTTCAGATTGATGTGGCTCTACGGTGACCAGCAACTCTGGATGAGGAGGCCATCATGCTGGCATGAGAAAAAAAAAAAAAAAAAAAAAAAAAAAAAAAAAAAAAAAAAAAAAAAAAAAAAAAAAAAAAAAAAAAAAAAAAAAAAAAAAAAAAAA
4	48	Tag_5676	all_122581	52.3	31	122(C/T),	TCTGTAGTAAAAAATATTGTCAAATCTGGTTCATGAGCTAAACTAACCTCACTAGATTGGACAAAAAGGGAATTATTGCAGTAACATGGGAATAGTTTATCAGACACAATCTTTGATGCTTCACATAAGCAAGCAGACAATCCTGGGAAGGAGGACAGCTAGAATCAAGTAAAAATTTCCTCAAATGGAATCAAGAAGTGGACCGTGAGCTTTATTTAGGAAGTGGCACAAGAGCACACTAAGCCGAGAGAATAAACCACATCTATCGCAC
4	49	Tag_6220	all_138912	52.3	31	-	CCTTTGGTATTTCGACCATAACTTACTCATCTGGAGTCCAATTAATGCAAACTCAGATTCTAAATTGTAGAGCTCGAAGAGATCTACAACTTTGGTATTCAAACTTTGTCCATTTCAAGTCGTTAAGGTCTTGAACAAATATCCTCAATTATTCCCTATTTTCCTGCAAAAATAAATATTGCACAAAAACAAAGAGCATTCTCGAAAACGGGGTTATTTGTTAGTAAAATAAGAGTAAATGATAAGATTGACTCTCGAAAAGATATAAAAT
4	50	Tag_6655	all_162488	52.3	31	267(T/C),	AAATAAGAAAACGAATTTGCATCAAAAAATCGGTGCAATAAGACACGGTTAAAACCTAAATATCTATCTCGGGTTATAGAACTGAAATATCCACAAGATAAACGGAAGAAGCATAGCACCTAAAGCAAGTATAGGGCAATGATGCATTTGCTCTGCTCTACCTATCAGTACAAAAGATCTCATCATGAGACATGACTCAATAAACAGAATTGGCCTGCACATGACACAAGGCCAACATTATAATTCTGAATCAAGAAATAACATTATAAGA
4	51	Tag_10329	all_59442	52.3	31	99(A/G),187(A/G),200(G/A),	GTCTCGTCCATGGGTGAGCTGCACCCCTCCCTATTCTTCCCTCTCTTGTCCAGCTCTCTCACCCTCCTCGCTGTGCAGAATATGGAACATGCTGTCCCAATCATCCTCGATGCTGAGACAAGGCCGCAGCCATGCCACGGGCACAGCACGCACCATCGCTGACGGCATCGCTCTCCGATCATCGCCATTCATCATGGCTGTGACCAAACAATTGATGTGAGAACCACCATAGTTATATCCCTACTTTTACTTTCATGTTCATCACTGCGAT
4	52	Tag_8116	all_7401	52.6	31_32	49(G/C),56(A/G),72(T/C),86(A/G),93(A/G),168(C/T),185(G/A),	CGCGATAAATGGGCTGTCTCGGTGCCTCCCCCTCCGTGCTGTTGCTAGGCCAAAGAATATATAGTTATTGATTTTATTTGGAATTAGACCAGAAAAATTTAAGTTGGGTATAAGGGAGTTTTGGGCCACGCCTAGGGCCATGGCCCGTGGCCCTAGGCCCATATCCGCCCCTGCAGGATACGGAGGCTCTTCCGAATCGTGAATCCAAAGGGATCAAAAAAAAAAAAAAAAAAAAAAAAAAAAAAAAAAAAAAAAAAAAAAAAAAAAAAAA
4	53	Tag_992	all_15676	52.9	32	-	CTAGCTGGAATTGCAGCCAAAGGCGTCAATGCTATCAGCATATCAGAAACAACTACGTGCAAGGCTACGCCAATAGGCAATAGCTACAGCCGCATCTCTGGTCTAGTACATGTACATGTCAATGTAACAGTGACAGCTAGCATGAGTTCAATTGCACATTTCGTCATAACCATTCATCATCTTGTGAAATTCAAAGAATAATAAATAGAAATCCGATTGATATAAGATAAGTGCCATTATATTCATAATATTACCATCTATATTATAAAAA
4	54	Tag_7291	all_189570	52.9	32	138(G/A),	GAGATTAAGACTTATAGGTTAAAGCTGGAGAATCTTCAGACTGTAAAAGACCAAGCATATAAGGTACTGTTTTTTCGCCAGTCTAGTCGTCACTGTATTTCTTTTTGCTTATGTATGTTTCTAAACCAGTTACCAGCGTTTTCCTATTCCCCCAGACAAGGATTTGATTGCGCCATTGTAATTCTTCTTTTCTTTTTATCTGTAAACTTACTATTCTGTTAGGATTAGTCTTGTTTTTCTTTGATACAACCTATACTAATAACAGTTTTAA
4	55	Tag_3545r	all_72015	52.9	32	36(T/C),68(A/G),100(CCA/C),	ATTGTGGTCTATAAACCTGTTAAAATGTGTTAAAATGTGTAAGGTAGATCTAAAGTACCCAAAATGCAACTAAAGTTTTGACTTGTCGACATGAAATATCCACAGAGAAATGCCACATCAACAACTATAGGAGTATTATATGATTGATGACTAACAGGAAGCAGATATAGTTTTTTTTACCATTCCAAAAGCATCCAAAGAACTTCACAAGAGCTTTAACTTGCAACAACTCAGGCAAATTGGCAATACCATATAATTCATTAATGCCAAG
4	56	Tag_3275r	all_64983	52.9	32	89(GA/G),	GTCTAGGTGGGGTTCTCAGTTGCATTTGGCTGGAAAAAAAATGAAGTGTTAACAGCAGCCAGGGAAAATGTGAACATTATGTGTAGGGGAAAAAAATTAAGTATTGCTAATCTTTTACCTTCTGGTAACTGGTCTTCACTTGCTTGCATTGTCGTTTTCTTCTTTTTCCTCTACCTCCCTACTCCTCTCTTTGTTAAAGGAGGCAACACCCTGAAGCTAAGGTCAACTTGTGCCCACTGAGACTTATCAGGAAATGGCCTAATTACTCCGC
4	57	Tag_10675r	all_63235	52.9	32	47(G/A),	GGGAATCGGAGGCGGCGTGGAAGCAGGAGAAAGCAGCGGTGATACTGCGTCCCTGACGCTCCCGTGCCGTGCGAACTCCCACGCGACGACGAAGATCCACAACGGCGACATCAACGGCGGCCTGCCCCCGACAGTTTATAGGCTAGCGCGAGTCCTACAAAACACAAATGATCATTTATTTCATATTGTTAGACAATTAGAATTTTCACACAGAAACTATTATGCATGCTACAATGTTCTGTTTTTTGCATGCTTTGGTTTCTTTACGGTT
4	58	Tag_12703r	all_137206	54.6	33	1(C/A),17(T/A),54(G/T),86(A/C),152(A/G),200(C/G),209(A/T),	CTTGTTTATTATGTACTTAGAGTATTTATCTGGCAAGCTGTTTAGTGGACGCTGGTGTTGGGGTGAAGAAAGGGCGCGAATAAAGAATGGTCAACAAAAGGACTGTGTCCTGGGAGTCGCCGCTTACTTCATAGTATTTCCTCTCTTTTGTAATATGCGTAGATATATTACAATCACAGCAGTAGTTCTGCACCAAACGCTTTTTTTAAAAAAAAAAAAAAAAAAAAAAAAAAAAAAAAAAAAAAAAAAAAAAAAAAAAAAAAAAAAAAAA
4	59	Tag_8727	all_16150	54.6	33	40(T/C),134(T/G),172(TTA/T),185(T/C),	CTTTGTTTAATGGCGGAAATGGCTGCGCGCGGTTGACCATGCAGAGGCAGAGTGGAATCGCGCGGGAGAGGGAGAGACTAGAGAGGGACGAGCGAGGCCAACGGCACGGTGACCGCGAGTCCGCGGCGGCAAATTCGGCTGCTCCGAATTCCACACGCACTTAAATTGGAGTTATATTACTGCTTTAATTTGGCAGTCTGACTTTCATTACAAAAATCGATTCTACAAGAAACCTCGCAAACAGCAAGATGACCAGTTTTATTTGTGGATG
4	60	Tag_1927	all_36163	55.2	34	213(G/A),	TGCGTTGATTGTTATCAGTCAGTTTTGAAGCGTAAAAAGGTTAGCTAAAAGCTAGCTATTGTTTATGAGTTTCAACGGCAGGTTCTAGAACTGAAAACATTTCAGACTTTTTTTTCAGCCAATTGTCCTTGGTTGTTGGTTGGATGGAGTTCTACCTATACCAGATGATAACGGCGGGACCTTGTAGTATTGAAATTGGCATGATTTATAAAGTGCGATACAATAAATAAAATACAAAAATATTTAAAAAATATGTATGTATAATTTTAAG
4	61	Tag_12508r	all_129585	55.7	35	75(A/C),82(T/G),152(C/T),156(G/A),175(T/C),201(C/T),237(C/T),	TCCTGCTTCCTACCCTCGACCACACCTAGACCATGTTGCTTCCCTAATTCACGGTTCTCACAATTTGCATAGATATGGTTCTGTCAGGTTGGATACCAAAATGTTGCGGGTAGGGAACATGAAAAACATTTTACCAATTTGCATCCATTCGCACAGTTGCTCACAATTATTGCGTCGTGTTCTTGGCCTGTCCATCAACTCGACATCAAGAATGCCTTCTTGCATGAGTTCCTCGACGAGCAGGTGTATGCACTCCAACCATCTGGCTTCA
4	62	Tag_8417r	all_12578	60.2	36	54(C/T),111(T/C),215(A/G),	ACATCCTGCACTGCGACGTGTATGCGTCGGGTCTCCGATGCTGCATGGGAGCTCCTAGGCCGCGCTGGCTGACTAATCCCTGGCTCCAATCAACAGTGTTGACAACAACATACTGAGTTACCAACACTGGAATATTGGAATATGCCAACACTGGAATATGCCACCGTGGAACAACAGAGGTGCTCGCTGCTCCAGTTAACACTTTTGTCTGCACAGCGGAGGTGGGGTACAGCTGTCCGAACAGGACATAGCAGTACAAGCTGGAGATGAT
4	63	Tag_8418	all_12578	60.2	36	54(C/T),111(T/C),215(A/G),	ACATCCTGCACTGCGACGTGTATGCGTCGGGTCTCCGATGCTGCATGGGAGCTCCTAGGCCGCGCTGGCTGACTAATCCCTGGCTCCAATCAACAGTGTTGACAACAACATACTGAGTTACCAACACTGGAATATTGGAATATGCCAACACTGGAATATGCCACCGTGGAACAACAGAGGTGCTCGCTGCTCCAGTTAACACTTTTGTCTGCACAGCGGAGGTGGGGTACAGCTGTCCGAACAGGACATAGCAGTACAAGCTGGAGATGAT
4	64	Tag_3513	all_71111	60.2	36	240(T/C),	ATTTCATTTCAAAAACATTCCATTTAGGTGAGTCTGAAAGTAGTTCTGGAACCATGATACTCTAGCCACATAATCACAATATTCCATACTAATAATTTATAAACATTAGAAAGTAAATGACAAATAGTTCATACCCTAGCAACCTAGCCTAAACTAATATGTGGGGATAATAATGCAACATTTTTGTCCATAAATATAATTCGCATGATATTCCTGTCCATGGCCATTTTATTAGAGTTTCTTGTTGCATAACCACAAATCTTACATGAAC
4	65	Tag_6106r	all_135833	61.9	37	157(G/A),	CATCTGTTCTCGCCATGGCACACACCATGATCCGTCGTCACAGCCACCCGCTCCTGCCTTCATGGGCTGGCTAGCTACCTGTTCGATGAAATGCTGCAACACATCCTGGAACTGAGAGTATGTGAGGACTAATGTCTTAATCATCTCTCGGCAAAGGAAAGAGACCACAGTCAAGCAGATCTTTCATAATCTAGACAAGTAGGACACATTTATCCTAAGAGGTCATTTCTGTTTGTATGTGTGCTAATAAAAAAAAAAAAAAAAAAAAAAA
4	66	Tag_12610r	all_133119	63	38	63(A/G),86(C/T),91(T/G),114(A/AACG),115(T/TCGA),117(A/G),	CCCCGCCACACAGCTTGGCAAGGGGGTCCTAGTTTGAGGAAGCATGGATGAGGTTGTGTCCCACAGCCCCCATGGCTCATCTGATCTTCATCCATTGCAGCAATCCAGCGACAATCAACAAGTATGGAATATGTTTGCTATAAACACTGAGGTGTCCTGGGTAAAATCTTGACTTTGTCATACATAGTAATTGGACATATAGATTGTATGCACTTAGTGCAGTAGATTTTCTTACATATTCTACACTTAATGATGTGATTTTAGGACAAAC
4	67	Tag_12612	all_133119	63	38	63(A/G),86(C/T),91(T/G),114(A/AACG),115(T/TCGA),117(A/G),	CCCCGCCACACAGCTTGGCAAGGGGGTCCTAGTTTGAGGAAGCATGGATGAGGTTGTGTCCCACAGCCCCCATGGCTCATCTGATCTTCATCCATTGCAGCAATCCAGCGACAATCAACAAGTATGGAATATGTTTGCTATAAACACTGAGGTGTCCTGGGTAAAATCTTGACTTTGTCATACATAGTAATTGGACATATAGATTGTATGCACTTAGTGCAGTAGATTTTCTTACATATTCTACACTTAATGATGTGATTTTAGGACAAAC
4	68	Tag_11439	all_94101	64.1	39	246(A/G),264(A/G),	CTGTTGTCTCATTGCAATTTGCAAACCAAGTAAAAAACCCCTTATTATTTTATAGCTTTGAATTTGGATGAATTTGTGTGTGTGCTCTGAATATTAAGCACTTGGGAACAACACTAGGAATGGTGTTCAAATATTTACTGAAGCTATATATCATACCATAGCAATTATAGACAGTCTGTCAAGCGTGGTTGGTACCTCCACTCAACCTAGAACAAAAGGGCTTAGTTGAATTTACCATATCATGTATATCTGGATTAATACCAACATTCTA
4	69	Tag_1181r	all_18228	64.6	40	254(A/C),	GTCAAGGTAAAATATGAAAAGATTCAGGGGTAAGGAGGCAATATAAATCAAATACTACATTAGATGAGTTTCCAGATAGTCATGTTGTCTTTAAAGCCACTTGATCAATAGATAATTCCAAAATAAATGCTCATGTTGAAAAACTCATGTACTCCAGTAAAACTCTGGCATGGATATAACTATAGCTCCTGTCTCCAAAAAGGTACGGGAAAATGAATTCTTGCCATGGATAGAGAAGATAACCAATCAACTCACTGGATGGAAATCTAGT
4	70	Tag_2894r	all_59946	64.6	40	239(A/G),	AGAACTTTCAAATGTTTGTGACACATGAACAGGTGTGCGGATGACATCTTCATCTTCCTGTCCACTCCTTGTCTCCAAAGAATTTTCAGGCTCACTAGCTTCAAATAGTAGGGTTCCTGTAGTTTGCTCAGAAATATAAGAAAAAACATATCCATACATTGTTGCCAAGTATTATATGACATGAATAATATAATTCACTAAGACTTCGCTGATCCAACTTGAATTATAAATAAATCAAACCAAACCTCAATTTCTAGTAGATGCACTAGGT
4	71	Tag_3584r	all_72791	64.6	40	76(A/T),234(G/C),	TCACAAGGAGAAGCTTCAAATATCCATTTGTAGCATCCTGCTCGAGAGAATACTCTGACTAGTTAGAACAAAAAAAATATAGAATGATAACTAATGTAAGCACTGCTGGATAACAAGAAGCAACAAGCAAAATTAATTCCTGAGCCTCTACAAATGTAAGAATCCCGTGCACTTTATTGAGTTATTGTGTTTAATATTATAAAGCCATGCTCCTTCAAAATTTTCATAACGTAGTGTAAGATCTAATCTAATTGTATTGTTTTGTACCCAG
4	72	Tag_6643r	all_161448	64.6	40	82(T/TTTTTAGCC),115(A/AG),152(G/A),	CTGTAGCCCCAATGCAGCAGCAGGCAGCGAAAGGAACACACCCAATGGGCCCAATCCATTCGGCCCTGTTCGCTGCAGCTATGAAAACACTGTTTTATGGCTGAATGTTGCGAGAAAAAAACACTGTTTCACGGCTGAAAAGAAACTGAAAGTAGCTCAAATGAATATAGCGAGATTTCCATGTTATCTATTCTTAATGTGTATAGAAAGTAGCAAAAAAAAAAAAAAAAAAAAAAAAAAAAAAAAAAAAAAAAAAAAAAAAAAAAAAAAA
4	73	Tag_5710	all_124522	65.7	41	210(T/C),214(A/C),215(A/G),231(A/T),	CAGCAGATCTTCCCCAGCCAGAGGACAGGTTGATTATAATCCCATGTCTCTTCTCTATCATAAGTGGTACAAAATGGCGAAGCACATTCGCTGTTCCCTTGATATTTGTATCAACCACCATATCAAAATCTTCTGCTTGTTATTCTTGTTTATTGTACCAGCATTGTTTACTGCCAGAATACCTTAGTTAGAATCCAGGAAATCTTCTTTGCAAATATATTGAAAAGAGCATTGCAAATATGTAATTTCGTAATAAACTTCATACACATTG
4	74	Tag_5109	all_110413	66.2	42	238(G/A),250(C/T),	CAGCAGCAATCTGTGCTTATATTGCACCTGCTGCTGCTGGGTCTGGTATTCCTGAAGTTAAAGCATATCTTAACGGAGTTGATGCCTATTCTATATTAGCTCCTAGTACGCTCTTTGTTAAGGTAAGTTCTGACTCACCATGTACATTTTTCTGATTAGTTTGTGGAACAGGATCATGGGATGAGTAAGCTCAACTGAGTGCTATTGTTCTTGTTCGTATCTTTTTTTTCCTTGAACGCAGGAGAGCCACGTATCATTATTGATAGACAAG
4	75	Tag_2498	all_55775	66.2	42	195(G/A),218(T/A),	GTTCAATACAATGGAATGCCTGGTTGATGAAGGGAATGCGAGCTCTTTCCTTGGCCCTCTGATAAAAGCTGCTGAGCGGGGTTGCTTGCAGGTTGTCCACTGGTTTGTCAATCGAGGTGTCTCTGAGATTGAGATCTTGCACATATCCCCCAGCAGATCCTTGAAGCCCTCAGCACACAGATCCTCAAAGCTGCGAAGGGCCAGGGCAGCTTGTCGTTTGACGGTGTCGCCTTCCTTCTGAGATCCAACTTCCTAAGAGACGCAGCTGCAA
4	76	Tag_3888	all_84739	66.2	42	60(T/C),	CGACAAGAAGTGATTGTCACCGAAGAGCCTCCCGCCTGGTTTAAAATTCATCACCGAGTTACATTCAAAATTCACTGTAAGCAGCGCCGAAAATGGTAAGGATAAGCTAGCCTATGGGCCCTAAAGCTACTGGCCCTCGCCTAGCTTTTTCATCCACGATCCTCACATTGATGCTTACATTTCTACAATATATTTTGGACCAAAACCAATTAAAATCAAATTAAAAACCAAAACCAGAGGTGTAAAATCCATAAATTTTAATGGTTTTATT
4	77	Tag_8679	all_15294	66.2	42	255(G/A),	CCTATCCTGGAAACGGGATACGGATGCCCGTCCGCTCTTCGTGAGCCGCTAGCTGCTAGATCGCTCGATCCAACGGATGAGACCAAAACTCGTCCAAAACACGTTATATTTATAGTAAGTGGTAAGACTCACTCCATAGAAATGGTGGCCAAATTGCCCATGTATTTGTTGATGCGGTGTGTCTAAATGACAATTTCATATTGACAAAGTCGACTCGATAGGGCATTTTGGACACTGTAGATCGAAAATGAAACGTAAATCCAAAAGAACT
4	78	Tag_8840r	all_17945	66.2	42	62(C/T),89(A/C),	CAGTAGTGTGGCGCTATTCCTTCCCAAAGCTGTGCACTAGGCTGGATGTTGATGAGGACGTCGCGTCGAAGGTGAATGATGAATTCTCATCATTGAATGAGTTGGTGCAGCTATGAATCTGAAACCTGGGCTGATGCTATCAGCAACTCTTGGCACGCTCACTTGGGTGAAAGTACAACCACTGTGCCTAACTTTTGCTGTTATCTGGTGGTGCATGGATCTTTAGTTTATTGCACGTGCGTTCCGCAGAAAGGTCTTGTTTGCAGCGAGG
4	79	Tag_9794r	all_54796	69.5	43	154(T/C),225(T/C),246(T/A),	GTCCATGAACCCCAAATTTGGGCCCTAACAGGTACAGCTTTTGTTATTTTCCAGTTTGCCACAGCGGAGTCCCATCGTCTTGTTGTACGCAAAGTCTAAGATGGGTCGGGGTCGCGCGGCTGGGCGAGCGCGCGGTCTCGTTTTGCAACAACATGTCGAATTAGATCATCTGTGCACATAATTTGTTGTTTTGTGTATAACTTTTTTTAATATGCACAACTTGTTGTTGGTTTCAAAAAACATCATAGCTCCACGAACTTTGCTACATAGT
4	80	Tag_28r	all_501	69.5	43	51(A/G),235(A/C),	AATATTAATGGGGACAAATAGTATAAGAAAACAATGCTTTATAAATAATCAAGTGTAAATATCAGGTTCCAAGTAAGACCTCGTGAATGACGCTTTCCCTCCATTGCTTCTTTCTTTTCCTGACAGCTCTGGCAAAGGAATGGCCCATCCCAGCGACGCAAACTCCCAGGTTGTGATGAATCTTCATGTACAGATATCCCTTGGTTTGGCTTTAATTCTACTTGGCAAATGGCGAAAAAAAAAAAAAAAAAAAAAAAAAAAAAAAAAAAAA
4	81	Tag_2170r	all_49411	69.5	43	198(C/T),	CTGAACAAATCGTTAAAGTAACACGCCCTTCTTCCATCTCCATGTTCAGCCTAACTCTTGCATGATACTCTTGTTTAATATTAAAACCTTTTGCAGACAGCTGTGCAATCTAAAGGACTAAGGGATGATACGACTGATAATTAAGTCTTGTACTAGATGGACACTTGATTTCATTTTTGAAATTTTGCTCCAGGAATCGTCAATATGATTTTACATTTTTTGAATGCAGGCTGGATTCTGAATATCCTGTTCGAAATATGTTCAAGCTCTT
4	82	Tag_9720	all_54254	69.5	43	6(T/A),14(A/C),30(C/T),66(A/G),156(T/C),186(C/T),	ATACGTAAATAACAGATCGGCATTAAATTCTAGCCAGATCGCTGGAATTGGCTTAAGGCATCTCCATGAATCGGCACATAAGAGACGATTACCTCCTTGCGTCTTGATGGGTTAGTGCATCGCTAAACATAACAAGATGAAACTTAAACGAACCATTAATCACATGCATGAACATAGATCGGGACCCCTACGGGGGTTAGCCTAAGAAAGCATATACAAATCTAAAACATATAAGGCAAGGTGTCAAACGCACGTCAATCTCTCGAGTTGA
4	83	Tag_10835	all_66977	72.8	44	70(C/T),75(G/A),	TATTTGTGACTCTCCATGACCAGGAAGATCAACAGCAATAACCCGTGCACTGGGGGACAGAGCTTTCATCATGGGAACCCAGTCTTCACTCGTACCAAGAAATCCATGAAGTAAAAGAACAACCTTTTCCTGAATATCCAGCATAGAATTCGTGACATCATATTCGACTTCCTTTTCTGTTAACTTACAATGAGTATTTTAAACATGATAATAGCTTCTTGCCACGGATCACATGCAAAGAGACAGTAAACCCAGAACAGAGGGATTCATA
4	84	Tag_4121r	all_89147	73.3	45	43(A/T),64(C/T),162(A/G),194(A/C),	AAATTAGATTCAAGGCACGAGGTTAGTAGCAAATTCACTGACAAATGCGCAAGGTTAAGGTAGCAAGTGAAGCATGTAATCAAGAACGTACATTTGTATCTGTGAGCAGTTCCAGGGAAATCAGTGATGAGCCCATCCACCTTAGCACTTTGCACATAGGCATTGATCTGTGCGGTAGCGTCTGAGAAGAAGTAAAAAAAAAAAAAAAAAAAAAAAAAAAAAAAAAAAAAAAAAAAAAAAAAAAAAAAAAAAAAAAAAAAAAAAAAAAAAA
4	85	Tag_7157	all_186752	73.3	45	59(G/A),163(C/T),	ATACAACAGACATTTGACCAAGAGTAAGTGTTGCATTATTTCAAAAACAAAAGAGCAAGTGTTGCATGGAACACACGCAATAGAATGTGCAATGTCAATGAAATGGTTAATTGCAATCTGAAACACACCTCCTTCCACACGGCGGATTGGTACTCCATTGATCTTGAAAGGCCCTGAAAGGTAATGAAAAACTGTTATTAAAAAATGAACCTGTGAAAACATTACCAACTACCAGGTAAAACATGACATGAAAAAACACTGCGTGCGGAAG
4	86	Tag_8642	all_14934	73.3	45	160(G/A),	TACTTTAACCATTTCTGGTCCTGGGGGTGCAAGCAGGGCTGGGCAAAAATAACCGAAACCGAGGAACCATACCCGAAATGACCGAGACCGAAACCGAACTGACCGAACCGAACGGAACCGAAATTAATTTCGGTCGAACTAATCGAAACCGAAATGACCGAACCGAAAAAAACCGAAGTAACCGAATTATGAACAACTTTCATATATTTTCTTAAACTCTTAATGTCTTTCATGTATCATGAACATCCGGGATGTTATGCTTTGCTTGGGT
4	87	Tag_7333r	all_190398	73.3	45	55(C/T),235(A/C),250(T/G),	ATGATAGGTTGGAAGAAACTTTTAGATGAGCTATGATCATATCAAGTTAAAAATCGTGTTGTTTCAGGTTTTGTTATATGTAAGTTAGAGCTGTACTGTTACAAGCCTTGTTATATATCAAGTTAAAGCTGTATTTGTCATGTAGTCCAGTTCTTGATACTACCGTCAGTTGTAGTAACAATGATGAGCAATGCAGATGCTATGCTACAGCCTACTATAGCAATGGCTTTGATTATCTTGGTTATATATTAATACTGTGGTTGGCTGGTTG
4	88	Tag_6795	all_174134	73.8	46	121(G/GA),	CAGTGCTGAACATCCAAATTCAAGAGTGATGACATAATTTTTTTTCCAGAAGCCATTCAATTACTTGAGCTAAAAACGATGGTGCCTAGTGCATTGCAGCCAGGGACACTGGGTCCGAAAGAAAAAATCAACGGCACTAGACAAAATCAAGGAAAAATCATTTCCCTAAATATGAAAATGGCTCAAAAAAAAAAAAAAAAAAAAAAAAAAAAAAAAAAAAAAAAAAAAAAAAAAAAAAAAAAAAAAAAAAAAAAAAAAAAAAAAAAAAAAA
4	89	Tag_8808	all_17397	74.9	47	81(C/T),102(C/T),187(G/A),221(C/T),	CAACACAGAAGATGCAGTCTATTAGCAGGAACGAAGCAGCAGAGAATAGTTCTTTGTTCATGCTATCACGAGTTCACAACCGTGTTTACTAGACGCTGTTTCTGAGATCCATGAGCAAATATGAATGCATGGCTAAAAATCGGCATCGGCCATCTCTCCTGGCCCATTGACAATACAACCCATGATGGCGATCTGCCAGACAAATATGTATATGGTTGATCGATCAGTATATTTGATAGAAAGAAGGAAATGCATATACAGTTGATCAGCC
4	90	Tag_12644	all_134763	76	48	40(A/C),	TGACATGACACGCAGAGACTAACGTTGAAGGATTTGGGAAATTTTTTATGACGTGGGTCGATGGACTGCACCCAGGAAAATTGGCCATGCATTTTAATGTGCGAGTCCAAAATTCATTCATCACGGTTTGGTGAACAAGCCTTTTCATTTCACAAGGCTGCTTAGCCTTTACAGATAGCAAAAAAAAAAAAAAAAAAAAAAAAAAAAAAAAAAAAAAAAAAAAAAAAAAAAAAAAAAAAAAAAAAAAAAAAAAAAAAAAAAAAAAAAAAAA
4	91	Tag_12641	all_134763	76	48	40(A/C),	TGACATGACACGCAGAGACTAACGTTGAAGGATTTGGGAAATTTTTTATGACGTGGGTCGATGGACTGCACCCAGGAAAATTGGCCATGCATTTTAATGTGCGAGTCCAAAATTCATTCATCACGGTTTGGTGAACAAGCCTTTTCATTTCACAAGGCTGCTTAGCCTTTACAGATAGCAAAAAAAAAAAAAAAAAAAAAAAAAAAAAAAAAAAAAAAAAAAAAAAAAAAAAAAAAAAAAAAAAAAAAAAAAAAAAAAAAAAAAAAAAAAA
4	92	Tag_2624	all_57039	76	48	181(C/G),	TTCAGATAATCTCTCACGTATGAGCATATATCCCATGTGAAGTTTCCCTCCAAAATGATCTGCCAGACGACGGTCACTGTTTGGCAGAAGAGAAGTTAACTATGCTGGTGAGTGGTCACTGTAAATAATACGTTAGGTACATGTGTCCGTCAAAAGCTGAAGAACAGGAGAACTGGAAACCCGAACTCTGCTAATGGTCCTAGTAATACAAATCGATGGATGCTAAGAAGAGTTTACAGTTTACCTGTCATATACACTCAAGAATGCTCCA
4	93	Tag_4533	all_96927	76	48	87(G/A),	AGCTGATTCTACATGCAAAGAAGACTGTGAATGCAGGTATTCTTTCTTACTTTGTTGAGATATGGTGAGGACATGTGATCATTTGTGTGAAAAAATTATTTAAATAATACATGTTCTTAATATGTGGCCAGAATTGCACAAAACCCACATCTGTCGTTCCAATTTTCAAATAAAAAATTCTGTCACTGTATGCTATTGATACTATGTGTTTTGTGGGAAGTCTTGAAATATAAACTATTTAAATGATAGAACTTTAGAGCATGTCCATTCC
4	94	Tag_1417	all_21691	76	48	112(G/C),144(C/A),	TTTGTGCACCCAGTATCTGTACGGACACTAGTGCGCTTCTTTTTTATCAAGTATACATCTTTTACAAATTATTAAGGGAATACCATAATGTCGTTGTATACGAATGAAAAGGAGACAAACAGAAAGCTAATCTAAATAGAAATCTACATTTAGTAACAAGTAGTCAAGTAATGCATTAGGATACTGCGCCTGATGGATGTATAGGGAGGAGGCTTGTAAACAGCCTCAACAAAATCCCTAATGGTTGAATCAATATTGAAGTCCTCATTAA
4	95	Tag_611	all_10691	76	48	95(A/G),	CAAAGGGTATCAATGCAGCAGAACAATCAAATCCCAAATTAATCTGTCCTTGTGCAAGAAGCGTCACCGTAATGTGAAAGCTTAACTACAAACAACTGATCCAATATGCCAATACAATGTTGGAGCAAAATATGCGTGTTTCAGTTTTAAAATCCAGCAATTTTAACACAAGTTCTAAGATGGAAACATTTTCTAATCCTCAGTTTACGGATTGTGAAGTGTAATAGATAAGCTCAGACACCAAGAAACATACACAATCCTAACAATCTTG
4	96	Tag_1478	all_22806	76	48	3(G/A),	CTGCATCATCAGCCGTATGAAATCATCTCATCAGCCCTTGCTCTTTGAACTGATTGTTTGGTGGTAGTTCCAGTTGGGGATTTCAACGAGGTCTTACTTGATTGATTTTATCCCAGTGTTCACATGTGCAGCTAGCACTGGTGCTTTACCAAATGTTGAAAAGCCAAATCTCAGTAGAGCTGGTACTACGCACAATTTCCCTGTCCACATATATAGCTTTGTATAGCTGGGTAGTTCATCAATTTGAGCATGCTACTTCTGCCTAATTCGC
4	97	Tag_3428	all_68687	76	48	-	CTCACTTTTGACTCGAAGAGCTAGAAATAAAAAAAACTGAGGTGGTATTACAGGAGTGCCATGTGTATTCTTCAATATGCTTATGTTTTGATTTAACTGCATTTGTCACATGTCTTGCTTTGTTCCGCCATATATATTCCTCCTCTGAAAAAACTAATCTCCATGTGCCGCCATGCTTCGTTAAAATCCAGTTGTTGTTGTGGCGACAATCTGACCTTCAGGAATTTCAGTTTGGTTATGCAAGTAGGCTTATCCTATGAATCTTGTCTTT
4	98	Tag_8264	all_10653	76	48	83(A/G),141(A/G),222(G/A),	GTTGATACAGCATCTCCTTACAGAGAGGGCATGCAACATCTTCCAAATTAATTTTCTTCGAATTCTCATCCACAATGCTTCCATTCAATGAAACTTCTTGTGGAGGTCCAGTTTTACTGTCTTCATGTCTGTTCTTTTCTATACTCTTCTCTTCCTCTGAAATGTACCCAAAATGAATATAGAGTTAATTCCTGACCGTACCCTTAGTTTGGTTGAAATGCGAAGACTCAAACCTGTTGCTCAATGAGACAACCTATGGCAACATGGAAAA
4	99	Tag_10667	all_63083	76.5	49	29(G/A),140(G/A),177(A/G),214(T/G),	CAACCATGGCCAAACCAATACCACAATCGCCATGAAGCATGAACAGTATTACATTTGTTTCCCACGAAGACTATTATCATAAAACAACGCTTCAATCACGGTGGTGCAACGGCTGGCAGCTTCGCTACCTCCAGATGGTGTCATTACAGCTAGTATTATTATGCTACACGCTGAGCAGCTGTTTTCCCACATAAAATAATTTCTTTTTGAATTTTGCCTTATTTTCTCACACTAAGGTCAGCAATTTAGGACAATCTGAATCAGGTATGCA
4	100	Tag_2240	all_51907	80.1	50	170(A/G),	GAATCTCAAGCTGAAAGGCTGCGTTCAGTTAATGCGAATCAAATGGAACAAGCTGATGTTGCAGCTAGCAAGGAAGTACCTAGCGGTGACACTTCTTCCTTTGGCCAAGTCACTGAACAGCAAAGCACCACTGCACTGTCCAAGTGTTGCTCATCTGCATCAACCATCTACTGTCAATATTTGTTCCATAAGCACTGGAGTAGAAAGCCATGGGGAGTTAAATGTTCAGCAACAATCAGCCAACCAGACAACCACAAACTCCATGGTTGAG
4	101	Tag_12221	all_114515	81.5	51	235(T/C),259(G/A),	TATTTGCACAGACTTATTAGACAAACTCAGAGGCTCTTAATTATGCCTTCATTTAGAAAGACCATGTAACTACATACAAGATATTCAGACCAAAAATTCCATAAACCATCCAAAAATTGTACTACTGCATACAGAGATTTGTTAATGGCCTCAGTTTAGGCGAATCACTTACACACAGACAAGCAATATCAATCATCTGCATCATTTGCATCTCAAACTTCTTATCATACATTGTGCAGTCCAAGACATCAGCTTCACGGTTATCTTTTTT
4	102	Tag_9177	all_23726	82.6	52	62(A/T),75(T/C),154(T/C),164(A/G),	AGCTAATACAGAGTGGTCTGCCTCCGATCCCTGCTCATCAGTCGTGCACATATTAGACTATATCCAGCAGAATGTCTATCCACCTTTATCTATCACTATTCAAACCACCATCCATTCTGACACTAGGATTATAGTGTCGTTTTGTACTATAGATAGTTCAGTTAGTCAACTCGCTAGAGATGGCCTTAGGCAGAGTTCGGACACAGGCGAGAGTTCTCTTTCCAGATGTTTGTTAGTAGGAAAAAAAAAAAAAAAAAAAAAAAAAAAAAAA
4	103	Tag_1844	all_31496	82.6	52	180(G/A),	TCTCAAATGAATGCTAACACAGCAACCCCTCGTCATGCTAACCAAGTTCAGTTTCCCAATAATCAGGTTGGTTTCTAACTGTTTAATTTTCCGACTATATATGTTTTTTGTCTGATGTTTAATCCTTAATTCCTCTCTGAATGCCTTGGATTTTTTATTTGATATGCATGAACACTCACGGATATGTCGCATTTGCTAGAAAAACGATCTACTTTTGAGTCACATCTTGTTTGATTATTCCGATAAAAAAGATTAAGAAGTTCAACTTTAT
4	104	Tag_7421	all_191836	85.4	53	70(G/T),167(T/C),	AGCACAGATAGTGAAGCAAGCTGCCGTGAATGAGCTGAGGCACGAAGGCTTATTTTTGTATGTATTCCTGCATGCACGTGTATAAATATCCATTTTCGCATCATCCACTGGACATGTGTTAACCATTATATGTATAACATTGCAATTTATGACAGCTGGCTTATACTGACAGATGACGCCAATAGGCAATAATATGAGCGTAGGCCATTCTCAAATTTGACAAATTATTGTCAGTATTGCATACAGTATCTTATCTAGTTATTGCTTTAGC
4	105	Tag_758	all_12747	87	54	257(G/A),	GCAGGGGCAGATCTAGTAGGGGGTGATGCATATCTGCCATGCATACCTTAAGAATGCAAAATACAACATATCCTAGTGGTTAGACTAGACTTAGATCGAATTCGAATCCTGGTATAGACTCTTTTTTGTTAACTTAGATACAACATTGATGGATAGCTTTCTAAACCTATACATGATTGTTAGAAAGAAATTCATTACAATGGCTATCATTTTGCGGTCTGTCCCAGTTAATGGCTCTTTTAGGAGGAATTAGTGGGAAACAACTTGAGCT
4	106	Tag_480	all_8340	87	54	164(A/G),	TGGTAATAGTAGAGCTCTATGGAAAATGTTCACACACATATATTTATAGTATATAAACTTTACCACCAAAGTGAGGCCTAGTGCGTATCTGTCTTGATAGGTGATTAAATCAATAGCCTATAATTTAATCAAATGAGGAGGAGTGAACCATGCTGGAGTGGCGAACGATGAACACTAACATATTGAAGACAACAAGGAGTAATTCAGGAGCTAGACCCTTATAACTCAATATTTCCGAAAAGAATTGGTCATGAAATTTATGTTCTAGCTG
4	107	Tag_7882	all_3011	87	54	79(C/T),173(A/G),178(C/CTGA),213(A/C),	GTCAGTGGATCAGTGCTAGTTTCACTGAATCATGTGTCCAACCATTTCACACGACAAGGAGAATGCGTAGGAGATCTACCTGTCACAAAAGGAGCGACGCACTATCGCCATCGGACAGGTTGATCAAGTCACGAGACACGGCTATATATTGCGGTACCTCTCGGCACCAATCATACTCTGACTTGTCTCGTAGGGCAGCAGCAACCACCAACAAAAAAAAAAAAAAAAAAAAAAAAAAAAAAAAAAAAAAAAAAAAAAAAAAAAAAAAAAA
4	108	Tag_10158	all_57889	89.8	55	17(T/C),90(A/G),150(T/C),	ACGGAGAAACTAAAAATGAAAAACATTAGAAACCAAAGCACGATGCAAGCCCCAATCGAGTCCAGTGCGGACTGTTGACTGCTTGCGTCAGCCCATTAGATGCCCGCAAATATGAGCCCAAGAAGCGTACGCGACTTTATTTGTTTTTTTCCCTGTTTTTGTCCACTATGGTTTCTCATTTGCTTCTGCGTTCTTATTTTCTCCTGGTTTATTTCTTGTTTCCTATATTTATTTTCATCTGCTTCTTTTCTTTCCGCTTTGTTTCTTTTTC
4	109	Tag_2140	all_48114	89.8	55	79(G/A),	AAACCAAATGTCTCTTAATCGACCTCAACTCGCAAAAGAATATTTTGAATAAATGAATCTGATGGATTGGCACAGCACGGAAATACTATCTTGTCTTGCCCCGCAAAACAACGCTTGATTTTTTTCCCTATGTGATGTTGAGCTACTTAAACAACCTCACAAAAGAGACCAATCTAAAGAATTATTGGTGCACAAAATTTCAACATGGGGAGTCATAACTAGTGAATTATTTTGGGGAAATGTGTTATTGCATTATTTCAACATTTACCTA
4	110	Tag_11558	all_99164	90.9	56	60(G/A),195(G/C),	TCGGCTCAATAGTGATATTTCCTGTGAAATGAAATAATAATTTTAAATGAGAATGAACGGCCTGAGGAATCATGATGAACAGGAGTAGTTTCCAATATTGAGTGTGAACGTGTAGAAAACGCCAAACCTGGCACATCATCTGAGAAAAGGGTAACCTCCTTCATTGCACACATTTCACCTTTATCACTGAAATAGATGATAATGAACAATTAAAATGACGAGACAAATAGAGATCAAGTATAGAAAAACGTTCGGTGCACACTAGTCAAGA
4	111	Tag_10879	all_68087	92.6	57	133(A/G),236(G/A),241(A/G),243(G/A),247(A/C),	ATTGCACCTGAAAATGATGTAGTAATATAATTGACAGGTGGTCAATATTTATTAAATAAAATTTCGTTTAACGCAAAATTTTCCTTCACGTGGTACGAAGTCTTTGTGTGTAGTGGCGACAATAATGAATGTAGTGGCAAATGACTTCTACTAGAACGGAAGGAAACGCTAGCTTCAAGCCTTGAACAGATTTGCACGTACGCACGGCGAACTAATAATAAGATACTAAGTGTTAGAAACAAGAAAAAAAAAAAAAAAAAAAAAAAAAAAA
4	112	Tag_5404	all_114674	94.2	58	56(T/G),	AAAGGCATGTATCTAAATCAAGCTATAGCCCTAGTAGAGAACGATGCACCATTCATCAAGGCTGCTGTTTCAGACAGCAGCTAGAGGTATATGCTTGCATAGCATGGACAGAGTTTGGACTTTGGAAAGAAACTGCACACATGGTGAACGCAGCAAGGCATGCAGGAGAAGAAGAGTGAGCAGGCTATTAGCCTATTACTCAAAAAAAAAAAAAAAAAAAAAAAAAAAAAAAAAAAAAAAAAAAAAAAAAAAAAAAAAAAAAAAAAAAAAA
4	113	Tag_7923r	all_3682	97.6	59	43(G/C),62(T/A),	TTCTCAAGCACTCCGACGTGGTGGAGGGTAGGCGTGTTGTGAGTAAACAGATGATTTTTTTTAAGATAAATGAAGCTTTATTTTAAGACGAAACTAGCAAGATGACCCATGCAAATAGCACGGGTACCTAGTTTTCCCCCCCCCCCCCCCCCCCCCCCCCCCCCCCCCCCCCCCCCCCCCCCCCCCCCCCCCCCCCCCCCCCCCCCCCCCCCCCCCCCCCCCCCCCCCCCCCCCCCCCCCCCCCCCCCCCCCCCCCCCCCCCCCCCCCCCC
4	114	Tag_12719r	all_138373	98.1	60	98(C/A),123(T/A),149(C/T),173(A/G),174(C/T),	GTGCCAGATCGATGGGATCAAATGCTACAGGCACTGAGGCACCTGCGGTGAAAAGACCAGACGTGAGAAAGAAGCTGGGATACCACTGTACTAGCAGCGAGGACGTGACACCAAACTATTATTTTTTTATTTTTTGGTCTCTAAAACCCGAATAGACCGAATAACCCGAAATACAGTGAAACTATCAATTAGTCATCATTTTATTACGTGATTTGTGTGGACTTATGTGCTAATAATTATTATATCATCTTCATGTTAGTATGTTTATGTA
4	115	Tag_4571r	all_98189	98.6	61	238(G/T),	ATGCCGAACAATCGCGCGTGGGTGATCAGAGCATGATCCATACTTTTCTTCCATCCACGACTGCGACTATGATAGATGGTGATGTTGTGACTGCGCCACAATCGTCGTTTCTGTCCACCATCATCGTTGATTCTGAATCTGTACCTTTTTTGCTGTATCATAATTTGCATTTTAATCTTGGTCTTCACGGTATTGCAGGTGGATAATAATAATAATGGTGAACCTGTGATTATACCAGAAATTGGAATGTTTTTCAAATCAGAGGACAATG
4	116	Tag_7334r	all_190418	100.8	62	-	CTAGATAACTCCCTGCATAAGATGGTATTGATATGTATTGCCACTCATGATACATGGGCTTGGTTTCTGTGTAATTACATGGCCAATAATCTGAACGAAAGATTGGGGTTGGTTTGATTACTGAGCTGAGTCGCTCACAGTTGTCATCACCCACATCATCAATCAATCAACGACTCAGGGCACCTCTCTTTATCCAGCTATATATCCTATATCACCACGATGCAGTCCTTGTCCATGGCTAAGTAAGTATGGCTTTGTAATTGCAAGGTTT
4	117	Tag_6494r	all_155327	100.8	62	39(T/G),	GTAGCGGTGATACAGGATAAGGGCCTGTGCCTTGTGCCTCTGACTGATGGACACGGGTGATGACCAATTTGTGGGTTGTGTACACTGTACAATGTGATTATGTTGATCTATCTAGGATTATCTGAAATGAAATGAGCCTACCTGAACAACACTTCTATAGTTCTATGGTTGGTTGGGCATTGAGCATTAGTTTCACAGTCAAAAGTACAGTTAAATCAAGCCATACGGCTTAGAACAGACAACTGAAAAAAAAAAAAAAAAAAAAAAAAAA
4	118	Tag_4628r	all_99971	102.5	63	69(A/T),	CAAAGCGGTCCTATCTTGCTGTGACAGACACGATCTGCATGCTAGTACGTGCTCCCTGTATATTATATACGCACATGTCCATCAATGAAATGTGTATATTATTTTGTTTCTTATATAATAAAAAAGGGGTAAATCCTTCGAAAATACCCAGCCACCTCTTTCATGCGGAAACTTGTTCTACACTACACACCCAGCCCAGCAGTCGTTGGAGTGCACACTTGTGGTGCAAGGAACTTGACTGTATCTATCCTTTTGCAAGGCACTGAACCTT
4	119	Tag_6758r	all_169950	102.5	63	-	GAAAGTTTTGAATGATCTTGGAGGGAGTTGGTATTAGTGGCAACGGTAGTGTTGTCTAGTCCTGGATGGTGTGAAAATTATGGCCAGACTTATATATATGGGCGATAAATGTATGATGACATGATACTTTGCATGAGAGATAACAAAGATTATCAAATTTATTTGTTCTGGATCTCATCGATCTTCTCAAATACCAAAACAAGAACCTAATATACACTAATAAAATATATAGTTAGGGGCTTTAAAAGAACGATTAGTCCACAAGGGGAAA
4	120	Tag_11012r	all_76079	102.5	63	46(A/G),150(A/T),	AAGCGCACCCACATGAAGGAGCGCGGCGCTGAGTACGTGCGCGGGATTAGTCCCACCTCGATGGGGCAACGAGTTGCGAGGGGGCGAGCTGGCTACATAACGAGGCCCAGGGGCGACGTTGCTCCATACTTACCTATTCTAACAAATTAAACTTTGGTACTTGGGTCATTGGACTACTGACATCTTGAGTCCTGTTTCTCTTGCGAATTCGGCAACTCTTGTTTGGAAGAATTGCGAAGACGACTTCTTTGCCTGTAGAGGATGGAAAATA
4	121	Tag_8185r	all_8953	106.4	64	51(A/T),	GCATTGGTTCTAATTTTAGTATGTTTATTAGTTATATATAACCTGATGCAAGCTTGATCGGATTGCAGGCTGGAGAATGAACATTTAAACAATGCTGGAAAGTTCAGAGCAGTGAAGACTGTCCCATTACCATTCAAGATGAGGCATTCTGGTCAGGAGAGCTTGTGGATTACTCATTGGTCGATTGAAGATTGTTGCATGTTAATCGACTAACATCGACAAAGTTATGTATGTATGTGGGAATTGATGACTGAAAAATGTTGCATGAAAA
4	122	Tag_10677r	all_63306	108	65	22(G/A),58(T/C),71(G/C),228(A/C),	TTTCTTCAGCCGTACACGAGGGCTCCCCAGGCAGCCTGATGTGATGAATGCCACCAGTTTCACTGGAGCAGACATGATCTTCTACTAGTGAGCAGTGACAGTGCTCTGCTGCTGCTGCTGTGTGTGCGCGCGCGCGCCCCAAGTATTTCTTGGAAACTGTCATGTGTAAAAAAAAAACATTGGAATGATGTTGGATCCTCTAGTAGCACTGAGGTAAATCCAACCAAAAAAAAAAAAAAAAAAAAAAAAAAAAAAAAAAAAAAAAAAAAAA
4	123	Tag_12944r	all_174650	108	65	21(A/G),113(A/G),257(T/C),	AGTAGTAAATTTTAGAGATAACCTCGTTGGAAACTGCACATTGGGTCATGTAAGTATGATACAACAGTCAGTTTGTCAAAATGCTGTTTCAAGTTTTACAATAAAAATAAGCAACTAAAACAATGGCTTTGTGCGGCGTTTTGGAAAGGACATTGGTTCACACAAATCACCACGCAAGATTAAAGTGGTGCGAGAAGTACAATATGTACCTCAGCTTGGACAGTTCAACAGCAAGATACATGCATTCCTAATTTGATAGTGTTTCCTTGAA
4	124	Tag_7457r	all_193746	109.1	66	85(A/G),	AGAGCAAGAGCAAGAGTAATAAGTGTATAAGAACCCAATATAAGTATTGACAGCATGATAGATCAACAGAATATCATATCAATTATAATGAGCAAAAACGGATATCATACAGTTGTTTGGGCTGCATAGAAGCCCAGCCATTGGAATCCATATCCTATGTATAATTCAATAGCTATCACCAACCAAGTAGGCAATTATATTGTGTTTGTATAATATAACTAAAACATTAGTTATTACAAGCAAACAGTAAGTTTATGATGATGTTATAATT
4	125	Tag_8585r	all_14120	113	67	127(A/C),199(A/G),221(A/C),223(A/T),	ATGATGATTATTTTAAAGGTGTGCAGTGACAGCAACAGCCCACCCAAAGGGAACAGCAGACACGGAGACACGATTCCTGCTCTCTCTCTCATTCATTAAAAAGCTGGTTTGCCAGCACAACACACAACACACAATGCAAAAGATCGAGCGTTCATTATTGGGCTGGGCTCTAACAACAATCACAGCAGCAGCAGGATGAATGCAGACCTCTGCTCGCGCTAAAAAAAAAAAAAAAAAAAAAAAAAAAAAAAAAAAAAAAAAAAAAAAAAAA
5	1	Tag_10476	all_60664	0	1	-	CCTGTAGTATTTCGACCATAACTTCCTCATCCGGAGTCCAATTAATGCAAAATCGGACTCTAGATTCTAAAGATCGAAGAGATCTACAACTTTGGTATTCAAACTTTCTCCGTTTGAAGTCGTCAAGGTCCCTGAAAATATCCACAATTATTCCCTATTTTCCTGCAAAAAATGAATATTGCACAAAAACAAAGAGCATTCTCGAAAACGGGGTTATTTGTTAGTAAAATAAGAGTAAATAATAAGATTGACTCTCGAAAAGATATAAAAT
5	2	Tag_6745	all_168371	1.1	2	202(A/C),255(A/C),257(A/T),	CGGCCTGCACAAAAGGGTCCAGAACAACTTCACAGTTTCCAGCCGTCTCAACAATATCATTCTGATAACGGAAAGATGTTGGCAACATAGACTGGACACATTCTATTGGAGTTTCAGTTCTGTCAACTTGTACCATCTCATCTTGAATTTGGGATGGGATTTGTTCTTGATCACTAGGCTGTTGTGAAAGTTTAGCAAAGAAAGACACATCAGTATTGTGAGTTTTTCCGCGTGACCCTTCCATTATTATACCAAAAAAAAAAAAAAAAAA
5	3	Tag_1431	all_21928	1.1	2	45(C/T),132(A/G),	TTTTCTTAACCTGGTAAATGAATAATTCAGGTTAATAAATATGACAACTATGGTTTCTGAAAAGAAAATTTAGAAAACAAGGTACCCAAAAATTGCTATTCAAAATTACTTTATGTAAATTAAAACAAGCCAATTAAGGAAGCCGTACGTACATAAATAAACTAACCTAAAGGATGCCAGCTATGGGGATTTTAGAATGTAAAAAAAAAAAAAAAAAAAAAAAAAAAAAAAAAAAAAAAAAAAAAAAAAAAAAAAAAAAAAAAAAAAAAAA
5	4	Tag_8720	all_15882	1.1	2	134(G/T),210(G/T),	ATGATTTCTCTTACAGTGCAGTGGTTTCAGCCAAGCATACAGTCAAGAATGGAACACATGTATGTTATTTATGCAGAAAATTTAGAATGCATTGGAAGATATCACTTTCATGCTGCTTTCCCTAGGTTTAATTGACTTTCACCTCCAAACAGTAGTTCTGGGAGGTCCACACTTCCACCAGCCGCCTCATGGTATGGTATTTCTAGGAAGCTTCTGCTAAATTTTGCTATATGTTGAAGGTGAGAACTGTGTTATTGATTTTCCCCCTTTT
5	5	Tag_13289	all_188707	3.9	3	21(G/T),42(G/A),64(A/G),230(G/A),	GCAAGAGTAGAGTGCGAGTGGAGGGGAGAATGCCGTCCCCTGCGATCCGATGGCTCAGAACACACGGGCAGAGCGAGCAGGCTGGGCCTCAGATGGGCCATTAGCATTCCTAACACTTGGCCAAAATGAGATTGAAGCCTGCACTATTCAGTTGAATTAATAAACTTTGCAATATTACATACAATAAAGTAAGGTTAAATAAAATCTGAGCCAATAGACATTTATATATGTGAGTTTTATAATTTTCAATGATGACATAATATAAATTTCT
5	6	Tag_1930	all_36728	7.8	4	-	GATAGCATAGGCTAAGGACTGAAGCTTAATATGAATGACGAGTTACAGGTGGTGGAAGAAGAAAACAGGTGGTTCTTTATCTCTGCCCGAAAGATACGCCAGAACTACACAAATTCTTTTGGAGCAAGATGCTTTGCAATGTATTTGTGTTTCGTGTGTAAAAAAACACACATTAGTTATGTCATCTGCGAATTATTGTACATCAATTAATAGTACACAAGTATACCTTCGGTAGCAGTCTTCTAATTATAGGGGGTAGCAAATAATAGTA
5	7	Tag_7950	all_4138	8.3	5	68(A/G),240(A/T),	AGCATGGCAATTTCTTTCTGAACCTTGCAGAAATTAGTGAGCTCAAACATATTAATTAACCCCTGACAGCGAGGAGGAACTGCTGAATTTTGAGATCACAATCCAACCTGATGAACTTTGGATGCATTCTGTTGTTGTCATGAGATTTATATCATGTATCATGTTCTTATATATTCAACAAAGACCTTTATATTGTTATGTCTATTATCTGTACACTTCAGTAAATAATTTAGGAAAAAATTAATCTTATATGAGCTGCTAATTGTCCACG
5	8	Tag_10468	all_60612	9.4	6	101(C/T),260(G/C),	GGCACAGCATGTAAAGCTATCTTGCCGTGCACCTGCACTGCATACCAAGACGCATAAGCACAAATGAGCATGCTAGGCCTGAAATCAGAGTTCAAATTAGCCCACTCAGTACTCGCAGATGCATCTGATGTAAGTGTCATGCAAGGACAAGCCACTCGTCACACATTTGCAGTGTAGGGGAAGAAATATGGATCATGCTTTACAAGCAGGCCCATCATGAAAACTGAACAGCACAACAAAACGTGCTTCTTCTGAAATTGATCTGAAATTC
5	9	Tag_11568	all_99480	9.9	7	61(C/T),64(C/T),86(A/G),146(C/G),151(C/T),	ATAGGAATTAAGTATGAAAGGCCAATTTATGTTACCTCTGGATGACATAGACAAGCTCCACTGCCTTTTTTTTCTCAAACACGCAAGAGAGCTGCGTGTCATTGTATTAGAGGGTAGAGAACAACGGTCCAAGTAAGCTCCATTGCCTTTCGGGAAAATTCTTGTAGCATATTACTCCTCCGTTCTAAATTGGAAGGGTTCTAACTTTTAAATAGGTTCATGCAATATTCCATATATGTCTTTTGCATATACGTTTAGATTCATCGATATC
5	10	Tag_387	all_6685	11	8	73(A/G),221(A/G),	ATCCTTGCTTAGATAGCACATTGAAAGTTTCGTCCTTTTTGCTGGTGATGCTACTTGGAGGACTCCTTTTTCAGCCTCTATGAGTTTACAGTATTTCTCACAATAGGACTTGTCGACATTGGAGCATTTTGTTCGTGGCGTTGCTGCTTTAGATAACACTGTCTATCAACTCGTGCTCTCGCACGAGTTAGAGTTTTAGGGATATAAATTTAATCTGTAAAAATATTAGAGCTGATTGTTTTAATCTTTTGTAATGTCATTGCGGGTAATG
5	11	Tag_1952r	all_38861	12.1	9	270(C/T),	GAAATGCAGGAGAATTATTGCTGTGGAGGACAATGTTATAAGCCATGTTCCTGGCGAGGGTGAGTCTTGCTTTGATTGGAACCGAAGGAAGAGTGGTCATCCATACAACAACAAAGAGCAAGATTGCTCGTCTTTTGACTCCAGGTAGGATCTATCACCTTCCTCTTGGAGTATTGAGCTCTTATGGGTCATGAAATACCTATTTGTGTTGTGCAAAGAAAAATCCGTACTAGTGACTAGTCTTACGCATATTGTTGGTTCCCACTGAACT
5	12	Tag_1804	all_30377	12.1	9	106(T/A),108(G/A),213(C/T),	TGCTTCCATCATTACCGCGTATCTTATGAGATCGGAGCAGAAATCTCTTGTGGGTCTGAAGTCTCTTCATTCAAAGAGAAGATGTATCTTCTCGTCTACTCTAACTGGATGAGGACTGTAGCCGAGGAGGCTAAAAAATCACCTCATGTGGCTTCGCTTCTTGTTTTCTTCCATAAGCATTTCAATCTCTGAAGTAGATCTCTAAGACAGCACGTTGGAACGCTGGTTTTTCTTGTCCAGCTGAGATTTGCTCATGATCTTTTGGTGCCAG
5	13	Tag_3361r	all_67048	12.1	9	38(C/T),	ACTGCACTCACACGAGGGTTTGTAGATGTTGCCGCTGCGTGTGCTGCTGCAATCACCATTTTCATCATTCTTCATGCCATATATTTGTTCAAGTGTCCGTGTCATACCGACCATTGGCCTTCACTTACTACTATACGATCCTTGGGCTGGCAGCTGACTTGTTTATCTTATGCTCCTGTATTTGCACTAGGAGTTTAGTTCCTTGGTCTATTTGTTGCATGCAGGCAGTTTGCCTCCTCACTGATGTACTGATGAGGTAATGGATTTGAGC
5	14	Tag_10181r	all_58154	12.8	10	6(T/G),7(C/G),15(G/A),78(T/C),126(T/C),143(C/T),150(C/T),189(T/C),203(A/C),259(C/T),	ACAACTCTGGTGATGTTTGGAGTATACAGGAGGTCAACGCAAGTATACAGGAGGTGCCTAAGCTAGCAAGGAATTTTTTTAATCATTCAAGGTAATTTTTGGTCACCATTCCTGCTGTCTTCCTGTGTCTTGTCCCATCCCACGTTTAGCAGTAGCTTCAGGATTTCAGTGTCTTTTACATCAGTTCCTATTCATGCGTAGGAGAATGCTATTAAGAAACTGTTGCATTGTTGTCTGCCTTGACTGAATGGTGGATTGCTGGGAGTACCTA
5	15	Tag_1144	all_17781	14.3	11	173(T/G),	AGAAGAAATAATTGGCTTAGAGCTAGCATTGCCTGTCCTTGTGCCTGAAGACATCGGTTGTTTATGTACTGCCCTCTTGTTTTTGTTCTGGGAGCAAGAGATTACCTCGTTGCGGACGAATGATGTGAGGGAAAGCATTTTCTGCACTTCACTTCACTGATGCCTAGACTTCTTGTACATTCAACATCGACGTGGCGCAGAGGGTAACAGTTCGGGAGGCGTATAACAAGGTCAATACCTGTCTCCTCCTTTTTGTATGTAGCAACAATTT
5	16	Tag_8284	all_10958	14.8	12	178(T/C),216(G/T),	CCACGCAAGTCCAGCAGACTAGCAGAGGGCACATGGGAAACACTCTGACACGCGCGTCCACACACGCGTCAGTCGTCCAGACGGAGACGAGGCACACTATGTCCACATGACCCTTGAGAAAAATCTTTAAAAATTCTCTGGTTCTGTTATTCCCATCCTCTCTGCCCACATCATTATTGTGTCCAGCGGGTTGTTCAAATGGTCTTGCCTATCACGATTTCAATTAGTTTTTCCTATAGCGTTACAGTGTCGTTTTGCACTGTAGGCAGTC
5	17	Tag_11803r	all_108969	14.8	12	137(C/T),	CGCGCACCATGAGCACATTGCATTTGTGTTGTAATGAGACTTGGGTGGAGGAATTGGTCCCACTGCTTGCAAAATTGGAGAAAATAAACGACGGTAACGTCGTCTACCATTGAAAGAACAAAACCGTTAAATCATACAAATACTCGTACCAAGTTGAGGATTTGAACTTCGATGAGCAGATTCAAAAAAAAAAAAAAAAAAAAAAAAAAAAAAAAAAAAAAAAAAAAAAAAAAAAAAAAAAAAAAAAAAAAAAAAAAAAAAAAAAAAAAAA
5	18	Tag_7403r	all_191535	14.8	12	39(G/A),161(C/T),230(A/C),	GCTCTTGGGATTCTTTAGAGGAATAAGGTTTCAGGCTTGACAGTGGAAACGAGGTGACTAAATTACATCTGTCCCAATGGTAGTGATAGAGATCCATACATATTTAGACAGGTGCCAAGAAAGCATACATCACACAAGTTGAGGTGACTATCTTCCACTCCTATCATGGGTTTCCTTTATGTGTGCTGATATGTAAACTTAGGTATTCAATTGGTCACTCAATTAAATAAAAAAAAAAAAAAAAAAAAAAAAAAAAAAAAAAAAAAAAAAA
5	19	Tag_10114r	all_57673	16.5	13	6(C/T),18(T/C),67(G/A),	ACCCCCCCAAGATTGGGTTCGCTTTCATTCCATCAGAGTGATCCGATCTCTGGTCGGTGTCGATCAGGAACGTTCAGGCGTTCAGCACACTCTGGACTCCTGTGGTGGTACACCACCATTATGGAATGCTGATTGACCACACGGTGGCACAGCAGGCGTCTGAAACTGTGAACAGGACCATGGTAGGTGTCTGACGAAGCATTCCAAGTTTGCATGCCGAGAAGATGGCAAGTTGGCAATTGATCATACGCTGATGTTCCAGAAGAATTTC
5	20	Tag_8583r	all_14115	16.5	13	97(A/G),218(T/G),231(C/T),	CCACGATCGATCGGCTAGATGGTTATATTGCTAAAAAGGTTTGTCATGAAAATCATTTAATTATGTGGTACACAGAGTTAATGTACCAGTGTTTTCAACTTCTTTATTTATCTGTAAAAACAGTACAAGTTCCAAAAAATGCTCTGTGATCCAATTAAAACATGGCATCCAAGCAACGACGATACACACCTTGGTGCTATTACAATTATGCATTTTTTAGATCAGGTTCACGGCATGCCTCATCCCTTTTATTTGCTTTGCTCTGAATATA
5	21	Tag_8582	all_14115	16.5	13	97(A/G),218(T/G),231(C/T),	CCACGATCGATCGGCTAGATGGTTATATTGCTAAAAAGGTTTGTCATGAAAATCATTTAATTATGTGGTACACAGAGTTAATGTACCAGTGTTTTCAACTTCTTTATTTATCTGTAAAAACAGTACAAGTTCCAAAAAATGCTCTGTGATCCAATTAAAACATGGCATCCAAGCAACGACGATACACACCTTGGTGCTATTACAATTATGCATTTTTTAGATCAGGTTCACGGCATGCCTCATCCCTTTTATTTGCTTTGCTCTGAATATA
5	22	Tag_8083	all_6928	21	14	9(A/G),32(A/C),137(A/C),	CAGCCGCAAGCGGCGAGTACAGCCACAGAAGAAGAGATGACACAGTGAGCTGTTGGAATGGAGCGCACGGAAAACAACTGTTGAGCGGTTGTGGCTGCCGCTGCACAACCGCAGCTTGCCATCCAAACAAGTCCCTATAGAAAGGGGTACGTCCGTTTCACAGATTTGAGAGATTTTTTCATCAAATATGAGCTTGTTTCTGTGCCGACTACGCAGAGTGGATACTTAGCCGTGACAGAAAGGCTAGAATCAAGCATCTGGCAAAAATCAT
5	23	Tag_13165	all_186164	21.5	15	29(T/G),212(T/A),	TATGATGTAGTTTTGGCATTCCTTTAGTTAATATTTTTCTTACTAGGGAGCTGATATTACCTTGCAAAAAATGGTATGTAGTCGGCGAGAGGCTGAGAGCTGACAGCACACACCTATCCATGTGCTTTTGGAGAATGAACATTGAGGGGGGCACGAAGTACTGCTCTCCGTAGTGGATAGCATAATTCCCTCTCATTCATAAGATAATATCTTGCTTCTCCTAATTTGATGGATGTTTGAACTCGTCCTGAGCAAAGTATATTGTACCCTT
5	24	Tag_13166r	all_186164	21.5	15	29(T/G),212(T/A),	TATGATGTAGTTTTGGCATTCCTTTAGTTAATATTTTTCTTACTAGGGAGCTGATATTACCTTGCAAAAAATGGTATGTAGTCGGCGAGAGGCTGAGAGCTGACAGCACACACCTATCCATGTGCTTTTGGAGAATGAACATTGAGGGGGGCACGAAGTACTGCTCTCCGTAGTGGATAGCATAATTCCCTCTCATTCATAAGATAATATCTTGCTTCTCCTAATTTGATGGATGTTTGAACTCGTCCTGAGCAAAGTATATTGTACCCTT
5	25	Tag_6774r	all_171397	23.7	16	85(G/GT),196(A/C),198(A/T),	AAAACAGAGGCATGCCAGCAAATACTACACAAGGATTGAGATGCAGGTGCAACTGTCAGAAGTTGTGCATCAGATTGACAGGCTGTTTGAAGGTGATGTCAGCTGGTCACTCAACAAGTACCTATACAGCACACGTTGGATCTCATTTCCTTTTATTTGAGGATTTCCGACCTTGATTTTGAGGTCCTGCTCGTGAAAAAAAAAAAAAAAAAAAAAAAAAAAAAAAAAAAAAAAAAAAAAAAAAAAAAAAAAAAAAAAAAAAAAAAAAAAA
5	26	Tag_3948	all_86126	23.7	16	32(G/T),	GTCTTGCTCCACATTGGATTCTGCGGGGTGAGGCAAAGAAGGCAGACTTGTAGACCTTTGATGGCAAGCCATTCTTTTTCAGGTAAAGGATGGTTTGATGATATCTGTAATTCTGTTTTGTGTATGGAACGGAAGGCAAGGCACCTCAACCACCATCTTCCTTCTGTTCTCAGTAATGGAGCAACTTCCATGATGTAGCATAATCATCGGTTATGTTCAGTGCAACAAACATCAATAAGTGACCTTGATAGCATGTGGTGTTAGAGCAAGT
5	27	Tag_9366r	all_29897	25.4	17	165(A/G),256(C/G),	GTGCATGTTTCACAGGGTAAGTTATTCTCGGCGCTTTTCTACATATAATTTCAGCAACATGTATCTGTAAATTCGAAGCTAAGTACTTACACATTTGTCGATGCATGACCAGTAATCAAAATATTGCCCAGTGCACAAGCACTCATAAACCGCATATAGATGGTAAAAACAGTCAAAATATTCTCATCCTAGGGAATTGCTATGGAGATTTATGTGATTATCAACCTTACAGCTCAAGTTGTGCATTAATGGGGTCAAAACTTAAGGAAAC
5	28	Tag_1976r	all_41298	27.1	18	231(A/G),240(A/C),242(A/T),	CGTGCAGACATCACCACGTCTTCAGCTCTCCAAGGCGCTCACATCAGAAAAATTAATTTTGTTCTGAACAAAATTAAATATGAAGATATGGGAAAAATTATCAATGGCCGATTGGATATAATCGGCCAGTCTGCAATGGACTTTTTTTGGAAAGAGGTGCAATCGGCTCTTTTGCAATCCAGATTAAGAGAGCAATGGCCCAAGTAACAGCCGCATCATGTACTGTACGTACGTGTCTGAAAAAAAAAAAAAAAAAAAAAAAAAAAAAAAA
5	29	Tag_8665r	all_15170	27.1	18	11(G/A),54(C/T),167(G/A),215(A/G),253(G/A),256(T/A),	CAAGTCTGAGGAACAATTTGCAAATCAGCTAAATAATTCTAATATTTATTTTGCAAATACTATGAATTCTCGTGTTGATGTCGCTAGTCATGATAGTAGACATGTTATTGCATCAGCTAGTTATTATTCAGATAATTCTAGTAACATGCAACACATAAATCTTTATGCATCGGTGGAACAAGATCAAATACCGATATATAATTATCAAGGCTAAACTAACATGGTGAGTTCGGCCGTTAGACATGAAGCATCGCATGCTATTAATTCTTAT
5	30	Tag_5577	all_117101	27.1	18	32(A/T),204(A/C),206(A/T),208(A/T),209(A/G),210(A/G),211(A/T),212(A/G),	AATTGGTTTTAGAAGCATCCTTTTAAAAAAAATTGTTGGAAATTTGATTCATCTTTAAAACATGGTGTATTTTTAGAGACAAACCACCTTAACAACTCTTCTAGAAATAGATTTTTACAGACGGTTCACTGTACCAACATATTCTAAAAACCGATTAAACATAAATATAAATCTTATGCAACACTTAATTGGTCACAAGTGACAAAAAAAAAAAAAAAAAAAAAAAAAAAAAAAAAAAAAAAAAAAAAAAAAAAAAAAAAAAAAAAAAAAA
5	31	Tag_7449	all_193095	27.1	18	19(G/A),41(C/T),251(A/T),264(A/G),271(G/A),	CCAACTTAGTGCTTTCATGGCGCCTAGTCAACTCGAGTTACATCTATATTATGTTGACTACTCTAACTTGACCAAGTCTCCGAGAAATTCTTTTGATCCACGAAAAATAAAGGCTCCATACATATTTCAAATAAATGTTTTAAGGCCGTGATGAGAATTATTCAAACTGCCAAGAAAACTTATCGGTCAAAATGGAATCTTGCAAGTTTTTGAGAACTTCCCTAGTTTCCTGGTTTTATGCATCCTTCCTATGCAGATTTGGAAGTACATG
5	32	Tag_2828	all_59194	28.8	19	30(C/G),228(A/C),239(A/G),	CCATCTTACACAACTTCAAGGTCGAACTGCTGGTCGAAGGGCACACAGTGCTGCCGCAGAGCTCTGTCATACACTCATACTCCACACTCAGAACGGGATGATGGTTAGGATCAAGAGAAGGGTGGCAGCATGATGTTTCCTATCACCTAGTTCCCGTGTTATGTCTATTGCGCTATACCCATTTGTGCACCAAGGTGCATGGCATGGCCTATTAAGACGTGTGAAACAAAAAAAAAAAAAAAAAAAAAAAAAAAAAAAAAAAAAAAAAAAA
5	33	Tag_12147	all_113438	28.8	19	9(C/T),	CTTGTCCCCGTACATCTAAGAAAACATCATTATACGAGCATAAGCTTATTGGTTACCAGGTCAGTGCAGGTAATTTGATGCCACTCCTTTAACATTTATTAACATAAAGAAAATTCCATGTTTCCTTATGTATTGCAATGGAGGAATAGTTCAGAGATAAGGATGTTTCTACATCATCTCAAAAAATGTAGCTTTGACTTTATGATACATTGTAAAAGGAAGACGTGGTTGTCACCGAGGACGCTGACGTGCCTAGACATGGACACTTTGT
5	34	Tag_10147	all_57845	29.4	20	23(C/A),54(A/T),61(G/A),94(C/G),107(G/A),	GGGGAACATAAGCCACTAAGACCTGTGCAACTGCCATAATGGCTTGACGACCAATGGCTCGGAGCGAAAGGTCACTCTGGTCAAGTGCACGAGCTGCCGCTGGCACGGGCAGTGAAAGGGTTGCAAGAGAGAGTTCAGCTGCTACGGTTCGAAGCCAATTTCCAAACTCAGTCATTTGTACTGCCATCGTAATTCCCTGGCCTAAAAGCATGGAACAACAGTTGTATATAGTGGTGCCAAGGCACAAAACAGCAGCAGCAATAGCAGCAGG
5	35	Tag_12932	all_166301	29.4	20	11(T/C),30(A/T),45(T/C),55(A/T),174(C/T),	TTAGTGAGAATAGAAGCAATGCAAAAAAAATTTATGCATTCCCTTACTGTTTCTATGCCTTTATGCAATTGTTTCCATTGAACCAAGGATCAGACCGATGGATCACAGTTGTAGATTTTTTTTCTCTGCTTATGACATGGATAGGCATGGAAATGGCTATGGCTAGAGATGGCCAGATTGTCAAGGACAAATGGCTAGAGATTAACAAGGATAGTATCAATTGCTACATACGATTGAAGATGAGGTTTTTATGATCATGTCTATATTGCCA
5	36	Tag_10148r	all_57845	29.4	20	23(C/A),54(A/T),61(G/A),94(C/G),107(G/A),	GGGGAACATAAGCCACTAAGACCTGTGCAACTGCCATAATGGCTTGACGACCAATGGCTCGGAGCGAAAGGTCACTCTGGTCAAGTGCACGAGCTGCCGCTGGCACGGGCAGTGAAAGGGTTGCAAGAGAGAGTTCAGCTGCTACGGTTCGAAGCCAATTTCCAAACTCAGTCATTTGTACTGCCATCGTAATTCCCTGGCCTAAAAGCATGGAACAACAGTTGTATATAGTGGTGCCAAGGCACAAAACAGCAGCAGCAATAGCAGCAGG
5	37	Tag_12439r	all_119818	30	21	131(A/T),267(C/T),	TGAAACATTTAAAGATATTGAGACATAGCATGCATTACAATTTGTTATATCATATATGACAGATGGTACCATATCTAGCAGGAACTATGGGCAAGAAGTTAGTTTGAACAAATATTATGATGCAGTGAATAGACTTTCTAGTTTTCATCTTGCGGTTCAATGTGCCTTTGTTTTTGGACACATACTCCGTTCGTTCTTGTCCAGACATTGCTTCCATCTTGGAACACTGTTAATGAACAAGCCTAATAAGTTAGCTGTTTAGTGTACGAAA
5	38	Tag_8845	all_17956	30	21	40(A/G),153(T/C),189(C/A),	GGCCTGCTACAGTAGCATCGGTACTGTAGCGCGCACTGTACTACTGCCCATTACATCTCATCCGACTTCCTATGACAGTTAACCAGGGGCGCATGCGTCATATCCTGTCCTCAATCTTTCCTAAAAATTCTAAAACAGCACTTATCGTGGGATGGAGGGAGTACGATTTTACACACCACAGCCTTTAGCTATTCAGTTTTTATGGTTCGGTGGCTGATTAAATTAGGAAAAAAAAAAAAAAAAAAAAAAAAAAAAAAAAAAAAAAAAAAAA
5	39	Tag_9203	all_24473	31.1	22	-	CATGGTTTTTTTTTTATTACACACAGCATGTTACCTTCTAAAAACGTACACATAGGAAGTTTCAACAACCCACTTGGAAGTTTTTATGGAAAACAGACATTACATTTCGAGCATCTACCTATTCATAATTGTCGCTGAATTTGATGGTTTTGGGTTCAAATACTGTTTTGAACGAAAAAATACCTTTTTTGAGAATTACCCATTTACTTTTAAAAAAACTGAATGCTAGTTTGTCTTTTTTATTATATTATGCTCTGCATGCCTGGATTTG
5	40	Tag_8967r	all_19085	31.1	22	46(G/A),47(C/T),147(A/AG),174(T/C),190(G/A),224(A/C),	AGTACTACTTGTATTATACGGTGACGAAGGCGGACTATAACAAATGCCACATCAGATTTTTGATGACACGAAAGAAACAGAAGAGGAAAGACATAGGCTACTTACAATCAGCTGAAACACAAGTCCCAATAAATTTTGTGAGAAAAAAAAAAGCCATAAATAATTGTAGAACATGTAGCAATAATATATGGTCATTATATATAAATAGACTTTTTGCTAGTTGAAAAAAAAAAAAAAAAAAAAAAAAAAAAAAAAAAAAAAAAAAAAAAAA
5	41	Tag_13190	all_186484	34.4	23	16(G/A),18(T/C),34(C/T),66(G/C),104(G/C),	TCCTGCACTTACCTTGGTCTCCCCCTCTCCATCCGTAAGCCAACCAAAGAGGTGTTGCTACCGTTGATCAACAAGGGGGCCAATCACCTTCCAAGTTGGAAAGGTTCGTTGATGAATAGAGCTGGGAGATTGGTTATGGTCCGTGCCGTGTTGACAGCAACCCCTATCAAAAAAAAAAAAAAAAAAAAAAAAAAAAAAAAAAAAAAAAAAAAAAAAAAAAAAAAAAAAAAAAAAAAAAAAAAAAAAAAAAAAAAAAAAAAAAAAAAAAAAA
5	42	Tag_9735	all_54402	34.4	23	63(A/T),69(A/G),101(C/T),103(A/G),	TAAATGGGGAAACTACACCAGCTGTTAGTAAAAAGAGAAGAATGTCTGTTCCTGGCAAGGCTAACGATACATGCGAAAGCATCAGATCGGAGAAACAGCTCGAAAGTAGCTCTGTCCCTGACGTTGCTGATGCCAGTGTCCTTAACTGCTCATGCAGATATTTGAGCCTGACGATTCTGCTGTTGTTCAAGACCAGAAAGATACACACTCCTTCGGCATTTCTAGGAGCTGGTTGAACATGTAAGTTGGTACATCATGCACTTTTTGCATG
5	43	Tag_6957	all_183609	34.4	23	-	TAGTTTAATAACTGTAGTAGTGATACGTAATGTACTAGTGATATTTATTTAGATATGCTATATGCTAGATCTACATTACGTTAAACAGTATTTGTATACTTTAAAAGTAGGTCGGGTTTATTTTTCCATTTAGATGATATTATTATTTATTAGTAGTATTTACGTATATATTAATTATTTGTGAAAAATGATTAGTTATATATATTGCTAGATATGTCAACCAACTTACAATTTGAAATATATTACGGCGAAGGCAGTGTAGTTGGAGGTC
5	44	Tag_4089	all_88481	35	24	218(G/A),	ACTGCAAATAACATGGGAGTGATCACTGTTCTCACAGCTCCATTATGTTGGATCTTTTTCTCCAAAGAAAACACAAGGGTGAATTCCAATCAATCAATACCCAATTTCTTTTTTAAATTTCCAATAAATAGGCCCTACATTGTCAGCATCCACCCAAAGGTAGCTGATCATTCTAGTACCTTGGAAACTATGGAAGCACCAGAATGCATGAGCGTTCGAAGGGGCGAGCTGAGTATTAGGTGGTTTTGGAAACGTTGGCCAGCAAGAGCAG
5	45	Tag_5039	all_109590	35	24	17(C/A),	AATCATTCAAGGACATCCGAGAGGAAAACCTACAATCAGCGCTTGAACAAATGCATGGCTGTGGCCCTGTGGAGACTGATAGTTTTGCTCTTCCAAACATGCCAGTGCCACCTAGTTCATTCAGAGGAATCCGAAGGGGATTTTCTAATAGCTACCTACCTGAACGCCGTGGAAGAATCCCGCTACGATGACTCGTATATAAGTGGAATCGAGGTTTGCTTCTCTTGTGAACTTGTTGACAGTTTTGGCTAGCCATAAGACCCAACCAAAC
5	46	Tag_9024r	all_19980	36.7	25	43(G/A),93(C/T),146(G/A),229(C/G),269(T/C),	TTTTTTGTGATTGGACAAAGCTTATCAAATCACCGAAACATCGCTAAAATCATCATTTAGGACATATTTGTTACTAAAGTTTCCAAATGCTACGGTTTAGAGATACCGTGATTTACACTTGCATGTGACAAAAATCTAAGCTATGGTATTGAAAACATTGTTTCGCAAAGACCAACTAAACAACTCTAGGTTTAAAATACTACAATATTGTCAAATACTGTTGTATTGCATTGAAACCATAAAAAACTAACAGGCCCACATTGTCATGTCA
5	47	Tag_9025	all_19980	36.7	25	43(G/A),93(C/T),146(G/A),229(C/G),269(T/C),	TTTTTTGTGATTGGACAAAGCTTATCAAATCACCGAAACATCGCTAAAATCATCATTTAGGACATATTTGTTACTAAAGTTTCCAAATGCTACGGTTTAGAGATACCGTGATTTACACTTGCATGTGACAAAAATCTAAGCTATGGTATTGAAAACATTGTTTCGCAAAGACCAACTAAACAACTCTAGGTTTAAAATACTACAATATTGTCAAATACTGTTGTATTGCATTGAAACCATAAAAAACTAACAGGCCCACATTGTCATGTCA
5	48	Tag_7551	all_202615	36.7	25	125(C/T),	TTAATGGCCCCTTCATTTCGGTAGGTTCTTGATGGCAAAGGCACACGAGGTTGTTGGCGCCTCGGCGGCAAGTGATAGCATTGTACGGCAGTCTGCATGACAGGAGTAGAACTCAGACCAGTTTCCATAGTTAACACAGATGCCAATGATTTGGTTTCACAGACATTTCAGCTTTCTGACGTGCGGAATTTGAGTGAACCTGCTCTGGCTGGTGAATCAATGCTGCACTTGAATGGTTAAGAAAAAGAGTCACGGTGCCAATTCTAACAAA
5	49	Tag_11746	all_107790	37.8	26	-	TAAACTGCGTTGCTTACCATCAGGGTTGGGCCAGCTGACCCGTTTAAGAAAGCTGGGATTGTTTGTTGTCGGGTGTGGCGCAGATGATGCGAGGGTCTCGGAGCTAGAAAACCTTGATATGATAAGTGGAAGGTTAGGTCCCTTATTGCCACAGTGGATGATGAAGCGAAATGATTCTTCATATTGTGATGGCATAATGCTCAAGCAAACTATTGCATCCCGATTCCTTTGCTTAAATTGGCTATTGCTTAAAAAGTTTCCAAACTTGATG
5	50	Tag_6004r	all_133651	37.8	26	158(G/C),	GCTGATGTTGGTCTTGACCTAAGCCGCAACTAAAACATTGGAACAATAACCAAGGCCCATTTTCCACGCATAGATAATCCAAATGCCATCTGTAATAATTTATAATCGTGCATGCAGTCCTGCTTCGAAAGGAAATAAATGTAGGCAGTCTTGTCTGGAAATCTGAAGCACTAACAAAGTGACTGACGCACTTAAATCAGATGTTTTTTACCGACGGAACATTCATAGATGGAAGCACAAGTGAACTATCTTGTGAGGGCCTTGAGATATC
5	51	Tag_10517r	all_61156	38.4	27	145(G/C),184(G/A),	CACTTAATCAGCCCTCTCACATGCTTAAATATCGCCCACCCCAATTCTATTATGGCATGACCTCCCCTAGTCCCAAATCTTATACGGTGCCGCCACACGCACTTTCCAACCAACAGAGGGATTGAGGGAACATGGTCAAACTTGGTGTAAAAAAAACAAACAACCTATAAATTATATAAATTAGGACACAGTGAGTAATCTGGAACAGAGGGAGTACTCAACGTCCTGCTGTTTTGTTATTGGCATTCAATAGAATACCTTGGATCTTTTT
5	52	Tag_1460r	all_22559	38.7	27_28	10(T/C),19(G/A),24(A/C),193(G/A),	CATGTCACCTAAAGCATCGGTACATTCAACCTCTTTAGCATAACCCATTGTGGTATCTGCAAAGAAACTGTACTGAGCATAGTCTAGAATAGTATCGTGATCCTGTTCTTCGTCGTCTTCCTACATAACCCCATGATGGACAACACATAAAACCCAAGTTCATGTGTCTCTCTGTTGTACTTTGAAATTGATGCACACCAGCAATAAATTCTTTTGAGCATCGGTCCGCACTGTACATCCATTGCCAGTCCAACTGCAACATTTTTTAAAC
5	53	Tag_12236r	all_114801	39	28	19(T/C),49(C/T),59(G/A),113(C/T),206(A/C),229(C/T),	CTTAGAACATACAAGTTCTAAAGAATATTAGTCTAAAAACTTAATTGACACAATAGACGTATCTTTATCACCATGATTACTCTAGTAAGACAACGATAAAAAATCTCAATAACGGATGATGGGCCACTAACAACGGTTTGGAGAAGATTTTTTATTGGAGCAAGGCCTATTATTCCTACTAGTGTTGGCGAAAGAAATACATATAAGAAGGACAAAAGAACTATGCATCGATAGATTTAGATAAATATTCAGAAGAAATCAAGAAAGAATT
5	54	Tag_6020	all_133950	39.6	29	26(C/A),106(G/GGTAC),139(C/T),217(G/T),270(T/A),	TCGTGATGCTCCTGCATAGATGCGTCGTAGCATTTACAAGCTGCAATGGTAGGAAAAATGAACAACAGAAATTCTCTTGCATTTTGGGGATTTGTGTGCAAATATGTGCAAGGTAACTTTAAGTTTTATCATAAGGTTCTAGGTGTGTAGCGTATGTCGGCATGTGGTGTTCTCTTATCAATGTAATATCACTTAGATACCTCTTGGTCTTGGATAGCGTGTTTTCTATGCGTGCCACTGAGACTGTGCGGAGATCTTCCTAGCAAGGGTT
5	55	Tag_9690	all_54022	40.7	30	3(T/C),12(A/C),34(G/T),247(C/A),	ATTGTTGCTTGATTGGACGTTGGAACTGGCCATGGCTCGAGATGGCAGATAGGCTAATCACCTGCGAGCAAAAGGCAGCACAAGGCTAAACGCTGCTCAAAGAAGCCCACCAGAAGCTTTTCTATAAGTATATCCTCCGAAATTCCCGAAATTTCGTGATTTTCGGCAGGGGCCGAAATATTTTTTGTTCCGAAATTGTAAACCCTCCATCCAAATGGGGCCATAGCATCGTCAACAGACAACAGTCCTCCTAAATTTGATCCTTTTTTTT
5	56	Tag_9679r	all_53899	40.7	30	24(A/C),58(T/A),	AACTTATTCATTTTTCCACAGCAAAAGTAATAAGTAATCGTGCATACAGCGACCATCTTCTTCTTTCTCTAACACATAAAACCAATTCTCTTGTTATTGCTATTGATTCACAAGGAAAAAGTTGGTCATGCATTTCAGGCAATTAACAGTCCCACGATGTGTGCTGATTCTTGCCCAACCGAAATATGCCATCTTCTAAATGTATACTGAGGGACACGCTAGAAGGGTGTTCCCGACGCCTCTCAAAGAAGTCTCGTGGAGTTTGCTGATC
5	57	Tag_313r	all_5366	41.8	31	76(C/T),	TGGCAAACAAGAGAAGGGCACAGTGAGGAGATGAGCGAGCTGCCAGAGCAGGGCACAGTGGCAGCAAGCATGTTACGGTGAGGGGCTGGAGGCCTGGAGCGTGGCGACGAGCAAGGCATGACAAGAGGCCAGGAAGGGGCGTGATGGGAAAGCAAGTACTTTCTTAGCAAAAAAAAAAAAAAAAAAAAAAAAAAAAAAAAAAAAAAAAAAAAAAAAAAAAAAAAAAAAAAAAAAAAAAAAAAAAAAAAAAAAAAAAAAAAAAAAAAAAAAA
5	58	Tag_937r	all_14992	43.3	32	98(T/C),	TGCGCTAGGATGGATGGGCCAAGATGACTGCGGCTTAGAAAATGTGCGAGGCCCAAGTGGCCATAGCAGCCCAACTCTCCTAGAGAGAAGAAAGTACTTTTTTCTTTTGTATGTTTGATAGTTTCTAGTGAAAATTAGGCTTCAAGGGTCAAACAGCAAACCAGTAAGTTACGCACCCTTTTGTGGCCATAGTCTATTCACAAAGTCGATGGAAGAAAGCAGCCCAGTGTGCTAGAGAGGATAAAAAATTCTTTTCCTTTTTGTGAATGAC
5	59	Tag_8174r	all_8624	44	33	14(T/G),156(T/C),165(C/T),252(G/T),	CGATTGTATAGCATATTTGGGTTTGATAAAAAAAAAAGGTCCCAACATAGGTTGATACATTATATCACATAAATCATTATATTTTCTCGATATAAATTTGATACACATGTTATATTTTAGTTTGCACAAGATTGATAGTTATATATATTTTGACATATATATAACTGGCAAGTTGAGTAATGATTTTATAATAATAATTGTTGTTCATTCAGTATATAACTGTCATATAGTTTTATATATAGCTTGCTACTGATGTTAAATGTCTTCAAAA
5	60	Tag_9174	all_23633	44	33	17(G/C),	GGAGGGCTTGGCGTTGGCTGAAGACATGAGGTTACAACGAATAAGACTAGCTAGCGATTGTGTAAATGTCATTAAAAATATAAGAGAGGGAGTAGCGATGGGCCAGTATGGTCATGTAGTGAGAGAGGTCATTGCTCGGTCTTCTTCTTTTGAGGCTGTTGAGTGTGTCTTTGAGGGCAGAGCGTCGAATGGGGATGCCCATCGCCTTGCTAGAAGTGCCCTGTATGAAGATGTAGGCCGTAAAAAAAAAAAAAAAAAAAAAAAAAAAAAA
5	61	Tag_6246	all_141300	49	34	-	CGTGTGCACGTGACCTGCTGATAGATCAGTGTAGTTCGAGCACCCTATCTATACATGCCTTAATTTGCATCTGTTTAGTTAGATGGACTTCCATGGAGGTCCTGGTTAGAAGCCGATTTAGCACTGCAGATATGTTATATCATCTTTTAGATATGGTTTTTATACGTTTTCCGTGTCGGATGCTTTTCTTGGCTACTTCACGCTATATTTATACACATCACACCTTTTCTCCAATGAAAAAAAAAAAAAAAAAAAAAAAAAAAAAAAAAAA
5	62	Tag_7149	all_186552	49	34	46(A/T),	GCAGTTTGCTTCCAACATTGGGTAATTAGAAGCTATTTGTGGCATATTCGACCAATTTTTATGTACCTGCAATGTTTGATAAAGAGGTTTAATTACTACATTCGAATTAGAGTTCAATAGTCTTGGTCACAACAAAACAAGCTTACCTTGATCCCATAACATTTGAAGTAAGTGTATGCGTTTGCTCTTCACCAAAAAGCCTTGATAAGCCAAAATCTGCTATTTTTGGTTGTAAGTTATCATCCAATAATATGTTGCCAGGTTTCAGATC
5	63	Tag_623	all_10875	49	34	74(A/C),244(T/C),248(A/G),	AAGCAAAACAAGGATATATATAAGTAGTGTATTTTCTAGAAACAATAAACGAATTATTATTGTAGTAACTCATATCGATTTTGTTCCTATTGGTAATATGCATTATAATAATTCATTTGCCTCATAGTAATTACTCGCCATAAGATTTCCGACCTCATTACTAAATGTTTTCTCATGTGACACTAGAGAACTTTCCACAAGTTTCTTCACGGCAATCACTTCCCCATCCTCTAGAATCCCCTGTGTTAAAGGCTCAAGCTTCACATACATA
5	64	Tag_3548	all_72096	49	34	194(C/T),	TAACGTACCATTTTGGTAAAATTTAAATGGGCATTTTTAAATGGGCGGATCTTTACAAACAAAATAATACTAACATGCCTAGTAGAACACAACAGGGAACTTGAGCGCCTGACTGAAATAAATGGAGATACACATATGTGCCTAAAAAATTCAACCTTGAAACATGTTTTCTAGCACGTGCAATGTTATGTAGCGAGCCCTAGGACAATGTTATTCCTCTAAGTACACGAGGTGCCTATCGGGCCACTTGGCAGAACTTTGATGTCAAGCA
5	65	Tag_12930	all_165342	49	34	189(G/A),203(C/T),210(T/C),236(A/G),241(G/A),	CAATGCATATACACGCGCTCTAAACAGGCCGCATGCAATGCAAGCTCACGGCCCATGGCCAGCCAAGCAGGCTGGCGGCTTATTAAGCCTACAATCAGTAGTAGACCCTTGCAAGTTGCAGGTCGTGCGTTTTTCTATTGAGTGACAACGCGATTAAAGAACTTATCTCTTTGTGAGTTGTTTTGATAGGTTTACACAGGTGCATTATTTTTGGTTAATTGTATTAGAATGAACTAAATTGAATATATTTTATGATTAAGCATGAATCTCT
5	66	Tag_9361r	all_29662	49	34	98(T/C),184(G/A),203(G/A),211(G/A),	GTGGCGCCAGTGCTGCCAAGCAGATGTCGCAGAAATTTGAACTTCTGCCACCTCCCAATAATGTAACTATCCGATCTCTCCCTTTTTTCAGAGTTCATATTCCTAATTTATAAATAGTTTGATTTACTCATTTTAGACTTTTATTGTGATCTAGTTTTAAATATGATTTTTTACAAATGTTTTGTACAAAACGAGTTGGTCAGATTTGCTGTCAAAAAATGAAATGTTCTGTCAATTAGATTGGAGGGAGTACATACATTACATTACAATA
5	67	Tag_2776	all_58677	49.6	35	176(G/A),203(T/C),	CCAGCAACAACATGCTGATTTCTTTCCTGCTGCGAGCGGCGAGTGATGAAGCTAATCTGGCGGCTATTTATGAACGGCGGGGGCTGGTTTGATGATTATTTGAAGTGAAAATATGGGCTGTTTTTAAGTATGTTCCCATGTCCAATCTTACCGAGGGAGATGCAATAGTAACCCTGAAACTTCGACAACCTATTTGTCTTACTGTGTACTGGATTAATTAGCATAGTTATAACTGTAGGACCGAGTGAGTATATATATTGTAGTACTTATG
5	68	Tag_12548	all_130982	49.6	35	25(G/A),94(TAC/T),183(G/C),260(C/T),	TAAAACATACCCTTGATATTCGTAGCTTGGTAACTATAATGTTGAAGCAATGTGCTTTCTCGCGTTTTCGCAAAACAGCAATCAGTGTATTTCTACACACATCTGGAGCTGCCCGAGCTCCAGATCTTGTTCTGGACTTGTGGTCATTAACAACAAGCTAGTAAACAATGGGATATTTTTTTGGGATCTTTATTATCATCTAAATATTATCTCTTAACTAAATGCACCATTCCGATTAGGACTCGACCTATCGGGTTGGCTCGGAAACTCG
5	69	Tag_2856	all_59497	50.2	36	221(G/A),	GTTGGCTTCCACCAACAGCGCCAGGAGCACGGCTTGCGCCTCAGCCTGGAGTGAGGAAGTAACCTGACTTGCTTGCGCCTGGATCTTTAACCTGAATGTTTTCCCCTGCATTCTTCCTTTTAAGAACATACCGAGCCATGGAAACACAGTGTGTATCAGTGACCAGTATAATATCATTCTGAGTAGGATCATTGTTGCTTGGTTCGGGAGGGTTCATTTTGTTGTGCAGGTTTAGCATCATCAAGTGAGTTCCTAAGTCAACTTTGACGTT
5	70	Tag_3690	all_76451	50.2	36	197(T/C),218(A/C),	AAGCATGTTCTTGCTTGATCGTGTCATAAGGAGCCGATAGAATAGCCGCCAACTGCAACGGGTTCATAATTTCTTCTCTTCGCCCATGTTCAAGTCTCCATTCCCTGCCGAGACGATGGCAACGCTCATTGCTGTTGCGAGGATTCTCTAGGTTCACATCGCCAGGACATGGGGAGCTGAGGCTGGAGGCTGTATGTCCTTAATCTCATTGGGGGACAAAAAAAAAAAAAAAAAAAAAAAAAAAAAAAAAAAAAAAAAAAAAAAAAAAAAA
5	71	Tag_4141	all_89520	50.2	36	185(G/A),186(A/C),188(A/T),195(A/G),	GAGTTTTGTTGTTGGGATAATTCTTCACATGCCACTGCAAATTCGTTTGATCCTTTATTATTTATTCCTTTAATTTCATTAGAGACGTTGTACCAGCTCCTCATAGTTACTGCCTTACTGGTAGGTGAGCTACAAAACATAGGCGTCGCACTGGTTAAATTCAGAGTCTGATACTGGTTGAATAGAAAAAAAAAAAAAAAAAAAAAAAAAAAAAAAAAAAAAAAAAAAAAAAAAAAAAAAAAAAAAAAAAAAAAAAAAAAAAAAAAAAAAA
5	72	Tag_4279	all_92001	50.2	36	44(T/C),	TGGTAAAGATACAAGCATGTTAAGGAATCAACATCACTAATAATCATTACTAGAGCTGCATGAACAAAAAACTTTCCTGTCATCAATAAAAATGCAGCTTGCTGGATCAACATCCAGATGATCCACAGCATGAAGTTAAAAAGAGGGATTCAATATATCGTCCAAACAGGACAGAACTAGTTTACTCATGAAACATCTGCATTCCATCTCTAGAAATAAATTTGAAGCATAATTCAGTGGTCATTCAAAGTTCAAACTATTCAGGTCCAAG
5	73	Tag_6126	all_136265	50.2	36	36(C/G),197(A/C),199(A/T),	CGAGTTTGCCAAACCGAGCTGCTTATAGGACCAACCCTGAGGAGACTAAGGAAATTCAGTGACAAGTCCAAGATCTTTTGGACCACGGGTACGTACGTGAAAGCCTTAGTCCATGTGCCGTTCCTGTTATTTTGGTTCCTAAGAAAGATGGTAGTTGGCGCATGTGCGTAGATTGTAGAGCCATTAACAACATTACAAAAAAAAAAAAAAAAAAAAAAAAAAAAAAAAAAAAAAAAAAAAAAAAAAAAAAAAAAAAAAAAAAAAAAAAAAA
5	74	Tag_7256	all_188943	50.2	36	150(C/T),	ACACAAGGCAGGAACACAGTCAAGTGCCTGTCCAAAACTAGAACTATAATTTCTACCAAAATCAAAGAAACTATGTGTTCCTAAACAGGCCTCTAATTGTTGCAAGAGGCTGAGAAAGTGAGTTATGCTTCAAGAAGCAATAAAACTAACCTATCGATGATCCACTAAGCAATCAGATTAAAATACTAATTAAGATCCCAAGTTTGACAGATACACAGTGTGATCATTTCAGCATAAGAATTTGAAAATGTATTCCATAGATGAGGCAAGA
5	75	Tag_9196	all_24140	50.2	36	100(T/G),119(T/C),138(G/A),140(T/C),164(C/T),181(C/T),186(G/A),190(A/T),250(T/C),	ACTTGTGGCCTCCGTCACCATGGCTCCCAGAAAGAGAGCACTCGGAAGAGAGGAAAGGTAAGCGTTAGGCTTTGAGCAGTGTGAGCCATGTGATTTTTTTGTGGGAAGAGCCATAGGATACTGAATGGACGGACAGAGATCATTTTAGATAAAAATAATTTTACGAAAACTCACTCTTTTCTATTGTACATAGACTAGATGGTATCTCACGCGTTGCAGCAAAAAATTTTAAACTATTTTTTTCTAAAGTAAAATTTGAGATAGAAATATT
5	76	Tag_10011r	all_56578	50.2	36	9(A/G),107(T/C),167(A/G),	AGGCATGTACGGCATCGCGACACTTAAGTTTAGGGTTGAGAATACCGCAGCCATCTTTGAGCCTAACAGATACAACCTACGAGCAATCTCATGGGAGACATCTCCATCCTTTTCTCCCTATCTTCGGGAGGTGGTCGACATTAGACATTAGACTGTGTCATCGGTTACTACTCTCTTAGTTGTAAGAAAACATTTGTAGCATACAATTCAGATTTATGCTAGAGTGATTAGTAGTTAGATTGGTAGGATAAAGTGCCATATTTCATTGAAG
5	77	Tag_3534r	all_71768	50.2	36	63(C/T),232(A/G),	ATCAACTGATGAGAGTAAATGTATCACAACCCAGTACTTTGGAAAAAGTCTACGTAACACCCCGACCTATGTTAGGCAATGTGCAGCAATCAACTGACAGTAGAAAGTAAATAATTGTGCAATTGAGGTTGAAATTGTTGAAGGAACAACTTCAACATGCTAATAGGTAAAGCCCTAAAGGCTAGTCTGAATCCACAGACAATATAGCTTAATCCAAAGCTCAAAGAAGAGATCTAGTCCAAGATCTAACATAGGAACATCAAGTTCTATT
5	78	Tag_12643	all_134763	50.2	36	40(A/C),	TGACATGACACGCAGAGACTAACGTTGAAGGATTTGGGAAATTTTTTATGACGTGGGTCGATGGACTGCACCCAGGAAAATTGGCCATGCATTTTAATGTGCGAGTCCAAAATTCATTCATCACGGTTTGGTGAACAAGCCTTTTCATTTCACAAGGCTGCTTAGCCTTTACAGATAGCAAAAAAAAAAAAAAAAAAAAAAAAAAAAAAAAAAAAAAAAAAAAAAAAAAAAAAAAAAAAAAAAAAAAAAAAAAAAAAAAAAAAAAAAAAAA
5	79	Tag_5971r	all_133030	50.8	36	106(C/T),184(A/C),186(A/T),	CATCATACCACACGAAAACGGACCCTCAAGTCACATACGGACTCCGTTGTTCTATATATAAATGGAAGCCTAAAAAGATAATCATTCTAATCCAATTGAAATCTTCCCAAAATCCATTCGAAGTCTACAGGAATCTACAAAATAAGACTGAGTAGCACCACTTGAAAAACGGGCCCTAGATTGAAAAAAAAAAAAAAAAAAAAAAAAAAAAAAAAAAAAAAAAAAAAAAAAAAAAAAAAAAAAAAAAAAAAAAAAAAAAAAAAAAAAAAAA
5	80	Tag_8710	all_15794	52.2	36	52(A/C),79(C/G),110(G/A),	CCCCCAAAACAAGTACAGCACACTTCGTATCAAATATTTTGACAGAAATACAATAGAAGCATTGGCCAGAGCACATAGCAGGAAGCCACGGTAGGCCGGCGAACAATTCGGCCATTGCGATGTAAGTTTATCACCATACATGGGTTACTCTCGCTCTGGTCAATGTATGTTCCATGTGTGATTAATATTATTTAGAAAAAAAAAAAAAAAAAAAAAAAAAAAAAAAAAAAAAAAAAAAAAAAAAAAAAAAAAAAAAAAAAAAAAAAAAAAA
5	81	Tag_8711	all_15794	52.2	36	52(A/C),79(C/G),110(G/A),	CCCCCAAAACAAGTACAGCACACTTCGTATCAAATATTTTGACAGAAATACAATAGAAGCATTGGCCAGAGCACATAGCAGGAAGCCACGGTAGGCCGGCGAACAATTCGGCCATTGCGATGTAAGTTTATCACCATACATGGGTTACTCTCGCTCTGGTCAATGTATGTTCCATGTGTGATTAATATTATTTAGAAAAAAAAAAAAAAAAAAAAAAAAAAAAAAAAAAAAAAAAAAAAAAAAAAAAAAAAAAAAAAAAAAAAAAAAAAAA
5	82	Tag_11713	all_107360	55.6	37	59(T/C),124(C/T),	AGTGCAGCGTTGCAATTGCAACACTATGGCGTTGCAATTTCTGCGCGAAACAATGTTGTAACTTCTGCGTGCGCAATGTAGCGTTGCAACTTTTTGCTTCCACAGCGTTGCAACTTCTGCTTCCAACTTCTGTGGTGCAATCTCTACGTAGGTTGCAACTTCAGGGCACACGTAGGACTAAAATGCGAAAAAAAAAAAAAAAAAAAAAAAAAAAAAAAAAAAAAAAAAAAAAAAAAAAAAAAAAAAAAAAAAAAAAAAAAAAAAAAAAAAA
5	83	Tag_11152r	all_86180	55.6	37	54(G/A),143(C/G),179(T/A),	TGACATGACACATAAAGACTAACATTGAAGGATTTGGGATTTTTTTTTGTGACGTGGGTCGACGGACCGCATCCAGGAAAATTGGCCACACGTTTTTAACGTGAGAGTCCAAAATTCATTCATCACGTCTTGACGAACAAGCCTTTGCATTTCACGAGGCTGGTTAACCTTTACAGACTGCAAAAAAAAAAAAAAAAAAAAAAAAAAAAAAAAAAAAAAAAAAAAAAAAAAAAAAAAAAAAAAAAAAAAAAAAAAAAAAAAAAAAAAAAAA
5	84	Tag_1134	all_17664	55.6	37	249(C/G),	TGTTCCACAGGAAAAAAAAGAAAGCTATTGATAATTACTTTTCAACTTTTCTGCCAGGCCAACCCAACACCCAACAGACACATTGCAAGAAGACGAAGAAACCTTCTGCTAGTTGGAGTAGGGAGCAGTACATTTAAGGAAACCGACGTGGAAGTTAAAGCCATGCAACTCACGAGTCTTTGGGACGGACGCAGAGCATCTCGTCTTGTGCTTGGGGGTGGAAGTGACACGACGAAAAAAATCAAAAGCGGTGAAACGTCGAGTGGGAAGC
5	85	Tag_2577	all_56592	55.6	37	161(G/A),	TACTTGTAACAATAGTATCAATTTCAGATTCATTTGTGGAAGAATTGCCCTCATTACTACTCTCACAAGATAGCATAACATTCTCATTAAATGTAACATCACGACTAATGATCAAATTATGAGAATCAAAACACCAAAAATTTATGACAGAATTTGGAGGGCGATTAATCAAATAACAAGTTATAGAAACAGCTTCAGCCCATAAAGCACGCTTATTCCATAGGCCTGCATTAGAAAGCATGCAACAGGTTCTCTCCAAAATAGGATGATT
5	86	Tag_12966	all_182096	55.6	37	191(A/G),	GCATATAAGGCCTGATCGGTTCAAGGTCAATAGTGGCGAGGCCAAATTTTGACCAAAGTTTGACTATATTTGATATTAAATTAAAATCACACTATACAGTATAATTTTCATCTAGATAGTTTATTTGGCTATACCGAATATGGTTAAACATTGGCCTAGCCACCTAAGGCCTTGAACAAATCAGGCCGATAGCCCCAACTCTAGTTGTCAGATTGCCAGAAGATGAATAAGTTTAAAAGAAAGATGAGAGTTTGGGGACAAAAGTAAAAGA
5	87	Tag_8853	all_18011	56.2	38	163(T/C),221(C/T),	AGGTTTTGTATGCTGGTGCAGGGTAATATGTATAGGTGGTCTCGTGCTGCTGCCTTTTACAGTAAAGCTCGAGGAGATCACTTGCCTTCTGGAAGCCGTGCACGTAAAAGGGGGATACACTAGCCCTACTTTGGAATTGTTGACGACCAAAACTGGGAACAATGAACAATCTAGCTAGGGGGGAAAAGAGCATCGGACTGTAGTGGCGGAGCATTAAGCTCAGTGTACATGCCTATTTTGTATAATCAATAATACATGGCAACAGTTTGTG
5	88	Tag_1349r	all_20628	56.2	38	27(A/T),	ATTAGTAGAAGTAGTAGTTTGGGATGATATAAATTTATAAGCTTCCTTGGAGGAGCAGTCTCCTTTTTTTGAAGGTTTCCAGATAAGGACATCCTGAGTTTGCTGTGGAACAATTGGTGTGCGTATAATCACCTGACACACTGTTAACCAGAGGAGCGTTCCAGGTTCGAGAGTGTTGATTATAAAGGTCTTTCACCTGGTTAGGAAGAGGATTCATTACAGTAGTCATGTTTAAGTGGTCGTGTATTTTATCCCAAATAGGGCACCAGAC
5	89	Tag_2653r	all_57322	56.2	38	24(G/T),	CTCTACGCACTCTGTTGATTGCTGGCTTATTTATTTATTTATTTCTCCCAGGTGCTCCTTTGTACGTTCTTGGTGAGTGTGTACCGTCGTACCACGTTGCCCTGGTTACATACATTATTTAGAAATTTATTTATAATATAAATTTGACATCCAAAATTAGAAATATTAATCTAACCTCGTGTAACACATGCCAGTATAAAACTTAAATATTAGAAATTTATATATAAATTTGAGATCCAAAATTGATCCAATTTACTATTATTAATATCTC
5	90	Tag_4440r	all_94955	56.8	38	181(GC/G),	TTCATAGGTCATTTAATAAAATCCAATTGCAGTGTATATGCAGTCACTTAACATATCCTGATTCCATTTACTCTTGACAATCAATGCAGTTTATAATGTATAGGAGACCTAGAGAGTGATGTTTCCATGCCATGTGTTAAGTTTGTACTGAATAAGCAAATGTGTTTGCCTAATGTTGTTGCCCTGCATGTTTACTCATCAGGAAAGTAGCAGCAGCACTCAGACGCAAGCAGGAAGCAGCTGGGAGAGCTGGCGGCCTTATATACTAGAG
5	91	Tag_10990r	all_74657	56.8	38	-	CAAGACTTCTCCAATGGGAGCACGACATGAAATAATGAAGCCCATTGAGATAGGCCAGTATAAACAATAATCATCCGTACCTCTTCTGCTTCATGCTAATTTATAACCAACAATCTATATACCAAAGTTAAGAAAGAATAAGGACATGCCTATGGAGAAGAAAATAGAGTACTTGATCCTAGGAGCTGGTAGATAGAGCGTAGATAGCCTGATTTCGTGCTTTAAAAAAAAAAAAAAAAAAAAAAAAAAAAAAAAAAAAAAAAAAAAAAAA
5	92	Tag_4122r	all_89160	60.1	39	228(C/T),	TATTTATATGGAATTTAGAAGGATGCATATTGTTGTGTTACCCTGCCCTTGCTTTTGTGAAGTGTTTTTCCCATAATTTTGTTCATAGGCTACCTCCATCCCATGAAGAGTGCCAATCTAGCCTTTTTAGGACAAATCACCTTTTCTTTATCTGAAAGCCTCTCACAGTATTTCTTATTATGTTTCACAATCACAATAAGTTAGCAATCTGGCTGAATCAACCAGCTCGTTTCGTCATACTAGTTATTGTATCACAATCGCTACAGTGGTT
5	93	Tag_6074r	all_135061	60.1	39	130(C/T),132(A/C),133(C/A),	TTAAACAGCTAGCTTGTATCTGCGGGAAGCATGCAAGCGCATCCTTGTGACCTTTGTTTACTCAGCCATTTTCAGAATTTGCTTGGTTAGTATCGACAGTTACGTGTAACTCTCGTGCCGCTGCAACTGCAACTGTTGTATACATATTCAAAGAGATCTGTGACCTGAGAACCGAAATGCTGACAGATTAAGTCTATTGTGTCTGCATGCTAGGGCAGGAATTAATACTGACATGTCTACCACTGTATATTTGTGCTCTCGCAAATTAAGT
5	94	Tag_11190r	all_87561	60.1	39	10(C/T),29(C/G),45(T/C),62(T/C),111(CT/C),184(T/A),214(T/A),	GTGGGCCTCCTGCCACCAATTTTGCGCGCCAACAACCAAGTGCGTGCACGAGGAGAGACAATTGCTCATTGCTCTTTATGCCGACTGATGGTGGAACGCAATTAGTATGCCTGACTGATGGAACGACGCTATTCATAATTTGGTGTTGTGGTATAGTGGCCATTTAAGCAAATTCAGTCATTGTTTTATTGTTACATCTGATTCTTCAAGTCATTATGTACTGCCTGTACCTGTTGAATAAGTGGAAACTTCCATAGGCATTTTGCATTAG
5	95	Tag_11654	all_105469	61.8	40	222(A/C),258(T/A),261(T/C),268(T/C),	CGGTAAAAGTATGGATACAGGAGACTTCAGGTCTAGAACGCACGTGCGAGGTAAAACCGTGAGACTTGTGAATCTTCTAGTAGTGAATTTATACTCCCTCAGCCCAAGATAGATCAATAGTTATGAGAAATAACAAGTAGCCGTTGACAGATTTATATTTAAGATTATTTAATATTCAAATGTACAGTATAAAATTTATCAAAGTGTATACAAAAGGAAAGAATCTATTCTCTTGAATTTGTTTGAAAAAAATCTTATGATTGTGAGTAAA
5	96	Tag_12614	all_133361	62.3	41	18(C/T),152(A/G),200(A/T),	CCACCAAGGTAATGTATCGTTTCACTACACCTGTGTTTGTTTCTTTATTGACAAGGCACCTGGATGAGCTCCCTTTATGTTAAAGCACCCTTGTTTCTTCAAATAAGTTGATTGATAAATAGTGTGGGAGATGGTACAGAATTTTATTTGTACACAGATTTTAATAGTTCTGTAAAGCAAAGAAAAGTCAGTATTAGCCACCAGTATGACTAATGCTAATCTGTCCCAATATAGTTGCTCGCTATTTTGACAAATAATACCATTGGTGCTG
5	97	Tag_6330	all_149675	62.3	41	107(T/A),152(C/T),162(C/CT),183(G/A),	TATATCCCAAGCTTCTTTAGGATCCCTGCAAGCCCCTCAGCACCTAGTCAGGCTTCTCTTCTTCTTTCCACAATGTCAGTTTCTACCAACTTTCGAGCCTCTAAGGTTACAATAAATTTTGATAATAGAATATATCAATTTACAAGGCCATCATTTTTCACCTTTTTTTCCAAAGTAAAGGCGTTGTTAGCCAATTAAAAAGATGATCATCAAAAAAAAAAAAAAAAAAAAAAAAAAAAAAAAAAAAAAAAAAAAAAAAAAAAAAAAAAAA
5	98	Tag_12316	all_116107	62.3	41	-	GGACACATGTTTTAAATCGCTGTTTTTGAACATCCTAGTTTCCGATTTTGACAAAACTCAAAATACAAAAGTTGTTCTACTTTTCAATCTCTACAACTTTGTCAAAAGTCTTGGTACTAGATTCTATTCAAATTTCAAAGTTATTTCTCATGAATTTGTCTATAAGTTTGGTATGTAAAGTTTTATCAAATTCATATCAGTATTAAAGTTACAACAGCAAATGCAAATACAGTTTTCAGCAAACCGACTTTAATTACTTCAAATGACCTCA
5	99	Tag_8231r	all_9701	63.3	42	231(C/T),	TAGCAGGCCGCTGCACTGCCCTGCCTGCCTACCCTACGCCGTGCTTCATATAAAAGGCCCACTCTTCCTTTCTTTTGCGTCACCTTCCTTTCTTTTGCTTCTCCTGTTTTTCTTTTTCCGTGTCTTATGTACATTATCCATATCTATATTTATATCATCTTCAGCTCAATATGTACAGGGGAGAGAAGGAATAAGAATGAGTATCCTCTAGAGACTAGAGGTCGGATGCACAAAATGTACGCTCAGCTGAAGCAAAAAAAGCGTGGATGCG
5	100	Tag_10772r	all_65034	70	43	-	TCAATGGTTGTTCTCAAAGCACAATCACTCTTCAAAAATTGAAACAAGAGATGAGTACTGCACAATGACCCCCTAAACCTTCGGCAATTAAAAAAACGTTATTGGTTACTTTTGCTCCCTACTCCTTTTAATGAAGGACAAACAGTAAATTGGAAGGAATCAGGATTACAGCATTACAGGAGCCCTTCAGTATTGGCGCCATATTTCGAGCAGCTCCCCTGACAACCAGTCGAAAGTCCCTTTTCAATCCAACATGTTTTGCATATTTCTG
5	101	Tag_6690r	all_164695	70	43	62(G/A),	CTCAACAATGCGAGGTGTTGAGACAGCCAACGGAGAGGAATATGGAGAAAGAAAGATTGCAGCACGGCGGAGATAGTTTGTACCTCGAGGCATCTGATACTCTTTGGGGAAAGGAGTCTGACGCAGATAGAGAGCTCAATGAATATGAGAGAAATAAGCAGGAAAAAAAAAAAAAAAAAAAAAAAAAAAAAAAAAAAAAAAAAAAAAAAAAAAAAAAAAAAAAAAAAAAAAAAAAAAAAAAAAAAAAAAAAAAAAAAAAAAAAAAAAAAAA
5	102	Tag_8922r	all_18744	70.6	44	256(G/A),269(T/A),	TGTTGCTTGCTTTTGTTACTCATTAAAATTGCCATTGCTGTTTGGTCTCCATTTCGTCGTTGCAGATCAACCAAAAAAGTGCAGCCAAGAGATCTGGCCGTTTTGTGTACCCAATCTTATTACATTATCTTTGGAGGGTTGTACGGAGGCTGGACATCCACACCAACACCAAGCTGCACGCCATGAGAACATCCCAATCTAAGGAGGATTGCGGAAAAATGGGAGCAGGTAGAGAGACAAGACAGGAGAGGCGACGGGTGTGGAGTACTTG
5	103	Tag_8688r	all_15590	70.6	44	80(A/G),150(T/A),172(C/T),186(A/G),	AATAATTTTCTCTCAATCATCCATTATTTTAGCTCTTATTTCTCTATGGCTGTAGATTTCTGGAGCAATCGATTGCTTAAAAAAAGAATAACAGCTTTGGCATTCGCTTGTGGAAAAACAAGTGCTCATTGTTGGCGCCATGTTTCTAGTATTTTCCTAAAACAATCACATCACATTAAGTGCAAACTAAATAAAAAATAGCACATAGGTCTAACAATTTGATAAATAATAATTTGCAAACATTTCTATATGATACAGTTTTTAGGATATG
5	104	Tag_7354r	all_190759	72.3	45	172(C/G),	GTAAAAACCACTTTGCCGCGCGCCTTCATCATCATTCATCATCTATCAGCGCTAGATTGTATTGTCTTCAACTCTTCATCAGATCAGATTAATTCTCCCGTGTCTATATATCTAGGTCCATGCGGAAGCAGCAATACACTTACGTGCCGAGTTCGGTAGCATTTGGTTCTGCGACAACAGGGTCCCATCCCTGATTCTAGGGATAGGTCCATCCCATCCCATGTTCAGTGGGGTTTGTTTGGTTGGGGGACATGGATCGAAGGATCAGATG
5	105	Tag_10037r	all_56870	73.4	46	41(T/C),254(A/G),	CAATACTGTCAAGGAATCTAGATTCTCTTTTGCTATTTTGTCGTTGTTTGTTTATCAAATATGTGGTTGATGTGTTTTCTCTTTCTTGCCTACCTTCTCATCGTAGTTAAACGAATATCGTCTATCATTTTTAGCTTTCTAGTAATTTACATATTTAGAGAAGGACAGGGAGTCATTAACACGGAGACCATAGTTTGGTGAAAGCAAATATTTTTCTTTACCCTTTTTGTGTCCAAACCTAGGGTATTTTTTCATTTCACTTGTTTATTTG
5	106	Tag_4580r	all_98452	75.6	47	92(G/A),	TTATCAGAGGAACAAGGATGACTGCACTGCTATTGCCAGGTATATCCTGCTATTTCTGTTCAGTAGCAACCAAAATGCAAATTCAAGTTCAGTCCAGATAAGCAAATGGAAAAGAGGCATGTCTTATATGTTGTTCAAGAGGGCAACAAGATAAATTTTCTTTGATTGGTGGTTGCACTACTAGACAGCTATATTTGTCTGTCAGTTATATTTTCTTGCTCAGTTTTATGGCTGAATTTGGTGATTGGGCACACGTCCAGCTGAATACTTT
5	107	Tag_5058	all_109828	75.6	47	105(C/T),	GCAATGTTTGGCGGGAATACTGGAAGGAGTCGATGTGGCAGGTAAGTTTCTGGCTTATTTGGTTGCAGTATCTTTTCACAGTATGCAAAACCTAAAGATCATTTCGAAGTTAGTTCTGTTTCAAAGTCGTCGCCTTCATATTCAGACATGTGACTCTGCACCTGTTGTATTTCAATCTGCTTCCTTTGTGGTAACATTTGGTAAGTTAATGTGTCCCCAGGATAGGAATTCAGTATTGCCTTTGTTGCAGGATTATACCTGTGGGGTTATG
5	108	Tag_6388	all_151808	75.6	47	60(C/G),270(G/A),	GGGGCTGGCGTGCACGCGACATGGTTGAATTTAGATGACATCTTTGAATGAACCTGTGTCCTTTGTTTACTAAATCTGCATTTGTTGACCCATTCGTACATATAAGAATTAATTTGAATGTTGTGCCTGTTAAGAAAGCAGAAATTGTTTGAGGCGTTGAGCAATGCGAACATCATAGCAAGTATTTTGAATTTTTGATGATTTGCTAAATTTGTGAAGGCAGAGACGACCACGTTAGAAGAACCTGACAAAACATTCTCAGAGAAGATGA
5	109	Tag_8873	all_18242	79.5	48	53(T/G),85(A/G),	TTGTCAAAAAAAGTGAATTCAATAGAAATGGCATTCCCTCAATCATCTTTTATTTGACGTCAATGCATAGAGGCATTTTCATGAACGTTATCTTATTAGCACTACATAGACTCATAATTTATACTAGTAAAACTTATTTCTTTGCACAATCTTGATGGTTTTTAAATGTAGTACGTTCATGTAGCACATCACATGTAGTACGAACAAAAAACAATGGAAAAGCACAGTTCTACATGTCAGGAAGCTCATATTTCTGATGCAGCTAGTAGTT
5	110	Tag_12440	all_120949	80.6	49	12(A/G),34(A/T),97(A/C),189(C/CT),192(A/T),212(C/T),	TGTGGATGGGTAGTGAACTGGATGATGCAGTGTATGTGTATGAGTGCGGCGGTGAACCTTGTTAGTTAGGAGAAATTGAGATGGTAGCAGTGTGATAAAATCTTGCCTGGTTTCTAGATGTGTTGCTTGCTGCTAAAAAAAAGCGGTTTGGTTATTGTATGATTGTAGGAATCCTCCACTTAAGCTGACTTATTTGTTTTTTCTAAGGCTCCATTTGGCACCTAAGAATTTAGAAGAATTGAAATGTGATTAAATATTTGAGCTAATAATG
5	111	Tag_12442r	all_120949	80.6	49	12(A/G),34(A/T),97(A/C),189(C/CT),192(A/T),212(C/T),	TGTGGATGGGTAGTGAACTGGATGATGCAGTGTATGTGTATGAGTGCGGCGGTGAACCTTGTTAGTTAGGAGAAATTGAGATGGTAGCAGTGTGATAAAATCTTGCCTGGTTTCTAGATGTGTTGCTTGCTGCTAAAAAAAAGCGGTTTGGTTATTGTATGATTGTAGGAATCCTCCACTTAAGCTGACTTATTTGTTTTTTCTAAGGCTCCATTTGGCACCTAAGAATTTAGAAGAATTGAAATGTGATTAAATATTTGAGCTAATAATG
5	112	Tag_7777	all_1216	88	50	102(TA/T),105(C/T),112(A/C),	CAGGCGTTAGTGCACTACCACAATCACTTTCCACATCCTCCCCAAGGTAATTCAAATTGAATAAAAACTTATGTATCTTGTTTAAATGTTATTCTTTTTTCTAACGATGTAACTGTATTTTATGCTTGATTTGTAGACGGACTCTACCTGGTGGATGCAGAAAAAAAAAAAAAAAAAAAAAAAAAAAAAAAAAAAAAAAAAAAAAAAAAAAAAAAAAAAAAAAAAAAAAAAAAAAAAAAAAAAAAAAAAAAAAAAAAAAAAAAAAAAAAAA
5	113	Tag_8894	all_18512	89.9	51	112(C/A),190(C/T),221(C/T),	CCCCACATGTATTTTGGCAAAAAGCCCCACCACGGAATCAATCAATCCTCTCAGCTCCTCCGCCCCTTCTTTCACCTCTGATCTGTGCACAGCCCCAGGTATCCTCTTGGGCATGCCACCACCCCAGGTCCTCCTGACATAATTAACCGAAGTTGTTGCTAACAAGGTGCTGAACGGTGAATCATTTTGCCACGTTGTTGACCATGTGGCAGCCTCTGTTCGTGACGTTTTTCAGGCTCAATAATGATGAAAATGAGCATCATAACTGTTA
5	114	Tag_1648	all_26337	91.5	52	229(C/G),235(A/C),	AAAAAAAAGGCTAACTATCTTCCTTCTTAGTTAGACAAGCCACACCACCCCAACAGTATTGGCAGTTCATGCATGATACGGTGAACTTTCCATTTTTAGTGCATAAGAATGAAAGCTAACCAATGGAGCACTGTAACTGTATTGCTTCAATAACATTTCAATCCGCGAATCTTCCTAGTAGAATCTATAAAAAAAAACATCCGACTCAACTCTAGTCAAATAGGTTATCAATCTAAATCAGTGTCCACTGCGCAGCATTTCCAAAAGACAC
5	115	Tag_2701	all_57842	92.5	53	209(A/C),211(A/T),217(A/G),	CTGCACTTGAGTGATGACTACGATGCCGAGAGGGAAGTTCGCAAACCGTTCTGGCAGTTTATTCAGAATTTCAACACCACGAAGCACCTGAAGCTTAGACTGGATTTCTCAATGGATCGTCTCGCCCTCGTGGAGGAGGAGAGCCAAGAAGAGCTTCTAATGGGTAGTTCGTTGTTCTACCTCCTAGAATGGCTAGAGCTAGAAGCTCAAAAAAAAAAAAAAAAAAAAAAAAAAAAAAAAAAAAAAAAAAAAAAAAAAAAAAAAAAAAAAA
5	116	Tag_6140r	all_136679	101	54	26(G/T),247(A/C),249(A/T),	TGGAGCCTGTACCTTTTTCGTTGCCGCCCATCTTGTTTGGCACTGGCAGGGCAAGCGGGCAACAACAAACATGTACAGGACAACAATCTCTGATTAAACAATGTGAATCCACCTCCACTATAGGATGTAAAGAATGTATCTAGTGACTTGCTTGTAGAAGGTACAGAGTCCCATGATTGTGGTCGATCCAGAAGCAGGCATTGATAATTATTGTCCAACCTGATGCCTCTGGAATTAGGGAAGTATAAAAAAAAAAAAAAAAAAAAAAAAA
5	117	Tag_4399r	all_94018	101.5	55	138(T/C),	AAGCCATTGCCCATCTTGGTTGATAAAAAAGTCCTTGTGGTGATGCTTCATGACCTGATCTTTCACTTCCTCTACAATGCCTGGTTTCAGTGGCAGCTGCCTCAAGCCTACCCGTTGGTTTCTCGCCTGCCACTGAGTACAGATGTGCCAAACACAACCTGCTCCAGCACCAATCGATATTGGTTCTGCCTTGGGATGGTTGCATCCAATATGTCAAATAGTGCCATGAAGAAGAACAGTGCCTCTCGAAACCGTGGCAAGAAGGAAGAAC
5	118	Tag_606r	all_10619	101.5	55	237(A/G),	CTTGCTGCTTCAGCAGGGTGGCCTTCTATTTTTCTACAGTGACTGTCATGCAGGCCATGTTGGGTAAGAGCAGGCTGCATATTGTGGATTATGGTATGCCCTATGGGTTCCAATGGGCATGCTTGCTCCGCTTGTGTAAACGACCTCTTCAGTTTCAGCACCTTGATGGATGAGAGCATATACTTTGATAACCCAAATCCTAGGGACACCGTCCTCGACAACGTGAGGAAGATGAAACCAGATGTATTCATCCAGAGCATTTTGAATCGTT
5	119	Tag_12814	all_153630	102.1	56	93(A/G),163(T/A),197(G/A),248(G/A),	GATGTCCTCGGTGCCTTGAGGATCCCTAATGCTGTGATACTGAAGAGGAGTTTCGATAGACTGAATCTCAATTACGAGGTGATTGGCAAGACAAAAACTGCCCAGAAGCAACTGGGTGATCTCCTGAAGGAGCGCCGAAGAATGAATGTGCAGATACTGCCATGTTCTTGAGGGAGAAATACAAGATCAAATGTGCGCACTATCATGCTGGCTTGGCAGCTCGTCAGCGAACCAGTGTCCAAGAGAAGTGGCACAGCGGGGAGGTTAAGGT
5	120	Tag_7370	all_191046	102.1	56	124(T/G),125(T/C),248(C/T),	AATCAACTCCGACTTGAGGAGGTCGGTAAGCTTGGAGAGGATGCTGCCGATGGCCCCCGTCGCGACGTCCATGCTCGCTCAGGGGCTGAGATGTGAGCTCCCTCGGATGTTCAGGACTGGGTGTTTGGATCTGTGTTCTTGGTGTGTGCATTGGTGTGTGGTAGAGGAAAGCCTCCCGCTCGATCTCTGGGCGGCGCGGTGCGGAGGCAACCAACGAAATGCGAAAGTTGCTTTGCTTGCTTGCTGTCGTACTAGTATGTGTGATGAAAAT
5	121	Tag_12772r	all_150252	103.7	57	132(T/C),215(C/T),262(A/C),264(A/T),267(A/G),	TAGTTTATTGACTTAAATATAAATTTGCAATGAGTTGTTGTACCAATGACTCGTGCATTGGTCTATCAGATCCGATTAAATAGTAAGCTAAGAGTGCACACTTGCCGTCGACCAAGCAAACATATTAGGATTCCATCGTCTTATTAACTGTTACCTCGCTGAATCGTTGGCCTGTCTTGTTGGTAGGAAAATCAAACTAGAGTCCAAAAATACTCCTTGAATAATCTTCCCTGTCCAGGCCCTAGGTATTTTAAATTATGTAAAAAAAAAA
5	122	Tag_5653r	all_121658	103.7	57	110(TA/T),	ACCGACAAAAACAAACTCTAATTTTCATCGGCCCAGGACCCGCCCGACGAAAATTACATGCCAATTTTCGTCAGCTTTTAATAGGCCGACAAAAATTATTATTTTTTGTTAAAAAAATAAATGTCACAAAATATTAATTATAGGCATATTGTGCATGCTAGACTTGCATCCAAGAAACTGAAGAGTGGAGGCACATGCATCTTATAGTCCAAAAATCAAGTCTAAGTGAAAGGAGCAGGAAGAATAGAAAAATAAATAAGTGAAATCAATG
5	123	Tag_12773	all_150252	103.7	57	132(T/C),215(C/T),262(A/C),264(A/T),267(A/G),	TAGTTTATTGACTTAAATATAAATTTGCAATGAGTTGTTGTACCAATGACTCGTGCATTGGTCTATCAGATCCGATTAAATAGTAAGCTAAGAGTGCACACTTGCCGTCGACCAAGCAAACATATTAGGATTCCATCGTCTTATTAACTGTTACCTCGCTGAATCGTTGGCCTGTCTTGTTGGTAGGAAAATCAAACTAGAGTCCAAAAATACTCCTTGAATAATCTTCCCTGTCCAGGCCCTAGGTATTTTAAATTATGTAAAAAAAAAA
5	124	Tag_8997	all_19532	104.8	58	11(C/A),50(C/T),57(A/G),85(T/G),86(A/G),96(GT/G),255(T/C),	AAATCTCAATCACAACAATATACATATAGTAGTAGTGTCGTCATAACAACATTGACAGCAGGTAAAAGCAAAAAAAATCTTGGATAACTATACTTGTTTTTTTATTTCTGTAGTAGTGCCACAACACATATAAGTACCTTCAATGGCTTTCCACCGAGAGATGATGCAAATCCAAGCTCGTCTTTCACCCTGCGTTGCAAGATGAATGGTCAGATTGCCCCCACGGCTCGCCACATCCATAGCAGAACTGGAAGTCACACCTGCATAAATA
5	125	Tag_4562	all_97904	105.3	59	12(A/C),	TCGAATATTTAAATCCTAATCCACCGTGTCTCCAAGTCAAGTCAAGGTTAAATATAAATACATTTGTTCTGTGTTGCTTTTTCATGCCGCGTTCCTCTACAACTTTTAGGGCTACATACATTTATCTATCATCCAATTTTTCATTTTGTTCATATATCTATGTTACTGCCACATGCCCCCTAAACTTCTAGGACTAGCTTGTTAAAGTTTGAACCAGAGAGAGTGAGGAAGATTGTGATGAATTAAATTATGTGTTGTATTCCATTGATCT
5	126	Tag_11957	all_110521	105.9	60	25(G/A),117(G/T),	GTTGCCACGGCAAAGACTGTAGCCGAGCTATGGGCTGCTGTAGAAGCAGTCTTCTCCTCACAGACCCGTGCGAGATCTGTCAACACTCGTATAGCTCTTGCAACCCTCAAGAAGGGGAACATGTCTGCTCATGAATACGTGGGCAAGATGAAAGCATTGGCCGACGAGATGGCGGCGGCCGGCAAGCCTTTGGAAGATGATGAGCTAGTGTAAAAAAAAAAAAAAAAAAAAAAAAAAAAAAAAAAAAAAAAAAAAAAAAAAAAAAAAAAAA
5	127	Tag_5336	all_113695	105.9	60	163(C/G),	CATTATTGAGGATGATTCGAAGTAACCTCTCATTAAAGTTATATCTAAATTTGTTCACTCTATCATTATTAAAGTTGATTTAAGATAACCCCTAAATTTGCACTACTACACTACCATTATGTAAGCAGATTCAAACTACCATTGTTAAAAAAAATATTCCCTCAAATCTACATCTAGATTGCATTTAACATTGGTTGTCATAATTAAATGTTTGATCAATACAAATATACATGTATATATATTTCTAAATTACTTACTTTTGCCATAATAA
5	128	Tag_13227	all_187199	105.9	60	178(T/A),	TACTGCTTTAATTTTGCTTCACTAGTTCAATCAAATTAGCCTTTTTAACAGTACAGTTGTGCCATCTTCTTTCCATATTCATTCCTTTTTGTTTTTTAATCTGTGATAGCGGCATCTTTGTGATGAGAGATATTTATGAATTTCTACCCTCTTCACCTACAATCCTGTAGAAGAAAATTTTTTAGCATGCCTGGTACAGAAGAAATTCGAAAATCATTGCAATTTTCAAAAATCAAACATACGTGCAAAGATACTTTTTTAATATAATTTA
5	129	Tag_167r	all_2883	105.9	60	58(G/T),	TTTCATTTTAGCTGAAGCTTTGCAGTTGCAGTTTACTTTGGATGGGTTTTTTTTGGTGTTTGTGGGAGCCTCAGATTTCTAATCAGTTTTGTTATGACTTTTACACCTTTTCCCTGCCTGGAGATTCTCTTTTTGTTTACACTTAAAGAATTGCGCTACCTGATCGGAAACTTCTTTACAATCCAGTCCAGACCTATGGTGGTTATTCAATAGTTTCTTAATCCATCTCATGTTTCAAATTTCTCTTTGCTATCTATGAAAATAATATGAG
5	130	Tag_11048r	all_79075	105.9	60	202(A/G),	GACTCTGGCGCAGAAATCCGTGTGGCCGTAGATCGACGCGATGTGGAGGCAGTTGCTCCGCTGTTCAGTTTCTCCAAGAAGCGCCGCCTCATTCTCATTAACCAGGCGCTCCATTTCTTCAACGTTGCCATTCGTCTACTAGGAATCGGAGTATCTGGAATATATAGCAACCTTGGTACCTTTCCATGTACAGTTAAAAAAAGAACGAACTAGTTAAGAAGTCTGATTTCATACGATGACCTAGCAAAATATTATTGAGTAGAGAGAATTT
5	131	Tag_9808r	all_55008	105.9	60	9(T/G),	GTCCCTGATCTTGACACGGAGGTTTAAGAGGATCTTCCAACCGAGGGTATCTTGTGGTTATCTCGGTGGAGCAGAAGGATGAGAGCAGCACGGAGAAGCCCGCAACAATGTAAGCCAGTAGAATGACCAAGCCGTGGTCAAAAGATGCCTCCTGGCCAGTGAACACGAAGAACGTCATCCGACCATGGGGCGCGAGGGAAAGAGAGAAGGTACAGGGGACCTGAAAAAAAAAAAAAAAAAAAAAAAAAAAAAAAAAAAAAAAAAAAAAAAA
5	132	Tag_5503r	all_116000	109.2	61	253(G/C),	CGATTATGCTCAATTCGTTTTAGGTTTATATAAGCTTGTCAGAATATAATTTTGTTGTAACTGTATTTGGTTCATTCCATCAGTTAGCATCTACTTTTTGGAGGCTGAGTCTGGCAGTCTTGGCTATAAGAGCCCAAAAAATAGTCAACCATAATGTTTTGTTTTTGTTGCTTAAATGCACTATGCGCCTGAACAAAAGGCGGAAGAAACTGAATTGTTTGCGTTTTAACCCAAGCGTGCCGTCAGCGGTGCGGATGAGTTGCTGCGCCAC
5	133	Tag_3978	all_86738	110.6	62	205(A/C),	TGCGTTCTAGCCAAACTAAAGCAAGTCTCGCAGCCGAAAAATACTAAGTACTGTCTCCTTCCTGTAAAGAATACATTTCTAACTTTTTATTAAGACAAGTATATACTATATATGGAACGGGGGTAGCATAACTTTCCTTCCGTTCAATGTATGCATGATGATACTACATGCGTGAAGAAAAGGCGAGTACATTACATTAATTAGAAAAAAAAAAAAAAAAAAAAAAAAAAAAAAAAAAAAAAAAAAAAAAAAAAAAAAAAAAAAAAAAAAA
5	134	Tag_10003	all_56424	112	63	210(T/A),245(T/C),257(A/G),266(G/A),	TACCCAGACCCATGTGCATAAGCCGAAGGGAACCGAAGAACATCCAAATAATTTGTTGACTGGATAAGGCTTCGGTTTATAAGTTCATTCAAGTAGCTCTCTCCAATCTCAAATAAGCTTTGGCCTCCTCCTCCAAAGGTAGATCATAATAGCTAAGACCGTCTCCAACGGACCGTCTATCCGGATTGCCTATCACTATTCCAACTACCTTTCTCTCTGTCTGCAGTGGCTCTACACTGTCAAATAGTATCAAACAATGTTATAGGCAGCC
5	135	Tag_8517r	all_13510	113.1	64	46(T/C),89(C/T),167(T/C),172(T/C),	TGTTGCAGTCCACTCTGGTGCGTGGGGACGGCATCGCCAACTTGCTTGTTATCTTGTCTAATTGTCTTCTATCCTGCTTTTGGAAGGCCCCCTGTACACAGAACAATTCCAGTAATGGAGAGCCCAATCATCAATTCTTCTGATTTTTCTCGTCCTGCTGCCACTGTTCTGTTCCTTTGTCGTCTTTTGTGTTTCCTTAAAAAAAAAAAAAAAAAAAAAAAAAAAAAAAAAAAAAAAAAAAAAAAAAAAAAAAAAAAAAAAAAAAAAAAAA
5	136	Tag_11163	all_86393	113.1	64	22(G/A),28(C/G),	AGCATCAACTACCGATGCCGCGGCAAGCAGACAACTGCGTCCATGTTTTTTTTAGGGCACATGAGTGTCTTGAATCTTGCCTGAATGTTCCTCTTCTCGGAGACCCCATCCCCCTCTCGCCTGGTAACCAAACAATTTTTTCTAGACTTGTGTCTTCCAAATTACCATCGCTCGTTGGCTAATGATATGGATCGTGATTTGTGAGTCCGCCCCACAGAAAGGGTGGATGCAAGAAAGGTTACTATTACTACTGAATATAGTAGTCACTGCC
5	137	Tag_12616	all_133617	113.6	65	29(C/G),30(T/A),266(A/G),	GATTATTCACCTACTTACGGTGTTTCCCCTACAAATATTGTCGACGGCAGCCGCTATTAAATATGTGATTTTTCTTGTTTTTATGCGTGGGCATCAGTTTTGATGCTTTTATCATTTTTCCCTTGATGCCAACAGAATAAAACGACATGCAATTTGGAACGGAGGGAGTATCAACTTTTAACACTAACAACACAATCTCCCTCGAAACTCCGTTACCCACAGCAGTTACTGAATAACTAGTGCATCAACCCATGCGTATAGTCTTAGAATA
5	138	Tag_6216	all_138699	115.8	66	93(T/A),	CTAGCTAATTGCGCTGATTTCAACACTCTACTCTCCAGAGATGCATGTTACATTTTCACAATTACATGGAGCAATCGATCCTGGTCAGCATATATTGATCCCAAGAATAATACTTACTGATCGCAATGAAGCTAACAACAAAATCGGTGTATCCCTTTGTAGTTCTTATTTCAGGACAAGACAAATGTGTTGTAACATAAAATTGTTCTTATGCTGACACTTTGCCTTGGGCAGCGAAACAAAAATAAGTACACTAGCCGTCAAGAAGAAA
5	139	Tag_6344	all_150071	118	67	242(A/C),	ATAGGAAAAGGTACACAAATTTGATCTAAATATGTATTATGTTTTTTATGTATTTGGCTACCATCTATCACAAGTTGTTCTGCACCACAGGTTCTAATCCTATACAAACCATAGAAGGCAATCCTAGGAAACGTAAAGCCCTTGTATTGCAACATTTTACTTCGGTACGAAAGTCCTCATTGAAACCCCCTCATAGAGTCATAGGGGTTATTGATAACCTTTGGTACTTCCCCACACGCGTAAGTGGGTCTTTCTCTAATCTGGCCTCTCT
5	140	Tag_11332	all_91431	118	67	-	TCCACGGCAGGTCATCATTGTTGAGTAAGGCCAAGCAGCCCCGACTTCCTCCACTAGACCTCAAATTGACTCCAAAAAAACCAACAGCACCAGAAAGAGTTCGCTAAGCGTCATCGTTGCCCAGCAAAGTCACCCGCGAAGCCTCCAAGGAGGGGAGCAACGCCACTTGGGCCGCCATCGCTCGACCAAAAGGTCAAGGTTCTCTCACGGATTCTCTTTGCTCCCTTCAATTTATTATTCCTCAAAAAAATTAAGAAAAATATATTCCTGA
5	141	Tag_11333r	all_91431	118	67	-	TCCACGGCAGGTCATCATTGTTGAGTAAGGCCAAGCAGCCCCGACTTCCTCCACTAGACCTCAAATTGACTCCAAAAAAACCAACAGCACCAGAAAGAGTTCGCTAAGCGTCATCGTTGCCCAGCAAAGTCACCCGCGAAGCCTCCAAGGAGGGGAGCAACGCCACTTGGGCCGCCATCGCTCGACCAAAAGGTCAAGGTTCTCTCACGGATTCTCTTTGCTCCCTTCAATTTATTATTCCTCAAAAAAATTAAGAAAAATATATTCCTGA
6	1	Tag_10739r	all_64032	0	1	-	CCTCTGGTATTTCGACCATAACTTACTCATCTGGAGTCCAATTAATGCAAACTCGGACTCTCAATTGTAGAGCTCGAAGAGATCTGCAACTTTGGTATTCAAACTTTCTCCATTTGAAGTCGTTAAGGTCTCCAACAAATATCCTCAATTATTCCCTATTTTCCTGCAAAAATAAATATTGCACAAAAACAAAGAGTATTCTCGAAAACGGGGTTATTTGTTAGTAAAATAAGAGTAAATGATAAGATTGACTCTCGAAACGATATAAAAT
6	2	Tag_10740	all_64032	0	1	-	CCTCTGGTATTTCGACCATAACTTACTCATCTGGAGTCCAATTAATGCAAACTCGGACTCTCAATTGTAGAGCTCGAAGAGATCTGCAACTTTGGTATTCAAACTTTCTCCATTTGAAGTCGTTAAGGTCTCCAACAAATATCCTCAATTATTCCCTATTTTCCTGCAAAAATAAATATTGCACAAAAACAAAGAGTATTCTCGAAAACGGGGTTATTTGTTAGTAAAATAAGAGTAAATGATAAGATTGACTCTCGAAACGATATAAAAT
6	3	Tag_9289	all_27090	3.7	2	52(C/T),186(A/AT),	ATTGAGGGTTCATGGGCCTATTTCGGCCTACTCTAACAGCCCACCTCATTACATCCTTAAACTCTTGCTGAAGTCTGAATTTTCTATTCAAACTCAAGTACCAGACAATATGCATCATCACCACTTAAAACTGTTGATTAAGTTATCTCACTAGCCTAGGTTACAGTGGTTTTAAGTTACATCATATTTTTTATTTAAAAACAAAAAAAAAAAAAAAAAAAAAAAAAAAAAAAAAAAAAAAAAAAAAAAAAAAAAAAAAAAAAAAAAAAAA
6	4	Tag_9403r	all_31719	4.2	3	69(T/C),116(A/G),162(T/C),233(A/C),	AAGGGGTGGGTGCATTAGCATCAATTATTACATAAGAGCAGTGCAAAAGAGACATACACCGATGCTAATAGCATGTGTTTAGCGACTACTATTAAACGATATAGATGAACAGAACATATAATACATAAATAACTGAACATCAATGTTGTCAATAAGTATAATTCCTCATTATCTACAACCTCTAATAACTAGGGCAACCCTTGAGCTTTCCTTTACAATTTAGAGCACATATAGAACATCTAAAAGTTAAGCCAAAAAAAAAAAAAAAAAA
6	5	Tag_1109r	all_17238	4.8	4	99(G/A),214(A/G),	GCCGAAATACACCGCGCCATATCACTTTGACGCCATGTGCAGATCACCAGTCCACACGCCGAAGTGATAGAAAATGCACGTAAATTAACCACTTCATTGTTCAAGTTTTCATTATCCAAAGAACTTTAAAATTCTATGTGTGTTGTGTGTGTGTATATCTGAGAATTTTATTCTACTCTGGGTACGCTCAAGATTTAGTGCTGTCGGTTTTGCATATATTATTTTGTTTAGACAATTTATCCTTTAATAGATTGGTTTGTGGGACCCAATT
6	6	Tag_11366	all_92052	4.8	4	-	CACTTGTGCACCGGACAATGGCGCCAGAGCAGCCCTATTCTCAGCTTTGTTGTTGAAGCTCATCTTGTTCCGTCTCCACTTGTGGTTCGCTGTTAACCATCAGCGATGTCCCAAGTAGCAATGCTTACTCCCAAATTTCAACCACAAATAGTCAGTATCCTTGTTGCAGCAGGGGCATGCAAACTTGCCATTTGTGCTCCAACCAGATAGCATCCAAAAAAAAAAAAAAAAAAAAAAAAAAAAAAAAAAAAAAAAAAAAAAAAAAAAAAAA
6	7	Tag_2999	all_61128	7.2	5	8(T/C),	CAAGTTCTATTTTGAAAAATAGGGCCAGTCATGGTGTTACACTGAAGCAAGTTTTATTTTAAAATGCAGTGAGTCATGCTGTTAGCCTATTAAAAAGTTAAAGCAAGTTAAAAAAAGTTATGGTATTGTGGTGTTGCATGTCATTATATATTTCATTTGCGAGACAATAAAAAAAAAAAAAAAAAAAAAAAAAAAAAAAAAAAAAAAAAAAAAAAAAAAAAAAAAAAAAAAAAAAAAAAAAAAAAAAAAAAAAAAAAAAAAAAAAAAAAAA
6	8	Tag_8810r	all_17432	8.8	6	125(T/C),138(GA/G),	CATCTATTAAACTTACATGATTTACACAATTATGATTTAGGGTCTTATGTTTCTATCCTAACAACGTGTAGCATTTATAACCGTAAGTACATTTTTAGAGTCTAAGCAATTGGAACTCTGGATTTCAGGGAAAAAGGGAAAAAGAAACCAAATTTCCCTACAATAGTTATGTGCCATTCGATAATTGCAAAACACTCTGGCTACATGTGTGTGCTACAATTAGCGGATTATTTTGGAATTCGAATTGTGTATTAGTTGTCATAAAATCTTA
6	9	Tag_6582	all_158302	16	7	44(A/G),59(T/G),227(C/T),	TCGAGTCTGTTTGTCTGTTAGTTGTTGCCTGGTCAAGCTCGGCAGGTCCTAGTAGTTATGAGGTAGTGGAGTCAGTTGCTTGGTAGAGGTGGCTACATTCTTGGTGCCACTAAGGCCTTACAAGCCATGATCTCATCTCAGGCCTTATCAGCCTTGTATTTTCATTATAATAAACAAGCAACATAAAACATAAAAGCTGCACTTGCATCGCAGATCTTCTGTGTTCCAGTTCATCGAGTGAGTTGAGAGGCTTACATATTACAAAGTGAAC
6	10	Tag_11668	all_106861	16	7	153(A/C),166(C/A),182(T/G),196(G/A),198(A/G),210(C/T),244(C/T),270(C/T),	AAGAGTGATGGTGTCGAAGCCCATTGGAAATCACAAGGCCATAAAATTTTTTCCCGAGTATTAGCTAACGAATCAAAGAGAGAACATGGTAAAATTAAAAATGTTACGAAGTTGCTGTTGGACCAATAGAAGGGGGATATATCATTTGCTTGACTAGTTCATCAACCCGTACTATCGTATATGTTAGAGTTTTAGGAAATATAAATTTACTCCGTAATAATATTAGAGCTGATTGTTTTAATTCATCTTCTGTAATGTCATTGTGGTAACG
6	11	Tag_13026	all_183257	18.2	8	174(G/A),223(C/T),234(C/T),256(G/A),	CAATTCAGTAAGGCGACGGGGCCAAACATCAACTTTTCCGAGAGTGTATTAGTGCCGTTACACATGGAAGAGGCTGAGATCAACACGTGCATTGATATTCTTGGCCGCTGTGGAACCACGACCTCCATGATTGTTAAAGTCTAATTTATTCACGAGTCTGGTTCGGACTGTTGGAGTAGGCCTCACGAAAACAGACGTCCATGCCACATACGGACTCCGTTTCGGATGGTCCACGTATCATTGTAAAACTAAGGAGATAAACTTTCTGACT
6	12	Tag_11156	all_86254	19.3	9	8(C/A),11(A/T),21(A/G),182(C/A),246(G/T),	CTGATAGCTAACTGATAAGTAACTTGACGTGTGCATTACGTTTTTAGCTAACAAACAAATTTAATTTTCGTAGCGGCCAAGCTCGCTGCTACTATGAATAGCACCTTGGCCATTCACTACTAGCCATCGAGCGTACTAGTACAGCGTGGATATTACGCCAAATTATATTTTGGTTTTCTAGCGTCGACTTAGCCGAATTTCTACTTCGGACAAGGTATTATATTGTTAGTCGACTAGCATTAGCTGTGTTAACACCCTAGTTATTTTAAAT
6	13	Tag_8077	all_6695	19.8	10	97(T/C),248(T/A),267(T/C),	GCTTTTTGGGTCCGAGTGGCATTCCAAGATAAGTTTAAGTCAGTTCCACAATCATACATCTAAATTGTGAAGATAAATTTTGCATTTTGTCATGATTAATATTAAGAGGAACCATAACCGATTTAGCAAAATTAACTGTAGCAAAACAATTTTGCAGGGCTTTGTCGAAGAGGAGTTGTCTTGCATCAGCCTCCATCAGAATAAGAGTATCGTCCGCATACTGAACAATAGGAAAATCACGTGTGTTTTCTGAAAGAATGGGCAACTGTAA
6	14	Tag_8125	all_7629	22	11	224(C/G),267(G/A),	CAACATACAACAATACAGGAGCCCCTTGCTCGAGTGACGATAATGTTGTCAGATGCACCAGATATTCTTCAAGTTCTTCGAACGCTTTTTGTTCCTTCTCCCCCCAAGTGAATGGATTAGTTCCGCGTAGGACTTAATTTTCCTTTAGAAATCCCAAAAATGCTCTTCTTAGGGTTGAGCTTCAGCCTTGCTTTTCTGAAGTTAACGAATGTTTCCCTTAGATCGGCAATGTGATCTTCCCTCTTGATGCTTCGAATGATGATTTCGTCGA
6	15	Tag_4589	all_98745	22	11	-	CGGAGAACGGCAGAGAAGGGTTGAAGACGAGGCTAGGACCAGGGTGGCGGCGCAGGGAGGACTTGGTTTGGGGGCAGCTGCGTTTGGAGGTGAAAAGTAAAAAAATTCGGTTTGTTTAGAATATCCACAGCCCCACAGCCCCATGGATCTGACCATCCAGATTTCGTGGCTTGGTGAAAATTAATTAGGTATCCGAACGGAATACATGAGTAGTCAAACGGAATCGTTTTGACAAGCTCTACACATCTACGGCCTTTGATCATTCCCGCGA
6	16	Tag_5421	all_114934	22	11	7(G/T),	TTTTTTGTATTGATTATTATCAATTCTTTGTGATTTTCAGATGAAGGAGCCAATGATGACCTTGGAAATAAAAGCATGAGCTTGAATAAAGTAGTTCTTTGCCCAGAAGATGTGCCTTCTTTCTCTCACAAATGCAGTCTGCCACTAGGTGAGCACATCTATTACATGCTTGTATAACTCTTAGGCCAAAAAAAAAAAAAAAAAAAAAAAAAAAAAAAAAAAAAAAAAAAAAAAAAAAAAAAAAAAAAAAAAAAAAAAAAAAAAAAAAAAA
6	17	Tag_6454	all_154073	22	11	85(T/C),241(A/C),	AATCATATCTGATTTAGTAAAAAAATGAAAAAAAATACAAGCATAAACTAGAAATTCTTGCACATAACATGAATATAAAATCAATTTGCAATAACTTTTTAACATTATCACATTGAGAGAAGAGTAGAAAGATAGTGGGACCTTTGGTTTTCATAATTTTGAATTAAGTAATTAACCATAACAACATAAGTTCTATTGCGGTGGATTGTCTTCTTCAAAAAACAATTTCATCACTGACAAAAAAAAAAAAAAAAAAAAAAAAAAAAAAAAA
6	18	Tag_10781	all_65666	22	11	85(TAAGATAGAC/T),249(A/C),	CCATGTATGGTTAAATTATAAAATAAAACAATCAACCATAGGCACTAGAACCGAAGTCTTGTGCTGCTCTTACGTGGATTGAACTAAGATAGACAAGATAGACAAAGAAAGTCAGAGCATGATCTCTTTTGTATAATATATTACATGGTCACACCGTTAGTGATATGTCACTTGACAAAATGTCAACCATCAAGTTAAATCTAGACCGCACGATATGCATCTTACATGTTACTAAAACCCAGTCAATCATCAAATTAAACCCTGACTGCAT
6	19	Tag_9949	all_55986	22	11	-	AAAAATACATGCTCACACAATAATCATCATCATACATTACCACTCTAATCCTAAAAGTGGCATCCACGAATTTCTTTAAGCTACGTCTGGTGGACGACGTAGTGGCGCCATTTCTCCCAACACACCCAACGTTCCGTGACCACTCCCCTTAAAAAGATCAGCCCTACCAGCATGAATGCAAGGTTGGCAACAGTCCGCAAATCCCAATAGCGTTCCACTAGTACTGGGGATAGCTATGGCTGAAATGTTGCTTCCCAAAGCGCCAAATATG
6	20	Tag_11401	all_93077	23.1	12	9(A/G),48(G/T),89(A/G),100(T/G),145(A/G),191(G/A),200(A/G),230(G/A),	CCAGCAGCATTCCTCTGCTCTTATTCCAAAAATTCAAATTTCTATATGTATAGAATTGCCACTGTATTCAAATGCCGATATCTTTCTCATTTCAAATCCTATTTGGGTGATTCTTTCACCTACGGATTCGTTTCAGTCATGTTTAATGTACAGTTTCTAATGTTCTTTATGTTTGTTTGATTTGTGATGCGCAGAGGGTAAAGCGGTGAATTTCCAGGACTCCGAATTCGAGTTCGCTGATTCGGCCTACCTCAAAGGCAAGTTCATTGAT
6	21	Tag_5886	all_131081	23.1	12	234(G/A),	TTTTGGAACTTTGAGAGGCATCAACGGTCTTGAGAAAGACAGTACCTTTGGGACAGTAGACCAAGAAGTTGATGAGGGTCCTTCTCTTCCTATCAGTCCACCCATCAGCCATAACTGTGCAACCAGTTTCCCTCCATGTTTTGCGGAAACCATCAACAAAGCTCCTAGTTTCCTCAACACACTTTGCAAGTAATGGACCACGCAGCTGATTGAAATTTGGTCCCTTGTACCCAGAACAAAAAAAAAAAAAAAAAAAAAAAAAAAAAAAAAA
6	22	Tag_1868	all_32031	23.7	13	194(G/A),199(C/T),	TGGGTTGGTATGGCGTTACCTTTTGACTAAACCAATTGCTGCGGTCAAGGTAAATTGATCTATCACTTGAGTGTGTTGGAATTATGTTGAGCTAACCTTGTTTTGCAGTTGTTGCTTCTATTATAAATGTATTGTACAGACTGAAGCCCATACATGATAGGATGTTTAATACACACACCATTCTTGAAATGAAGCCATCACATTTTCCCTTCATACTTATCTTTGCAAGGTTTCTGTTAATATGTTTTGTACCTATTGTGTAATTTATGAC
6	23	Tag_21	all_426	23.7	13	154(T/C),	ACTATGTTCTGTTCTCTGCCAAACGTCCATGTTCTTCTGCTTGGGCGGACACATGCGCACCAGATTTTGCCTAGGCAACGTCCACGCGCCAGGACACGCATGTGGCTTGAGGCTTCTCCCAGGGCGACGTGGGTGAATGGTCCCTCATTGATGTGTTTCTTTTATTCGGTGGAGGGTTGTTTAGTGAATTGGCTATGGGGCTAGCGGCATGTATGCAGGGAGGGTGTTCCTTGAAAATTTGCTGCCACCGTTGGATGCGTACTCTTCAAAC
6	24	Tag_10399	all_60069	23.7	13	24(G/T),116(C/T),117(T/C),227(A/C),	ATTATCCTAATTTGTATGCCGTGGCGATATTAGTTGAAGTAATCTTAATGAGAATTCTTTAGATAATTCCAAGCGATGTTTGTGATTTAATGGTGCAATTGATCTTATTTGGTGGCTGCCGTTTGTTATGAATGTAGGAGAAGTCTTTGTGCTGGCATTACACGGTCTTTGTGTGTTTTTTTTTTCAAAAGGTACGGTCTTTGTGTTGAAATGGAAGTTTTCTACTAAAAAAAAAAAAAAAAAAAAAAAAAAAAAAAAAAAAAAAAAAAAA
6	25	Tag_8611	all_14419	25.7	13	-	ATGCGGCAATTCTTGAAATTTATACCTATGGTCAGGAATATATCGAGATTTGGTAACGGTCATATCTAAATAGAAAAGAATGTGTCGTTTTACCTCTCCTGCCGCTATGCGTGACGCACGGTGCTCTGACTCGTAAACATAATTGCTTGTGATAATAATATAAAATATAAGAAATTAAGACATTGTGACATGAAATATTTAGGCCAATTTTTTGATGCACACTAACAATACTAAACCTAACAATACTAATCATGTCGCTGTGGAGCCCACC
6	26	Tag_8612	all_14419	25.7	13	-	ATGCGGCAATTCTTGAAATTTATACCTATGGTCAGGAATATATCGAGATTTGGTAACGGTCATATCTAAATAGAAAAGAATGTGTCGTTTTACCTCTCCTGCCGCTATGCGTGACGCACGGTGCTCTGACTCGTAAACATAATTGCTTGTGATAATAATATAAAATATAAGAAATTAAGACATTGTGACATGAAATATTTAGGCCAATTTTTTGATGCACACTAACAATACTAAACCTAACAATACTAATCATGTCGCTGTGGAGCCCACC
6	27	Tag_11729r	all_107545	28.8	14	53(C/T),	GCACAAAATAATGGTGAAATCAGTTATAAACTTCCACGGGCTACATTTCCAACATCCAGAGGATACAATAAGGTATCATCTAACTAGCATTCAATAGATTTTGTACCTTGATTTGCTCAAATCAGCCGTTCAGACTACCAAACCAGCAACAACTATGGGATTGAAGTAGGGACAAACCTGATTTTACGCTTGAGCCAAATCAATCGAACTTCGGGGTCAGTTGTTTTCACAAAGACCTCTCTATTTATCGAAGATTCAAAGAGCTCCAAAG
6	28	Tag_2879r	all_59810	28.8	14	7(A/G),25(A/G),	GTAACTAATATGGACAACCCAATGAAAAGAAACTTATTCGTATGCATGCATGCATATATATAAATATAAGTATCCCAGGCAGGCACGCACACGCAGGATGATGTTGTTTCCCGTCAAATTAAAGCTCGCGGCTACTGCTAGCTAGCTAGGGGTTTGAACGACGACTTAAATAAACTTGGAAGAAATTAATCTGTCGTCGTCCCCGAAGCAAATGAGTGCAAGAAAAAAAAAAAAAAAAAAAAAAAAAAAAAAAAAAAAAAAAAAAAAAAAA
6	29	Tag_9257	all_25938	30.5	15	64(C/A),99(G/A),	GGGGTCTGGCTTCATTCTTTCTTTACTAGCAGCTAGCGCATCGATCGGCCACTTTGATTGATGCAATAATATGCAAGGGTAGTAGTGGTACGCAGTGAGTTAACAGCTGGGGGCAATGCAGTCTCTACCACTTTGTTATTCCATACATTATTCTGAAAAACAACAAAAAGAGCTAGCATGTCAAGTAAATAATAATGCTTCCTCAAGCTGATAAGAGATCGAGCAACAAATCCTATGTATATATTTATTCCATTATTTGTCGCTGAGCAAT
6	30	Tag_4436	all_94916	31.6	16	-	CTGACAAAGGCCTTTGGCTTAGGACATTTCTGGCCAAAAAACTACTACCAGAGGTCAACACCAGCTACCAGCATAACACTTTTGGCTTTGCCCAGCCTACTCACCTAACCTTTCGATTCTAACTCTAATGGGTTGTGATATTCACCTGTTGTTTGTATACTAAGGCACATTTGACTTGTGTTGTCATGGTTGGATGCCTTGATGATGGCAATGGGATGGAACTCTATTTTATCAATGTGGCTGATTTTTTCTTTGCTCCTCATGCCTCTGA
6	31	Tag_7543	all_201778	31.6	16	244(A/G),	TTCTAAATTATTAAGCACCAGTGCATCACGATCCAATTCTTTAGCAGCTGTATGAGTGGCCACAGTCTATACCTCGAACTCTGAATGGGGCAGTGCTTTGTAAGGCAGTTGAAACTCAGTCATAAGCATCCTCTGAAGCGATACCGAAAAAGTGTAGTCTCCATGGAGAGAAACCACTTTCGCAATTCTTCCCTGGGTAATGTATCAAATACACCTTTTCATTGTGCTGGTCAAAAGAACCACAAGTGCTAATATATGTACCACATATAAA
6	32	Tag_181	all_3168	32.2	17	196(A/C),	TCGAGCGATCTCGAAGAACCTGGACCAAAATCACTTCTTCGAGGTAATTTCAGGTTTCACTGTGTTTTTTTGCTAGTGTTTGGTTGTTTGGTCACCGTTAGATTTCTGATACTCTTGTAAAAATCCACAACGGTAAGGAGTGGACTGCCTCCTCAGAGCAGGCAGCTTGACTCTATTCATGTCGCAGGTACTTGGAATAGGCCTTCCAATTTCGTATACAAATATGCAATTATCTTATTATTATTACTGCTCCCTCTGTTTTTCTATTTGT
6	33	Tag_9682	all_53957	32.8	18	65(T/G),252(A/C),254(A/T),	CTGCCCTTGTCGTGCTGCTACCCTAATCAACAGCCTTGCACGCGCTCCGTCGCACGCCCATATCTCCACCGCCGTCGTGGCGAGGGTAGATGCAGTAGCGTGACAAGGAGGCGGCAATAGCCATTAGAACACGTGCAGGGCGAGCGATGGGCCACGAGAAAATGGGCACGGAGACAAGCAGCGACGAGCATGCGAGAGGGTACCACGACAAGAGAGATCGGCGATAAGGGGATGCGGGGGGCAAAGAGTGGAAAAAAAAAAAAAAAAAAAA
6	34	Tag_12632	all_134450	33.4	19	67(A/G),123(T/A),	GATATATTTGCAGGTTTAACGATATTTTTTCAGTAGGTATTTAGTTACGTCGCCAAATTTACTAGAAAAAATTATCTATTTGGCCCAGAAATTAATAGTATTTTTTGGGTCTAGAAAAAAAATTTTGTTCATTGCCTACAGAATGTTAAAGATGGGAATCCATGAAAAGATTTTTCATGCACTCGGTTTATTGCATGTTATCTAAAACAAAAGAAATGTCAAAAACGAGCTAAATGAATTCCAAAAATCATGAAACTTGAACAATAGTTTT
6	35	Tag_4785	all_105476	33.9	20	162(G/A),	AAGGCATTCATCAGGCTGTAGCTGCAACCGTACATGCAAAAGATGATGAGAAATAGGTGGGGTTCAACAGGAGGAAGATAATTGCGCATGTTTGGACTGCGCATCTATGCAGTAGATCTAGCGTGTGTGTTACCAATCTGAAGATCTAAGAGGTTATCAATGGATTTTGTTATTGCACTGCATGTTTTCAGCCTTCTATGTTTGAATGTATTCTTAAGAAAAATCCTTCTATGACACCAAGTAACTTTGTAATACTTCTTTCTGAGGCTGA
6	36	Tag_9039	all_20178	35	21	62(C/T),68(T/C),83(A/G),	GGCAGTGCATGCTCGATCATGCTGCTGCTTAATTGTGCTGCTGTACAGTGTGCATCGCATGCATGCATGTACGCGCGCAGACACAGCTCGCTAGCGCCGCTACCCTATACTATAGTGCTGTACTAGCGGACCAGGTGTGCTTGGATACCTAAATTATTCTCATAACCTTTGGAGTGTCTAGATACTTCCCCCGAGTACTTATAAGAATTCAAGTGAACTAAACACCCAAATATAATTGGGCGAGAGAAATGATTGAGGGAACGTTTGGTTT
6	37	Tag_9336	all_28429	36.1	22	38(A/G),	GCCCCTGAAGTCTAGATTTAATCGCATTTGAGTCCCTAGATCTAAGCGATTTTCATTTAAGTGCATTTTTATGAGCTGTGAACTTCAAAAAATCATAACAAATCAAATAAAAATCCTAAAAATGTGCATTTGCCTCTTATTGAATAGATCTACAGAACTGGTACCATGTGGGGATGTACATTGACTATTTTACCCCTGGATTATTGCATGCTTGTTAAAACTAGGAAAATGGCAAATGTGGGTAAAAAAAAAAAAAAAAAAAAAAAAAAAA
6	38	Tag_2252	all_52513	36.1	22	239(A/G),	AGCACAATTAAAAGAACTGTTACATAATCCATGTTCAGATATAAACAAATGACAAATGATGCCAGAGCATTCAACCTCCAGCACAAGCAAAAGATATTCCAATGTTTGCAACACAGGAGCATGATAATCCTCAGGCATTTCATGGAACTAAATGCTAACATTGAATAATATATGAGCGCCCATAGAGTTGGAACATAAAAGGAACCACTGTTAGTCTGTTACAGTATCCCTTTGCTTGATGTAATATTGATCCTAGTCAAGAAAAAAAAAA
6	39	Tag_5961	all_132882	36.7	23	128(T/C),	GTGTACGGTGTATTGTTGGCTTTGTCCTCAAAAGTCATCAGGTAGAAAGATCGTTATAGACATTGAGAGTTGCAATGGCAAAGCACAGTGAAACAGGTATCAAAGCCAGTAATATTGAAAAATGAAGTGAAAAGATGTAAACAAAAATGACTTGGGATTGTTCAGCATGTCAAAGTAATTGTTCATAAAGGAACACTTCAAATATGCTGTTATGGTGGGTATGTCTTGGAGAAGGAAACATTGGAAACAAATTAGCAAATCGCAAGTCATG
6	40	Tag_6528	all_156302	36.7	23	144(T/A),166(C/A),178(A/G),	CATTTATGTGTAGTTATTATGTTTTTGTTATTTGTACTTCCAACTCAACATATATATCTCATTTGCCTTGGAATAGCTGTGCGGGTTGGACTAGAGAGACTATATTATATCCAATGAAATAGAGTTCTCGCACAGGTTAGAGTTTTTGGAGCTATAGATTTAATCCTTAGTAATATTAGAGGTAGTTATTTTAATTCATCTTTTGTAATGTCATTGTGATAGTTTATATGCAAATTTAGGAATTACTTTAATTTATCATGAAAAAAAAAAA
6	41	Tag_7045	all_184988	36.7	23	149(C/T),190(C/A),198(C/G),	GAGATGAGATGACTGTGGATTCAAAAATTTTCCCACATTGAGCCTTGAAGCTTATAACAATGGGTCAGAACTATGACATTATCCTGGATACAGCAACCTATCCTGACTATGATATGTCTAATATCTGAAATACAGTCTTTACGTCAAACGCCTGATTTTTTTTCTTAGTATTTCCGTTTGGCAACTGCTCGAGTGCTCGTTCAGTGTTATTTGTCACCCATGCTGATTGCTGCTTTATCGTCTGTCAGGTTCTTCTTTGACTTGTCTCCTA
6	42	Tag_7616	all_206516	36.7	23	184(G/A),202(T/C),	CAGCTACGGGGAGCAGATGAGCACGGGAGGAGCGTTGGAGACTTGGAGATGAGCAAGAGGTTGAAGAAGAGGGCAAAACGGTCATTTCCCCTCCAATCTCTCTCCAAAAATCTGAAAAAATATTATTATATTTGGAATTTTATCGTTTGCGGTGTGTATCGGCGTATTACGTAATTTTCCAATGTCCCACAGCAAAATTTGTCTAATTTAATTTGTTCCAACAAAATAAAAACTTATGCCACAGTAGTCAATGTATCATTCAATGCCAGCT
6	43	Tag_11043	all_78973	36.7	23	6(C/A),26(T/C),82(A/C),95(AC/A),238(C/T),	CTCCGCGGTGGTGGCGGGGAGTTCATCCACTCACCCTGAACAATAACTCTAAACCCTAAACCATAAACTGTACACCCAATGACCTAAATCCTAAACCGCACACCCAACACCCTAAACAGTAAACCATAAACCCTACTCAAACCTAAAACATAACACCAATCCCTAAACCCTAAACCTAATCACAAAACCCTAAAACCTAATTCATAAACTCCAAACCGCAAACTCTAAACCATGGGTCGTTTGCCTTCTCAAACATGATACTTATGCATAC
6	44	Tag_12804r	all_153117	38.9	23	28(C/T),247(G/C),270(C/T),	GGCGTCATGGTCACGCACTTGGCGTTTCGGGAAGCACATAATCAAAACAGGAGACCCGTCGCCCCGAGACCACGAGGGAGCCAAAGCACGGGCGGCGCGCCCCATTCAATGGCTCGCTACGGTAGGTTGCGCCGTCGACACCTAGGCGCCTCCTTAATTTGCACACCTCCCTCCGTGCATTCTGGCGTTGAAGTGGCACGGCATCATAGAAATACTTGTTGCCTATCTTGGGCGTCGCTTGTCTAGGAGTATCTTGGCATTTGAAACCTCC
6	45	Tag_11159r	all_86367	41.1	24	19(T/C),180(A/AT),	TGGGGAAGTTGTACCAGCTATTACTGATTCTTGACTTCGACTCACACTAATACCAACGTGGGGTACATCGCTCAGCTCCAGCAATGGTTTCAAATAAAGGATGTGTGGTGGTTAGTACAATGTACACATAGATCATATTACGGGACGGAGGGGCATTTTATTTTCTGGTTGCAAGAAATATTTTTTGAAAAAAAACGTGAAAAAATATGCAAATGAATTTCAAATTCAGAAAACAAATTGTTCATGATAAAACCAATGCATTCAGAAGAAA
6	46	Tag_9093r	all_21268	42.8	25	5(G/T),33(A/T),124(C/T),182(A/C),	TGCTGTTTAAATCTAAAATACCATCTTGAGCCAGTTTGAGCAGATTGATGAACTTTTGGGTCAACAATGCTGGACAAGTATCACATAAATAGCTGTCAGTAAAAGAATTTTTATGAAACAAGACGATATTTAAACAGTTGGTATGAAACAAATGTACTCAAAATAACGTATCTAATAAGCAAAACAATGGAGGACTGTAACAGTCCACTTATAAAAAAAAAAAAAAAAAAAAAAAAAAAAAAAAAAAAAAAAAAAAAAAAAAAAAAAAAAA
6	47	Tag_9262r	all_26224	44.8	26	2(C/T),4(T/C),	CCGTTGCCGAACAAGCCCTAGGTATTCCTTATGAATCACATAACAAATTTATATAGATCCATAAGACCAAACTTTCAAAAGCCCATACAAACTCTTGATAATCGAAGTCCAAGATCATGTATGAACATATTAATAGAAGTGCATGTTAATTGTAATAAAGTATTACATGATACATGATATATTTATATATATATGCATATTGTTTATTAGATTGAACTTGTACTTTAAAAAAAAAAAAAAAAAAAAAAAAAAAAAAAAAAAAAAAAAAAAA
6	48	Tag_5761r	all_127697	46.2	27	243(T/A),252(A/C),254(A/T),	AAAGTTCTTAGAACATGTACATTGACCTCAAGGAAGGATGCTTTTGACATCCTTTTGGCTAACATTCCTTCATTCGAAAGTCGACTGGGAGCCTTGTTATTTCTTATTTCTGCTTTGCTCTCGCGAGGATTGGTATGTGTTTGTCTATGCTATGTTTTTTGGTGCAACTATGTTGCTATGTTAGAGTTCTAGTGGAAGTCTGGAAGATATAGGTGCATGCGCAACTGCTCATTGAACGAACTTATGGCTAAAAAAAAAAAAAAAAAAAAAA
6	49	Tag_1462r	all_22565	46.2	27	192(A/C),	ATAATCTAAGAACCTGTCAAAAATCACGTCGAGTCAAATGCAGATAGATGTTTTTTTTAGAATGGCTTGCACCCGATCTTGACCTGCATCTGGCGTTGATCCGAACCCACCCGTTGATGAACACGTCATTAGGTTCAACCACCGCTCAGTGAGTAGTGATTTTATAAGTGTTTGGAGCTTAGCTTCATACTATAGATTGGTCCTTTTGTTTACTTGCTCAAGATCCTTTTACAATTACTAGTTCCATTGCTCAAGTTTCACCTCTGCTCTG
6	50	Tag_6814r	all_177493	46.2	27	17(G/A),59(T/C),180(A/G),196(C/G),266(T/C),	AAGCAAGTTTCAAGGAGATAAAGAAGAAGCTATCACAAGCTCCATTATTGATTCTTCTTGATTTTAACAAGATTTTTGAACTAGAATGTGATGCAAGTGGAGTGGGAATTGGAGCTGTTCTATCTCAAAGGAGAAGCAAAAATGGAGTACCGATTAGCAGGAACTGCATGCATTTTTCAAAGTTTTAAAGACTTGCGAAGTGTACTTATTGCCTAAAGAGTTTATTGTTTACACTGATCATCAATCCTTGAAGCATTTTAGAAACTAAAAG
6	51	Tag_11396r	all_92985	46.2	27	10(A/T),	GATGGCATTAAGAAAGCAATTGTTGCCGAGATTTCGTAGCCCTCCAACATAGTTTACTCTCCTTGATCCGAAAAATAAATTCCTATGAGAAACCCACGGTATGGATAAACCGCCATACAGTGCCTTGCACAATCCTTTTCATGCATAAACTTCCCCATGATTCGCACCTGAACCAACAGAAATAGTATTAATCAAACTTGTTATATATGCAACATGACCAAAGGAGAAAATAGTAGATGCATCCAGCAGTAGCAATTTAGCAACGATGTTC
6	52	Tag_11613r	all_102283	47.9	28	92(T/C),209(G/A),	CGTAAGTTTCCTCAAGCAAGGAGCATTCTGGAGAAAGATTCCAAGAGCTTCCAATGTGTCATACAGATCATGTTTGTCAAGAAAACATTCTTCAAGAAATAGGGTATGCGTATTACGGAATACTGGGAATTTATCCTCGTAATTGGAAAACAGTTATTTCCTTGATGAAGAAACTCTAATCTAAGGATAGAAGCACAACCAATCCCTCGGTGCGGCGTGGGTAGGCAAGTTTCAGAAATAAAAGATAATGACTACTTGCAACATAAATGAA
6	53	Tag_7868r	all_2691	48.6	29	108(A/G),	CTGTCTGCTCCTTCCATGTCTAAATTAATTGTCGTTTTGGACAACAATATGGTTTTCAAAACAAAAATTTGACTAATGTTTTTATTAAAATATAAATAAATACCTTAAGAAATTTACAATTTTATGAAAGTACTATGAAATGCTTGTGATTGAATTTAAAAGATTTTTTTAAATTTTTTTTAATATGGCGAACCCGGTTTGCTTTACACATTGAAAACAAGACGGACTAGCATTCTGTGATGGAGAGAGTACTTATTAAGACAAATTTATA
6	54	Tag_9492r	all_45387	50.1	30	43(T/C),108(G/GC),116(T/G),	AAGTGGTAGGGAACGCTCCAGATCTGCGCTGGACACGCCCCTTGATGCATGCGTGCCCGTACGCACGTAGGGCACGGTGGTACGGCCACAGCGGCTGTCCGTACGACGCCCCCGCTGTGGGACACGTGGCGCCCCCCTCCCGCCGTGGGCCCCACACGGATACATGCCCTCCTTCCCCGATTTGGGACTCCACCACCCCACCCGTGCCATCATCAAGACCTCAACAAAAGATCCAATCATCCAGGCAGGCAGAGCCCAGAGCAGAGGCGTC
6	55	Tag_2827r	all_59188	51.2	31	172(T/G),	ATTTGATATTCTTGTCTGCATAGTAGAAAATTGAGTTGCTTTACCTCAATCATCCACTTTACGTATTTGACATTGTTGACGTGGTGGTTCATATCCAGATCGCTTCGCTTCGGCTACAAATAATGTTCAACAACAGAAGTATGAGATTATCGATCATGAGCCTGTGTTAAGTTATTCCGAAAAAAAAAAAAAAAAAAAAAAAAAAAAAAAAAAAAAAAAAAAAAAAAAAAAAAAAAAAAAAAAAAAAAAAAAAAAAAAAAAAAAAAAAAAA
6	56	Tag_10681r	all_63345	51.2	31	127(T/G),130(A/C),132(T/A),190(T/C),	TTGAATTCATCGGAATTGTCCTGTTTATCGTGTATGTTGTCTACTCAATGACCTATTACACCGTGGAGAGCGTGAGCCTTGCCTCAGAATTCGTTTTCCCATCAATGACTGAGAGGTATGTTCTTTTTTATTTGACGCGGTTGATTTTTTTTTTCAAAACTTTGATCTTTTGTCTTATTAAAAAATTTCTATAACCTATTATTTATTTTGTTTTACTTGGTTTATCATTAGGTGTTTTGAGTGTGACTTGAGTTTTAAAAAAAAAAAAAAA
6	57	Tag_5166r	all_111223	51.2	31	52(T/C),189(C/T),	AAAGCGCAAGAGGTTGATTCTGGATGTTTTGCTCCCTTGACATTCCCAGGTTTGTATGAGCTATTACTTTCTTAGTTGCTTTATTGTCAGGTTAGGTAATTGATTTGGTCCAATTTTCCCTAGTGGAATTGCATCTTACATACAAGTGCCATTTTGTAAAAGTAAATCAAAAGATGCAACAGTTCCCACGATAAGATTCACTACTGAGAGTTCTAGAGAAACAAATCTTGACATATTTATTATTCATGTAAAAAATTGTTCATACAACTTG
6	58	Tag_7305r	all_189823	51.2	31	23(C/G),73(C/T),142(T/C),	GCAAGAGAAATTGTTACAGAGTCCCGTCTTCAGACATGGAACACAATTCCTGGGAAAAATCGTTCTAGGATCCGATTAAACGATGCCCTATATAACCTCTGTCTATCCGATTGTGTATCCTCCTATCTTCTTGGTTGTGGATGATTAGTTTATTTTTCATATTTTTTGCTGGTCTCCATCGTTAAAAAGCTTAACTTTAACATCTGGCAGCCCATGCGCACCTCTGATGAGCCTCTGCATTAGCCGCCGACGGATCATTTCTGCAACTTTC
6	59	Tag_11105r	all_84430	52.3	32	59(T/C),78(A/G),	TGTGAGAAGGAGATAATGAACCATGATGATGGAATTTTTGCATGATATACTCCTTTAGTAATCTAACATGGCACATGACACACTGCCAAAGCAGAGTATTTTAATGGCAACAGGCTAAGCACGTCCTTTTCATGACACAGCACGGGGCTATTCCTAAACAGCCGAAACAATGGGGACTTAGTGGGAGGACAGATACCTTATCGAATGGGGCTCACGATTCTGGCTGCTCTTCTCCCGCAGCTCCCTGAGGTAGACGGGGTAGGAGTGGAAG
6	60	Tag_66r	all_1140	52.8	33	41(T/G),	CAGCTAGCTAGGCAGACAGAACAAGGTATTAATATTTATGTTGACATTTACGTTGCACAACTGTTGTCCAGATATGACTGGTGAAACAATACATTTACAGCTGAGGAAGATAAGAAGTTTTTTGAGGAAATGCTTGTTGCAGATCAGACAAGAAAAAGAAGAAATGGATCGACGTTACAAGGAACAACTGTGTTCAAACGATACTGTGATAAAGGAAAAAGGTACGAGTTACATTTTCTGTACCAAATGATGAATCAAAAATAGTTTTGGT
6	61	Tag_3393r	all_67634	52.8	33	109(C/T),220(A/G),	GGGCAGTTCACAGCAGTGTAACAATTAGTACTTAAAACGTGAAACCACAAGCACTCCTAGTAAACAAGAGGATGTAACATAAACCATTAAAGAATATGGTACAAACCGCTTTGAGCCAAAAGTCAGGAATCTTCTTGGTCTGCGAATTTTATTGTATTTCTGTTCCACCTCCAAAACCTTGTCACTTGCTTCCTCATTAACCTGTAATGAATTGATGCTATCAGAGACATCTAGACTTCAAATTACATTGAATCAGCCAATGCCAACAGCA
6	62	Tag_11013r	all_76176	52.8	33	21(T/C),23(G/A),31(T/C),63(G/A),93(G/A),	CTACAAAATAGCTGAAAACATTGTTCCGGCTGATGATTGTGAGAGAAAAAACACTGTTCCATGGCTGAAAAAAAGCTGAAAGTAGCTCAAGCGAACAGGGCGCATGGTTTTGTACATATCTTGGTTATAATATTAATTGAACTTTGATTTAAGAAAAACAGTTTGAACTAACACTCAGCCCACATCTAATAGTGTCAGTGAAACAGGGTCCAAGGTTCATACGCGATTCTCCCTTTGTCCCAATTGTAATGGGTTCTAATCTTTCCATATT
6	63	Tag_710r	all_12160	53.9	34	178(G/A),	TGGAAGAAGGCGGTGGTGGCGCAAAAGAAACGACAGTTGGGACTGGACGACAGATGGCGAATATAGCACCAGTGCGGCTATTCCGTTCTTGTAGCATGGGTCCAAGATACTAGACTGTCTGGGTTATACTAGTTCTGCATGCTACTGTTGGATATGCTAGTTTCGTGCGTATCGTCTGCTTTTGGTATAAAGAAATGTGAATATTGGAATAGGTGCTGAATCCAGACTCCAGAAGCTCAGTTTTTTGAGACTGTTCCCATTGCATGTGATG
6	64	Tag_8799r	all_17216	56.7	35	176(A/G),	CTTTAGCGCTCTGAGACGGGATAGTGGTACTGAATAGAGACTATTGTATGACCATGCCCCATGCCATGCATCACTCATGTACACATGCTATGACAATGAGACATTCAAATAGGTGAGAAAAATGCAGAACTACCCCACCTTGCTTAACCGATTAGAATTTAGCAGCAAGCCACAGATGTCTACGTTTATTATAATCAGATTAATATAACATATACTACCTCTGTTCTTCAATATTTGACTTAACCAATGCCAACTATTAAATGGTGGAGTG
6	65	Tag_3973r	all_86642	57.2	36	5(C/T),225(A/C),227(A/T),	AGGTCGAAAAGCTTATCATGGAGAATCAGCGGTTAGCAACAAGCCATGTGGTCCTGAGGCAGGAAATTGTTGATACGGAGAAAGAGATGCAAATGATCCGCACCCACCTTGGTGAAGTTCAGACAGAGACTGATTTGCAAATCAGAGATTTATTGGAGACGATCAGATTGATGGAGGCAGACATACATAGTGGTGATGCAGTGAAGAAGGAACTTCACCAAGTGAAAAAAAAAAAAAAAAAAAAAAAAAAAAAAAAAAAAAAAAAAAAAAA
6	66	Tag_7245r	all_188722	57.2	36	26(C/T),	GCAATCCTCATCCAGGGCATACTTTCGTTAGCTAGCAATGAGATGGCATAACCAACAAATTTAGAAGGAAGAATTTGAGAAAAAACAGGTAAGCATAACAGAAATGAGATGGCAAATATAATAGACGTTTAGCTACACTTAAATACTGCAAACTGGTCAGAAATCATATAAACTCTCAAGAAAAATTTAGTACAGCAATGTGATTTAGATAGCCCAATATCTCTACCCCTGGTTTGATATATGTCTAACAGCAAGGAGATGTTATCTTTAT
6	67	Tag_11364r	all_92010	57.2	36	76(G/T),94(C/T),122(G/A),208(G/A),	CAGAGCAAATATGTTTTTTTATTGCTACGTTTTTTAATATGAAATTGAAGTGTTTTTTATGAAATCACTATAGATGTCTGCGTAATTTTTTTACGAATTGTACGGTGGTCGGAAAAAATAGGAGCCGTCTATCAGCGGTACCCATATTTTTTTATTTTTTCATTCCACAGAGAACATAGAAACCTTTAAAAATTTAAAAAAATAGTGGTACCGTGTGGTACCAGTGGATTCTTTTTCGACCACCGTAAAATATCTCAAAAATTTTATGTTT
6	68	Tag_13390	all_191121	57.8	36	164(A/G),	TAGAACTGACGGCAATGGCTTCTTTGGAGACAAGTATTTCGACCCCGATGAATGGTTGAAAGGCCTCAGTGCAATGGCAACTATATTTAACAAAACAAAAAATGTTGTTGGCATGAGCTTGCGGAATGAGCTTCGGCTTTTTGTTCTCAGAAAAAGTTAGCCTATCATTTACTGGAAAGTTAATTTATGAGCAACACTGGTATGGTTTCTCAGATGGCGGGAATTGGGAAACTCAGAACCAAAACGATGTTTGTGGGACAGTTGTTGATTT
6	69	Tag_7028	all_184742	57.8	36	152(G/A),249(A/C),	AGATGATCAGATAAACGGAAACGACATATCGATGCTTTCGTCGCTTCATAGTTCGTTGCAGGCCACTGTCAGGAACGGAACTGAACCTACTGGGTGGTCTACCGTCACATCGAGTAGGACAAGGAATGGTGATCAGGCACTTGGATCTTAGGAGCTGCTGCGATGAATAATCAGATAAAGATTAAGCCTGTTCTTCGATACTGATACGAAGGTGGGAAAGCTGTTGGGCAGCGTAGGGACGGGGGCTGAAAAAAAAAAAAAAAAAAAAAAA
6	70	Tag_2139	all_48051	59.5	37	41(G/A),112(G/C),	AGAACAGGACAACAGTTATGATGCAGCAACTATTGTCACCGTTGGTCAGAAAAAGAGAACAAAGATAAGCCCAGTTGAAAACATGCTTGGATAACAATAGTGTACTAAATTGGTGGGAAATGCAAGAGGTTGTGTTAAATAAAAAAACGGAGGGAGAATTACATCGGCAACACCTTTCAGCAGGTCAAATCTCATGGAAACTAACTACATAGTGCAATGTTAATAGCACCTGAAATGAACTTTTCCCATCGGCTGGGCTATCATAGGCTTT
6	71	Tag_11214	all_87962	59.5	37	68(G/A),157(C/A),223(C/G),	CCGCTATTTATTACCTTGTGACGATGAATTCTTTGTTGCCATACCATACCACAAGTGGTGCACGATCGATATAAATTTGTCAATGCACTAAAACATTTTGGATGACTGTTGGAAGGAATTTTTACTACCACAGCTATAAATAAATTAAACTATACGCCGTAAAATAGAAAGATTCTTAGAGATGCTCATTTCGATAGTTGGTTGATTCCTGGTTGCCTCCAACAAAAAAAAAAAAAAAAAAAAAAAAAAAAAAAAAAAAAAAAAAAAAAAA
6	72	Tag_12394	all_117070	61.2	38	72(C/T),165(G/C),	TTATCAAATGGGACACATTTGAAGTTACCTTCTTATTTTGGGGCAATCGCAGTTCTAGTCTGCTTTGTATCCGCTGGTTTCTCTCTTGCCTTTGCTTTTGCTATCATTCCACGGCAGGTCATGCCATGGACAGGTTGCATCATTTTACTGGATAGGGATGGCAAGTATAGCTACTGTTGCTGTATTTTTACCAACTTTCTTGGGTATAACGGCATTGTTCACAAAGTAAGACATCTGACTGCCCCCCTTTGGCCCTTTGTATATCTCCTTG
6	73	Tag_12395r	all_117070	61.7	39	72(C/T),165(G/C),	TTATCAAATGGGACACATTTGAAGTTACCTTCTTATTTTGGGGCAATCGCAGTTCTAGTCTGCTTTGTATCCGCTGGTTTCTCTCTTGCCTTTGCTTTTGCTATCATTCCACGGCAGGTCATGCCATGGACAGGTTGCATCATTTTACTGGATAGGGATGGCAAGTATAGCTACTGTTGCTGTATTTTTACCAACTTTCTTGGGTATAACGGCATTGTTCACAAAGTAAGACATCTGACTGCCCCCCTTTGGCCCTTTGTATATCTCCTTG
6	74	Tag_11886r	all_109818	61.7	39	10(T/G),130(A/T),132(T/C),160(A/C),221(C/T),231(G/C),	AAGTTATATTTGTGCCGATGCCTTTTATATTTAAACTTGCTCAAAATAGTCAATAGAAATTAGTGAGATAAGAATATTGATCCTTGATATATACCATACTACTACATACAGTCATGTTCTCTACTCTAAAGTTGCTTTAGATATAGATTTAAAAATTATATGTCATAATAGCAAATGAAGCAATTCAGAAACATTTAGGTGGTACAGTATTTCATACTCCCTCCATCCTAGATTATAAGGGGTGTTGAGCCTCCATTAACCCATCTATGCT
6	75	Tag_1847r	all_31524	63.4	40	199(G/A),208(A/C),	CGATCAATGTGTGGCGCTGTGTCGCGGAGCACAGCATTACCCCTGCCGAGGACTCTGCAAGAGAGCTAATAGCAGGGCTGCTTGACTTTGGCAGGTTAACTGAGGTGGAGAAGCATGTGGATGAGATAATTGACATGAGAGTTGAGTTGTCAAAGTCCACCATTGAGAATATGAAGCGCGTGTTTGCTAAGGCTAACTGTCACCGAGAAAAAAAAAAAAAAAAAAAAAAAAAAAAAAAAAAAAAAAAAAAAAAAAAAAAAAAAAAAAAAAA
6	76	Tag_11328r	all_91318	63.9	41	145(G/A),159(C/A),164(T/C),	TCCATGAAGGCTGGTTTCTGATAGAGAGGCAGGGTACCAACTCCCCTTCTTGTTGCGTATTAGAGGCCACATAATTCCCCAGGAAAGTATGCCTCCCAGTAGAACAGAAACGTTTACAATGTGCGGGCAAATCATTAACCAAATGCGTCTACAGTAAGCAATTTCAGATACTAGGAATATGACACTCGAAATAATGTTTACCAAATCTAGGGAAACTGTTTGCCGATTCACAATCTTATAGCCAAGATAGTGTAACGCTCTGACCTGTTTT
6	77	Tag_6894r	all_182510	67.2	42	68(A/G),	TGTGACTGCCAATACATATTAGGTAACGCAGCAACAGGCAACGGCAGTGCCAAAGTACCAATCAACTACAACTAGTTATGTGCTCTACCACCTACTTACTCTGCATACATAAACAGATAATCTCATATTTGGATTTGACGGGGTTAACGGTCTACTGGTACTTGGATTGATAAAAAAAAAAAAAAAAAAAAAAAAAAAAAAAAAAAAAAAAAAAAAAAAAAAAAAAAAAAAAAAAAAAAAAAAAAAAAAAAAAAAAAAAAAAAAAAAAAAA
6	78	Tag_5805r	all_129161	67.2	42	270(A/C),	CCTTGAAGTCCACCACTCATCAATGCTTTGCATGTCCCGACTTGGAGGAAGAATCTGGTTGCTGGTCCAAGATCTAACCAATTCTCAAACTTGCAGCGATAAAGGGCACATTAAACAAAGGTGTAAAGCTGTCTCAGTAAACTCCATTCTCTGTCCATTTTCATCTAATGCAATCCTCTTGGTCAGTTAATTGTACTCCCTCGAGATGATTCCACAATGCAACTAATTTATGACTTGTCTCCAAGCGCGTGAATAATACAGGAGTATGCAG
6	79	Tag_9369r	all_30074	67.2	42	72(A/C),96(G/A),169(G/A),179(A/G),186(T/C),	TCCGAAATCAGGCATTTAAATGAATTTGAATTAAATTCAGATTGAGTTTGTGGCTCAAGTCATAGATCAGTAACGGCGTACCACTGAATCAATCCGTCTTTTTATAGTAGGTATAGATTGTTGGAGTTTATAGGCCTTGGCCATGCACTTTCAATATAAATCTCAAAGGTCCACTCATATATTTATGTGAGATGGCAATGGATAGTCCAAAAAAAAAAAAAAAAAAAAAAAAAAAAAAAAAAAAAAAAAAAAAAAAAAAAAAAAAAAAAAA
6	80	Tag_3023r	all_61429	67.8	43	-	GAATGGAGCTTGCTTCTGATTCTTCCTCTAGTGATTTCATGTTTGGATGTCTTAGGAGCACACTTCCAGAGCCTATCTCAAAGGAACCAACAGGGGTTTCACTATGATATAGTAGGTCTTCCTCTGAGGATCCTGATATATCAAAAAATAGAAGGTAAATTTAGATTAAATATGGCATATCTTGAGGAACAATATTAAATCATTTTTTTGTTTCAGGGGCTTGATGTGATTAAATACCACTTCAGAGATGTAGTAAATAAAGACACTATTG
6	81	Tag_11055r	all_79427	68.4	44	4(G/C),234(C/T),	ACAGAGATGTAATCCATAAACCCAAACAAACAAAAGGAATCACAAAAGAATAATTGGTGCAAGTAAGAAAACCAAGTACATTATGGCCAGACTGTAGTGCATCAGTAATATCTTTGAGGATCAGCAGTATCAAGTCAGATGAGGTGTCATGTTGTTTATACTGACTAACAACCGCTGAAATCCATTGATCAGAAAGGAGCTTTGATAGAATCTGGAAAAGTGGTTGTAATAAACTCGGCCTGCATGATGGTGACATGTCAGCCATACAGAG
6	82	Tag_849r	all_13961	68.4	44	73(G/A),	AGAGTGATTTGGCATTGGATAGTATACTGAACTTTTGTCAGCTAAACATTGATATATAGTAACTGCACAAACGAAAGCAGCATATAAATATATTTTGGCGTTGCCATAGATATATTGCTACCCTTGCCTAGCAATCAGAAATTAGGTTACTCCTTTGTCGTGGGTTGATCAGAAATTAGGTTACTTCTTTGCCATGTGTCGATATTGCCATTTCTTCCACATATCTGATCTTTTCTCTTCAGGAATTAGTAGATCAGGTAAACATGACCAT
6	83	Tag_3535r	all_71776	70.1	45	99(G/A),	GGCATGGCAGGAGAATTAAGCCAAGCACTATAGAATGAGGAGCAAGCTAAGATCGATTGAGAAGTAGTTTAGTAGTGGATATGAAGGGATCAGCCAGCGGGAGATCATGCATCTAGATGGCCGTGCAAGGAGGCAGCCGTGGCCCGTGGAGTGCGCGCGTATGGTACATTTGTACGAGGGGTGGTGGAGATTGGAGAAGGGCCACTCGGAGAACTGCCCTTGCGGATATATACAAGTGCAAGAAGGTGAAAAAAAAAAAAAAAAAAAAAAA
6	84	Tag_7848r	all_2229	70.1	45	126(G/A),198(A/G),	AGGAAGTCGAAGTTTTTTTAATAATGGAATAAACATCCAGCCTCAACACTCAAAAGTGAGTGTATTTGGCCAAGTCGAAGCTGGACGTCACTGGAAACGGAATGGGAAACGGTGGCCTCTGCGCTGGAGAGTTGTAGCACTTCACATTCTGTGTTATGCTTTGTGCGTTATGCTTTCTGTTTTAGCTATCCAAACAGAGCCGTTCACTAGCGAAATGAACTGCTACATCAACTAAAAAAAAAAAAAAAAAAAAAAAAAAAAAAAAAAAAAA
6	85	Tag_880r	all_14323	71.4	46	24(G/C),	TCCGAAATCTTCACGGGGAAGAAGATAAAAGTTTAGTGTCTCCAAACATGCAAAACAAGAATTTTTTTTGTTATTCAATTGTCTCCGACAGTACAGATTATCCTATTGTTCAACATAAAAGTTGAAGTTTGCACCGCATTTATCCACAATCTGTAAAAAAAAAAAAAAAAAAAAAAAAAAAAAAAAAAAAAAAAAAAAAAAAAAAAAAAAAAAAAAAAAAAAAAAAAAAAAAAAAAAAAAAAAAAAAAAAAAAAAAAAAAAAAAAAAAAAA
6	86	Tag_4364r	all_93506	71.4	46	156(A/C),	CATTGTAATAACAAAAATGAATAATAGCAGGGCAAATTCTACAGGAAGATAGAACAGAAAAAATTAACCTGTATACATGGTTGAAAATTACAAGGAGAACAAATTATTTTGAACGGACGCTAGCAGGCAAAGTTCCAACTAATAGATCAGGATGGAAAGTTACATAAAAAAAAAAAAAAAAAAAAAAAAAAAAAAAAAAAAAAAAAAAAAAAAAAAAAAAAAAAAAAAAAAAAAAAAAAAAAAAAAAAAAAAAAAAAAAAAAAAAAAAAAA
6	87	Tag_9963r	all_56083	73.4	47	-	CTGCCTTCAGCCCTGATGCAAAACAACAGGTGCTCAGCTACCCGCGGCTGCTCATCTCCCCCTGCTTCCTGAAACTTGTGCAGGAGGGGGTCTAATCCACCGATCGCCATTAGGTGCCTTGCCTTGTCGAGTTTTCTATCTAGCCACCCAACTATGGCGTGCCGCTCGAACGTCTGGCCTGTCTCAATTGTCACGGGGTTGTTGAAGATCTGGCGCGTCAGTGGACAGAGGAAGTCGCTGGGAACAGTGTCGAAAACGGGTAACTCATTGG
6	88	Tag_5390r	all_114487	73.9	48	60(C/T),	GCATAAAACTATTATAAAACTAGGTAGAACTGTAATGGGCAAAAACTGTGGCTAAATGGCGAATCAATTTTGCATGATTTAGCTAAAAGAATACTAGGTAACTAATTCCCAAGCAAACACGGACATAATGTACAGAAGATATTATTTAGAATTTAAACAATATACCATACCTGCTAAGCCATCTCACTTCTTAGCCAAATCAAGGTGGATTCTAGGTCCTCACTGTACGCACTCAAAAAGATCTCCCTGTTATCTGGGTTCTTGAACACAC
6	89	Tag_11071r	all_81313	73.9	48	10(G/C),11(T/G),56(C/T),58(C/A),	TCAGCTACCGTTGTGGTATTTGATCTCAGATCAATTTTGATGGCTCATGAAGATACACGGTTTGAAGAATGGATCGATCTGTTCATGCTTGTTGTGTGCACTTATCTGTTTGCAATTTCAGCAAGAGGGAAAACTGGAATCACATTCACAGACAGCAGCATAACAGAGCCACTGTTGGGTCCATCTGTGGGACAGCAGGCAGAAGTCAAAAGGCCATGTCAAAAAAAAAAAAAAAAAAAAAAAAAAAAAAAAAAAAAAAAAAAAAAAAAAA
6	90	Tag_13120r	all_185332	76.7	49	46(G/C),84(A/T),	TAATTCCATACTGAAATATAAAATTATTGTTCGAAGAAAAGAAAAGCCAGCCTTTCAGTTTCTATTTCTTTCTCTCTTTTTCTATTTCTTTTCTTTTTTCTTTTTTCTTTTTTTGCAAAAGAGGACAACTTCACATATATGCAAAGCATTCTCCATTTTTCTTTAAAAGTATGATTGGCACATGCAAAAATTGTCATGGTGTTTTATCATAGATGATCAGTTTGTTTTCCATGTTCTACCATACTATTGTCTCAAGTCCCAATGGTTTCTT
6	91	Tag_727r	all_12408	77.8	50	205(G/A),	TGATATTGTGAAAGGAGTTCCTGCAATTTTCGGTCATTTTCTGACCGCACTCCCTGCGATACACTCGATAATTGTGTTTGTGTGTATCAGGAATGTTCCAGTTCCTGTGGTTCCCCAAAGCGAGCGGTTTCTTTTTAAATGTTACACAGTGGCCAAATCCGTCCGTTCAGCCTAAATAAATGGCTAAACAATAGTTGACCGATGGTTTCATGTTTAGCCGTTTAGGTGAACACTGTTACTGTCATGATTCCCTATCCAGTTATGAAGTTGC
6	92	Tag_6349r	all_150189	78.3	50	109(G/A),	CTCAGAAATGTGACCAGCAGGATACGGATACAAAAGCAAGCCTCAATTATGATTTATGACGCGGTATAATCCTTATTAAAAATCATAATATGATAAAAGCTCAATTTAGACAGCTTACTATTTGTGTTGAAGGAAAAGACTCAGGTCTTCCTTATACCATGATCCACATGCAACAAAGTGCAGCATAAAACACTACCTTCACCGTACCCATCTACATAAGCCCAGTTATAGACTTTAAAATATCTTAAGCTTGCTCATGCTGCTTCTGATC
6	93	Tag_9368r	all_30043	79.9	51	15(A/G),55(C/G),84(CT/C),102(C/T),147(C/G),	CTATGCTAAATAACATTGCTAAATCGGCTATATTGGTCATACTTACATAGCGTCCGAAATCATAATAGGGTAGCTTTTGGTCTCTTAAAAAAGTTATACCGCAGCTATACCGAAGCTATAAGCCGCTATTTAAATATATGGCTGATCTATCCAACATGTTGAGGCTTTGTCTACTAGTAGATATCGAGAGTAGACGGATACTTGAACAGTTGCACGAAAAAAAAAAAAAAAAAAAAAAAAAAAAAAAAAAAAAAAAAAAAAAAAAAAAAAA
6	94	Tag_1706r	all_27659	86.1	52	229(T/C),251(A/C),253(A/T),257(A/T),258(A/T),	CGTTTACAACAATCTGTCTGTGCAGTATGTATTGATTGTGATGCTGACACATATCTAGTAAATATAGTTTGTACGCAAAGCAAGAGAGCATTGCTAAATTGGATTTGACAATTCCTGGTTATGGGTCCCACAACAGTAGTGCTGGCGAAGAATGCAGCCACACCTTCAGTTATAGGTCATTTCGATGAAGGAAAGAAGGATATGCACCTGATATTTAGAAGTTACTTGTCATGCGCTACATGACTACATCAAAAAAAAAAAAAAAAAAAAA
6	95	Tag_11896r	all_109878	86.6	53	139(A/T),204(A/G),	TAGAATATTTCTTTAAGAAGATGCTGATTGCTGAGCTTTCAATTGTTTCGTTTATATAGCATCGAGAAATGATCTACCTCTGTGATCGATCATTGAATAGAATTTTCTTTCCATGTCTCTTGAGCTTTCAATTGTTGCAACAGTTTAAATATAGATATATGGCAACAATTTGAATTGATTAGTGCACACACCTAATGTGTTCGACATGGTTGGTTTGATTGGCAGCGTTGTAGTGTTGCTGTTTTAACAGTTTATAATCAAAGGAAAGGCT
7	1	Tag_12278r	all_115514	0	1	-	CAGGAGTTGAACCAGATGGACGAGGAGTGCAAGACGAAGGAGGTCTAGAAAGAGAAGGCTGCCAATGAAAGCACTGAAGCAGCAGCAGCAGGAGGAGACGGCGATGCTCCTCGTAAGAACCTAAGGGAGGCTTCAGCAGAGAATTCGTCTACGTTGGCAGACGTTGCGATGGTCTAGGCCAAGACACTCATCAAGTAATGTGTGCGTGTTTCTTTTTTCCACATTTTATAATTCCTGATTTCAGCCCTGTTTTTAATTGTCTTATAACATT
7	2	Tag_11661	all_106179	0.7	2	103(A/G),168(A/T),174(T/A),175(A/T),207(A/C),	AACAAGTAGCCAGCGATTTGGATGTGTGATCCTTCCTCGTTTTATTTTTCCCTCGTTCCAAATGTTACTCGAGCATTCCGACTGGAAAGTGGTATGCCTTCCATTTGTTCTGTAATGTGAACTATGTACTATGTACTTTGGATTCTAAAGGACCCAGGTAATGCATCAATTTTTAAAAAAAGAAATATCATGCAATTTTCTACCTCAATTCAGATTAATGGCCTATATTTTCAGTTTGATGTAGAATCTCATGCTCTCAGTCTGTGTGTGC
7	3	Tag_3589	all_72944	2.4	3	57(C/T),59(C/T),60(T/G),118(A/G),120(G/A),203(T/C),207(A/C),209(A/T),	AAGAAAACAGAGATGGTGGCCAGCTCATGAGCAATATGGAGGGGAAAATGGTGTGGCGCTGTGGAACCCGTGTCACACGATCGGAACTTGTCCCGTTGACCGTGTGGATGTGGTTGGAGGTTTTGGGTGCAACAGCACCATGTGTTTCTGTACACAGATGGATGTGACGGATCATTCGATTTTTTGCCGTCTTCTCTCCAATTCTCAAAAAAAAAAAAAAAAAAAAAAAAAAAAAAAAAAAAAAAAAAAAAAAAAAAAAAAAAAAAAAAAA
7	4	Tag_11742	all_107689	4.6	4	98(C/G),170(G/A),	CCCTGCTCAGAGCCATATACACAGGTATACGGCTTTTGCAGTACGAGGTGTCTAAAACCTTACAATGCTCCAGCTTTTCATGGGGTTTAGGTACCCACTTTCAAAAATACAATGACATTCCTAGTTAGCAGTCTGAGGGGCAAGAAACTTTTCTGCAAAATTTACTATTGGGAGAAAGACAAAAGGAACTGACCAGTCTTTTAAGGAAAAGGGCAGGCCTAACCAGTACAGCTTGCTCACGGAAACAAACAGCACTCGACACAAATTTATC
7	5	Tag_7153	all_186663	5.7	5	211(C/T),242(A/C),244(A/T),	GTACCTGCCAAATGAGCTGCGTGGGGGCATGATGATCTTTTCACTGTCAGTGGCAAACGCTGCTTCCTTAGTTTTCCTATTACAGGTATCCATCTGAAGTCCCCTTGTCAGTGAGCATTTTTGTGTCCACAATCCTGATATTAATATGTTTCCTCCGCAGGGCGCCCAGTATCGAAACGTCACAAATTCAACCATCCTGAGCCTTGCATCCTATGGCCTGTTAGGAGCTGGGGCTTGCATTAAAAAAAAAAAAAAAAAAAAAAAAAAAAAA
7	6	Tag_4535r	all_96960	5.7	5	258(G/A),	CAGCTCCATTGGGTGAAGATTTCCTGTTGCTGGAATCTACAAGTGATAGAGAACAAAGCTCGAAATCTCTCCAGTGTCGCCCTTTCATTAAGAGAGGGGGTAGAAGTCTCACTAGGAGAAACATTGCAAATGAAGATCATGGTAGTCATATCATTTTGTATAATAATCTGAGACATCTTCATCTTGCAGAGAGTTGATGCACCAATGCTGCCTAGCAAATTTTTATTCCTCAAGTGGCTGGCTATTTCTCTGCGGTCGGCCTCCTGCCCAT
7	7	Tag_5785r	all_128685	6.8	6	49(A/C),56(G/A),58(A/T),	TTGCTGTAGCCGTCATAAGATGACAATCCTGTTGTTCCCTTCACACTAAGCTGATGCAGGTGTTTTCTTCTTGCTTTTGTCGAATTTCGATTTGCAGCAATCTAAGATATGAATGCTGTATGCATGAGCCAAATTGCAAGTGAAAGAGTTCGGCAATGTTGGTTGGAGTAATCTTGCTATTTGCAGTTATTTTTGTTTATTGGTAAAAAAAAAAAAAAAAAAAAAAAAAAAAAAAAAAAAAAAAAAAAAAAAAAAAAAAAAAAAAAAAAAA
7	8	Tag_12955	all_181628	6.8	6	113(A/G),123(A/T),	GACATTGCCTTTGTACATTTTACTTTCTTTGCCGATAGAAACTAACTGGTCAATAACACCAATAACTGCCTCCATTCCATTTGTAAAATAGAGATCTGTATAAGATTTCACAAAGTTAAAGCAAGTATTACATAAACATTTCAAGTTGAAAAGAAAGTTCTATGATCTGGTACCTTCAGCAACCAAGTTGCATTCTGATATTTTGCTCATAATTGATGTAGCCAAAGTAGGCTCCTGGGAGCACGATATTGCTGTGCAAGGAACCTGGATC
7	9	Tag_11004r	all_75827	6.8	6	99(G/GA),210(G/A),257(A/C),	TTGTTGCTCTGCAATCGTTCTGTAGTTGAGTATTTCATTTATATCACATTCTTTGTCCATGTTTTCCAGCTCTTGTAGAGTGTCTTCACTAACAATCTGAAAAAAAAAGAAGCATTGAACGTAAATCCGTGAAAAATAAAATACAGTATGATGAAGAGTCAACAACTCGAGAAGGGGCTATACAGTGTGACTACATTCTAAATATAGGTGAGGTGAGCTCAGTGTGAGGCCTTTCTGCCAAACACGGCAGTGGCAAATGACAAGCTCAAAC
7	10	Tag_4657	all_100958	6.8	6	53(A/G),79(T/G),94(A/G),124(A/C),201(G/A),205(G/A),	TACATGGATGAGAAGGTGAGATTTCAAACTGAAAAAAGCATAGAAAGTCATGATTTTTTCTCCATTTTTCTTATTATATAAAGTATTTTACTTATGATACTTCTGGGTGGGCCTTCTCCACAAAAACCAGCCCTAATCCCTGACGCCGAGTTTTTTTTTTCAGGTCACGTATCCTGGTGCAGGAAATCAGAAGGTAATAAGCTGGCCAGAGTAGGACCCATGACAAGCTGTGCACTTATTTTCTCATTACACATTAAATTAATACAGCTGG
7	11	Tag_11444	all_94167	8.5	7	84(C/T),	GGTCATCAAGCTATTGTCTGAGGCCAGAGAGATTGTTGTCTCCATGCTAGAAACATTGTCGCAGCTCTTAACGAAGCAAATTGCGGCACCAAGTTCTAGCAAGTGGTCTCTTGTCTCCAAGACATTCCACAAGAGTCAGGACAATGATCCAGAGCAGAGTTTCTCTTCTCAATGCTCTTAGCATGTAGATAGATCATACAAAGTCTGACCACCTGTGATTAGCATACACCTTTTTAGAGGATCTGCTAATCATCGAAACAATTTTGATGTA
7	12	Tag_8283	all_10917	9	8	19(C/T),51(G/A),66(A/G),67(G/A),77(A/T),184(A/T),192(C/G),218(T/G),	AAACACTAGCTCAAAACGCCTAAGAAAAACGACGCAAAACGAACCAATCTGGGGAGCCAACCCTAAGAAAACTTTCAGCTAGACATGTCTGCAAAGAAAATTGGCAAAACCCTTCAAGAAAAGCTCCAAAAATCCATGCTTGAAACGGATAATACGGCATCTCCACATGGTCGGAAAGCAATGAAATGGTACGAATCTTCAGTCTGAATTCTCTAAATTTTTTGACGCAGAAACTTTACCATTGCGGGAGCAGACATCAAGAACGAGTCAG
7	13	Tag_8282r	all_10917	9	8	19(C/T),51(G/A),66(A/G),67(G/A),77(A/T),184(A/T),192(C/G),218(T/G),	AAACACTAGCTCAAAACGCCTAAGAAAAACGACGCAAAACGAACCAATCTGGGGAGCCAACCCTAAGAAAACTTTCAGCTAGACATGTCTGCAAAGAAAATTGGCAAAACCCTTCAAGAAAAGCTCCAAAAATCCATGCTTGAAACGGATAATACGGCATCTCCACATGGTCGGAAAGCAATGAAATGGTACGAATCTTCAGTCTGAATTCTCTAAATTTTTTGACGCAGAAACTTTACCATTGCGGGAGCAGACATCAAGAACGAGTCAG
7	14	Tag_6702	all_165272	10.1	9	98(C/A),	AGATGTGCAAAGTGGCTTCCAGAAGCTCTCTGATGTTGGTACATCTTCAGGATGGCAGAACTGTAGCTCAGCAACTGCTACACCTGCAATTCAGAATCAAATGGAATGAAATTTGACTTGTATAGAAAAAATAAGCTAATCAAATGGGTGAGGTTCCATTTACAGGCCATGTTGGAGCATATTGCTGCAAGAGTTCCAAGCAAGATGCAACCCCACCAGGAAGACAACACAGCTAGCCTATCAACAAGTATACCTATTGCTATATATCATA
7	15	Tag_1014r	all_15985	10.1	9	101(G/A),	TTTGTAAAACCAGCATACCCTTTGAAGACTCTGAGAGACTCACTTTTGCCTTGCTGAGGAAAGCAGGAGGCAGAATGTCATCAACAACTGCGCGTGCAACGAAAAGTGCGAGCACATCAACCACATCAGGTATGTAAGTCATCATAACCCAACTCTTTCAGATCAGAAGCAGCCAATTTGACATCACCATTGCTGAAATACTCCTCAATAATCGGGACAACAGATTTCTTGTAGTCTTCTAGTGGGGATGAAACAGGGGCTTCAACTAACT
7	16	Tag_9183r	all_23797	10.1	9	73(G/A),76(G/T),	CACCTCCCAAGCCTCAAGAAAATTAGAGCCGCAAGGTCGTTTGATGACAGAGGTTATTGTTGGACACATGATGAGGCAGAGGATGCACTGATCAAGGCCGTGCTACAGGAAGCTGCTGATGCTCTCCTCACTCGCTTTAGTTGATGCATGTGGTAATAGCTAGGAGTATACGGATGCGGTTTTGTTCGGTTGAGTTTTATTTGTCCCATTTTGTGCACTAGTACTTTGCTCACGGCGAGGCATGCGTCTCCACATAATCGTTGCAGGCCCA
7	17	Tag_11648	all_105009	10.7	10	26(C/T),126(C/T),225(A/T),258(A/C),260(A/T),	TTGGTCAAGACGGGAGTGAACAGCACCATCACTCAACAAGCCAATAAGGTGAAGAGCACCATTTTCAAACGATTCTTTGATGTAGTTGAACCCATCTCCTTCATAAATTTTTCCAGAGGCAAGAGCTTGATCAACAAGCTTAGCGCTATAGCAGAAAGAATGGAGCACTCACTTAGGTCAGACTTCAGAGAATAGCCAGTATGAGCTGTCAAAGTATAATGGTTATGTCTAAGACGTATATGACAGACAAAGTAGTAAAAAAAAAAAAAAA
7	18	Tag_13142r	all_185560	10.7	10	211(C/T),216(A/G),	TGGCCGCTAGTGGTGATCCATTGGAACAAGCATGGAATGAGTACCGCTGTTCACAGGACAAAGGCATGGTGACTGAAGATGAGGCGGAGCTCGTTCGTTGTCTGGAAGACAGTCTTTCCCCTCAAACACAAGGCTTAAGCTATCTTCTGAGCAAATGGCATATATCAAGAGTGAAATTCATGGCTATTCCAAAAGAGGGTACCGAGATTACGAGCACATTTAGTAGTTCATAAAAGGTCGAGTGTCTGTAGAACATTATTTTTTAGCGCAA
7	19	Tag_8085r	all_6973	12.4	11	10(G/T),112(A/G),217(A/G),270(G/C),	CGAAGAGGAGTTTATCAGTGTCATTGCAAGGGGTCTCCAGGACTGCCCAAGGCGCGTTTGGATCCTCCCATTGCCGCCACAGCCAGCGAAGCCGTAGAGCCCTCGCAAACCAGTGGATGTCAAGGACACCAAGTCGCATTTGCCCCCAGTGAGGTTCTCATTTCCTGCCCAGAGGAACCGATTTCCTAAATTTATCAATTTAATGTTGTAGATAACATTTTGATGTTTCATGAGCGATTAAGATGTCTCGTTTGTTGATTTTTGTTTGAGG
7	20	Tag_407	all_6966	12.4	11	115(G/T),209(T/C),252(C/T),	GAGCTTATTTATTAAAAGAAAATTGTGAGGAAATACAGTCTCAGAGATACCATGTTTTTCATATTGTCTTGTACTGTTGTAACTTGTAAATAGAATTCAACATGGCCCAATGCAGTTTTTGATGGCGATAAATAATTGTGAGGAGATACAGAGCCTGGTGAATCTATTTTCTTGAACACAACAACGCCCACAACTAACTCAGATTTCTTGTAACTATCAACAATGAAGAACATCAAGCATTCATATAGCTGCTCTTTAGGTGAATGACTGA
7	21	Tag_7687r	all_210909	12.9	12	157(G/A),228(A/C),230(A/T),	CCATAGCAGGTGTTGTTGCATATAACAATCACAAGCTCGCGAAAACTCAAGCAAACCCACAGCAAGGTAACGAGAATAAGGTCAGCCCAGGAAGCCCTCAAGATGTTGAGTCATCGGTGAACTCTACAAAAGAAGATTCCTAGCATCAAAAGTAGCGAGGTTTTGGAACAGTTTTGTTTTCCAGGAAGGTAATATAAATTATTGATGTCACTACTGCACCAAACTCAAAAAAAAAAAAAAAAAAAAAAAAAAAAAAAAAAAAAAAAAAAAA
7	22	Tag_8460r	all_13059	14	13	239(A/G),	AACAATTGCAAAGTTAAGGGCACTTGTACTGCTACCAAGCTTAGGTAGAATAGAAATAAAAACCCAGAGTGCATTTACTTGGCGCGCGCAGTAGAAGGTGGAGGTTTTCAAGACGGGAGCATCTGTACTGACTTGACGCTCAGGGGCGTCAGCGTAGATATGTTAATTTGCATATAAATGCAACAGAAAGTGCTTCACCAACCACGCATTTCTGAACTCAGCTCCCAGGTGAGTGATGACTGATGAGTGCGGTAGGGAGACTGGCTGGGAG
7	23	Tag_3089r	all_62204	14	13	109(C/A),	TATAAAATTTGTTATAAGAAAGGTTCCAGTAATATTGCTGCTGATGCTCTGTCCAGGTCACCACACAGTGCAGAATTTGAATTGGTGGCTATATCAGTGTCTCAACTACTGTGGCTGCAAGAGTTGCAAAATTCTTAAGGGGAGAATTTGGTTGGGTCATGATAAACAGTTGCAACATAAAGTAATGCATGCTTTGCACACTGGAGCTATGGGAGGTCATTCTGGGCTGCTGGTTACCTATATACGGATAAAAAAATTGTTTGCTTGGCCT
7	24	Tag_1310r	all_19907	14	13	234(C/G),	CAAGATATTTTTCTATGAAAAGCAAGGTACTCTGAAAATTTTCCTAATAAAAATCATCTTCAACAGCTTGTGGTGTTTGAAAATTTTACAAAGTAAAAAATAACTTTACATGAATCTTTAGGGACAGCATGCAGCCAACTGATTGAAGTGAAAGTCACATGAAAATTTCATAAACCACATGTCACACTGTGGCACAGGGTACTTCTGAAGAATATCAACGCTTCCCTATATGACGAAACAGGAAAGAGGAAATTATATTGCTTCAGAGGAA
7	25	Tag_12727	all_138743	14.6	14	75(T/C),110(G/C),	ACAGCCGATAGTGCACCTTCCAATTTTGTTAAGGTAGCTATGCATCTTAAGTCGCGAATGACCTAGCGGGAGAATTTGTCCACCTGGATTCAAGTCGACAGCGAGATGTGAGTAGTTACTTTAGCATGTATAGATGAGCTTATCTCTCCACGTACAAGTCAGATTGTTCAAGTTCCTTGCGTGCGTGAACCAAACAAATGATTTGTGAATCTCAAGATAACGGTCCAATCCAGTTCTATAAAGGTGTTGATAGGGTGCATGTGAGTGCACG
7	26	Tag_11067	all_80287	15.2	15	198(A/C),255(C/A),	ATTGCACAGGACTTTTTTAATACTATCTGGTCATTAAATAATGAATGGCAGATTAACTTTGAAGATTGCTATTTCGCCACTTTTGAACATAATAAGCTCTGAGGAGCACGGAGATTCCGATCCCTTTTTCTTTTAAAAACCAATGCTCGCTTGGTGCACTATAATGAGAGCTACCATTTGGTACACAGGTGAGGCGTATATGCTTGCAATATTTCAGTCATTACCACAGTACCACTACCACCACAAATGTTCATCAGCGCGCGCACACACA
7	27	Tag_3367r	all_67162	15.2	15	189(A/T),	ATTGTGTACCTTGGGCAGATAGGCACTAGGTTCATACATACTCTATGTAAGATACAAGAAGCTACTGTCCAGTCGGCAGGTTTGAGAAATGTCCGTGCATACAGGAATGGTGTCCTACGATGTAGCAACCGAGTCTTACTTGACTTCAGATATATGTGATGCAACCGAGGCATTTCCATGTTTACTTGACTTAAGATATATATACGAAGAGCGGCATGGCGCTGCCTGATATGGCCAGCTGTGTGGTACGGTGTCAGCATTTTTGTGATGC
7	28	Tag_7752	all_796	16.9	16	1(G/C),16(C/T),	GCACAGGAGGAGCCGCCACAGCAGCAGGAGACACCACAGGGGCAGGAAGGGCCGCAACAGGTTGTGGATCATCTAATTGTTGTTCTACTTCTTGTGAAGATGAACACGATAGCGGCAGCTGATCAGAAGACTGGAGAAATGTATCACAATAACTAAATCAAGCATGAGTACAAACAGAAAAAAAAACAGAACCTATGGAAGCATCACTAGGCAAGCAAAAGTAACTGCTCGCAACTTATCAATGCAACAGGTACGAGAAGAAAAGAGTACG
7	29	Tag_2526	all_56038	19.1	17	53(G/T),	AAATATCAAAGCCTAGTTTGCTGGTTGGTTGGCTACAGACAGTTAACATACAGATTCTCTTTGAACTTTGAACTATATGAGTAATTTGATGAAAACAGCTAGATGACTTGCACATTCGTCCTCTCTGGTATGAATATTGCTGCATAACCACCCATCCAATCAACGTTAGTTAACAAAGCAGCGACACGTTATGTAGTAAATAAACAATAATTCTACAAGGGTCACTTGATCTCTAAACTAAAAGCTTCCATAGAGAACTAGTGTAGCTAGC
7	30	Tag_11836	all_109181	19.6	18	74(T/C),78(T/C),	AGCTCATCAGGCTCATCCGCTCATCCATTTCCCCGCCTTCAATAGTTCTCTGTTCTGTGTTGAGTTGACTGGGTAGTTCCCATTTACTGCTCTGCTCGCATGTCTGCATCACTGGTTGGAGAGTGGAGACTCTGTTGAACTGTCGGTTTGTGGGCCAGCTGAAAATAACCTTACACAAGATTTCCACCGTACCTGGAGGTCAGCTGGCACTTGGCCCCACTTTGAAAGGTGCATGAAAAAAAAAAAAAAAAAAAAAAAAAAAAAAAAAAAA
7	31	Tag_5433	all_115045	19.6	18	80(G/A),	ATATGCAAGTCACAAGTGGGTCGTCGTTGTGGCTGCTATAGATGTACTATGTAGATCGTACGCTGTCTGCTGGTGAACCGTTATTGATTGTTGCCGTTTTTGCCATGTTAATTAGTGGCCAATAACCTGTCTGCTTCTGTCATTCTGTGGATAAATAACTTCCATTGCATATACAGATAGATAGATAGTGTTATGGGGACTGCATTTAGGTAGAGGTAGGGCTCCCTTCTCCCGTGTGTGTGCACCTGTCCCTGCATGCATGCTTATTATC
7	32	Tag_409r	all_6974	19.6	18	91(G/A),	AAAAACTAGTTATTTTTCAGTATAGTGGCACTAATAGCTCCATGATAGCTTCAACACATGAACATTTTTACAATGTGAAAAGAAGTGGACGATTACTCGCATTTACCTTGTCTCACTCTTGCCAGAATCCTTCTCTCCTCCTGATAATTGTACACCTCTTTCTCCTACCTATAGTGGTTGTATACTTGTATCACAGAAGCAATGGTTGACGTTTTGTGTTTTCTACAATTGGCATCTAACTAAATTTATGAAAATTAGCTCCTTTAAAGGA
7	33	Tag_44	all_870	19.6	18	109(T/C),	CTGTACACTCCGCTTCGTATGCTCAAAACCCGTTGGGCCTGCTCCCGCCCTTTGACGATTTCTGCTGCTGTTCCAAATCGTGGTTGAACGCAGCGTCCAAGGCCTGCATGCGACAACGCATGATCAGTTTCCTGATAGCCGAGACACTTCATGCCTTACGTCAGGCTGTGCTGACTCCTTTATATGCTGCACATGGCGTAAGTGGCGCATTATTCTCAACCATTTATCACCAAACTCTTTCAATATCAAGGTGCAGTTTTCTACAATAATA
7	34	Tag_11835r	all_109181	19.6	18	74(T/C),78(T/C),	AGCTCATCAGGCTCATCCGCTCATCCATTTCCCCGCCTTCAATAGTTCTCTGTTCTGTGTTGAGTTGACTGGGTAGTTCCCATTTACTGCTCTGCTCGCATGTCTGCATCACTGGTTGGAGAGTGGAGACTCTGTTGAACTGTCGGTTTGTGGGCCAGCTGAAAATAACCTTACACAAGATTTCCACCGTACCTGGAGGTCAGCTGGCACTTGGCCCCACTTTGAAAGGTGCATGAAAAAAAAAAAAAAAAAAAAAAAAAAAAAAAAAAAA
7	35	Tag_6942	all_183323	21.3	19	34(C/T),63(G/A),178(A/G),224(C/T),	CCCTGGGGTTAACTCATTCAATGTGATCGCAAACGAAGACAAATTGTATCGTGTTGGATTAGGAGCAGGTTTGTTCTTTTCCCACAGCAGTGAGGCACCTTTCAGTTGATCAGCGTTCTTAACTTTGAAAGTATCGAGGAGGATAGAAGTCTCTGTAACAGTATAATTATGTAAATAACTACTTCAGGGCAAACATCAAAGGCCCAAACCCCAGTTCAAAGGACATGATCACAATTGAACTAACAGCTTTCCACACACTATTTTCAAAGGT
7	36	Tag_9569r	all_49777	23.4	20	6(T/C),133(A/C),167(A/G),209(T/A),	GTGGATTTGCTGAAGTCTTATCCAAAGCGACGGGATTTTTTTTTTTACCTTCCACACAAGGCACTCCATATCTTGCATCAGATCGTCACCATCGTCGTGGGAGGTAAACTATATCGAGGATTTCAATCTACAATGAGATGGAAATATCAACGGTCTAACTTTTACTAGTTCTAAGTACACAGATACTCGCTGCATGCGGTGCGTCTTATCATAAAAAAAAAAAAAAAAAAAAAAAAAAAAAAAAAAAAAAAAAAAAAAAAAAAAAAAAAAA
7	37	Tag_3126	all_62664	24.1	21	-	CTCTTTGCTTAAGTTACACACAAACATAAAATCGTGAACACAAAGTATGGCTCGAGTCATCGGTAGTTAGGTACTAAGTTGTATCCACAATAACTTCATAGAAGAATCGTTTTCATCCGACATTACACGTGAAAAGCGCGCAAAACACGGTTAGATTTAGAATAAATTTTTAGTGTATGTAAATGACTTTAATGAGAAAACTTAAAATAATAAACTTACGGATCTCGTCGAGAGCTACATTTTTTGTACAAGAATCATTTCTATCTGACGT
7	38	Tag_12717	all_138340	26.3	22	60(C/T),95(TA/T),139(GAC/G),157(C/CATG),261(T/C),	AAGTTTGCTGCTCACAGTGCAGCAGAAAGAGTGTCTGTCCGATTTAAAAATACGTACAACTCCAAGAGTAATTAGCATTCACATACATCGTAATTAGCCCAAAAAATAATTAGCACCGTAATTAGACCATTAATTAATGACACACTCACAGCTCTGCACGCCCACCCGAGGCTCCTTGGACCTACAGAATAACAAAGAAGGTTGGATTAATCCAAACAAGAAAATAAAAGGCCTTGATTGACACACCAGCTAGCTAGCTATGCAACAGATG
7	39	Tag_7603	all_205742	26.8	23	26(A/T),114(A/C),	TTTGGAGCCGTAACTCATTCCGAGAATGAGATACTCGAAATCCTGAGGCAACCAAAAGCAGCATAGAAGAGGATGGTATCCACTTTAGGCATCTGAAGCGAGAAACGCTAGGAAAAGACAAAATCTGTTTGTACATTGTCGTATTCAATAAAAGCTTGTTACTTGGGATAACAGGGATGTACAGAAATAAAAAAAAAAAAAAAAAAAAAAAAAAAAAAAAAAAAAAAAAAAAAAAAAAAAAAAAAAAAAAAAAAAAAAAAAAAAAAAAAAA
7	40	Tag_874	all_14280	26.8	23	210(G/A),	TAAACTGATAAAATGGAATTAAACTGTTCTGTGAGGCTTAACTTCTTTGTTGATTTTATCTCGGTCCATATTTTCTCTGCCTTGTCAATGGAGCCGACCTTTCCAAATGCTTCGATAGCTAGAGTGAAGCTTTTGCGAATATGAGGGAGGCTTTGCATGGTCTCCCATGTCCTCTCGAGCTCCTTTTCCTTCCTAAGGTATCCATACACGATGAGAAGAATTTCCAGTGTAGACCAATTAGTACCTGTCATGGAACTGTCAATGGCTTCTA
7	41	Tag_3846	all_82928	26.8	23	161(G/A),206(A/C),	GCACGGTGTTGTGGATAAAGCATCAGCTGTATTCAAGGAAATGCGAGCAAGTGGATGCCAGCCGAATGCTATTACATATCGCCACTTAGCAGTGGGTTGCTTGAAATCGGGTCTTGTTAAAGAAGCTTTGAACACAATAGATATGGGAAAGAAAGAAGTCGTCACTAAGAAGGTGAGAAGTTCGACACCGTGGTTGGAGACTACAAAAAAAAAAAAAAAAAAAAAAAAAAAAAAAAAAAAAAAAAAAAAAAAAAAAAAAAAAAAAAAAAAA
7	42	Tag_2621	all_57012	26.8	23	84(C/T),	AAATTGAGGAGCACAGCAATAACACGAGCGAATTCAGCCTGTCTTCCGATGGGGGATCGTGTCGCGGTCAAGTACAGCAGCATCGATGAAGGTGAAGAGCGTAAGGGAGGGCATGGCATCCCCAAGGTTTCCATGGTCCCCCTCATCTTCCTCATATTCTATGAAGTTTCTGGGGGTCCCTTTGGCATCGAGGATAGTGTCAAGGCTGCTGGGCCACTGCTGGCAATTGTGGGCTTTCTTCTGTTTGCGCTAAAAAAAAAAAAAAAAAAAA
7	43	Tag_11069	all_81008	30.1	24	11(C/G),25(G/A),143(T/A),175(G/A),	CAAATGCCTGCAAATGGGCAGACAGCACATCAGCATCTAGACATTTCACTTTCAAGTTCAATTGCAAAAATGAGACGCATTTTTCATGACTACTGATGACATCAGCATCTTTAGACATGCGAAAAAAAGAACAGAAAAGGCATGGATTAAATATAAAGAAGCATAGATCCATACGGCTACTCAATAATAAGAGAGAAAAGGTGGCAATAAGCAACCCCAAACAATGACTCTAGATTATGACATTGATGTTGAAAAAAAAAAAAAAAAAAAA
7	44	Tag_4646	all_100490	31.7	25	159(C/T),	GTGGTTGATAATGTGGAGGCATGGATGAAGACTTTTCATCCACATGCCCTTTTGATGTTGGGGAGATGTGATGAGGCCTTCTTAGCTGAATGGTTTATGCCCAAGTGATAGTTATGTGGCTGGTTTATTTTAGTTTTGTCTATGGTGTGAGGGCTTTTCGTTGTAAAACTGGCACTCCCAGTACTATAACTCTATATTGCATTCAATAAAAAGCAGACTTGATCTCGTTCAAAAAATATTTTGTTGTTTAAAAACCTTACGTAGTGTTTAC
7	45	Tag_8822	all_17671	34.7	26	-	CTATTGATCATTCATGATCGATTCCAAGCTCTTCTCCCTGGTGACGATGCTGGCCCTATGCTTCTCTATCGTCTCAGTTTTCCATCACCCAAATTTCAACTACAGTAGTATCAGGTCCTTTTTCCTATGGCCTGGAAATAGCATGGACATCCCAGAAATAGTGCAACTCTGATTTGCTCAGAGATCAGGACCTGGATCAGCTTTTCGTGACTTGGTGAAGATGAAATTGATGAGCCGATCAGCTTTGATCAAGAGTTGCTTCTAGCGTTAA
7	46	Tag_495r	all_8640	35.4	26_27	114(C/T),	ACCCAAGGGCTCATTGGAAGGCGATTATTAATCAACTCCAAGCATGGTACCTATTCGGTAATGTTTCATACCTGAGCCAATCAATTGCTAACGATCGGTCTTGGCCAAACACACACTTTGTTAATGTTGGGCGAGTAATCATGAATATATTCATTGTATGTCAGTATATGATGTTTTGTCTTGTGCTTTGCAGAATATAAACCAAAATGACACAAAAAATTGCCTTCACTGTTGGGTTCCAGGACCGTTTAAAAATTGCCTGGCCAAAGCA
7	47	Tag_11281	all_90183	35.4	27	22(A/G),105(C/T),	CTATTTAATGTAGCGGACACTATAGCGGACCTCAATAGTGTATAATATGCCACTATTGCGGGCCGGCTCAATAACTCTATTATCCACAATTCCAATGGAGTTACCGTGAATTCATAACACTTTTATATAATGATATGTAATGACTATAAGTGAAATATACAACATAATGTTTTCTTTGTTAATTTAAATTTATTTGGCTACATCTAAGTGCATTATATGCCTATTTTTATTCTTATAAGTAAAAAAAAAAAAAAAAAAAAAAAAAAAAAAA
7	48	Tag_13344	all_190069	35.4	27	251(G/C),	TTCTCGTTTTTTGCTGGAGTTCGTGGCAAGTCAGTGGGATCGGAACAGGACTACGGACAGATTTATTTCTCCGCTGTTTCTGATCTGGACTTGGCGTTGAACAAAGACGTGCAGTGCGCAGCTGAGTCAGCGGTGATTTCCAGCAATCATGTGTTCGGGATGCAACTTGACAAGTGTGGTGAACAATGGGCGATGAACAAGCGGGTTGATTTTATCGTGTGCGAATAATGGGATGGTCAACAGGGTTTGCGAGGGATGCGATGTACGGCAA
7	49	Tag_4064	all_88071	35.4	27	236(C/T),	CCCAAAACACCACAGCCAGCTAAAACGATCACGCCCCTTCGTTCCATTTACAGATCATGCTGCTCTACACTAGCAGCTGGTGAGGGGCAAACTTGCCAGTGTGGCACAACATCTGCAAGCAAGTGGGGATCCAGATCTAAGGTTTCCTCCTACCCAAAATACTCTTCAATACTACCTCCGTACCCAAAAGAATGAAATCCAAGTTTTGCCCTAAGTCAAACTTCAAGATACTTTTCAATATATGCACCAATTTTCAAGATAATATTATCAA
7	50	Tag_80	all_1335	35.4	27	161(C/T),206(A/C),208(A/T),	TACGTTGAACTGTACCTTTTGGTGAAATCGGAGGGACTTGAGTCCCTACTGATTATATGTAAATAAATAAATGCAGTGTTACTAGAGGTTATCTAGCCATATATTACAATAGAGGCGAAGTATTTAGGGCATGTTTGGTAGTAAAGTATTTGTGTGGTTTCATTGTAAAACTGTATCATTGGGAAATACTATGGTTTTTCAGCTAAAAAAAAAAAAAAAAAAAAAAAAAAAAAAAAAAAAAAAAAAAAAAAAAAAAAAAAAAAAAAAAAAA
7	51	Tag_5683	all_123012	36.5	28	160(A/G),	AGATATATGAGCAGATAGTTAGAATTTATCCTTCCAATATTGCTGTTCGTAAAGTATCAGCACAGGTATACTGTAGTGGCAGTTTGTTGTGGTTATTACTTGAAACGAAAAGTATTGTTAGTGGTTTAGTGTACCACTACCACACAGGTAACTGGCACCATGTAGGCATGAACTAATCTAGAAAAAAAAAAAAAAAAAAAAAAAAAAAAAAAAAAAAAAAAAAAAAAAAAAAAAAAAAAAAAAAAAAAAAAAAAAAAAAAAAAAAAAAAAA
7	52	Tag_4296r	all_92278	39.3	29	224(C/T),256(A/C),	GCAGCTTGGCAGCTTGCTCGCTTGCTGCTGGTTCAAATGGCGTTCAAGCCTTCGAGGATGGGATGGGGGTTTGGTGTTGGTAATGTCAGGCCCAACAATGGATCGGACAAAGCCCACGTAATTTCATTCTAAGCCTATTTAATACTTGCTTTGATCGACCGCAAATCTAAGCCTATTAGGTGTGGCTAGGGCTCGCAGAGCCTATTTATTATGGGGTCAACCCCCTACCCGAGAATTAACCCAAATCAGCGACTAAAAAAAAAAAAAAAAA
7	53	Tag_1124	all_17475	39.8	30	14(C/T),194(A/C),196(A/T),200(A/C),	CACGGAGAGGTAGCGGCGTGGTTTGTGTGGGCGATGGTGCTCAAAGCCATGGGAGACAAAACAAGAGGGTGCTCGAGAAGGTCAGTGATGGGAAATTCAGAATTGAGGAGCTCATAACAGAAGTAAAAAAAGGGGCAATGGAATTGATGAAAATGAATTCACATCTTTGCGTTCTTGGGGCAGTTGATTCATAAAAAAAAAAAAAAAAAAAAAAAAAAAAAAAAAAAAAAAAAAAAAAAAAAAAAAAAAAAAAAAAAAAAAAAAAAAAAAA
7	54	Tag_3382	all_67419	40.9	31	196(G/A),	TGGAAACCTAAAATACTAGCTACGGTGATAATTGCAAGTGGTAGACCACCACACTTCTTCAGGATTTTGCATGAAACGTCCCTTGACTTTTCAGAAGGAAAGACATGTCCAAATGGATATATTCTATTAAGGAATCTCATTTCGTGTGGTTATTATAACTATGCTTTGTTGATTATTTTTTGGAAAAGCACAGCTGATGATGTTCCATGCTCGTATATCCCATAAATCATCAACTACCATGATGTACCTACATAAATATTTAACATAGAAA
7	55	Tag_12666	all_135220	40.9	31	63(C/T),83(T/C),213(A/C),215(A/T),217(A/T),218(A/G),227(A/G),	GATGAGCCGAACAATGCAAGCTGGATGACAGGAATCATGTGAAGATGAATTCTTTCCGCGAACCAGCACAGTGGGAGTTGTATAATCGGGGGTAAAGATAAATAGATTACATCTTAATCCCTCTCGACAAAGGCTTTATTCAATACATAAGTTTTCCAGAGATACTGCATCATCAGTACTAAAAGAGTACTTGGGTTCATAACATAGACATGAAAAAAAAAAAAAAAAAAAAAAAAAAAAAAAAAAAAAAAAAAAAAAAAAAAAAAAAAAA
7	56	Tag_3430r	all_68811	40.9	31	81(A/C),	CAGAGATGTGACATACAAAGCTGGGAGAATGGCCAGTGCCTCCGCCTGTATAGGATCTGACGCCTGCTGGTTTGTGCTTGAACCTTGATCCTGATATCTTCACCCAGCAATCTTCCTTTGAGGTATAATCCGAGTCCAGGGTGACACAATGTGTATCAGTTACATTTATAGTTTCATTTGGTACAGGCAAAGCAGTATTGTTGGCACTGGTGTTTATCTTTTGGTGTAAATTTGAGAGCATATCATGACTGTTTAAATCTGCTCTAACATG
7	57	Tag_3101r	all_62319	40.9	31	95(G/A),	GTGTTGTTTCATATTCCTTCATAATGGCAAGATAGATAATTTAGATATAATTTTAGGGGATTATTTTAGATTATCTATGATAACGACATAGTGGGTGTTTTTTAGAAAACATAATTGATCCAATAACTACACACAATTAAAAATTAAAAAGGAGCGGTTCCTCTTGGTACCAGTCTACTGTAAAATCTCCCTTGCGTATGAACTACTCACCTATGCTGCTCACATTTGGTATTATACTATCTTACATAATCTAAAATAAAACCTTAAATTA
7	58	Tag_2198r	all_50078	40.9	31	8(G/C),	GGATCAAGAAAAATGACGACCCGATCTTTGGCTCAAATGAACAAAACCTAGAAGGACAAGAACATTCAACTGAAACTAAAAACCTTTCTATGGAGATTTCTGAGGTATGCTCTAGCCACTGCAAACAGGGTTTCTAGATGATGTTTGCTTCATAATTTCTAATAGTGATTCTAGTATTCATCTTCAGCAAACCGTCTCCACTCTTTGGTATATTTAGAAAGCTAGGAATGATAAAAGATTTAAGAACAAAACTTAGACAGCTCAACAAATA
7	59	Tag_1720r	all_27964	40.9	31	-	CCTTTGGTATTTCGACGATAACTTACTCATCTGGAATCTAATTAATGCAAAATCGGACTCTAAATTGTAGAGCTAGAAGAGATATACAACTTTGGTATTCAAACTTTCTCCATCTGAAGTCACTAAGGTCTCCAACAAATATCCTCAATTATTCCCTATTTTCCTTCAAAAATAAACATTGCACAAAAACAAAGAGCATTCTCGAAAACGGGGTTATTTGTTAGTAAAATAAGAGTAAATGATAAGATTGACTCTCAAAAAGATATAAAAT
7	60	Tag_11944r	all_110397	40.9	31	169(T/C),170(A/G),	TCCTTGTATTTGGCTGACATTACCCCCATGGTGGCTGACTCGAGCTTCTTTTCCTGGTGGGCACACTCTGTCAAGTTGGTGCCAAAAAAAATATTTGAAAGGGGCTTAACACTCTCTGTATTTTGGTAGCCTGGATTTGTACCTAGGTTGGGTCGCTTTGACCTTCCCTACTGTTTTCTTCCTTAAATGAAATGACACGCAGCTCTCCTGGGTCGTTCGAGAAAAAAATAGTTTTTGTCCATACAGCCTGGCATTGCTAATAGAACTGCTC
7	61	Tag_12047r	all_112151	42.6	32	8(A/G),37(T/G),139(T/C),213(T/C),221(T/C),262(G/C),	CAAGCCCACGGTGGAGGTCTGCGTGGCGTGGCGCTGTGCAAGGCGGACGATGGCGCTTCCAGGCAGTGCGGGCTGGAGACGGCGGCTTAATTAACCCCGCGGCACGGACCAGTGGCAGGCTGCGTGTTCGTGCAGATATATTTAAAATATATGCAAATTGACTCAATTTTGTTGCAGAAATCCTATTACAATATGTCAAAATAATGCCCATCTTTTTATGTCAAAGCAGAGGTATAATCACCAACCAATACTAAAAATAGGGGCAAATATG
7	62	Tag_4786r	all_105496	42.6	32	100(A/G),	ATAATAAACGAGATGCATGGCCGACTAGTGCCTTGCATCAGTAGTGAGTACTCGTGCTACTAGAAAAATAAAAAATGTAAATGTTAAGCATCAAATTAGACAGGTCAGTGTTAATGGCAGTTTCTCTGCATATTTGGTATGTAATTGTGTTATGCAGGTAAAAAAAAAAAAAAAAAAAAAAAAAAAAAAAAAAAAAAAAAAAAAAAAAAAAAAAAAAAAAAAAAAAAAAAAAAAAAAAAAAAAAAAAAAAAAAAAAAAAAAAAAAAAAAAA
7	63	Tag_2572r	all_56557	42.6	32	68(C/T),103(G/A),	GAGAATCAATGGTAACCAGCTGCTGGTTTCTTCCTCAATCTTGGTTAATCCAATACTAGGTGAATGCCTTTTGTTTCTTATACTAGGATTTAGGATAGGTGAGGAATGCACAGGCCACGATGAACAGTTAGTACTTGTAACGGGATAAGCACGGAGGGCATTGACATGGGTTTAATCATTGGATATGACGAAACCAGGACTCAAGCGGAGGTAAATAACACTAACTGAGGCACAAATGAAACATTCAAATTCCATTTTCTTGTGGGGTTTC
7	64	Tag_8839r	all_17889	43.2	33	93(T/A),245(T/G),	CTATTACATCCAAACACCACAAATGGCCCCATGAAAAAAAAAACATCTAAATTATAATTTTCTACATTGTTCAAGCATCCTTGGCAATCATATTTTCAGTGATCACAATCATAATTAAATAATCGGTACAATTTTATCAGTCAGTTCTTTTCCTATGGCCACTGTTTATTTTCAAAGGAAAATAGGTTTGGGCTCTAGTCAATTGGCCGCTACAAAAGCAAAGATGGAAGTAATTACATAAAAATCCTAATCACTATATATTATTAGTAGT
7	65	Tag_7491r	all_197119	43.2	33	84(G/T),	CTTGCTTCCTAATGTTAGTCAAGGAAAACAGTGAGTTGTCATGGTTAAAACATAAAAGTTCCTATGTAATCATATAGTATGTCGAGGTCACCATTACAAAAAGACTTTAAAGAGGAAAACTCAGTGTGGAACCGTTCACACTAAGCATTGTTGAGCTTGAGCAAACCAAAATTAAACAGTCTATGTGAAATAATGAAGGGAATATCAACAGTGAAAGGGGAGCAATAATAACTAATGTAAAATAAGAAAAGACAGAGGAACATGCACCTGA
7	66	Tag_2225r	all_51316	43.2	33	63(A/G),	CAAGGCACTTGTTTGGTTCTTATGCTAGTATGGGCAAGCAACTTGGGTTTGATTTGTTTGACAAGAACTTGCTTTTGCTAGCAAGATTCCAGACTCGTTGTTTTGATCGCTTGACAAGAGACACAACAATCACTTGACAATTCAACAGATCAAATGAACCAAACTAAAAATTGGGGACTAGGATCAGCAAAAACAACAATAATAAGCTAAAACGGCATGATCTTATATAGTTTCATCCGACCAAAATACACGCTATGCCGTATAAAGGTTT
7	67	Tag_13255r	all_187860	43.2	33	124(G/A),181(T/C),210(A/G),	GCTGCCCTTTCCACTGAACCAATAGCTCATGAACACCCTGAGCCAAACGGCTTTTGAGGACAGCTGATGGCTCTTGGCAAACTTGACCATTCTTAACTGGTGGCAATGCAGGAGGCGCTGTCAGAGGATCACCCCGGACCAAAATAGCGTGGCCCAGCTTGCCATGGTTGGTAACATCAATGGATGCCGCAGGCCTATGAAATAAGCGAAGCCACACCCAATCTCCTGGTTGGAAGATAACCTCCCTGCTTGCCCCATCTGCCTGAGCTTT
7	68	Tag_2583r	all_56668	43.2	33	47(G/A),	TCTTCCCGAGGCTTGGTAGTTTTGTGTCTTTTCTCTCGCTTTGGGCGTGTGCTTCCGCTTTGTGTTTGGTACGTATTTGTTCAATGGACGGTACCAAGCACGAGTTGTGAGTTAAATACATATCCTCTCAGTAGATGGTATCTAGCTTCCTTTGGTTGAGTTTCGAGTCGGGGTTTGAATTTGAGTTTTCGGCTGCTCCTATTCACCCCCCTCTAGTCGCAGTCTTTGGTCCTAAAAAAAAAAAAAAAAAAAAAAAAAAAAAAAAAAAAAA
7	69	Tag_12473r	all_126959	43.2	33	52(T/A),	AAATACAGCATGTTACTCTGTGTAAAGTACAGTTCCTAAATATTTCGAAACTGGATCTACACAAGCCTACAAACAATCGCTGTCAGAGGCAATCCAGTATCCCTGAACATGCAGAATACCATTTTAGCAGGTTAGTAAAGTTCAAAAGCTTAATAGTCATTACTTGTTCATGTAGATGTATAAAAAAAAAAAAAAAAAAAAAAAAAAAAAAAAAAAAAAAAAAAAAAAAAAAAAAAAAAAAAAAAAAAAAAAAAAAAAAAAAAAAAAAAAA
7	70	Tag_2758r	all_58395	43.2	33	75(C/T),	GCAGTTGAAGACTCTCTGAAGAGTGTTAATCTGTTTCATGGTGGTGTTGGTGATAAACAAGTGGGGAAGTACAGCGGGGGCATGAAACGAAGGCTTAGTGTTGCTATCTCATTAATTGGGGATCCCAAAGTAATAGAATTGGGAATTTAATTTTTATTTTAGGTTGTTTTCATGGACGAGCCAAGCACTGGATTAGATCCAGCATCAAGAAACAACTTGTGGAGTGTTGTGAAGGAGGCTAAGAAAAACCGTGCTATCATTCTTACAAGTA
7	71	Tag_1064r	all_16659	44.8	34	22(T/C),218(A/C),220(A/T),	ATCGGAACTGGTCAGCCTGGATCTTGGTGGTCTGGTGGTAGCAATAGTGTCTGCCTACGATTGCTAGCCTCCTAGCAGCTTCATCGGCCGTCGCCAGCAAATAGCTCCCGTCGCCTGCCTTGATTCCATGCCCCGTGGCCACGCAAGTTGAGCTCGTAGAGATAGATGGCTCCAAGTAATAAAATAGATATAGATCTTAAGATTAACTGATTAATGGAAAAAAAAAAAAAAAAAAAAAAAAAAAAAAAAAAAAAAAAAAAAAAAAAAAAAA
7	72	Tag_6652r	all_162056	47.5	35	261(A/G),	ATCGACAGCAAGTCACAGCAGGTTTCCGCAAGTGAGTTCCCTCGGCTATTTTTCATCGATCCGCGTGTCTAGAAAGTTCTTGGACTTCGAGAGACGAGGACATGCATGGATTTGGATGCATCCATGCATGCATTTGGTTCCCTCAGGCACTCGTTGCAGGACAGACTGAGTAAGGCTGCTACTTCTGGTAAGGGGCGATCGGATGAGATCAATGTGAAGCTGTGCACCAGCACAGGTTTGTTTGCAATTCCATTATCCTTACACACTTTTT
7	73	Tag_10801r	all_66325	55.8	36	124(A/G),169(T/C),213(T/A),	TATGGCATGATAATTCGGTTAATATAATAAGAGGGCACCTAGGTTATTTTTCTTAAGCACAACTTTGCCTTAAATTGTTGGAGTATTTTTTTTATACTCAAAGCCGTAGCAGCTTTATTCATAACTGCGATCAGTGAGATCAACAAACACAGAGTGGATTACAAACTCTGGGAGGGGATCACTCCTAACTGTTGGAAGATCCGGTTCCCTGTTAGCCTAAGATTAGTTAAAAAAAAAAAAAAAAAAAAAAAAAAAAAAAAAAAAAAAAAAA
7	74	Tag_10198r	all_58331	61.5	37	155(T/G),	GGGACCAAACATCTCACTAGAAGCTGGCTCGATCGAGAATAATTAAGTGCAACTTGTTTTTCCATGAAGCCATGGCCCTTGGTCCATGCATGTACTCCCATCAATTTATTTGGGAAGCCAATAATTATGAGCACACGTCCTTGTTTAACGAGTATATGGTAGGTTCCCGAGACGATCGAGACATCCAAACCATTCAACATGTCCAAAAAAAAAAAAAAAAAAAAAAAAAAAAAAAAAAAAAAAAAAAAAAAAAAAAAAAAAAAAAAAAAAA
7	75	Tag_7933r	all_3787	64.2	38	58(G/T),191(T/G),	AGGGAAGATGTAATACAGTATGATCGATGATCAGGACTCGGGAGCTTGGGGGCCAGGGCTGTTTTGTCGTCTACAGCACCTTCGCGGGCACAAGTCCCACTATTCGGCAAACCCTCAATACATCTTCCACTGGACGAGCTAGCGGTTGTATATGCGATTTCTACACATTATTAAGCTATCTCCTGCTCACTGTTGCGCGGTTAGATTATTAACGTAGTATGGTGTAAAAGTGTCTGTCGAGATGGCAGTGCATGAAAAAAAAAAAAAAAAA
7	76	Tag_11560r	all_99324	72.6	39	103(T/G),268(G/T),	CGGACATACATCAGTGTTAGCGTGTCAGGTTGTTAATTGGTTCCTTTTCGTCGTCTCTTCAATATACTAATGTATACTAATCTGTTGCGCGCGAGTTAATTATCGTGCATGCATGTTGAGTGAGTACAGAGTACTCGTCCGTTCAGTACGTACGCAGCTCAGCATTTCGTAGCGCATAGTTTATTTTTATCTCTTGCACTGGAGTCAACTGAAAGCAAACTACTAGCACTAGCAAGGAGTTAATAATTGGTTGCATAGATATCAGTTGCGT
7	77	Tag_4847r	all_107204	72.6	39	53(A/C),192(A/C),	ACAGATGGATGGACTGGACCGTAGTGATCTGTCTGGCTGTCTGGACTGGACAAGGGCTTTAGTTGCATGTTGTGGCTTAGCATAGCAGTTAGCAGCAGTACCTTTCACTTTGGACAGGCATTTCCGTACCCGCTTCTCATGCAACGCCACCATCTCCACTTTCAGCTCCGTGCTCTGCCAACGCCAGCGATAAGGAAATGTGCATAGGATACATAGATAGATTGGCAGGAAAAAAAAAAAAAAAAAAAAAAAAAAAAAAAAAAAAAAAAAA
7	78	Tag_11646r	all_104998	76.5	40	217(A/G),228(T/G),	ATTTTCAGGTAGAAATGTGACTTCTATTTCTGCTTCATGTACATTATCTCTTGCCATTAGATAATAAACTGCTATTTGTTGTGTTTAATAAGGCCTTTAAACTTCTTAAGGGTCCACAATAAGCTTTATGGATTCGACATATTAACATTTGATTAAATACCAACTTAGTGTAAAGTCGCCTTGGTTTTATAATTTAGTAGCTCGTTATTGCTGTTTAAACCCCTGATTCATTTGTTCGAATGAAATTACAATGTTTTTACTCCTAACTTGT
7	79	Tag_7808r	all_1700	79.1	41	140(C/T),	ACAGGACGGCAGAGCAGAATTCAGGCCAAGTAATTTGTTTACATGAGACTAGGCAAACGGATACAAGCTGAATGACATGGTCGATTTGTCAATCAATGTTCTTGGTACTTTCTTTGATCCTGACTCAATGCTCTCGAGTCAACCAGAATTGGTTATTATGGTGCTCTTTGTGCTTGGTTATTATGGTGCTACAACTGTAAATCATAACCAGCAGCTCTTTGTGAATTGGTAAAAAAAAAAAAAAAAAAAAAAAAAAAAAAAAAAAAAAAAA
7	80	Tag_12988r	all_182575	83.1	42	64(G/C),	CTCCAGCCTCCAGCCTGTCGAGGTCGCCGAATTGAAGGCCCACGTACGCGGCAGCCGCAGCACGTGGTGGTACCACACATATACGCCATTTCTTGACCATCCAATTTGCACTAGAATGGTGGCGTCGTAATCACGTTAGCTTTAATATACGGCAACGGCTTAATAAAACAACGGCGAAAAAAAAAAAAAAAAAAAAAAAAAAAAAAAAAAAAAAAAAAAAAAAAAAAAAAAAAAAAAAAAAAAAAAAAAAAAAAAAAAAAAAAAAAAAAAA
7	81	Tag_12697r	all_136900	84	43	128(TG/T),	ATCATCAGGTAGCGTCCATTGTTTAGGGCCTAAGCAAAGCCTTCTTGCACAGTAGCAGCAGTATCTTCATCGTCTACTAATGTTCCTGTCCGATCCTTTTAAAAATCGCCATGGAGAAGGCGGCTTTTGTTGTTGATTTATTCAGCTTAACACGACACTGTAGTCTGTAGTTAATATTACAATGTAGTACTACCCACACAGCGCCAAGTCCGTGCAATGAAAAAAAAAAAAAAAAAAAAAAAAAAAAAAAAAAAAAAAAAAAAAAAAAAAA
7	82	Tag_2456r	all_55257	84	43	10(G/A),70(T/A),131(C/T),	CACTGTAGGGTACTACTAATAGAGTTGATAATCATGTTCACTAAAATGTAACATGTCCAAATCTGTGACTACTTCAATATTCCAGATGGTACAAGAGGGAGGTACAAACTTTATTAATTAGGTGCTGAAACGAACGCAGCTCACCGTGTATCCGAAGCTGCTGCATTTCAACAAAGGGGTATATATGTGTGTCGCCCGCGTTGCACAGTAACAGATCAAACCATGACGAACATCCTGACCTGCATGTGTGCTCTGCGGGCTGCATATCTGA
7	83	Tag_1558r	all_24566	84	43	59(A/G),240(A/G),	AAGCAAATTGTTAAGGAGCAAAATACCTCAAGAGAGTGGTCACATACAAGTATACCCCACCAGGACTTATAAATATACTTGTAACTGGAGCTATATAAAGAAATAGGAAATAGATAACTTGAGCAACTTAGTTGTAAGAAAGAAAGAGAGCACCATAAATCCCTCACCAAAGTAGAACCAGAGCTACATGGTGTTATCTTAAGGGGGTTCTTAATTTAGATCTGCAAACAGCTATTCCTATTTCAGTAACTCAAGGGGAGGATTGTCTGGG
7	84	Tag_3652	all_74825	84	43	12(C/G),	CCTAGCCACCACTGATGGGTAGCGGTATATGCCTTGCTGCGCCGAGGTGAGTTCATAAAAAGCCGCACAAGGACTTTATTTGATCTGAAAATTTGTTGATGTTCAGTTCAGAACTCAGAGTTTCAAACATTCAGTGTCATTACAAGATAATATGCCTGAACGCTGGCAATCTTGCAAACTTAAATCACGAGTGGGTAGACACTCAAAACAAAAAAAAAAAAAAAAAAAAAAAAAAAAAAAAAAAAAAAAAAAAAAAAAAAAAAAAAAAAAA
7	85	Tag_9733	all_54356	84	43	139(C/T),185(A/G),	CGGAGCGGCTAGGAGCCTGGACGGCTGGACCCTCGATGATGGCTTCTCGGGGAAATGCTTAATTTTGATTAAAGAAGAATCGAGGATCCATCGTGCATGTAGAAAACGAAAAAAATACTATTGTAATAATCAAGAATCCCATTAAACCCCCTCTATCTCTCTTTTTAATAATATTTTATTATCAAGCATAAATTGATGTGTCATATTATATATTTAATACAATCGAAACTCAAATGAAACTCCCAGTTATCTACTTGGGAGCCCAATCATG
7	86	Tag_4156r	all_89737	87.3	44	142(T/C),	TATGACCATTTCAGAATGGCAGTTGTAGACAAGAAACATGCATGCAGATGACAATGTCATAATTTACCGCTTAGCTAATATGTTTTCTACAGCATCATTATTATTATTTGGGTGAGTGGCGTATATGCAAGTATGCAGAAGTGAGACCAAACCCGCTTATTTTAACCGCGCTTTTCGCTTATTTGTACAACTGTAGAAAAAAAACGCGGTCAGGACTGTACCAAACAGGTACCATGACACTTCGCGTGTGGCGCCACTATCAGCTGGCATC
7	87	Tag_3922r	all_85607	87.3	44	113(A/G),168(T/G),171(C/T),208(A/C),210(A/T),212(A/T),213(A/G),215(A/T),218(A/G),222(A/G),223(A/T),	CACAATAGCATACATATAAAACGAATATTCTGTACCCACCACAACCCATAAAAGAATATTTGTCTGCTAGAATGGTTGTGAATATTTGTGACTTTTGGTCATAAGCATAATCACCTAAGAAACATCTTTCTCTCTTTTTGCTTGTCGAAAGAATTGGACCATAATTATCACCACAAAAGATAACATTGAATTGATTATAAAGACCATAAAAAAAAAAAAAAAAAAAAAAAAAAAAAAAAAAAAAAAAAAAAAAAAAAAAAAAAAAAAAAAA
7	88	Tag_12403	all_117093	87.3	44	29(C/T),86(T/C),	GAAATTTTGGTTGATAGAGCTGTGCACGCTGCTGCTTCTCGCTTTGTTCTGCCTTCTAATGCTTCTCCCAACTCTCTAAAACCAATTTTGGTGATGGAAGATTTCTCAAAAGCAATGCATGGCTTCCTTCCAGTTGGAGGGCTAAATGAAGCAGTAACTATTATTAAAGAGGTGCGCGTCTCTCGCTTTCTTGTGTTTAAGGGTGATGATCTCATCTATATGCTCATGAAGAAATAAAACTAAATGTTTTTAGGCACCTTTCATTTGGGCG
7	89	Tag_12404r	all_117093	87.3	44	29(C/T),86(T/C),	GAAATTTTGGTTGATAGAGCTGTGCACGCTGCTGCTTCTCGCTTTGTTCTGCCTTCTAATGCTTCTCCCAACTCTCTAAAACCAATTTTGGTGATGGAAGATTTCTCAAAAGCAATGCATGGCTTCCTTCCAGTTGGAGGGCTAAATGAAGCAGTAACTATTATTAAAGAGGTGCGCGTCTCTCGCTTTCTTGTGTTTAAGGGTGATGATCTCATCTATATGCTCATGAAGAAATAAAACTAAATGTTTTTAGGCACCTTTCATTTGGGCG
7	90	Tag_1590r	all_25059	87.8	45	73(C/G),243(C/G),	GAATGAATTCTAGTTACTAGCGCTCTTGCAGAGTACAGGTCTCACTCGGCTTGGAGCTGAAGATTGTGCCATCCTACTAAATGCAGTTTTTCAACAAAATACTGTTGCTAGGCCATGCGCCACCATGGATGGAGCTACAGAAGGGAGATCCCTGAGAAAACAGATCATCAGACATCCACACCACAGAGCTGGTGCTATGCTGCAATAAACAGCAATGACGACCTACATACTATGAACAAGCACATGTGATAAGTATGTTATGCTCAGACCT
7	91	Tag_9147	all_22605	88.9	46	207(G/A),227(T/C),	GTGTCCCACCAATCTGTAACAAATATGGCTTATTTTAAAGTCATTGCATTGATTGCTTTTAATTTCTAGATTTTTCATGCTTTGTTAATGTAAGCCTTTAATTTTTCTTAGAGCTTATGTGGAAAAATTATTTTGCATATTTGCCGCTAGGCTTGAGGTCCGCGAGGAAAGGAACTTGGTCACTGACCTTCTGGAAATCATCTAGGGTCAAATGCAAACCCACAGATCTGGGAGAAAAACAGTGAGCTTTTGTCTACCTAAGCGGAGAGCA
7	92	Tag_12389r	all_116895	89.5	46	30(T/C),113(C/A),116(C/T),	GGAATAACCACTCCAAGCTGACTACATGGTATCACGTACCTTGTCATATCACAGACCGTATCAGGACAATAGCATATAGACGATACATTTAATTTTACTATCTAAATATTTACTGCATTGAGCTTAATGTTTACATATTTCTAACTCTTTTGCTGCCATATATAGATAAATGTTGTAAAACTTTGATGCTAATTAACATTTCTCTTGAGGTTTCAGCAATTCATGAGATCATTCTCTCAATAAAGTTTGGAGAAAAAGTCAAAGTGTGTCA
8	1	Tag_8814	all_17606	0	1	74(C/T),	CATAATGTCCACCCTAGGTTGTGAGGGCATCTTACTACGCTCCAAGTCTATATCAAATGGGGCATTTGAAACACTGGGACTTCTGCAGAACCTATCCATTGAAGTTTGAATACCTGAGAATCTTGCCATATCTATCTATTACTTGCCCTAGTGCTGCTCCTACCTAAAGGTGGGCTGCTGCCTTGTGCCCCATGACCCCTCAATGATTCCCTTAGTGCCCACTCAATCTGAGCTGCTTCGTCATTAGGAATGTTAGCCCTTCTAGCATCCC
8	2	Tag_4564	all_97977	8.7	2	132(C/T),	TTTCCCCTCTCGTCTTTCTTTTCTTGTGAATCAACAATCAATCCGCACCAATTTGACACTTTCACCTGATACTTACCCTATATACATAGAAAACACAACACTTGCAGAAAGATGGCCAGCCAATTAATGACCGCTATGCTGATTCTGATTAATGCCATTTTGTAAAAAACTAGCTTGCTAGGGGCTCTTGCATTCATAACTACAAAATTCTTTCAATCACGCATAAGAGTGGTGTTAGTGGTGTACTTTAAGCGATGGCATAATCATGATG
8	3	Tag_1236	all_18867	8.7	2	257(T/C),	AACGCGCTGGACTACGCGTGCGGCATTGGAGGAGCGGACTGTTCAGCGATTCAGCCGTCGGGGAGCTGCTACTATCCAAATACCCTCCAAGCCCATGCGTCCTACGCATTCAACGCGTATTACCAGAGGAACCCTGTCCATCTCTAATTCAATTTGCAGGCCAAGGGAGCTGTGTCTTTGCATCATCGTCACCGCAATCATCAAGGTTAAAACTGAGTCGCTGCATTTTCATGGCGTGCAGCTCTTGCATTGTATGTGGCAATGACACATT
8	4	Tag_1350	all_20637	10.3	3	-	GCCCCTGGATACGGACATGCGCTATGTTTGAATTCAACGGTAGGTATGTATATATGCCTAGAGATAATATCTAGTTTTGTGGAACAAGCCTACAAAAATAGATTAGTTATATCACTTTTTGCATACCAGATATATTGATAGTTCCACTTGGGCTAACCCCAGCCTCGAACTAATTGTGGACCAACACCATTTTCAACCAAAACAGAGAGTGATGATAGATATGTGGTGAACCTTTAGAATCGTCTCTAATAAGGACCACATGAATGTCATC
8	5	Tag_11926	all_110070	20	4	165(T/C),	GTGGTGATAGGATCTCCAAGGATTTTTAGCACGTATGATTTGCCAGTAGCAGCAGCTACGTAGTCGTCTGCTAGTGTAGAGTGGCAGCAGCAGAGTTTCCCTTGCATTGCTGCTGGTACCAAGTCGAGTGTCCAGGTCCTTTTGTGCTGTGTCGTGTGTGTGTGTGCGCAGTTCGTCCGTTCATCTGTCGTTGCTGGGTGTCTGTTGCTGATTTCCTTCCTACCTAGATTGCTTGATCGCTGCTACGCTTACTTCAGAAAAAAAAAAAAAA
8	6	Tag_6617r	all_159884	26.7	5	177(G/A),	CCTTGGTGCCAAAGGAAAATGTCGCAAAACTTTACATGGAACCTTCTTTCTTTCTGGATCCTTCCATCTTGAGGTTGCAAACTAGACATGCGTCATATTTCTCATATCTCTTTCTAAATAGGACACAATTGTTAGGACACACATGAATTGATATGTAACCAAGTCCTAATTCCCTTGACATTTTCTTTGCCTCTTAAAAAAAAAAAAAAAAAAAAAAAAAAAAAAAAAAAAAAAAAAAAAAAAAAAAAAAAAAAAAAAAAAAAAAAAAAAA
8	7	Tag_10484r	all_60832	27.2	6	86(A/G),233(C/T),	GATCTTTCAAGCATCAAAGATGACGAAGCACTAGACTTGGTTTCAGCAGCTTTCTTCTCTCTATGCTGCAACTCAAAATCTGCATACAACTTCTCTAACTCACCTCGGACTTCATCTTTCTCAATTTGAATTTGAAGGTTGGCAGTGGGATATGAAGAAGCTGACAATGCAGTGGTTACTTTAGCTAGAGAGGCAAGAATTGGTTCAATTGCAACAAACAAATCCCATTCTTCAGATGAAGGTTCCCACTTATAGTTTAAATCGTCATCAG
8	8	Tag_11743r	all_107757	28.3	7	10(G/A),110(A/C),	TAACGATATGTACATATCAAATATTTATAGTAACAACACATCTGTAAATGAATACATTCTTAAATGAAACGACTGAGTATCTGTATGCTTTTAAACTAACCATGGTATAAACTTAGGGTGCAACGGCAAGTATACACATAGGACTCTTCACCATCCATGTGCGCTAATAAAGCAAAGGGAATAAGCAATTTGATATATTTTCTTTGAAATTGATATAGGTAACGGAATTGTGCAATTCGACATGGATTTGCTTCCTTCAATAATTAGATGA
8	9	Tag_10977r	all_74008	29.4	8	211(G/T),265(T/G),266(A/T),	CTACTATCCACTGTATCCTCCTCCTGCTGGTGTGCCATTGGACTTCTCACTTGCTAAGGAGGCGCTGGATATCTCATCAACACCAGATGTTCTCCTGCTTCCTTCTGATCTTGCTCCATTTGTGAAGGTAATTAGTAAGGTTGTTTTACTTGGCTATTTTGGTCTTTCTCCTCCCTTAATACAGACATACAGTGTTGTGCAGATCTCCTTGGTGTTCAAGAAACGGTTTACAACAAGCAGTACATTTTATTAGAAACTTCAAATTAATATT
8	10	Tag_7846r	all_2221	31.1	9	70(T/G),217(T/C),	GGCGTGTGCACAGACTAATTAGTGCAGGGTGCAGTGTATGTACCTATTATATATGGAGACAAGTTAGAATGCGTAGAACTGTGTGGCGTTGTCTTAGACGTTCATCCCAGAAACGGATGGAGACAAATACATGATATGGGTGGGCATCCAACTCCATAACTTCTGTAAAAGCAGTATATTAGAATCCATAATATTGTATTTTGAATCCCCAATGTCTAAATCGCAGGCCCGCCTCTCACACAACTTGTGTCACTTTGAGGTCGTCAAACTA
8	11	Tag_6353r	all_150350	32.2	10	147(T/A),195(A/C),	ACAAGTGCAATGTTATTTCAGAAAAAAAAGGTCATTTAACACTGCTTCCCTAACTAGCACGGTTGGGGACATGAATCTTTTCAGTGCTCAACAGATCAATTTGATTTCCATTTTCTTGTTCAATTAGGTGACAGAAAATTCAGAACTCCAAGAAACAGTTGCACAGTTGAGCTCAACTTTGGGCAGCCAGGCTTAAAAAAAAAAAAAAAAAAAAAAAAAAAAAAAAAAAAAAAAAAAAAAAAAAAAAAAAAAAAAAAAAAAAAAAAAAAAA
8	12	Tag_8506r	all_13375	32.2	10	51(C/T),160(C/CG),179(A/G),194(A/G),208(G/A),211(T/C),	AAATCTAAAAGATCTAGAAATTACTTGCAAGATTGGTAAGACAGAAGATGCCGCCACCTTGATGACTACCATCTTTTGAGGGGCCTTTCTGCAAATTGACCTTCATCCTCACGCGGGAGCATGGCCCGACCCTCTCTTGTTGGCTCACCAATCCTTCAACGGGGGATGCATGCCGTGCAACTTAGGGGCTAAGAACATCGACTCCACGAGTGACCGGAGATCGAGGAGTTATTCCAAGAGAAGAAGAAGATGATAGGCACATATTCAATGA
8	13	Tag_1636r	all_26028	32.7	10	109(T/G),216(T/C),	GCGTCGGGATATGCTACAGGACCATTCATGTACTGACAGATGCCCCCTGTCTGGTACATTGTCCTGTAGCAAACAATGTCCTTTAGACTTCTGACGAATTTATGCTGTTACAATTAACAATAGTACTTGGTGTTCGCTTCCACAGGAACAGTGCTACAAATCTGACATATTTTGTTGCCCTTTCACTAGGACAAGAAGATGCTCCATCCTACTGGTCGTTTAATTGCATTTGCAATTCTTCATCAGACCTATTCCCCACAGACAGAAAATC
8	14	Tag_3910r	all_85345	34.9	11	232(T/G),	TTTGGGGAGGAGGAAGAGGTTTAGAAACCTGGAACAATTGAATACAGCCTTCATAACTCCTCTTCGTAAGAAAGGTGAGTTTCCGTGCAGTTGTGGTGCAGCTTCCGTGCAGTGGTGCAAATTCAGCCTAGGGCAGTGGAAGGGTGACGGTGCAGAGGGGTATCCCAAGACTCCTTTCTTCATTAATATCTTTGAGCAGACCATTTTCTATGTGTTCTTATTTTCTTTTTCTTGCCACTGTTTCAAATCACGTTTCAAAAAAAAAAAAAAA
8	15	Tag_8005r	all_5396	34.9	11	66(A/G),78(C/T),167(T/C),	CGACAGGAAACCAAATTCCATCGCCGAAGGCAGCGGATGGCAGGTTTTCCTTAGGCCGTGCCTCCATATATTTTATTCGGGCCTGCTGCGCTGACATATCGGTGGAAAGCAAAGACTCGTGAATTTTGAAGAATCGGTAAAGAAAGAACAACCTGAAACTTGCTACTGAAACTCTAAAAGCACAACACACATCAGATCTGTAATGTGAATTAAAAAAATTCTTGCAGACTTGCAGTTATATAAGCCAATGCGCTAGTCTTGTGTTGCAACT
8	16	Tag_12429r	all_117424	34.9	12	-	CATACATGTCGTGGATTGTAACAAGCGAGTAGGTAGCGCGAAACGGGCGACACGGGAGCCGATCCATAGCTTGAAATGTAGGGAAAACAGTAGATCGGCAAATGTGCAAGATAACTAGATGAACCTCGGGGCAAGCGGAGCTTACCACTAGCTTCGTTAGGATAGCCGACGGCTCTCGTGCCGAGCCAAGCCTGGCACGAGATTCATCGGGATAACCAGCGAACCATTCCATCAAAATCGCTTACATGGTTCACAAAAAAAAAAAAAAAAA
8	17	Tag_13109r	all_184740	35.4	13	131(G/T),215(A/C),	AGCTTGCATGCTATACCATAGATTTGATGGTACAGGTCCCATTGTTGTTGCATCAGGGCGATGGGTTGGTGAAAAATAAGAGAGTTGTTGCGGTGACGGTGGGGCACAAGTTTTTGCCTTGGAGCATATAGATATATACTATCCATAGTACTCCAGCAATTGATTACTCTTTCTTTAAAAAAAGAACGGTTTAGTCCCTATTTGGTTAACGGGGAGCGTACAACCATGAAAAAAAAAAAAAAAAAAAAAAAAAAAAAAAAAAAAAAAAAAA
8	18	Tag_8562r	all_14030	37.1	14	18(A/G),175(T/G),	CTTAATCTGTTGCTACAAGACTTATTCACTTCCAAGTCTTAGACCGCTGTAGTATTATAGTACCTATTGAGAAGCAGCGGTCAAAGCAATATTGACAGTTCAGGGCTAGAGGCGTATCTCGCGGGTATGTCATATACATATTATTATCACCACATAAAACATATTAGTTAACCATAATCATTGAGTTAATTAACATACAGTGTGGGAGGTAATAATTATTCAACACCTGTGAGTGGCAGAACAAAATATATGACTTGTTTTTATAGTGTGG
8	19	Tag_12096r	all_112869	38.2	15	59(C/T),94(C/T),262(A/C),	CGGGGACCTGTATCGGTTATGGTAAAACCCCAAAGCTACATGGATCCAGCACACGTAGCGTTATATGGCTCATTCCGATATGCTCTCTCGTGCCGACATATCGGTTGGAAGGTTCGCGACGACATCGGTACTTGGTGTGCAGAGGAACCACCAAGATGGATGGAGGAGAGAAAATGATGATCGTGGATCCGCATGCAAGACAGGGGTCACTGACAACGAGGAGGCAGTCGATTTCATGGAGAACGGGAGACCTCTGTATGGAAAATGGCTT
8	20	Tag_12207r	all_114353	39.9	16	68(C/T),104(A/G),108(T/C),233(A/G),	CTATCATGGTTTCTGCAAAGTGGTTCCCGTTGTACATACGTCCTCCTTCCTGCTTCTTCCTTGGAACCGCTGTCTTGATTCTTCAAGGCAAGTGGAGACACATATTTTGGCTCGCCATCTTCTACTGCCTGCAAGAGAATTACATAGCCATTGACAACCTACCAAGCACAAACCCTAGGTAGGAATGGCGCATGAAACAAATAGAAGCAACTCAAGAACGAAGGGGAGATAAAAACAAGGAAGAAGAGACTCATCACAACACTCAAAAGAT
8	21	Tag_7369r	all_191033	39.9	16	52(T/C),	TTAGGTGCTGTGATGATCTCGATCCTATTGCCAGAGTAATTTCATTCCCATTTCTTTTACTTGCCAATTATCAGATTGATCAACTCTTTAGCACACCCAGAGTAACATTTGGAAGAAAAATGTATTCTCCAGGACTACAGTTCCTCTAATTAGGTGCTTGTCTGCCTGATAACCCAATTTGCAGCATCACAGTCAACCGATTCGACCACTTCGCCACTGGATGGAAGACTTTTCATTGTTATTGGGGCTGGTGGTGCAGGGAAAGCACTAG
8	22	Tag_6890r	all_182402	41.2	17	187(C/T),	ACAGATTTCCTGTTATAACATGTAGACAACTCCAGAAACAGTCAAGCTATCAAAGTTACCTCATAACAGATTGGACAATTTTGCTTCATTGAGTTCTCCACACACTGATGGTGATCACGCAGTTGAACAGAATAGAAATTTCAATCGCCCTAGATGGTGGTCGTTAATTTTATACTGATACAATCTCCAAGCTTCATTTTGGGGCCATAATACATTTGCATTAAGGCAAGAAAAAAGTGATTGAATTCAGGCTTCCACTTTTCCACTGTTG
8	23	Tag_11570	all_99705	43.2	18	33(C/T),42(C/T),66(T/C),67(G/T),217(C/T),	TTTCGTGTAGCCAGTATAATAGTGTCCATGAACATTATTATCTGAAACTATGTCTTAAGTATATGTGGAAATGACTTCAAAAGTAGACAGCAAGGAAGTCCATAGCTTTTCCATTTGAAAGTCTGTACATTGAGTCATTTGAGGGAATGGAAATCTTATTGAATTATAGTATTTGCATTTATACTCTGGTCTTCTAAAGTATGATCTTTGATTGTACGTCGCTTTCATATATAGATTACATTCAGGCAAAATGTAGACATGTTTTCTGATC
8	24	Tag_7971r	all_4609	43.7	19	10(T/A),96(C/T),113(C/T),172(T/C),	GTAAAAAGTTATACAACAAAATATATTATAAGCTTGCCTGTAATCAATATGGACATTACATATATGCAGTCGATCACTGTCAAATTGACACCGATCTCCTATTCATATTATTCTCTTCGTTCTCAAAATATTTGTCGTGGTTGATTTCTTTCACAACTTTAACCATTCCTTTGATTTAAAAGATTTTGTAAGTTATCGTTTGTTTTCTTATAGTTATCGTTTGAAAAAAAAAAAAAAAAAAAAAAAAAAAAAAAAAAAAAAAAAAAAAAAA
8	25	Tag_11996r	all_111041	44.8	20	101(G/C),174(C/T),	CTAATAAACAAGACATGTGACTCCATGGCATTTAATATAAAGATTGACCAAACCAAGTACAGCACAGAACCAAACAAAGGGATTATGAAACCATGTTCCAGGCTCTATGTCTCTGCGACGTTGCGAGCACAAGAGATGAAAGGTAATCGTGAGATGATTCTATCACGTCAATACTTATGTACTTTCGAAACATATATTGCTGGCCTTGTTTCTTTGTTTTCTATCAGAATATGGTGTTACAATATTAATTGATCTTTTTCGTATGGAAATA
8	26	Tag_10061r	all_57119	46.5	21	144(G/T),	AATCTTCGTTTTCACACCGTGGCGAGAGATCAAAGGGCCATATATCAAAAAAAAAAAATCAGTGCTCTTCACAGAAAGTTTAAATTTTTTAGGTTGCTTGTCCGCTACTCTGCTTGTCTTGCGAGCATGCAGTATGCCCAAATGCAAGCAATAATTTAGCATCAATGCACAACGGATTCGATGGAAACTAAGGCTGAATTGCTGCTAATGTGTTCCTGATGTAGGACATGGTAGGCCTCACGGTTGGATCATCCTGGACGCAATGCACGCC
8	27	Tag_814	all_13354	46.5	21	115(C/T),156(C/T),	TTCATGTGTGGGAGTCATGTTAGAGCTTGCACGGGGAGTGGCTCAGTGGGCACATGGGTTTAAGAGTGGTATCTTGTTTTTATTCAACACAGGAGAAGAAGAGGGTCTTGATGGCGCCCATAGTTTTATAACTCAGGTCAGTTCTTTAAACTTCACACAAAAAAAAAAAAAAAAAAAAAAAAAAAAAAAAAAAAAAAAAAAAAAAAAAAAAAAAAAAAAAAAAAAAAAAAAAAAAAAAAAAAAAAAAAAAAAAAAAAAAAAAAAAAAAAAA
8	28	Tag_4140	all_89430	46.5	21	55(A/T),	TACTCTACAGGGATCTATCATTCCTGGGCCTAAGTCTACTGAACCCAATGGTGAAGGCTTGTTATATTATATATATTTTCTTTATTTCAGTCATAATGGTTTATTGACATGAAAGCTTTAGTTTTTCCAGATCTTGGTCAATCGCAGTAATTTTCTTTTACTTTGACTGGGATAGATATGGTTCAGAATTCAGAATAACAAAATGGCTGGTAATTGATTATTTTTCGATTTTGTAAATCAGTATGAATGTCCCAAAATTTCACTGTTATGG
8	29	Tag_12664r	all_135160	48.7	22	68(A/T),130(G/C),145(G/C),210(A/G),245(A/G),246(A/G),	GCACGTGCTTTAGCATCCTTAATGTTTTTTGGCTTTCGCATGTTTTAGTAATCAGATGAGCACCCATAAGAGCAGCAACGGTAGGTCGGTAGCCAATAGGTATTTCAACAGAATTCGGTAGCCATTTTAGTGATAATTTCATGTGTCCGTTGCAATATTTCACCTACCTTATATAGTTGTTGTTCTTTTTATATGCAGAACTCTTTTAAAAACATTCATCTGTCATATTATCCAAGAAATGTCAAATCTTACTCATAAGCTTTTAATGTCA
8	30	Tag_12069r	all_112491	49.2	23	244(C/G),	CCGCTCGTCGGGCGCCCCTTTGGCTCCCTCTTCCGCCTCAACGCCGATGGGCTCGCCCCCTGCGCCGCCGCCGATGCTCCATCTCGTGGTGAGGATTCTGATTGGAAGCTTCACGTAAAGTTATAATTTTTAACTGAAAAGCTGAAGCCTTTTCTATTTTCAGTTTGCAATTTTCAACTAAAACGTAAGAGAAGCACGTTATGGTTCGATGTTAGTCATCTGTTCAACCTCCTCTATATCCAACAACCGTAAACATGCTTTGTCATTATGT
8	31	Tag_11554r	all_99109	51.4	24	112(G/C),	TCAACTCATTGGCTGTTTGGACCCCTTGGGTAATTCTTGGATAGCAACAAACAACCTCGCTACATTCTTCAAACCAAGCAAACAGATCCAGAGCTATTTGCTTATTGTTTCGGAGCTATACAATAAGATGATTCAGGTCATAATGAACTGAAGGGCCAGTCATGTTCCATAGCTACGGTCTCCAGCATCTCCAAGGCCTGGGACTATGAACCTGCAATTCATTAGCAAGAATCGAGTTAGCAGTGTGATAATCGTGGTTTGTGCATAACTG
8	32	Tag_12583	all_132504	52.5	25	231(G/A),	CTCATTGCACAGGTAGGTTCAATCGCCCTTATCAGTTCATCTTCTACCTTAATGTTACTATTGGTTCAAGCTACACTCAACCATGCCTCTGCATGCATGGTAATGCCATTGATTTTTAGTAGCACTCACTAACTTGAATAGAAGGAAGAGAATGAAGGAGCAAATAAAGCAAACACCATCTGATCACTCTTTGCCTTCAAACGCACCATGTGCGCATCATCGATCCCGCAGGAAGGGAGGGAATTAATGGAGGAGCAAATAAAGCAAACCC
8	33	Tag_9741r	all_54459	54.7	26	115(T/TGATTCA),151(G/A),174(C/T),183(G/A),	GTTGATTGAACTCAGGAAATTCTACAGTGAGCCAAGTGAATACGGATGGATTGCTGGCTGGGCTTTCCCCGCATATCAAGGACAACATAATGAGTACTTGTTTGGATTCAAAATTATTGAAGGGCATTGGTATGGTTCCTTCCTGATGACGGAGTTAGGGAGGCAGCACAATGCGTGTCAAGGTTTTTGACTCCGTGGCAAGTACATATATACAAGTATGCACACAAAGATGCAACCCTAGCCCCTTTTGAGGAATTGTGGGTGCCTACGG
8	34	Tag_10704	all_63683	55.8	27	41(T/C),87(C/T),112(C/T),174(A/G),	CTATCTAGATTAACCAAAATATGTTGATCGAAATGCCCCCTGGAGAAAAACATAAATGCAGAAACCGAGCCCGGATAGCAATATTACTATTACTAATTAGAGGTTCCAAAACCTTTTGGAGCCTCCACGTTAATCCATTAGATATATTTTCTAAGTAATTACCCACCTCTGCCATTATGAAAAATTTTGAGTTCAACTCTCAACAAAAGCAAATTTTTTCATTTTTGGTAGATTTTTCCCATTTTCAATTTATTTTCTAAATAATTACCCA
8	35	Tag_11656	all_105820	55.8	27	89(GA/G),104(G/C),	AGACGGTGCAACAGCATGAGTGATTGATTCTGCTGCGGCCTGCTGGTAGGCGCACCATTATTAGCTTTCCATGGCAGTAAGCCTTTGGGATCTCTTGCATCGGGGCAGCTCAATTCTTTAGAGGCACGAGAAGGCCTGTGAGCGAAATCAACGTCACCACTCACCACCGCATCCAAATTTCGCGTGGAACCAAAAAAAAAAAAAAAAAAAAAAAAAAAAAAAAAAAAAAAAAAAAAAAAAAAAAAAAAAAAAAAAAAAAAAAAAAAAAAAA
8	36	Tag_6544	all_156930	55.8	27	17(C/T),65(G/C),160(G/C),175(A/G),195(C/T),	GAATCATTAGATCGTACTCTGAACCTGGTGCCTCCAAGGCCTACGTGGCATAAGAAAGCCAACGGATGGACTCTATGTATGAATATTTAGTGCACTCATCTCTGTGTATGTAGCAGGTTCGGTGAACCGCTCATCTTTTGTAATGGTTAATTATTAGTTGAGTGATATATGCTAACCAAAAGAAGTGCTAGCAACTAATTAGAGAAAAAGTCTCTAAAAATCCCATATAAATAGAAATTCTAGCCATCAACTCCATGGGTATCAAAATAGC
8	37	Tag_5729	all_125851	55.8	27	167(A/G),	TATCTCAGGAGCAATGTATGCTGGGGTTCCCACTGTGGACTTTGGTTGGGAATGGAGCACAGCTGACTGTAAAAAAATCAGAGGACAACATGGCAAGAGATCAGGCAGTTGCCAGGCACAGGGAAGAGCATTCTTCAACAGAAGTAGTCCTTTTCGACGGTTTGCAAACTAGTACAGAAATAAGGTGAACAGTGTTCTGCTGTACAATCAAAAAAAAAAAAAAAAAAAAAAAAAAAAAAAAAAAAAAAAAAAAAAAAAAAAAAAAAAAAAA
8	38	Tag_4816	all_106803	55.8	27	23(G/A),35(T/C),103(A/G),	CAAGCTAGATAAACAATGAAGTGATTCTCCATGGTGTTCGTGCTCAAATTAAGTGGTTTTGCTATATGGGACTTAGGCCAAGGAGGCATCAGGATCACCTACACAACTACATGACACTCAGAGTCTGGTTCGAACTGCTCATGTGTGCTGTGGCGATGACCGTGGATATTGATGTGGAATTAATTGTAAGCAGCATGTGGTTATAATTAGATCATTTCAGACTCGATCGATAACAAATTACCACTCCTCTCCTTCCTTTGTGAGCATGTTT
8	39	Tag_30	all_529	55.8	27	217(C/G),241(A/C),243(A/T),254(A/C),	TGATAAAATATAAATTGGCCATTTGAATGCGCCAGCCTACCAGTGGCGGAGCTAGCACAAAAAATGAGTAGGAGCCATAAAAATCCATACTTATATACTAACAAATATTATTTACGTTGATAAAATATGACTATACACATTCATAGATGCAAATTTAGTTGATTTTCTCATAAAACATAGTTCTATGTTTCAAAGTACAAGTAAATAAAAAAAATTCTAATATAACCTGCATAAAGAATTAAAAAAAAAAAAAAAAAAAAAAAAAAAAAAA
8	40	Tag_2173	all_49526	55.8	27	72(G/C),178(G/A),	TCCATGGACGCGGCAACTGGGAACGGTAGGACGGAGATCATCTACCACCAGCGTTTTAAAAAGAATGACATGAGGTTATGGTCTGAACATAGGTCTGGATGAGCCATTGATCTATGGAGATTGGATTTTTTTTTTCTTGTAGCTATATAGGGTGGACCTTAGGGCCAAAAGGTTGCCGATTTGGAGTGACAAGCGTTGTCATAGTTTGTTTTGGTGTCGTGGTTGCAATAAGCCTTCAAAAAGGCCAATTGCCTATCGTCAGCTAGTTGAC
8	41	Tag_9182	all_23781	56.9	28	27(T/C),202(T/C),206(A/C),	GCCATGCTACCCATGTCGAAATTGCTTTATTTTGATGCTTCCCTATGCTTATTCATCTCCTGTTGGTGTGAAGATTTTTTTTTTTGTAAATAGAAAAAAAACCATGTGGGAATGCTTAACCTTTCTTTGCACTGGCAGTGCCTCCATGTTGGCAAAAAAAAAAATGGTGGAATCCACCTAATGATTTTTTAGTGAGGTGTTTTTGACAACAAAATTGATTAGGCATTCGCAGCAAAAACGTCTTATGGGATGGAATTCCAAAATCATGTGA
8	42	Tag_1866	all_31993	57.4	29	-	CTGCAAGCTTGGCTGCAACCTATGGATCTCTACTGACCAAAGAAGCACTGGATTCCAAGATGAGCTACCTTTCTCCATCTTGTCTTATCGACAAGGTTAGCCACTCTCTCCCATCTTCTGATACTTGTATGTACCTAAAGAGACGTGTTTGTTTGTTTGTTTGATCAGGAGCATGTACATGCCTGCTACAGTATGATGGTTGGGGACATGAACAGGAGAGGTAGCAAGAGATCATTGCCATGTTCGGGCTCCGACGAGGTTGCCACTAGTA
8	43	Tag_4737	all_103938	57.4	29	242(G/A),	CTCCAGTTCAAGTCCTTCTCGCTGCATTCTTTGCCGCTCTGCTTCTTCCTTGACAATGTCCACCTAAGAAGAAATAGCCAAATCAGTGTTAATAAAGACACGTTTCCGAAGATAAATTTGACAAATATCTAAATAAAGAACAGTAACTAATTAGTCAACATCTAAATAAAAGAAGTGGCACAACTTACTTTGCTTTCCAAAGCACATACAGTACTCTCAAGTTCCTCAATCGACCTCTCCAGTACCTTGACCTCTTCATCCTTCCCTTCAG
8	44	Tag_9753	all_54528	57.4	30	38(T/C),215(C/A),	GATATTTCCCCTCAGGTAAGAGTCCTAGGCATGGAGTTCCTAATCCTCCATACATGCTCCCGCGGCGCACACCTCTAAATGATGAGCAGAGGAGTAAGGTAGAAGAGAAAGTTGGAGCTATTCAATCAGAGATCCATCAGTTGTAACTTTACTTTTCTGTGAGCCAAGTTACAGAGCAGGAAATGTCACTTACTCTGCTTTGATCTGATCAATTCGCTGCAACCCTGTTTTCTGTTCTTGTATTATCACTGAAAATTCTTTTTGCGTTTTC
8	45	Tag_6403	all_152372	58	31	164(T/A),	AGCATGCAGTGCAGTATGTAGGAGTAGCACTGGAAACTGAAAGTCTGAAACCAGGCAATGTGCAAGTGCACATTTTGTATCCTGAAAAGGTAACTGCTGGATGCAGTAGAGTGGCTAGGGAGTTCTGTTATGTTCAGATCGAGGAAACGATCGAGTGGGAGCGTGTTTGTGCAGTAGCAAAAAAAAAAAAAAAAAAAAAAAAAAAAAAAAAAAAAAAAAAAAAAAAAAAAAAAAAAAAAAAAAAAAAAAAAAAAAAAAAAAAAAAAAAAAA
8	46	Tag_5702	all_124145	58	31	27(G/A),167(G/A),214(G/C),	GAAATGGCAAGAGCACTATTACTGGGGGCACATGGATGTGAGCAAGTCACGCTTCTTCAAGTTCATGATGGGAGATTTCGCCAAGGCGATTGTAAGCAGTGATAAGTGAATAGTGTAATAATTTAATTTGCTCGTATTTTTTTTGCCTTTGACTATTACTACTTGCGATAGGAAAGCAACAGTACAAATCACCTTCAATGTATGAAATATCAAGTCAAGTAGAATGTGGGTGTCTTAGTTATATAAACTGTGCATCGTGTAGCCCCTAAAA
8	47	Tag_8144	all_8000	58.6	32	19(T/C),86(T/G),	CTACGAGGAGAATCTTCTTCGTGGAACCATCTGGGAAAAGAAGACATAAAAGAAGGGTTATTGCATAAAGATATTGTCGAGACTTTTTTAATTAAAAAAAGATGTAATGCATGGACTCGGTAAGATCTCATCAATTTGACAGATAGAAAAATAGGGCACAATGTTTCCCAGTTACACAATTACTCTATGTTTGACGACGATACAAATGGGCGGTACTTCAAGGGTATTTGGTTCACCCATTATTCCATTATTTGAGATGTAACAGGACGCA
8	48	Tag_3790	all_80351	59.2	33	134(T/C),194(C/A),	GTAATAGGAGTATCTTTCTCTCATAGTCTCATCCATGTGATCGATTATGTTGAAATGCTTAGCATTTACAGTGGATTTCATTATGGTTATATTTCACTGCTAGATTAGAGTTTCCTTTAGGGTTTGCATGAATTAACACGCTGTTTAGCATAGGCATTAAATTTTATTAGGGTTTACAGTTATATTCCACTGACCACTGGTACATTAGGGTTTGCGTGATTAAATGTAAAGTATGCGGATTAGCTGGTTATTTTGTTGGCACACTGCTTAG
8	49	Tag_13125	all_185411	59.7	34	119(T/C),128(C/G),174(A/G),	CCCAATAAGGTTTCCAATGCCTTCTCACCACTCGCATTAGCATGTTGTGGGTATTCCTTGAAATCCATGAAGCTACTGGTTGAGGTACGGCTTTTTCCTTGACTTGACTTGATGTGTCTTAACTCAACAGCCTTGCTAATTCCATTGAATATGCTGTCTTGGTTACAAGTGATAATTCTCCCTAGAGTTATCTAAACTGTACTGTCAATTATATAGGCTGGTGCTGATGTAAACTTAAAAAAAAAAAAAAAAAAAAAAAAAAAAAAAAAAA
8	50	Tag_6880	all_182248	64.8	35	51(G/C),142(A/T),	CGCACGCTCAAGCAAGAAGTACTCAACCGCACAGGCGCACACATGCAACTGGACACGTGTCATCCTAGTAATGGACGGAGTGAAATAAGATTCAAAACTTCAATTCTATTTTCCTCTTAAACTATAATTCGTTTTAACATTAAAAAAGTATCATGTCAACATTTTTTATATACTATTTCAACATTTTCATATAAAAATGTTGAACTAGTTTACCCAAAATGTTGAATTAGATTTAGTACATTGTTGAATTAGATTGAATAAAATGTTGAAG
8	51	Tag_4723	all_103280	66.4	36	-	TCTTTTTGCCACTCTGAGGAAGGGTGGCAGCAACAAAGACATACTGCTTGCTGCGTCTATACATTTTTCTAACCCTCCTCCAGTCCCTGCGTGCTCCAACATGACTATTCTCCAACTTGACTGATCTATCTTGAGCGTCATTGTCCTCATCAGAACTGCTAAATTCAGCATTTTCAAAGCTTGAATCCTCATTATATTCACCAACACTCCCAAGTGGTACTTCCTTTCCAGAATCTTGTGCTCTAGAAAGTAGCTTTTCATCAAATCTTAA
8	52	Tag_9775	all_54673	66.4	36	122(A/G),144(ATAAG/A),	AAGAAACATGTCACGAGACATTAGCACCTCGTCATGGCTAAAGCCATGTCCTTCAAGCCTAATAACCTCCAAGGACTAGAATTAAAATAGTTAGACGGAACACGTATTGGATATTCGTTACAAGAAGACAGATGAAAGCAACCATAAGTAAGTAATTACCTCTTCATGTTCCAAGGTTCGTGCAAGGGGTAGTATAACCTGGTTGCCCATAAACCCACCAGCCCTTAAACCTGGAACAGAAAAAAAAAAAAAAAAAAAAAAAAAAAAAAAA
8	53	Tag_4937	all_108502	68.6	37	70(G/A),122(A/G),214(A/C),216(A/T),219(A/C),	TGCATGCATGGTGATAACTGAAATCCAATTCCTCCATCTCGTGCCCAAACCGAGAGCTGCCAAGATGTCGCGTAGACAAGATGAGACACAATCACACAATGAGTATATGATTATATCTATAAATCAACCACGCAGCAGCTAATCATCAACGAGAATCGAGAGGTACAGCTAGGCACGGTGGGTGACTACATGCGAATCTAGACCACTGGAATTAAAAAAAAAAAAAAAAAAAAAAAAAAAAAAAAAAAAAAAAAAAAAAAAAAAAAAAAAA
8	54	Tag_1603	all_25428	68.6	37	15(T/A),	ACTCCAGGAGATGCTACTCCAACAAATAACATGGTACTTACAACACTATTGGCATCCCTTCCACCACATAGCAAAAGGAGGCCATCAGAACGGGCACTTGCAGTTGCATACCTGAGTATCACCATGTAATACAGTAAAATATTCTTTGTAATTTTGGCACATCTTTGAAGGGCATGTAATATGAGCATTATAGGACCAAGATTTTCCATAATTGCAGACAACATAAACATGCAGTACTAATTAAGCCTGATGGTGGCAGAATAGACTGCTG
8	55	Tag_450	all_7838	72.2	38	24(C/T),	TTGCCGCATCGCTAGCGCGGGCTCTGAGATTGCACTGACCAGATCCATTTGTTGGGCCTGCCGCTGGACTAGAAACTTAGAAAGGCTTCCTTCTCGACGTCCATCCTCAGTCCGTGTATATCATCCTTCTTGGACACTACTAGCTATATAGTCATAACCTTGCAACTTGCCATAGATATATGGGAGAGTCGACTATATATAAATACACACCAGATGAAACAAATGATTAGCTAAAAATTAAATTTCATGATAGAATTTTTTTGGGTGGTGT
8	56	Tag_3658	all_75148	76.4	39	240(G/A),	CAAATGAAATGGGGTCCAATGACAGAACATGTTCTGGATAATCTTCATTGCAAGATAGATGCATTTCAGGCTAATCAAGTCCTCAAGCTGCTCCATGACCATACTATCGCTCTTGGTTTCTTTAAATGGTTAAAGGATGGTCATACCTACACAACCATGATAGGTATCCTTGGACAAGCGAGGCAATTTGGCATTTTGAGGAAACTTCTGGATGAGATGAGCCGAGCTCACTGCAAACCGACTGTGGTGACATACAACAGAATAATACACG
8	57	Tag_8254	all_10257	76.4	39	2(G/A),88(A/G),169(G/C),188(G/A),232(A/C),234(A/T),	CGGCTGGTCACGTCGTTACTGTCAGAGGAGAAGTTCCACCCAAGGCAGTGCAAATAGTGCTATGCCTCTGACTCAAATCTAAGCTATATATGAATGATATACACACATGGACTGCTGCTGCTGGCGATGCATACAATCATACATGGTGGTACTGACTTGTGTGTCGTCGCCGTTTTGTCAGGCAGCCGTCATTTAACCTGTGCTGTGTTGTTGTTGTACTACCACGCTAGTAAAAAAAAAAAAAAAAAAAAAAAAAAAAAAAAAAAAAAAA
8	58	Tag_6257	all_142279	77.5	40	51(G/A),	ACAAAAGTATGATAAATAAAGAATCCAAATAGAACATAGCAGGAGATTATGATTCCAAAGACACACCGTTTTTGTCACAGGATCCTCCTCAGTAGCATGAAAATTGAGATCTTGATCGAAGTGTTGCATCGTAAATTCACTCAATTAAAGATGTATTTACATGTTCACTCGCGAGTTCAACATAAGTATGGTTTTGTTAAAGTTCATAATGATGCAAAGATGCAAGACTAACCTTTCGAAGCATCTTCTTAGGGAATGGGCCTTTTAGTTC
9	1	Tag_7912	all_3517	0	1	34(A/G),66(A/G),206(G/A),234(C/G),251(A/G),	AAGAAAATTTTATGTTTGACCCAATAGCTTGTCATGAGGGGATGATTAACTTTGCCATCCATGCTAAGATTCCATTTTTGAAATTTGAAGACCCTTACTTCTAGCCATGGATTAACACTATGCAGCCAACTTTCAACCTTCAAGTTGAACTTCTGAGTTTGGATTCACGGGTTTGTTTGACTACAGACATCTGGACATCCTCACAGAATTTAGGTTACATGGTAGTAACAGCTCACTTCATTGATGCAGAATTTAAGATCAAGAAAAAAAT
9	2	Tag_1164r	all_18005	19.2	2	-	AAAAATGCATGCTCACATCATCATCATCCTTAGCATCATACACTACCACTCTAATCCTAAAAATGGTATCCACGAATTTCTTTAAGCTACGTCTGATGGAGGACGTAGTGGCGCCATTTCTTCCAAACACACCCAGTGACCACCGCCCTTAAAAAGATCTATCCTACCAGCATGAATGCAGGGTTCACAACAATTCGCAAATCCCAATAGCGTTCCACCAGTACTAGGGATAGCTATGGCCGAAATGTTGCTTCCCAAAGCGCCGAATATG
9	3	Tag_7960	all_4322	21.5	2	103(A/G),	GTCCGCTATGCGCCTTGGTCACACGCACGCCTCGCCTCGCCTCCCTGTGTGTGGCTGCCAACTGGGCCCAGCGAGGATTGATGCAGGTAACTGCTATTCAGCAAAGAAATTAGCCTTTTCCTCCCGTTCTTTTTATTTGTTAGCAAAATAATGAGCTTGGAAACAACCATATACACGCACAACCACATATAATCAAATATGCAACATTGTTGTGTCATACAAAAAAAAAAAAAAAAAAAAAAAAAAAAAAAAAAAAAAAAAAAAAAAAAAA
9	4	Tag_987	all_15629	22.1	2	73(A/G),	AACGATGTTATTTGTTCTGAACTTGAGTACATGCAGAGAAGGGTAAAGAGAAATACTGAACACTTTTTCCCTATCTCACAAAATTCATTATATTGATTTCCTCAACATTATTTGAACATAATTAAACAAGAATATTAAGTTATGTTATGTTTCAAGATCTTTTGAACAAATTGTGTCACGTACATGCAGGTCGATGAGAGTGAGAGAGCACAACAGACAGTGAACATGATGGGGGCACCATCAACGAGTGAGTACCAGCAGGGCTTCGTTC
9	5	Tag_5974	all_133047	22.1	2	64(G/A),78(T/C),163(T/C),	TAGTAACAATGGTACTGCCTTGTGTATGGCCAATGGGAATTATGAATTATGGTAGTCACCTTTGAGAAGGTGTAGACTATTGTTCCAAATTTAGATATTGGGTACGCATGTTGAGGATAGTAGATTCCACAGCAGCATTGTATTATACAAAGTGAGATAAAATACTAAAAAAATTTGCATTTAATATAATTAAGCACTTAGAGCTTTAAGCTATTGGGCTTAAAATGAAATAACAAAGTGCAATTATATGTTGAGTAAATCAACATTGATA
9	6	Tag_9480	all_44730	22.7	2	48(G/C),77(G/A),107(C/T),168(A/G),192(G/A),	CGGATGTATAAACCAAAGAGCAATCAAGCAGAATAGAGAATTCTTGTGCCTAGAGAAAAATCGGATCTATAACTTCGAGAAACGCGATGTTCAGGACGAGGGTTCACGCGGGTCCTGAAGAAAAGCAGGCGTTCGTTTTCAACGATTATCTGTTCAGGATACAACTTAACAGTTGTGATGAACAATGGGTGGCGTTCAAGTGGGTTGACTTTATCGTGTGCGAGTGATGGGATGGTCAACGGGGCTCGTAAAGAATGCGATGGTGCGGCAA
9	7	Tag_9253	all_25809	23.3	2	153(G/C),	CAATTATTTCATGGAATTTGATTTTCAAAGTCACAGAATTGGTGTGATAGGGATATTACATCAATGAAAATGTTTACATGGACCATGGCACACCACAATGAACTCCCTTCACCACAAATAAAGGCCAAGAGGATCGAATCATGGTCACAGCCGAGAGCCTAATGCAAATGGCAAAAAAGTTCATAGTGACCAATTGTTTTAGGAATAGGAGAATATTTGCAGTAGGAGGGGCCGAGAGACAAGTAACAATCATCTTATCCACTGATATCAC
9	8	Tag_7566	all_203780	23.3	2	64(A/C),	TATGTCAGATGCCGCTGGTGGAGGTAGCACATCTCTTCGGAGATCCCTGAGGATTGTGGCAATAAAGGCCAAAGCAAACACAGCATCTCTGGAGCAGAAAATAAACTCATCTATGACGGTTTCTGCGCAGAGCAGCTTGAAGAACAAAGTAGTTTCTGTGTCTTCTCCAAGGAGGACTAGATCAGCCTCAAAGGTATTGGTGAACTCCAACAGGGTATCAACTGTTTTGCCAATGATAAATTGTGGGCCTAGTGTGCATAAAGCAGGCTCT
9	9	Tag_3621	all_73904	23.3	2	36(C/A),	GCAAGCATAGATGCCCAATATATGCAAGCTGTTCTCTGCGAAACATCATCAAGAAACTAAAAAATGGTGTGTTTGTCCTGCATCGTCCTATACATATAGATGTAGAATTAGTTAAGACTACACGGTTATAATCACAAACACTACATATAGGACCGTTCGACGAAACAAATTAGGCTGAGTGGATGGCGGGGAATTGCCGACAGAGCATCTTGTCTGAAAAAAAAAAAAAAAAAAAAAAAAAAAAAAAAAAAAAAAAAAAAAAAAAAAAAAA
9	10	Tag_947	all_15156	23.3	2	131(G/A),	GCTGTTCGTTCTTCAGTGTAGAATTACATGTATATATCGTTGATTTTTCATTATCATATAGATGATTTGTACTGAAACATTTATGCTATCTTATCATATATGTAGGTCCGTTGGAAAGGTTATGGCCCTAGTGATGGGAGCCAATTGAAGGGTTAAAGTAAGAACAAAAGGATTAAAAACCTACCAATACTCCCTTCACCATGGTATGAACATTGGCTTTTATTGTTGCAGGAACTGCAAAGAGGCAATTAGGGATTTTGTTATTGAAGGG
9	11	Tag_908	all_14610	23.3	2	218(A/G),	CTTTCATGATTAGAAATTAAGTAGTGAATTTCCTAGTTATGCATGATCTGACCTTTAGAAGTAGTTCCTTTCTTTGTTTAATTATTTCAGCATGTTGTTATAGGCAATAATCATGAGCATGACTTAGTTTAATTTCTGTTTGATGACTCACCGTTGGTAGTTAAGCCTTTCTATAGTTAAGTGATCGAATCTGCTAGCTTCTATTTGTAGTTCGTTTATAGCTGAAGGAAATGGTCTTCGGTTGCTTGACAGATTATAGGACTGAGTATGC
9	12	Tag_9134	all_22353	23.9	3	119(G/T),	TCGTCTCTCGTGTGACACGGTTCGACTGGCCCCGCAGTTCGGAGGTCGGTTCGGCTTGCGATGGATGTAGGCATGCCACCTGGCTTGACCTGCCAGCCAAGAATGGTGCGATGAGCGTGGTGGTCATCGGGGAATAACCTATGTAAGACCATGATCTAGACGATTAACTGCCCTAGATTGGCAAACCTTCAAATAAGTTCATCTAGAACGGAAAACACATCTAGGATATGCAAAGACAGGGCGCCAGGTGCATATTGATCTCTCGAATTGC
9	13	Tag_11391	all_92665	23.9	3	105(A/T),239(C/A),	AAGATAGTAGTGATCGATATTCGTTTTGGAGCCTAACTTTATTTAGTATGTTGGAGAAACAAAAAGTATCTATTGCTGATGAAGGTACACAAAATGGGGGCTATAATCTTGTCAGTGTTATGATTTTTTTATCAACTCCACTATTACAAGGTGCTTAAAACATCAGCACATCATAGTGGTATGCAATCTGGCTACCCCTTATAGCTGTACAAGAATTTGTCTGAGTTAAAGTGTGATACCCCGTATTTCTAAATGCATTTAAACATGTCAT
9	14	Tag_7639	all_208111	23.9	3	112(T/C),	AAAGGAGGGATCGATTATTCAGTGTGCTACAAAAGTTTACTGAGTTTAGTCATGACCAAATAGTTAAGGCTACTCTAATAATTGGTGAGGATGAGAAAAGGCTGAGTTTGTTGTATTCCACTCCAGATGACTTAATACTATATACTATACGTTGATGTGCAGGTTAGTGGTGGTTAGCCATGGTTGATCGAAACAATAAACTTTATTGCCATGGTTGGCAAGATGTCTATTTTGATGTCATATATTGTTAGAAACGAAGATGAGCTTCAAC
9	15	Tag_6529	all_156316	23.9	3	147(A/G),	AAATGTGTAAAAAAAATCCAATTGCGGAGAGTCTAAGTAAGCAAACAACTAAGGCCCTGTTTGGTAACAAGATATTTTTATTGTTTCAAAGCAAGAGGTATTTGGTTGCTGTTAGAGTACAATTGGCAGTGTTAGATGTCGTGTGTATTTAGGAGTCTTATCTATCTAGGACTACAAAAAAAAAAAAAAAAAAAAAAAAAAAAAAAAAAAAAAAAAAAAAAAAAAAAAAAAAAAAAAAAAAAAAAAAAAAAAAAAAAAAAAAAAAAAAAAA
9	16	Tag_3622	all_73953	23.9	3	192(C/T),	TTACTGTAGTGTGTAACAAGCAGGACATTGATATGTCATCAGTAGGTAAAAAATAATGCAATTGACTCAAGCCACATCATGAAAATAATGTGTTGAATTATAGTTTGTCCACATGAAGCTACCCTCAAGATTTATGTAATTGTTGAAGCCAGATAGTTAAGTTGATTTACATACTCTATCAAAAGATAACCCCATTAGCAAAACAGATAATCAACCATGATGTGAATATAGCAAAACAGCATCACAACTTTTAATGAATTAACATAATATG
9	17	Tag_3592	all_73002	23.9	3	185(G/A),	CTTTAATTTATGGAGAGTCTCCCTTGTTGCAAACTTTTGAATGACCAAATGATGTACAATCACTTCAGGGCTAGATGCATCTGAAAGTTGACAAGTTTAATTTTATTTCATAGTCAGGTATATTTTGAAGTTCTATTTCAAAGTACAGGCTGACTAGGTTTGGTTCGAACTTTTGAACCTCTTAGCATCCGATTTTGAAAATGGTCAAACTAGTAAAGTTGTAGGCAACATCTTCAACTAAAACTTTGGTATTTGATGTCTTGCATGAAAA
9	18	Tag_3582	all_72760	23.9	3	31(C/G),	TGCAGGCTGTGGGAACAACACCGCTTGGTGCCGCATGGAGTCAACCACCACGCTCATAGCCAGGTTATTCAGAATTACTCTTTTGGATATGACCCTGCATATATGAATGAATCTTTAGTTAACCTTCTCGTTCCTCAACCAATGCCTGAAGTTCGGATGGTTACAATTATTGTACAAAATATAGATGCCCAGCAGGACATGTTTCACCTTAATTAAATTGAAATTACCTCTGGTTGTTTAAACATGTTCCCACTTTATCCTTTGGTAACTC
9	19	Tag_1530	all_23844	23.9	3	78(C/A),95(G/T),202(C/T),	CTTTACTTTATGTGCAGTCTTTCTTGGTTGAAACTTTTGGGTGACCAAATTAGATCCAATAACTTCAAGGTTAGATGCATTTGAATGGTGATAAGTTTAATTTCATTTCATACAAAGGAAGATTTTGAAGTTGTAAAAGTGTGTAGATTTTGAACTACTCCATCTATCAACGCGAAGCTTTATGTCTTTGTATAGAAAAATCTGACTTAGTGGATTCTTCACCTAGCTCTCATTACTCTCTAAGGTCTATTAAGTTGTAAATCATGACTAA
9	20	Tag_3203	all_63662	23.9	3	191(C/G),	CCAGATCAGAAAAGGAAAATTGTAGTCAAATTAGAAGAGATCAAGAGCATCAGATTTGATTGCAGTGAAGGGAGCAAGAAGATGACCTTACTTCTTCTCAGATTTATAAAGTTATTTTAACTATAGACTCTTGCTGCTCAGATTAACAAAGGTAGTCTCATGTTCTTTAAATAAAAAGGCAGCATGCTCACTTAGATGGTTGCCATCATAAGTGCACAAGAGATCTCATATATTATTATCATAACCCTAGTTAAATCATCATAGACTTGGA
9	21	Tag_8015	all_5614	23.9	3	75(T/C),	CCCAGGAACCTCCAGTGAGCACTGCCCACGGCAATAGGAACCTGGCACTTGCACTTTCATGGAAGAATAGCCGCTCGTGTTCCTGTGAAAATTGCCCGTGTTGTGCTGATGCTCAAATTGGGCCAAATCGATTTGGTTTTGCTCTTAATTGTTTGATAAAAAATACAATTTGAGAGTTCAGTTGATGCAAACATATCCAAAACTGAAAGAACAAGGATCTTTGGATGATAAAAAAAAAAAAAAAAAAAAAAAAAAAAAAAAAAAAAAAAAA
9	22	Tag_1445	all_22276	24.2	3_4	-	CTGGTGCAGTGGCTCATGCATCACCGGCATCTACTTGACCTTCTTAATCTTCAAAGATGGGATTTCCTTCTTCATCATCACCTGAAAGCTCAAATGCAGGGGTTGTGCAAGGCATATATTCATCGAAGGAAATTCTGAGGCATACCCAAGGAAAATACCATCCAAGTAGCAAGATTCAAATTTGTCCAAATGCTCCCCTTTTTTAGCACAAAGCATCTGCAGCCAAACGCACGCAGGTGCTTGACGCTATGCTGCCTACCAAACCATAGCT
9	23	Tag_4058	all_87970	24.5	4	40(G/C),112(T/C),	TTGTATGTATATTTTTCTCCGATTGTTATAGTGCACCCAGAAGGTTCACACAGGTTTTTTTTCGTTCATCGCACATGCCACGCATTTTACGAGCCTGCATGCTCAACGTTCTGCCACATCCGTCACACTATTATGTCGTCGCATGCCACTCTATGCCACGCTAGTTGTGCGTGCCTGACAATTTGTGTTGCCCCTGTAGCGCTACTTCGCGTCGTATTGTGCAAAAAAAAAAAAAAAAAAAAAAAAAAAAAAAAAAAAAAAAAAAAAAAAA
9	24	Tag_13134	all_185509	25.1	5	10(C/T),25(C/G),52(A/T),84(A/C),92(G/A),211(T/C),241(T/C),246(T/C),261(A/C),	AAAAATGCACGCTCACATCATCATCATCCTTATCATCATACACTACCACTCAAAAAGTGGTATCCACGAATTTCTTTAAGCTAAGCCTGGTGGACGATGTAGTGGCGTCATTTCTCCCAAACACACCCAACGTTCCGTGACCACCCCCTTAAATAGAACTATCCTACCAGCATGAATGCATGGTTCATAATGCATCGCAAACCCCAATAGTGCTCCACCAGTACTGGGGATAGCTATGGCTGATGTATTGTTTCCCAAAGAACCGAATATG
9	25	Tag_8536	all_13600	25.6	6	142(A/G),158(G/T),223(T/G),269(A/G),	CGGGTGGAGTTTGTGGTCTCAACGAGCTGGACAGCAGCCCAACTCCCGCACGGAGATGACGAGTGCAGCAGAGGAGCAAGGCCTCCGATCTGGATGAGCGCCACGGAGGGGAAGCAGGAGCAAAGACCGAAATAATTATGGACCGATAAAGGATGGAGAGAAAAAACTCATAAGTCCACGTTACACGGCTCGCTTTTAAGGTCAGAACACATGAACACACGATTAGTCGAACAGAATCGTTTTGACTATAAATCTACGGTCTCTCATCATC
9	26	Tag_3853	all_83298	26.7	7	88(C/T),188(A/AT),203(A/T),	GACATTAATTTCAGGAATTAAAGTGATATGGGAGAGGGACTACTCTGACTCAAATATTGACATAAACGATTTTCTAATTTTTGAGATCGAGGTCCTAAAGCAGAATAACACGTAAGTGAATAATATCATCACAATTTATTGTGCACTTTTTTATTTGCTTCCACAAACATTTTATTAATAACATATCATTTTTTTGGATTTTAAAAAAAAAAAAAAAAAAAAAAAAAAAAAAAAAAAAAAAAAAAAAAAAAAAAAAAAAAAAAAAAAAAAA
9	27	Tag_6487	all_155088	27.8	8	187(A/C),	TCGGGATTGGCACTGATTTAGTCCGTGAACCCCTTGATGCAACAGCAATTATTTCCTCATCTTATCATTTATAGCTTAATTAGGAGAGCCATAAGAACCAGCTTAGAAACATCTAGGATTGAAGGACAATAATTGTATATGATCAACAAGCTCTATCCTCCATCGATCTAGTATGATGAACATATTAAAAAAAAAAAAAAAAAAAAAAAAAAAAAAAAAAAAAAAAAAAAAAAAAAAAAAAAAAAAAAAAAAAAAAAAAAAAAAAAAAAAA
9	28	Tag_6573	all_158023	27.8	8	-	CAATCATGTCTCTCAGCCCATCCATGTCTACTTGGTCTGCCTCATGTCCTACCTCCTCCATCAAGTCAGGAAGGTCTGGTTCGATACCCTCAGCATTGTTTCCTACTTGGATTGAAGCTTGCGTCCAATCACCTCTTCTCGACGGTGCATCGAAGTTGAGCGTGCCTGTAATTGAATAGCTCCTCCATTGTGTTTGGCATGTTCCCTTGTCGAAAGTGTTGGAGATGATATCTAGTATTTCTATATGGCCCTAGGAATCCTGGCATGTTCC
9	29	Tag_9097	all_21298	28.4	9	28(G/A),29(G/A),168(C/T),215(G/C),	CTTAATCTTTTGTGTTGTAATATCTAGGGTGTATGAGCAGGCACAATGAAATATTTTATCAGCAGCTTCATCTTGCTGTAATTTATATGCTGTATGAGCAGGCACAATGATGCGCCTTTTACTTCTGTTGAAGAATGGTGATTATATTTCAATTATAATATCAGGTTCATTTTTTTGTAGTTGGATCATGGAGAACGCTGTATGGATATTTTTTGTTGGATCATGGTGTTGCCCATCATTTTGAAATGATAAAAAAAAAAAAAAAAAAAAA
9	30	Tag_6712	all_166278	28.4	9	121(A/T),	TGTTTTTCCACCTCAGCTAGCAGTGCGTGAGTTTCTGTTCTTTCTTTTGCACATGTTAGCTAATCCTTAAGTACTGAAATAGTAACTTCTCATAAGGTATTAGGATTTAACTTTAACTTCACCGAACTGTAACTTGGGTGGTATTGTTGTGGTTTAATCTCTTTGCTTTAACAGAAAAAAAAATGGTTGTTGACATGGTCTTCGATTGTGGTATTAGATAAATTTTCTAAGACAATGATTATAGATTAGCTTTTGTAAGTATTGATTATAG
9	31	Tag_1113	all_17279	28.4	9	67(C/T),121(A/G),134(T/C),	TTCGTGTTTAGTGTGAAAAGGGAAGTAGCTGTTCAAATTGTCCCTCTGATCGGCTACTAAGGCCCGCTTGGAATGTAGTAACATAGAAATTATGCATTCAATTTCACATAGCTCCGTTTGAACACAGAAATTTTAGCTCCAACTGATCCTATTGGACCTTCAGGGAGCAAAACACAGAATAGCACTATCACAATGGGCCAACAAGGTTTGTAACCTCTCATTTGCTCAAGAAACGAAATCACATGATGAAACATAAGTGTCACAAAAAAAA
9	32	Tag_1262	all_19213	28.4	9	190(T/A),	ATACCAATAGCTAAATCCAACATTCTTGGTTTTGATGTCTTTTGAGTGACCAAATCCAAGTTTTCAGTGTGAATCTAATGTCCATGTGTTGTAATGGTAAGAAACTTTTCCACAGTTATATTGGGATATTGCCCCCTTGCTCATTTTGTGTTCATTTTCTTGACATAAAATGGCACAAATCTGTTTTATTGAATATTTGTACACCTCTGATATCATTTTTGCTATAAAGGTCCTTTTCCTTTTTATCACCTAAGACCATGTGAGAATCGGA
9	33	Tag_1381	all_21173	28.4	9	231(C/A),	CTGGCTGTGCTTTTCTAAAATATGAAACAAAAGAGCAAGCTGTTGCTGCTATAGAAGCTCTAAACGGAACGCATAAAATAGAGGTATGCTAAAATAAAGGATTCCAAAGTACCTTTTCTTTTAACTTGAAGGGATTCCATTTGAAGTAAAATCATTCAATCACATCACATCACTCCAGTTTTAGAGTGTAGTTGTTACTTTTTCCATTATTTCTTCAATAGAGGATATTTCTGCTATGACATTTTGTCTTATATTTGATGAAGGTCCAATG
9	34	Tag_4961	all_108904	28.4	9	181(T/C),211(A/G),	CTGAAGTCTTGCTTTTCCAAAGCCATATATCTTCCTTCGGTTGGGATATAAATTCTGCTCTTGGTTCTTTGTAGATATCCAAACTTTCTTATCTCCCTATTTACAAAATAGAAATTAGTATCAAACTAGTGTAGTTGTGAAAATGATTGCCTGTTTTAATGGGGAAAAGTTGTGCTCGAGTTATTCCAATTTCCGTAGCTGTTTTTGAGTATTGTATTCAATGTTGGCATTCAAAATAGACTATATCTCGAAATTGACTCGATGATATGGC
9	35	Tag_4618	all_99589	28.9	10	64(A/G),65(G/T),	TGTCCTGGCGTTCGTGGACCTATACAAATAGAAGAGTAAATTCAAATCGAGCAAGCAAAAAAAAGGGCATCTAAAATCTAAAGATTAATGAGATCAATTGATTCAACTAATTAAAAATGCATTACCTTAATCACACGGTGAACAATTGGAATTTCACGGCCCTGCATAAATAAATTCAAATGTATGTTTAGTGTCTCGATAACAAAAAAAAAAAAAAAAAAAAAAAAAAAAAAAAAAAAAAAAAAAAAAAAAAAAAAAAAAAAAAAAAAAA
9	36	Tag_10940	all_71527	31.7	11	32(A/G),124(T/A),131(A/C),175(T/C),183(AACAGTC/A),215(T/C),	CCAAGGCACCGAGCAAAGTGAACATAATTACACATACATTCTCAAATAGCACATACTCTCTCAGTCTCAATTTATAGTCCGTTTGTCTTTTTTACCAAGTTTGACTGGTTTATCTTATTCAGATTATCTTAAAAAATATAGAAAATTCAATTCATAATTAAAGTATATTATATGTTAAACGAAACAGTCATAGTAGATGCATGTATTTTATTGCTGTCGATGTCCATGGAATTCACATCAGTCACACTAACGATAAAAAAAAAAAAAAAAA
9	37	Tag_4383	all_93762	32.8	12	30(A/G),99(G/T),	GAACATTTTAGTGATCTGTGGTGCAATTCACTCTTATTGAGATATATGCACTCTTCATTCTCTACAACAGATCAAATGTGTGTTCCCCATCTTTAGACGTATTCATGAACACTGGCTACATATTTACTCTACCAACATGCTCACATGTATAAAATCAATGTAGTTATTATATATGATCGTTTCCGCAGAGTATTGCTTGGTTAAGTGGAATTTTCTTAATATATATCATTGAGCTCTATAATTTTGATAAAAAATTTTCCTTTACTGATTT
9	38	Tag_238	all_4165	32.8	12	41(C/A),189(A/C),191(A/T),193(A/T),195(A/G),196(A/G),	TCTCATCTGAGTCTATAAACTCTCAAAGTAAGTCCTTAAACCTTTCAAGCGATTCACCATTAACTCAATCAAGATCCAAACATACATGTTTCTCTGCGGATTACAAGTCACCATGTAGTATATAATTCAGCTTTAATTAGCTTATGCATGGGCAGCATATATAGATATGATATATACTATTATACAGGAAAAAAAAAAAAAAAAAAAAAAAAAAAAAAAAAAAAAAAAAAAAAAAAAAAAAAAAAAAAAAAAAAAAAAAAAAAAAAAAAAA
9	39	Tag_8485	all_13228	32.8	12	153(A/G),179(A/G),	GTCGGAGATGAAGACAAAAGGACATCAAAAGTACTAGCCAGATCATCGATATTACTCTCTGTGGACATTGAAGCAGATATATATTGTCCTTGTCCTAAAAACAATGCAATCCTAGTTTTATCCTAAATCAAACAGACATATACCCGAAGAACAGACAAGCTAAGCTATGAATGGCATGAAATATATATATGGAAAGCGAGAAACCGACCTAGAAAGACTTCTTGACAAAAGTACAACAATAACAATATTAGATACCATCTTATAGGGTGTA
9	40	Tag_713	all_12212	37.7	13	231(T/A),	CTACAGCACCCTGCCTCTATATGCAATTGTAACTCAGGTGCCTCAGCATTTGTACGGTTTGTTGATACAATTGTTATCCTCAAAAACTCCTATTCTGACGATTAAACGTTTTGCTCCTTGCTTGCAAAGATGGGGGGCTGAATCGACGAGCAATGCCGATTCGGCAGGACCTTCTGTTAAGATTGAAATGGCGAAAGCTGGGGAGGATGTTGAGGTCGTTGGAAACACAGTGTGAGAACAGTAGGGTGCCCGTGTTGTGATGCAGCATGTT
9	41	Tag_9247	all_25614	39.5	14	51(T/C),169(T/C),172(A/C),174(A/T),177(A/T),178(A/C),179(A/T),181(A/T),	TGTTTTAAATAGTGGGCTATAGGCAAAATGCTATTAGCACCACTATAGCCTGCTTTTTCCACGGTAGCAGTCACAACGACAACCCTTTGGGGCCGCTAGAGCCCGCTATTCAAAACACAACTTCCCTGCTATCTTTAGCCATGCAAATTTATGTTACATGTTAAAAAATTAAAAAAAAAAAAAAAAAAAAAAAAAAAAAAAAAAAAAAAAAAAAAAAAAAAAAAAAAAAAAAAAAAAAAAAAAAAAAAAAAAAAAAAAAAAAAAAAAAAAA
9	42	Tag_1216	all_18561	40	15	231(G/A),	CCTGCTTCTACAATCGAATCTTTTTATTTATTTTGCTTGCATTTCCTGTCAGACATATATAATGCAACCATGATGGTGACCAAAAGGTGCTAATACATGAAAAGTGTAATTTGATTGAGAACATGGTAGTTCTGTTGCTGATGTTATTACCATTGAAGACGATGACGACGATTGTTCTGATAAAGGTGGACAAGCAGCACTTGTTGATCTAGAAGCTGATGATACCAGGGGTACCCATCCCATACAACATCAGGAAAGGAGAGACCGCAGA
9	43	Tag_5612	all_118769	40	16	99(T/C),	ATCGCTATCTCCCTATGTGTTTGACCATACGTTCTTGTTGTTTCCTTCGCTTACTATACTGTGTACTTTTCTTTTTGGGTTTCAGGAAATGTCATTGCTCTGTTTCTCTTCCTATCCCCAGTGTAAGTACTGATGTTATTTTTATTCTGAAAAGGAGTCGGTAAAACAATAGTGGTAACAATGAATTTCGTTCAGAAAAAAAAATCATATATTAGGAAAGATTTATCCCATTCAAAGTATGTTGCAGTTCATACAGAGACAAACACACAAG
9	44	Tag_12803	all_153108	40	16	78(C/T),	CTCGTCATGAAGAAGTCAGGTGCTCATGATGGCCTTGTAAAGGGTCTTCGTGAGGCAGCCAAGGCCATCGAGAAGCACGTTGCTCAGCTTTGTGTGCTTGCTGAGGACTGTGACCAGCCTGATTATGTCAAGCTGTGAGTTAAATAATACTTTTAGTAGCTTGTTTTACTTTGTGTTGATCTCTAGATGGTCCAAGCAGAGTATTCAGATAATGCTTTATGTAGCTCTGGCTAATGCTGACAGGGAAGGATATAATATATTTTGTAATGTC
9	45	Tag_5951	all_132677	44.4	17	121(T/G),	ATCTTTGAGGAACTAAATAAATTTGGTCAGATGGCACTAAATTGAGAGGTTGACAGCAACAATTGGTCCAAGAGAACGCAAGATTTACTGACTGTCAAACCAAATATATTTTTATTCATATTGGTTCAAGATGCACGCAGATGACCAGTTTATGCATCATTGATTCCATATCTTCTTTCAGGAGACTTTGTGGTGTTCGTTCAGATGCCAACCTAAAGAAATTCAAACAAAAATAAAAGTTAGTAGCCTAAAATGAACACATTCACAAGTT
9	46	Tag_20	all_410	44.4	17	247(G/A),	CTTATGCGACCTTCTAGTATCTCGGTAGGAGTCTTTGGGGAATTTTGCTGCTTTAGCCGAAGACTGGCCATACTAAGTACTGAAGGACCGCTTGTCTGCTTTATGTAATTATATAAGGAGCCCCTTTTACTGCCAATCCTGTTTTTAATCCAGGGATCGAGAGATGAGAACCCGTTCCTTTCTTTGATGTGGCAGGGGATCTTCCCTGTTTATCATGTTTTTCATACTTACACTTTGACGCTGTCCGTTGAAAAAAAAAAAAAAAAAAAAA
9	47	Tag_3124	all_62640	44.9	18	59(C/T),223(A/C),	CATATAGTAGTAATGCAGCCTACACATGGAATATGTTATATATGATAACAGCTTACGCCAGATTAATTCTTGTTCAAAGAAAGGGTATATTGTTTCCTTTCGCTCCAAAATATTGTTGCACCTTAATTATATAGTTTTTTTAATAAATATCAGACATACTACTCTTTGGTAAATTTCTCTTCCTTGGGTAAGAAGTTCAAGTGCTTGAGTATAAAGACTTCAAAAAAAAAAAAAAAAAAAAAAAAAAAAAAAAAAAAAAAAAAAAAAAAAA
9	48	Tag_2358	all_54257	46.6	19	17(T/C),195(G/C),	GCTTGCTGGTATCCCATGTGAAATGACTGAATCCTGGAATCCAGTTTTAGTTCTTGTTGTGTAATGTATTACCACGGTCCTCAATGTACTCATACCGATCATGCTGCGCTGTGTTGCGTGTCATGGTTTCTGATGAGGGAAGGCCAAATTGAATCGAAATGATTCATTGTATTGTACCTAGTTTGTAACTACCCGAGTGTCCCTACTACCTGGGATATATTGTATTAAATTTGGTTTCTTATGGACCTGGAGTTCTCTCATATTGCTCCAA
9	49	Tag_10713	all_63708	46.6	19	5(C/T),193(C/T),201(A/C),203(A/T),206(A/G),208(A/C),209(A/G),	AAAACGACCAATAGCCTATTATCAACCAGTTAGTAAACTATGCTACTGCAAGGCCTAAAAGAACGAGCTAATAGACATGCATAAGAATTCCAAACTATTATCACAAGACATCAATATACAGGACAGGAAAATGAAGAACATGGCACAAGTCATGGTCACAAGAAGTACAGCATATACGAGCATATACGACACCGTAGATCAAAAAAAAAAAAAAAAAAAAAAAAAAAAAAAAAAAAAAAAAAAAAAAAAAAAAAAAAAAAAAAAAAAAAAA
9	50	Tag_13317	all_189497	47.1	20	94(A/C),253(G/C),	TCTATGTGATGGAGGAGGGAGATTGCTGGAGGCTAGATGACGCAAGGGGTAATCGTGAGAGTCAGGACAACGAGGTCTTGGTTTAGGTGGAGCAAGCGGTGGCTATTGAGAGGAAGAGGAAATAATAGATCTTTCGATTTGGCTGACTCTGCTGTTTACGGCGGCATGCATATTTCTGCCCATACATGATAATCTAGTTATGGTTTGACCTGTGAAATATTGAATTTAAGTTGATGTTAAGTTGATAAGTTAGACTGCTGGTCATTTTTGC
9	51	Tag_3912	all_85459	52.1	21	81(C/T),	CCTGGTAATTACTATGGGCGATAATGTATACTCCCTCTGTCTAAATTTATATATATTTATATATAGTTTGAATTTTTTAACACTAAATTTGATCAATTCATCTTATTCAAAATATTTGTAAAAATATAGAAAAATCAGTGCAATCTATTCCAAGCAAAAGCCAAGAATAGACCTCATGTTCCAACGAGGGGCCTTTAATTTTGTACTCCGCCCTGGTGAAATGGAGTGTGTTAGGGCATGGTTAATGATGTAGCTCATTGTTGGTTGTATG
9	52	Tag_4653	all_100816	52.1	21	153(C/G),	GGTGGATGAGGCTCTGGCGAGAGGGAAAAAGGCGACTGCGGATTTGGATTCAGGGAATGATCCGTCTCTATCTATCTATCCCTCCCGTGTGCCTTCGGCGGTTTTGCAATAGCAGGCTAGCAGACAAAGTTCTCTTGATACTATTTACCGCTCGCTCCATCCTAAATTAAGTTAACTTTAGTCTTGTCCTAAATCAAAATTCCTTTACTTGATCAAAGATTTTTTTTAAAAAGCATCGATATCTACAACATCAAACTAGTGACACTGTAGT
9	53	Tag_5807	all_129219	52.1	21	61(G/T),	CAAATGACAGAATTGCTGTTACCTGCATTACATAAATTGGTTTCATCAGTGCTGCTGAAAGTGTTGATGTGGTTAGATGAACATCACCCAAATGAACACAGGGCTTAGAGCCTTAGACTGCATGTGATATCTGATCTTTCCTTTGTCAGGTTGGTACAACCCAAGCTGGCATCAGAATGTATCATAAAACCAAATCTGGAGGGCATGAACAATGTACAAAAAAAAAAAAAAAAAAAAAAAAAAAAAAAAAAAAAAAAAAAAAAAAAAAAAA
9	54	Tag_6088	all_135332	52.1	21	80(T/C),161(C/T),	TGCATGGGTTTGGATAAGTTGGTTTGCATGTTATTGTTAGTTCACATAAGATCTAGTTGCATTGCTTCTGTTAGAATGCTAGAAACTCTTCTCCGAAGCGAATCCCATCTATACAGAGTGTAGCACTACCCATTCGACTTAATCTTGTATAATCCAAGGACCATGGCATAACCTCACTAAATTTGTTTGTTCCCCAAACCACAAGTTGCGACCGATGAACAAAGAGGTTCGGACTCATAAATTGTAGTAAAGTAATGGTACTTTGGGAAAA
9	55	Tag_5283	all_112948	52.1	21	9(C/A),226(C/T),	CCCACCAACAATGGGCCACGGCCGACAAGCTTAACTAAGTGTTTTTCATGTTGTTTGTATTCCAATATCCATAACTATTAACTAATCATATATCATTGCATTACGATTTTGTATAAACACGAGTATTTCAGTATTGGTGCCTAATTCTGCATTTATATAATATGGTTCAAAAATTTATATATGGAAATGTTATACTTAATAGTGTAATCTATTCACAATGTTTTTCGTTGACACTTAGTTGTAAATGGTATAGGTATTATCCATTCATATC
9	56	Tag_4080	all_88396	52.1	21	149(T/C),	TAGATGTCTCAACTATCCTTGTTCTTTAAGGGAAAGAAAACAGAATGGCATTGCACTTTACTTTGTTCAGCAAATAATAGCAGAGCAAAATTTGGCTTTTAAGGCTGTGAAACCGTCTCTCGTATTCCAAATGAAAAGGTCGTTACATTCACGGCAAAAATGCTCGTCCACCAAAGTGCAGTGAACACAAACACGACAGCCATCGTCCAGAATTGGTTCTGAAACAAAAGGGGCAATCATACTGAACCCACCATTGCAACGCACAAGCAAG
9	57	Tag_2546	all_56214	52.1	21	208(C/T),220(C/T),221(G/A),222(T/C),230(T/C),	AGCCATTTATTAGTATTTCGTAAGCAAAGGCTTCTGGGCAAAGCAATAGCGTGAATTATTAAACGATATCATCCTCAGGGGTGTGACAAGGATAAATATTCCACAGAACCGTATGATTGCCATCAGCTACAGTACAGACCATGGTCATCAAAAAGTACATCCGTACTGTATAATCATTATTTTTCCACTCTGTGTACAGTGCGCAAACAGTGTTTTCTACGTTTTTTTTTACTTTCTGGTGACCTTGTTTTTACGCTCGGATCAGATTGTT
9	58	Tag_959	all_15301	52.1	21	104(C/T),	TAACAAAGCATCTCGTGTGAAGCGCTGATCACCTGATTGTGCGCCTAATAGCTCCAAATTCTGAACAAATTTACTACTTCTCGTTGGTGCCAGCGATCTACATCGAGTAACCTGCCTCTTGTGCTTTCCATATCACTGCATGTATTTGAATCCAAAACTATTTAAGTGCAAGCAGAGAGCATGATGGACTTCCTTTAGAGACGTTTTCTGTCTCAATTTGATGTATTCGTGTACTTGCTGGTTACTTTTTTCGTACTTAGCTTACAAGGCA
9	59	Tag_3994	all_87053	52.1	21	144(C/CAA),	TCAAAATGAAAGAATGACAAGTACATAAAATAGGCATTGTTTATGCTAAAAGAACGGCGGTAAAGAAAACCAAGCAAACAAGATTTGTTAAGTCATATATGTTGATACGGTAGAAAGATCTACCGAGATATCATAAAATTAAACATAATCATTTCATTGGCAACAAACATGATGGGCCAAGGGTAACCTAAGACCCAACTCTTCTACTATCGTATATGAAAAAAAAAAAAAAAAAAAAAAAAAAAAAAAAAAAAAAAAAAAAAAAAAAAAA
9	60	Tag_7618	all_206546	52.1	21	39(T/A),	TTTCTGAAAGTAGAAAAGGTGTTACATACAAACAATTTTAAAAAAAATAACCTAGGAACTTCGAAGCACAAGAAACCAACATACCTTAAAATCTTTCAGATTGCTGTTTATGGCCTTCAGAAGCTCCATGAAGCCATCCAGAACATCTGTGGTTTTAAGATCACATGAAAAAAAAAAAAAAAAAAAAAAAAAAAAAAAAAAAAAAAAAAAAAAAAAAAAAAAAAAAAAAAAAAAAAAAAAAAAAAAAAAAAAAAAAAAAAAAAAAAAAAAA
9	61	Tag_1398	all_21354	52.1	21	234(C/G),	TGTCACAACACCTCTCAGCCTACCATTTGGACTTATCTGCTCATGCAGATAACGAAAGGAAAATCCAACAAAGTGGAAGCAAAACCGACCACATATTTCTCAGCTGCAAGATAGCACCAGCCGTTTCGACACATTATTTGCCACCTCTACTTCCTTCTCAGTCAGCAAATGGTCACAACATCGGAAATAATAATAACAATGTCATCAGTTTCAGTAGACCTTCTTCAGTGATGCTGACTTTTTTTTTCATAGAAACTAAATTCTTAAGCAA
9	62	Tag_11351	all_91717	53.2	22	184(A/G),213(C/T),	TTTTATATCTGTAAGAAAATGGGCTGAGCTATACAGCTGGAGGTGCATAACAAATTTTATTCCATTATGGAATTAGTCCTGGTAGACCAGTTGAGACCACCAAACTCAATTTAAGTCAACGTCAGCACTCAGCATAGCAAGCTTGGCCCTACACATTTCTGAGTGCAGACCTATTGAACACAGAACTCAGGCACGTCAAGTAATTTAAAAGGCAAGTTTACTTTAACAGTTCATATTTGTGGACACAGGGATGTCAATTTTTCTTTTTTAT
9	63	Tag_9249	all_25764	55.4	23	47(A/G),66(G/A),88(A/G),112(C/A),183(AC/A),208(G/A),269(A/C),	AAGGGTAGCCTCCCGTAACATGTAAAAGGAACGTAGGACAAATGTGATTTTTCAGCCGCTTGACTGCATTTTTTTCAAAGGGAAAATATTGTAGAGTTCTCAGATCTTAACCGATACTGTTGGGTGTTCAGTTCATACAAGAGAGTCAAATTTTGAGTTCATAGCGCATCCTGGATTCTCAAACACACAGAAATTAAAAAAAAACGCGGGATTCGAATGCTCATGCAACTAGATTCCTATAAGAAATATATAACACAGAAAAGTCACAAAA
9	64	Tag_7448	all_193046	55.4	23	81(C/A),	CTTGCAGACTGTAAAACACCTTGGAGCTAGGGCCCATAAGATCGTAATGCTAGGGTGCTCGTTAATTATTTTTCTTTTTACCGAAGGGTCTCCTCCCACTCCACTTTTTTTATTACTTCCTTTTTTATTTTGGAAAATATATGTTTGCAAGATATTATAGTATATAATAAGTTTTGTCTGCAAAAAGTTGCACATATTTTTTATGAAAAAAAAAAAAAAAAAAAAAAAAAAAAAAAAAAAAAAAAAAAAAAAAAAAAAAAAAAAAAAAAAA
9	65	Tag_6783	all_173211	55.4	23	24(T/C),54(A/G),78(T/C),166(C/T),	CTTTGTTAATAATTAAGTAGAGATAGAGATAGAGATTTTGTTGTCCTCATTTTATGTTTATTTGCTAGCAGCTACTGTCATTATTTATTATAATCAGTCGGCATTGACAACTCGAACTACACATGAGGCCAAGTGAAGTGACATGATGTCGGCACGTGCCAATTGCCATCATCATTTAAACCTGATCTTATTTTGACATGTGCAGTTAATGTGGTTAACACTGTATTTACCTATTGTATGGATGTTAAAAAAGCGATAGCCATACTAGTTG
9	66	Tag_756	all_12719	55.4	23	10(C/T),128(C/T),151(T/C),	TGCCTACGCCAATTTGTTCATCTGCAAACTAGCGGCACGTGTATCAAGTATTTGAATTTTGGAGTGACGTTCTTATGTCTAGAGAAGGCTGCCAGTCTCGAATTGGCAGTTTCTGGCATCAGGGTGGCAGGTTGGTGATCACTTTATCAGTATCATTACTACTGATATGTGAGTTTATGAGATAGAACTTCATGCTTCACAGTAAAAAAAACTGAAAATTTAGTAGTATATCATTGTATGTTTACTGACGATTTACAGTTAATTTGCCTTG
9	67	Tag_1355	all_20681	56	24	173(G/A),178(G/C),	ATCAGTACCATGTGGGATCTAGACTACATCCATGGAGGAGCTCGGAAGTTCAGGTCTGAAAAGCATTGTTGTTTCTGAGCAATTTACTTTTTAAGTGAATACTCTAAAATTTGAAACTCCGATGAAATAAACATGTCTATACGTAGATGCCAGGAATGTTCTTAATTGCAGGGTTTAGTGAAATATAAATTATGTTTGCTAGCTGATCTCTCAACAGATGCCTTTTACTTTTGGTTGTAATAAAAAATAGTTGGCTGATTACATGGTTAAA
9	68	Tag_7704	all_211904	56	24	108(C/G),	GATTTCCCAAAGTAGTCAATGTCCAACCAGCGCAGGGATGTATAGGGATCCCTTGAGCCTTGATGTCCTGAACCTAGCAATGTTCATGAAAGGGTTGCTGAACCATGCTTTATTTCCTCAAGCATTTGGTGACTATGCGAGCAAGTTCAATCACCGATGTTCTATGTAGCCATTTACTAGTATTATGGCTGTCAACCACTAAAGATCAGCTACCAATATCCATTAGTTAGTGTTTACAACATCCAAGAGAAGCTGGTGAAAAGAGTTTGTG
9	69	Tag_7377	all_191126	56	24	16(T/C),118(T/C),	AAGGGGGGAAATATGTAGTGTAAAGAACATTTTCTACAAACAAGCCATATATTTGGGATTTGATCAGAGCAATAACAGTGTACCCTTGATTTTTCATCAGGATTGCAAATTTGGTTGTCTCTTTAACACGAACAAGCTGTTCTTGTGAAACTAAAAGAGATGTAGGACAAAGGAATGAGGATAATCATGGTCAACAATGTGGAGGTAGATTATAATTTAAAAAAAAAAAAAAAAAAAAAAAAAAAAAAAAAAAAAAAAAAAAAAAAAAAAA
9	70	Tag_5125	all_110544	56.6	25	97(C/A),113(TA/T),	CTTTTGCAATCTTTTGCGGATAGATTTCTCAGTCTTCATCAGATTCAGCTAACTCTGGTTAGGTTGCTTCTTGATCCACACAGTTCCGTTATGCCCCCGTTAATGACTAGAATAAAAAGGTTCAGAGGCACATGCGAATGGATGTTGGACGTAGGACACGTATGGCAGGCCTAGAGATATTACCAGGGAATATATGTTCTACAATGCACACATGTATACACGCACACCATATCTACAGAAACTAAAGAAGTTACAACACTATTGCGTTCCA
9	71	Tag_2813	all_59071	56.6	25	109(T/C),	AACATGGAAGTTGGAACAGTGTACCTGCACAGAACGCTTTGTGTATATCCGTCCTCCGATCCAGAGCAAGGTCGAGGCTGCTAACGCTTTGTGGAGTGTATATCACAATAACAGGTACACGATCGATATGAACAGTTCTATTATACAGCTGAGTCGTTACAAAAAAAAAAAAAAAAAAAAAAAAAAAAAAAAAAAAAAAAAAAAAAAAAAAAAAAAAAAAAAAAAAAAAAAAAAAAAAAAAAAAAAAAAAAAAAAAAAAAAAAAAAAAAAA
9	72	Tag_6312r	all_148028	57.7	26	157(A/G),269(T/C),	TCTAACGGCGGCAGAAATTGCAGGAACCATGCAACCAGCTATGTCTTTTGAGGCACTAGCTACTTATATTACTAGGACTTGGTGATGAATAGCTGCTCTTATGTATGCTGGTATGGATACGAATCTTATGACTGGAAAGCCAAGGAATGGCAATTGACATGCTTAATTTTTGTAACTACTGATGTTGCTTTCACCTGCTCCGATGCAATGTTCTTGCAAAGGCCAAAGGCAGTATAGCTTTTAGCCTAGCAACTAAAATACGCACTAGTGA
9	73	Tag_11027	all_78053	63.3	27	199(G/A),	CGAATATACTCCATTTGAAGAAAAAGACCAGATCAAATGATCTCTGTCTTGGGTGAAGGCAACGCTTTCAGCAATGGCCACCAAATCCCACTCCCACCATTCAGCCATAATCCTCCCAGAAACACTTCTTCTAAACCTCAGCAATTGTAGCACCATGTTCATTATCTATAATATAGAGGTCCCAAAACTGGATGGCTAGGCTGGAATTCCCAAACCACTGATCTTCCCAAAATCTAATATTCTTGCCATCTCCCAGCTTCCACAAAATCCC
9	74	Tag_11513	all_95905	63.8	28	154(T/C),213(T/C),	GATTTTGGCCTCATGCGTACGTGGAGCACATCCTTAACCCTGAAGAACAGGGCCAAGCAATGCAGTCAACAGCAAACTCGAACCACCGCCACTCGCTGTCGTACAGAGTCCCTGTTGCGGTGGAGATGAGCGCCAGTCGCTGTCCTCGTCCCTTTCTTCCTTGTTTTTCTTGTTTGATTGATATTGTAGATGTTTAATTTGCGTCTTGTAAGTTACTTGTAAAGGTAGCCAGGTAGATGAAGGTAGAACGAATTAATTCATCCACAATGTT
9	75	Tag_5351	all_113878	64.9	29	206(T/C),	ATTAAGTAGTTTATATATAACTATTAAAACATGCTTTCACTCAAAGTAAAAGATAACAAGAAAAACCTACCCTGTTCTCTGAAGTGGGGGACGTGGTATCATCCACCCCATTCTGAAGCCTTTGTCTATGATAGCATACTAATTCATTGAATTCAGGGATCTTATTTCCAAGAGGACAACCAGCACCAACATTTGCCTACAGAGATATTATCCAAGAAAATTGTAAAACCGCACCCTAGAAACTTACAATTCTTGTATCAATTAACCAATG
9	76	Tag_7594	all_205403	64.9	29	16(G/C),	CAACGAATACCACATGACTCACCACGCCACACACGCAGTTGCTAGTTTGGTACCATCTAATAAGCTAGGATTACTGTGATGCAACTCCTAACTCATGTATGCTTAAATTCCCTCGAAAGATGCATATTCTTAGCACTGCTGCACTTAGCCAACAGAAGAGCTCCATGTATTACCTTGTTTTGATGCTACAAACTGGCTATTGTTTGGTGGAATTAATTCTACAGGTAAGATGGCTACTACTAGCAGCACTTCCTCGATTGATCTTGAGTTC
9	77	Tag_1455	all_22468	65.5	30	10(A/T),63(C/G),80(G/A),	CTTTGAATGATAATTAGGAGCATAACAAGAATATGCTGCAATAGTGGCCTGTGCTTTTTTCTCTGTATAAGTTGGTCTTGGGAAGATTCTGAGATTATTCTAATCTGATGAGTTTTCTAGTAAGCTTCCATCACCAGTGCTTATTGCTGAATTGTTTGGAAAGTTGATGGCACAAAGAATGGAAAAAAAAAAAAAAAAAAAAAAAAAAAAAAAAAAAAAAAAAAAAAAAAAAAAAAAAAAAAAAAAAAAAAAAAAAAAAAAAAAAAAAAAA
9	78	Tag_4187	all_90300	65.5	30	85(G/C),88(A/T),147(T/G),178(A/G),	TTTACCCTCTACACATTCCGAATGTTTGTACTGTTGTGTTTGTATGACTTGGTGGTTGTAATTTGCAACATGTAAATCATGCACGTCATTCTTTATTCATCGAATCTTGTCCTGAAGGCATCTTCAAGTGTAGAGTACTGTATATGTGCAGAGGACCACCTATTTGATCTGTTGATGACCATGTTGTCCTGCATCATTCTTATGCTTAAACCTTGAATTGCATCTATAGTTGAGCTTGCATTATAGTACTTGTTTTACACTTTGCTGACAT
9	79	Tag_9075	all_21060	65.5	30	14(G/C),16(G/T),51(C/T),72(T/C),184(T/C),237(T/C),249(A/G),252(T/C),254(A/G),264(T/C),265(G/T),	TTAGGAATTGGGAGTGGATCTTGAAATTATGAAAATTGATATATTTTTGGCGCAGCAGTCTAGACTAACTGTAATTTGTTGAAACACACTTGCATTTAAGATCCAGCAGCTGAAAATATGTTGGGGAAAAGTTCACAGATGATTCAGATCATGTTTGGCTAATGTGTGGATTCTATGAATTTATCATTTCGCCTTCACAAGAGAGAAATATGGGCACTATTAAGCTGTTGATTTTCTTAAAGATGGGAACATGAATGTCTTGATGAACATG
9	80	Tag_10318	all_59325	68.3	31	44(T/C),91(A/G),	CGTCCAATCCTGGAGCCTTCTTCCCCATGGGCTAGCGGCAGCATCTTTTCTCTTTGAGAAGGCAGTAATAGTCTGTTAGGGGAAATTCATATAGTTAAAACTTCTTTGTACAATGATCAACCAACTTGCCGCAGTGAATGCATCAGTACACCTTTGATCTCTGCAATGCAATGCAATTCAATGCCTATTGTGCAATCTTGCACAGTCCACCTATGGTGGCATTTTACTCAAAAAAAAAAAAAAAAAAAAAAAAAAAAAAAAAAAAAAAAAA
9	81	Tag_9259	all_25970	68.8	32	115(T/G),154(T/C),	TAGCACCTATATTTGATTTCTTCGAATTGAAGTGACATTCTGCAACGGCAATTTGTAGTTTTGTGAGTGGTGATAACTAAACATTTAAAATCATTCAAGTATTTTTTCAGTTGCTTAAAATCTAGTGTTACCAGTAAAGCATCGTGTAGCTATTTGTGTGCGCCTTATGATGGATCTGGTTGTGGTTCTCAATTATTATTGAGCCCCAAGATCATGGAATCATGATAGCCTAGGATTGCATGGGAACACAGATCAATAGCCTCAGTCTTAC
9	82	Tag_12040	all_111956	69.9	33	38(A/C),186(T/C),	TAAAAAAGAACTCAATAGTTAATACAATACTTAATTAACTAAGATCAAGCAAGAAGCAAGCATTACTCAAACTTGAGTTCACATTGTAAAAGCTGGCAGCAGGCAAATTATAACCTTGAGCCAAGAAATCGCTCTGCACATCTCCATCATAATTCTTGCAAGCCCAGACATACCCTCCTTCACTCTTAAGTGAAAAAAAAAAAAAAAAAAAAAAAAAAAAAAAAAAAAAAAAAAAAAAAAAAAAAAAAAAAAAAAAAAAAAAAAAAAAAAA
9	83	Tag_10235	all_58822	71.6	34	64(T/C),78(C/A),86(T/G),172(G/A),186(A/G),190(A/C),	TAGACAACTCCAGAATGCAGGACCACGCAATTAGGCCCCACCGACTGTCATCTAATAGTGGAGTAAGTGATAAACTCCCTAGAAGTGAAATGAAACGGCTGGTGGGGAATAGGATTCCTGAAAACAAGAAGTGCACAATTCAAGATTTTAGTACTATAGAATTTTATGTCCGCCATGTGCCGCACACAGAAAAAAAAAAAAAAAAAAAAAAAAAAAAAAAAAAAAAAAAAAAAAAAAAAAAAAAAAAAAAAAAAAAAAAAAAAAAAAAAAA
9	84	Tag_9562	all_49567	73.3	35	54(C/T),163(A/G),225(A/C),227(A/T),232(A/C),	CTGGACCAAGTACCATTCAAAACAAACAACAAACATCATAGCAAGTACTAACACATTACAATTCAATTTGACTTCAACTAAACAAGTATAGAAAAAAACATCATATCATCCAAGATAGTAATAATTATCAAATAACCCAACAGAGCATGGGCTATGAAACAGAATACAGTCTCATCTAGATATGGCCGCTCACTCAGCCCTACGTGGCCTAAGTCGGTACTCCTAAAAAAAAAAAAAAAAAAAAAAAAAAAAAAAAAAAAAAAAAAAAAAA
9	85	Tag_4907	all_108102	73.3	35	209(A/G),	CCGACGATCGCAACTGCAAGTAAGTCTAGCTAGAATTCTCTTGTGCGACTAGTATTGATTTCGTTACTATTTTCTGTAAGCACAGATTTCGTTGTTCATCTTCTTGTTCATTAAGTAGTACTGTAGCTTGCTTGCCTTTTAGTAAAGGAACATGGCCATAGTTCAGTAAACTGCACTTTCTCCCTCCCCGTCCATGTCCATGAACTACATATTCTTTAGCTGCAAAGCGATATGTAGTGGAAGAGAGGGTTTGAAATATTATAAATCTAAT
9	86	Tag_10359	all_59683	74.4	36	23(G/T),24(C/T),56(A/G),104(G/A),180(C/A),	ACTGCAACGCAGCAGCTGACAAGCGTTTAATTAGTACACCCTCTGATTCTTTTTTATTTATCACGTTTTAGTGCAAAAATAAATTAGCGGGTGACAAAGATTCGAAAACGAAGGTAGTATGTATCCACAGGACCGACCAAGGAGTGTCTGGTTTCTAGGATAATAGAAGTAATGAGAATCTAAATAAAATTATATTTTAAAAAACCAAACACTATCTCATTTTTATTTTTGGATTTTGTGCTCCAAGACACAATATACTATTATTCATTAG
10	1	Tag_3377r	all_67326	0	1	171(C/A),	CTGCAATATTCATTTAGTTAGTGCTGATTTGAAGCTTGAGCTAGTTCTCCTCCTAGTGGAATTTGGGTTTTTTTATTTGATGTGAGGTTAGATGATTCCTTTACATTGTTTACTTCCTTGGTTAGCAGCTTTAGAAATTGCCATACATGTAGTGGATAGGACCATGATTTCTTTAAGGAAATACAACATTCTCAGCTTTGGATGTCCTGATCTGCTCTCTCCTGACCCAACTTTGCCTAGAAGTTTCTTGAAAATTTCAGATTTTGAGCTG
10	2	Tag_6537r	all_156607	0	1	90(C/T),	CAAGCGTAGAGTTTGAGTCGATATGCGTGAACTGGTGGTATACATATTCGTTTTGAAACCGTGCGGCAAAAAACCGACCCATTTCCCAGCACATGCAAGGCAGCAGGAACATATATAGACCATAATAATCACCAAGAAGAAGCTGACATACAAACAAACAGCTGCATGCCACATTGGTTTATGAAGCCCAAGAAGAGGTGAAAGGCTACAATAATAATCACCACCGATGCATGCTTCCTTGCATCCCTGATGACCAGACCAGAGACATCAT
10	3	Tag_12873r	all_157719	0	1	28(T/A),	GTTGGGAATCTTGATGCGGCGCCAAAGTGACCCAAGCAAATTGTGTACCTGTCAACCACATTCTCTAGAGTATTTTTTTTTTTAGCAAGTCATACAATTTGTTCCATTTCTGGTACGTACGAAATGGAGGGTTGCTCAAACAAATATCGAAACAAAATTGAGTTTCATTTATTTGGATTCGCTATCAGAAAAAAAAAAAAAAAAAAAAAAAAAAAAAAAAAAAAAAAAAAAAAAAAAAAAAAAAAAAAAAAAAAAAAAAAAAAAAAAAAAA
10	4	Tag_5772r	all_128288	0.6	2	63(C/T),117(C/CG),155(C/T),212(G/A),	GGTAGGTCGAATTAGTATTAGTTCCTCACTCGAGTTAGATTTTTCATTAAATAGGGTTTTAACTTTGAAATTGCAAAACAAACCGCGGAAAAGTGGGGAAAATATGAAACTTGTTTCTTGGATTGCTTGTAAATAGCCTTGCTGTGTGAAATGACTGTTTTGCCCCTGCTTGTGTGCATGCGTTGTTTTAGAAGTTAATTAGCAAAAGTGGGCCAAATGAGCTTCAAAAATTGTGAAACATGGGTTATGATCTACTCATGTTATGTATGTT
10	5	Tag_6987r	all_183980	0.6	2	128(G/A),201(C/T),247(A/C),	TGGAGTACTTTATGAAACTTAACTACAGTAAGACCTGGAGTGTCGAGCAATTGAAAGTTATCAATGAGTCCATTTAGCATTTTCCTTCCATGTAGGCCACTAGAGCTGACCAGGATCAAAAGTTCAAGCCAATGCTGTAATGACAATTGACAAATATTGCATGAAATTGCAATTTGATGCTACAAACCCTCCAAAGAAAACATTATTTTGTTAATCTAATAAAAATGAGTTTGTGGATTGCATGTGAAAAAAAAAAAAAAAAAAAAAAAAA
10	6	Tag_6451r	all_153927	0.6	2	225(G/T),226(A/C),231(A/T),	GCCATCATCATTTACTATATAAACAAAACAATCTCAAATGACACATAAATGTAGGGAAGAAATATAGCGGTTGCTTCAGGATGAAATGCTCTTCAAGGCTCGCTGGCTACATGTCTGCTCTGCTCCATGTTGTTCTAGGATGTTTACAGACTAAGTAACAGCAGTTGGAAGGGAGAAAAATTCAGTGCATATATATGTGCCAAATGTAACTTAATTAATTTTGAGAAAAAAAAAAAAAAAAAAAAAAAAAAAAAAAAAAAAAAAAAAAAAA
10	7	Tag_2832r	all_59231	0.6	2	-	TGATGATGAGTAAGTAGCCTGCTATATGCACTTGTATGGGGCCTTTGGCCTTTGGGCATCTCTCTATTTATTGAAACAGTTACAGACATGTATGCACTGAAAGCACCACAATCTTTTTTCCACCTTTTATCCCAATTCACAATCTATGGCTGACATTTGAGTTATTTCTGATTTGGCTTCTGAACTAGGGCCCTTATTGATAAACTCGAGAACAGCAAGACTGATCTCCAATCGAAAATTGCAAAGGAGGTACATCATTTTCCCATAGGAC
10	8	Tag_13275r	all_188496	1.2	3	128(G/T),167(T/G),209(A/G),	TGCCTTACTTTCCTACAAGGGTCATGAGAAAGAGGTAGAAATTTAGGTCTCAGCAGGTATAAAGGCGCTAGTTATGTCCAAAAGATCTGCCAAACATCCTTTGTTTTTGGTAGAGCACTATCCATTCGCCATTGATTTTACAGAGGTCATACATGTAACATGTTTCTCTTGTATGTAGTTAATTACAATGGACAAGCTGAAAGGACTGATGTTGCACTGGACTGCATGCGTATTAGATATACAAAAAAAAAAAAAAAAAAAAAAAAAAAAA
10	9	Tag_3008r	all_61215	1.2	3	59(A/G),134(A/C),155(T/C),194(A/C),196(A/T),	TAGGTGAATCTACAAATGTACCATGCTAGTATAGGCAGCAATGAGAAACAAAAAGTTAAACTCTTCTAACTTTCATGGTTGGAGAAGAATTACGATAGCTGCAAGTCTACAATGAATGCTAAGAGTTTAAAGCAAGGCTAAAGTAACTTATGGATAGGACAGTGCACAGAGCAATAAGGCCTTAAATTAAGTCAAAAAAAAAAAAAAAAAAAAAAAAAAAAAAAAAAAAAAAAAAAAAAAAAAAAAAAAAAAAAAAAAAAAAAAAAAAAAA
10	10	Tag_998r	all_15775	2.9	4	5(C/A),	CTCACTTTTCCCAACAGATTCAAATGTCCCTAGAAAATTATTTTGAGTTGTATGTTGCAGCCTAAACTCCAAAACGCTTTGGACTAACAGATTCTGTGAACAGCCAAGAGTTTTCTATTCCAGTTTCAGTTTGGTTCTCTCTCCAGTGCATCCGCAGCTGCCGCTGACCTTCAGCAGACCAAGGACAAAGCAAATCGGCAAAAATACCATACCATCCAAAAACCCAAGAATCCTATTATATTATCGCATTTGCACTCCCTTTGATTGCGAA
10	11	Tag_3379r	all_67356	2.9	4	59(G/A),	TGCGTGGCCATGCCTGGAACTTCTTGTCCGTCTCCTGCCACCACTCCTTGTTGGATACGGTACTCGGTGTTGTACCTGTAGGTCACCATCCCGCGCATGCTAACAAGTCAGACATCATCCCGCGGCGGGCAGCTTCGACGATGTACTTGCCAGCCATTGTTGGATTGGAACACCACGATGATGTAGAAGAGGGAAAAGTTACTGATACAGAGAAGGAGAGTGTTAAAAAGTACTCATGCCATTTTCTATATATGACTATGGTTAGCAACAT
10	12	Tag_5578r	all_117102	2.9	4	54(G/A),	AACTAGAAAGTATAATTATCATTTTACTTTCCCAAGACCCTGATTCGCTGTGTGCTAATTTCAGAGCAGAGGTGTTCCAAGATTTTGTCGTACCAAAGCATGGGAATAGCTTACAGAGCCTTGAGAAGTGTCTCCAGTGACTTTGGTGTTCTCACAGCCAAAGACACTCCTGCGATAAAAAAAAAAAAAAAAAAAAAAAAAAAAAAAAAAAAAAAAAAAAAAAAAAAAAAAAAAAAAAAAAAAAAAAAAAAAAAAAAAAAAAAAAAAAAAA
10	13	Tag_13179r	all_186208	13.6	5	47(T/A),63(T/C),169(A/G),194(G/A),201(C/T),248(G/A),	TCACGCCCTTGATTAATCTCACAATTCCATATCATTGCTTGTTTGGTGATGGCAAGAAGTAGTATGGTGCTTGCCGAAGTCTTGTGATATATGTGCTGCTTTGTATCTTGGAATTATTTGGTGCTATGATGTGTAGATAGTTAAAGTTACAGTATCTTGCGTACTCCTAGTATGTGTTGCCTGGGTGTTGTCTGTTGATACTGTTTTGGGTACAAATCAATGTTTGAATAGTAGGAATCCTTTGCATGACTGCAAATGTAACCCTCACTGG
10	14	Tag_12299r	all_115751	14.1	6	182(TC/T),185(T/C),	TGAAGAGAAACGAGAGAAAACTGTCAGTAGTTCATACACGAAATGCTATCTCCCCACTCGCGTTTGGTGATATTGTATGTTTACTTAACTCCTTTTTTTTTACCTTGATGTTTACTACGCTGAAATGTTTAATGTTACTACTTAGACTACAAGGTAGGTACCTTAGCTCTCTCTCTCTCTCTCTTTTTTTTTGGTGCATAACACTTAATTTTAATGTTTGATGAATACATCTGTGGTTCTTTCTTTTGGACTTTTCAGGATGATAGGCGGA
10	15	Tag_2481	all_55572	14.6	7	93(T/A),159(T/C),	AAAACAAAGACAACAAAAACAATTGCGTATGCACACCTTCCATCACCATATTCAAAAATATAGGGTACGGTTGGTATGGTCGATATGACTTGTGCTCCATATTCCTAAATAAACACAGTGACAGAATCAGAATATCAATCTCAAGGCAATTTATAGGTTGCACAAATTATTTAAATTATATCAAAAAAAAAAAAAAAAAAAAAAAAAAAAAAAAAAAAAAAAAAAAAAAAAAAAAAAAAAAAAAAAAAAAAAAAAAAAAAAAAAAAAAAAA
10	16	Tag_10867	all_67607	17.4	8	65(A/G),187(T/A),197(G/A),227(G/C),232(T/C),234(T/G),	GCTCAACATAAATGATCTTCATGTTTGGGTTTTGCATCTTCAGGTACCTTCCAACACCAGATATACCTCCTGTGCCTGAGCCAGCCACAAATATGTCCACCTTGCCAGCTGTGACTGTGTCCGTCCAAATCTCAGATATATTATAGAAATTCTATATAGTAGTTCTAGTAGTGTCCAGGAATTAGATGGGTTTGAAGAGAGTTTAGTCTAAAAGGAACTGAAAAGAGTGTCTATCACCAAGTTGTGTCTTTCAAGAGTTCAAAGAAATGCA
10	17	Tag_5893	all_131214	18.5	9	96(A/G),199(A/C),	CACACGGCGCTGGCTGGCTTCAGACATGAAATGCAGGAGCTGCTGTTGCAGCAGCAGCAGCAGAGTTCAGTGGGGAAAATGTGAATTTGTTATTGACACTCTGATACAGCAAACTGGGTTATCTGCATCGAATTTGAATTGAATTTAATCCTGATTTGGATCGAATAAACAATTTGGAGAAGATAGTTGTCAAATGTAAAAAAAAAAAAAAAAAAAAAAAAAAAAAAAAAAAAAAAAAAAAAAAAAAAAAAAAAAAAAAAAAAAAAAAAAA
10	18	Tag_2440	all_55075	18.5	9	151(C/T),211(C/G),	TAATGAGTGGCTCCTACTCGTATCCACCTTTCGATCATTCAAAGCTCTGTGGCTCATAAACATATCATCAACTATTCAGACATATTTATAGTGTTGCTTACACCATGCTACCACAGAACATATCTCTGGGCAAAACAGGATCACTACATGCTGTACTTGTTAGACTGAACTTCTGTTAAAGATTTCAGACCTCAGATCACAATTTCACTCCTAAAAGCAAAAAAAAACTTGAGAGTTAATCCACATTCGAACTACATAATCACAAGAACCA
10	19	Tag_10701	all_63661	19.1	10	220(G/A),	GAGAAGAGGCCGATGGCTGTGACCAGTCACCCGTTCCCCATGCAGAGGAGGAGCAGAGAGAGGGGCTGTGGGAGCCTGGGAGCGATTTAATTTTTTTTCGGTGCAAACATCCTGCCAGCTCGGTGATCCGCTTTGAATGCTAGACCCAATCATCAAAGGAAATAAAACACAATAGACACTCTTTTTTTAAGTATGTCGAATTAATGGGCATGCCTCATGGTCTAACTCCACGATTTTATTCTTTCATAGACCAATTTTTAACTTGTCATAT
10	20	Tag_10700r	all_63661	19.1	10	220(G/A),	GAGAAGAGGCCGATGGCTGTGACCAGTCACCCGTTCCCCATGCAGAGGAGGAGCAGAGAGAGGGGCTGTGGGAGCCTGGGAGCGATTTAATTTTTTTTCGGTGCAAACATCCTGCCAGCTCGGTGATCCGCTTTGAATGCTAGACCCAATCATCAAAGGAAATAAAACACAATAGACACTCTTTTTTTAAGTATGTCGAATTAATGGGCATGCCTCATGGTCTAACTCCACGATTTTATTCTTTCATAGACCAATTTTTAACTTGTCATAT
10	21	Tag_12329r	all_116406	19.7	11	46(G/A),180(GC/G),	ATAGGACCATTTTTACAGCGACGCATCTCTAAGTTTTTCTGCAACGATTGCCTCAATTTGAGAAATGTGGCACTGTTCATGTAATGCAGTTTGGAATTTGAAAAAGAGATGAGTATAAGATGACGTAAGATTATATATAACCTAAAAAACAGACAAGCCAAAAAACCAAGGGAACGCCCGCCTTGCAGCACGACTTGACAACAAAACCAAAGGGCTCATACAAACAAAAAAAAAAAAAAAAAAAAAAAAAAAAAAAAAAAAAAAAAAAAAA
10	22	Tag_1940r	all_37211	19.7	11	177(G/A),	GGGCAACCACATCAACATAGGAGGTTTCCAGAAAAAGTACAAGTACCAAATAGATGAGGACATAGGTGACCGATTTTGCAAGTCCTTGATGGGGAGGTGATGGCCAGCGACAAGTGATTTCAGGTGGAGCAGCTTTGTGTCATGGAAGGAGAGAAAAGGGCAAGAGAAAAGCGGCAGCGGTTGGTTTGAAAAAAAAAAAAAAAAAAAAAAAAAAAAAAAAAAAAAAAAAAAAAAAAAAAAAAAAAAAAAAAAAAAAAAAAAAAAAAAAAAA
10	23	Tag_7352r	all_190734	20.8	12	66(C/G),	AGTTGGGGTCTCTTCCTGGTGTGTTGCTCACTTCTCGTCCTCTTTGCATCATGCCATGCTTGCTCCTCCATGGACTTGTAACAAACAGCTCTCTACATTGTGCAGGTTACCAACCACGGAATAGAAGCATCTCTGTGGAACCAGAAGAGGAGAGGAACCTTTCTTATTGGCCCAAACACCCTGAATCTTTCAGGTTATCTACTCACTTTCTGTAATTTGTTCAAATCTTTTCTAGTTACATTTTACAGAAAAAAAGATCATATTGAGTGTT
10	24	Tag_4936	all_108488	20.8	12	161(C/T),	TTGCTAACTGATCTGCATTTTTTTGGCAATTTCAGAAACCTGGGGTGATGGCTGTGAAGAACGCTGACAACGAGTCATCAAATGAAAAAATGGGGGAAAGCATTTCTGAAGAGAAAGATAGAGTTGGCCACAGTCTGCCAGAGATCCATGTGGATTACTACGGTCCAAGGGGTCATAAGCCTAGACACCACTGAGCAAACTTATTCTTAAAAAAAAAAAAAAAAAAAAAAAAAAAAAAAAAAAAAAAAAAAAAAAAAAAAAAAAAAAAAAA
10	25	Tag_3600r	all_73061	21.9	13	40(C/T),85(A/T),	CATAAAAGACAAACAAAAATTGGATAAAGAATTCACTAGCCACAAGGAAAACACATGCAAACTATTATTATAGTATTAAAAAAAATTTAAACGCATTCGGTTTGCAACCCAGAAATTCGTAGTTTTTAGTCCTTAAAAAACTACAGTTTTCATTAAGCTGCCCACAAGACTATACTGGCAGGGATCTCTACAAAAAAAAAAAAAAAAAAAAAAAAAAAAAAAAAAAAAAAAAAAAAAAAAAAAAAAAAAAAAAAAAAAAAAAAAAAAAAAA
10	26	Tag_4345r	all_93140	21.9	13	206(A/G),257(A/C),	GAGGAAGCTAAGTTTATGGGCATGGAATCTTTTAGGCTGGGTAGACAAAAAGAGATATGGGTATCTGGTTTTGGGTACGCTGCTGGAGTTGGTCTTCGGTGTCTGCCTAGTCTCTAGTGATTTTTGAGACATTATGTCACAGAATATTGTTCAATTAAAGCAAGCAATTCAGTTTATCTTGAATGCAGAGAAAGCAAAGTGGTGTATCCTATGGACACAAGATCAGCTGATATTTTCAATTATTCTATTTCGACTCAAAAAAAAAAAAAAA
10	27	Tag_7919r	all_3542	23	14	97(A/C),	AGCTTGCTGCACAGACTGTATCAAAGAAGGTTTGCTATCTTGGATTGATGGTCACTGCGTGTTTTTTTTAATGAATGGTTCATAGCTTATTTTATTATGTGAAATTTCCAGGATTCTGTTGTTTCAAATGGCGTCCTGCACAAATTGGTTGTGGAACACAGATCAGCTCTGGTGGTTCTGTGCAGGCTGCTGTAGCTGCTTCATGCAATGGGACTACAGCCAAAAAGGTGAATTTGAAGTCAAAGAAGTTTGTGAGATCTCCTGTCGTGAA
10	28	Tag_43	all_847	23	14	28(A/G),	GAGCAGGGCACAAAGTATGAAATCAGCAGAAGGACAGACAACCAAATGGATGCTGTGGATCAACGAATGCCCTCAGTTTTTAATTTTGTTATAAGTTTTTGTGCCATGATGGCCTACCAGGTGTACGACATAATGCTAGCAAAAGTTATGAAAAAGGATTACCTTCATCAAGAAACCAACGAGCAAATTTGGATGATTCTGGTACAGAAGAAGCAATCATATCATCAGTTTTCAGTGACTGGCCCTGCAAAGTGTGTAAAAGATAAATAAG
10	29	Tag_10904r	all_69711	26.3	15	169(G/C),206(C/T),	TTGATTCTTCATTTTTTTCCTTATTTCATTGCTTCTCCAACAATCCATCCTTCCTATTATGTACTACTAAGAATATTATCTTGCAATTACACAAATATTTCTACCCTTAAATATTATTTAAAATTTGCATTAAGAGTATTGGGTTGGGGACCGACGCGATACTACATGGATCCTAAGACCATCTCTAACCGATTATCTAAATGGGCTTATCTATCGCTATTCCAACCAACTCTTTCACTGTCTACAGTAGCACTACAGTGTCGTTTTATAC
10	30	Tag_5467	all_115498	29.7	16	-	TGCAAGTATAGCAAGAAAAGGATGGAGACAAACCTTCTGGCAGACAAGCTCACCACATATATCCTTGACAATAAGATCAAGAACAAAGTTGTCCCCTTTCTGACTTAACTGCAAGAATTCATCATAGCTAGGAGATGATGCGGAATGTTGGATTTTACCTCTTACAGCCTGTTAAAAGTTTTGCTAAACCAAACATGGTACCACCACCAATGTGCGTTCCAGTTACCCTTTCAAACTTTCTATTTCCAGTGACCTACATTATACTTAATAA
10	31	Tag_9407r	all_31821	30.2	17	110(A/T),269(A/C),	CCTTCAAAGCCTAAAGCACAGAAAATACTGAATATCATACATATATGCTAAAATATAAATAGTGGATGATTTAGATTGGCCACTCGTGGGCATTGCAACCCTAAAACAAAAGATTTGGCAAACTACTTTAAAAAACTAGCTGACTAAAATAAGGTATAAGTCGTGGGTACCTTGGTGGTTATAGAGCGCATTGATCAACTTGGAGCCATTATTTTAGTAGATTTTTTGTTATTACCTACTAGTTGGGTACCTTTCAGAACAGTGTAGGAAT
10	32	Tag_5855r	all_130264	31.9	18	-	TTTGCACAGTCTATCAGCTTTGAATCGCACCCTACATTGCTTTACAACTACCATTCATAAGAAAGTATATTTAGAACCCCATTCCACATTTTCTTACCTTGCCCAATGTGGGGTCCATATACTCTATCAAACTCAACGGATAGTAAAATCATCTGGAAACTCTACCACAGATGGACCCTCATCTTCGAATAGTGGTCTGCTACGACAAAATACTTTGACATTGCCTGCAAGATGTTGAAATCTTAAATTATTATAGAGAATTAAAGTATGC
10	33	Tag_8479r	all_13150	31.9	18	45(C/T),65(A/G),66(G/A),	CTTCCCAAAACATCGATAAAAAATATCCACCTCTCCAACTTGTGCCATCGCCGCCATCATCATCAGGAGTTTGCGTATCTCTGACCATCTCTTTAGCTTCTGTATTTATATTATTACAATTGTGTGCTTATGTTTTCAATAAATACCAAAATAACATAATCTTAAAGGACTTTTGAATACGAATTCAAATATATAACATGCATACACTAAAAATCTATATTTTTTTACTAAATTGTTAGTCAAAGATTTCAAAGTTTGACTTTTTCAATTA
10	34	Tag_5414r	all_114834	32.5	19	219(G/A),	GACTGAATCGTGGTAGTCGGATCAGGATCTCAGCCGTGCCCGTGCTGCAACGGCAAGCAGCAAGCTGCGATCTTATCTTGCTGTACAGTGCACTACTACACACCACAGCTCACATACGCACGTAGAGGATCTGGCGAAGGATAAGTAGTAGTACGGCTTTTTAGCTCAGATAATTCATCCTTGTTTGTACATCGCGTTGCAGTATAGTACTACGTACTGTACTACCTTATCGTAGGGCTAATAATTAACTTGTTACGGATGATTGGATCAC
10	35	Tag_11065r	all_80223	32.5	19	17(G/C),128(A/G),173(T/TA),	ATGCAAAGCCGTAGCAGTACTAGCTCGCCACGTTGTGTCCATGGCAGCACTTAGTAATTAAGAACTCAGTACCAGTGTGCTTTGGGGAGGGTTTCAGTTCGGATATCGCTGTCACGGCCCAACGACGACACACTGAGGAATCTTGCAAAGCACTTGCCTGTCGTTATAATTCTAAAAAAACAACAGAACACCTGCCTGAAAAAAAAAAAAAAAAAAAAAAAAAAAAAAAAAAAAAAAAAAAAAAAAAAAAAAAAAAAAAAAAAAAAAAAAA
10	36	Tag_1474r	all_22764	35.8	20	52(T/A),235(T/C),	GTATGTCTATCAGATTCTTTTCCTTGGTTTGTTCCTGGTAGAAAATAAAAATGTAATATGTTGGAACCCTACTTTTACAGCTGTAGAAATCATACCATACTGAGGTTTTCTGCAATTCAGTGACAAATAGAACACAACAGCCAATTCTTGCTGCACCCCCAAACACAGCGATGATGAGATAGGGTGATGCATGATTGCTTGATGCGCCCCAACCATCACCGCTGGTTGTGCCCCTGATGCTGCCTCCACCTACCTGCCAAAGCATGGCCTT
10	37	Tag_5906r	all_131551	35.8	20	230(A/G),	CTTGTTTATATATGACAAATCTATTCATGATTCCTCTTATATTTTCGCATGTTTTCAATATATAAGTATGCCCGTTTACACTTGTGCATTTGTTTATACGGAGTATTACATTCTGACGTAGATGAAAATGAATTTGGTTGAGCATAGTTTTTGGTCATCAGCACAGCTTGTTCTCTTCATATCTTGTTACTTAAACTGACCCCTGTCTGGAAGCAGGATAAATTTTGGGACCGTTAAACCTTCTTTGAAATTCCCTTGATAATTCCAATTT
10	38	Tag_8860r	all_18128	35.8	20	219(A/T),	GTTGCAAGTTATGAGTACAAACATGAAAAGAAAAGAAGTACTTACAATAGCTCTCTGAACATTTTCATTAAAACCTTTCTTCTTACTGTGATGCATCTCCTTGAAAAGATCTATTGCACTTGGTTCAGCATCCTTAATTTAAAAGGCATTTTATATATGAACAATGCTAAATCATTTAAATAAAACAATATAAAAGCATCCTTCAAGTAACACATGTCAATAACAAAAATAAATATAATTCATCTGGTTGGCATTATTAAGACATCGCAAT
10	39	Tag_9046r	all_20333	38	21	58(A/G),61(C/T),118(A/G),	GGTAAACAAGGCAGGGAGGGCAGCTGGTGTGCTTGAGAACCATGAGGAGGGGAAGCGATACGCGATGCACAGCCTCAGAAGCTTTGTGCAAGACAAGACCCCTGAGATAATGCCTGCAATAAACAAGTTCTTTACTGAGCCAAAGTGAAGCATTTTGTGCCGTTGATGGTTCTGCTATTAGTCGATGTGGGTTGTACCCATTTCAGGCATTCAAAAAAAAAAAAAAAAAAAAAAAAAAAAAAAAAAAAAAAAAAAAAAAAAAAAAAAAAAA
10	40	Tag_7782	all_1251	39.7	22	139(G/C),144(C/T),156(A/G),	AAATTTTATAGGGAAGTACTCGCAAGAACTAATAGTTGCATGTATGGATGTTACTAGCCACAAAAGATTGACGGAAGACATCAATAGAGCGTCCTAGTGAATGGTGACGTGGCTTCTAATTTAGTGTCGTGGATAGTGGATAGCTTGCATGCTGAAAGAAATAGAGTTAGTAACCCTTAGTGGGTTGTGCTTATATAGGTTATATAGATATACTTGTTCCTTGATAACGTTAAATGTGCCACCTGTTGGACATGGTTCTTTTCTCGAGTAT
10	41	Tag_11341r	all_91476	39.7	22	34(C/T),87(G/A),169(G/C),	GATACGTTGCAATTGGATGTGACGTGGCATTTGCGAGAGCTTCAGCCGAATCCATTAGTGCTGGTGTTGGTCCTATAACAAGCCCTGTAATGTCCCCTGCTCTCTCTCTCTCTCTCAAACTGTCACACGCACACAGCAGCTTTTGTGGAAACGATAGTATATATTTTAGTTTAATGAAAAATTACAGAAATAATATCTGTTTGAGAAAATTGCAAAAGAAAAAAAAAAAAAAAAAAAAAAAAAAAAAAAAAAAAAAAAAAAAAAAAAAAAA
10	42	Tag_1701	all_27595	39.7	22	27(C/T),	CTCTCTACTAGGTTTGCTCCCTACTGCAATTTTTTATTTTGGTCTGTGTAACTTTGAATGAGTGTGGATTTATGAAATTTATTTGCAATTGGTTAGCAAACTTAGGGCCAGAAATTTTTATTAAAACAATTCAATTTGCAGACAGCTATAGTACCATTTGGTCTCTAGAGTTTGTTAGCTAATGCGATTCTGTTTGGAATTAACTGAGTCTTGCAATTGCAAGCCATTTCATTAGGTAAATGATTTGCATTAAATTTGAGGCAATTTATTC
10	43	Tag_4792r	all_105721	40.8	23	211(A/C),213(A/T),	GACCACTTGGATAATTGACAGCCAAAGATTTGCCACGAAAATAAAAAATGCTTCTGGATCTTCAGATCCCAGTAAACAGAAATGGATGAGCAACCCAAGTAAAGAGTGCCCAAAGTGTAGCTATATCATTGACAACAGTGATGTAAGAGTTGTGCGCTGCTATTATGCTGAAGTTGAACTGGGCTAGCTAGAATTACAATATGTGCACTAAAAAAAAAAAAAAAAAAAAAAAAAAAAAAAAAAAAAAAAAAAAAAAAAAAAAAAAAAAAAA
10	44	Tag_3071	all_61962	40.8	23	86(A/T),	CAAGAACAGAATCATCAGATGATCACACTTAAAACAACACCTTACAGACATTGTTTAATGAAATATCCACCTAAAGCCCTATACTACATGCAAAATTCAAAGCAAACTAATAGATTCACAAAACATTTAAGCTGGTCCAGCTTTATAAACAAGTTGATCAACCAGTTAAGATATGCAAATTAATGATTTTTGTCAATTGGCAACATATCATTTTAATTTACTCTTTGTTTATAAAAAGCCACTGTTCATGGTTACAGAGAAATGCAAAGGA
10	45	Tag_785	all_13023	40.8	23	26(A/C),	ACCATTTTTCAGTTCTATATAATGTATGCACTTCATTTCAGATTGGGGCAGGATGCAATGTTTATGGTACAAATTGTAGATTTCCTTAACGGCTTATATTTATTTGTGCAAAATATTGGAAAGGAGAAGAAAGATCTTAGCCAAGAAACAATTTACTATTATTGTTTTTTCACATTCTCAAAAAAAAAAAAAAAAAAAAAAAAAAAAAAAAAAAAAAAAAAAAAAAAAAAAAAAAAAAAAAAAAAAAAAAAAAAAAAAAAAAAAAAAAAAA
10	46	Tag_12044	all_112048	40.8	23	42(A/G),150(G/A),	GTTACTCAGTTTTCTCCATCATTGCTTAAATCTGAAGGAGTACCAGTGTACCGTTGTGTTCAGCATGAGGGAGAGTTTGTCCTGACATTCCCACGGGCATACCATGCTGGTTTTAATTGTGGGTTCAATTGTGCATATATCGTGAACAAGCTCGGAAAATAACTATCTCCCATGATAAGCTGTTGCTTGGGGCTGCAAGAGAAGCAATAAGAGCTCAGTGGGACATCCTATTTCTCAAGAGGAATTCTGCTGATAACTTGAGGTGGAAAAG
10	47	Tag_12043r	all_112048	40.8	23	42(A/G),150(G/A),	GTTACTCAGTTTTCTCCATCATTGCTTAAATCTGAAGGAGTACCAGTGTACCGTTGTGTTCAGCATGAGGGAGAGTTTGTCCTGACATTCCCACGGGCATACCATGCTGGTTTTAATTGTGGGTTCAATTGTGCATATATCGTGAACAAGCTCGGAAAATAACTATCTCCCATGATAAGCTGTTGCTTGGGGCTGCAAGAGAAGCAATAAGAGCTCAGTGGGACATCCTATTTCTCAAGAGGAATTCTGCTGATAACTTGAGGTGGAAAAG
10	48	Tag_6976r	all_183786	40.8	23	209(C/T),	CCCTCCCATGTTCAGAATGACAAGGTCGCTCAAACAAGGAGAGGGGGTCAGGGTCAGCCGATGGGCAGAGGTATAGAGCAGTAGACGGCAGATAAAAGAATCTTGTTCACCTAACTCGAGTCTGTTAATTGGATCCTGCTTGTGGTTACGGACCGAACCATGATTGTCTGGTGTCTGCCTGCCTTATCTACAGTAGGTATGTTGGTGACAACATAGACTTCTGACTAATGATACAAGCTACGAACTCTTTAGACATATACTCTTGTGTCTG
10	49	Tag_12232r	all_114709	41.7	24	3(G/A),44(T/C),53(T/C),82(C/T),	TCGAGTTAGTGCCACATCGTCTGGCTGAAGGGAACGCAGGACATGAAGGCTCTATATAACTGAACGCAAGCATCAGAGAAGCCCCGTAGTCCTGTCTTTGCAATAGACTCTGTACAGTGTATAGGTCAATGTAAAAGATAAAATATTATTTTATGAGCTCTACATTTTAGTGCAAACAAACAATAAATGACCACAATGCGCACTACAGTATAAATAATAACTTTGCTGCATTTTTAAAAAACAAAAAACACCTAAAAATTATATAAAAATC
10	50	Tag_8081r	all_6912	44.7	25	89(A/G),150(T/C),153(G/A),253(A/C),	AAAAGCAAAAATCAAAATACACTTGGATTAATTGCAAGCATATTCTCTCTTCATCAAACAGAGAACAGCACTTCTCTTTTGCCTCTCAACTAGAGTTATCATTTCTTCTGCCATGCTGTTAGCCGAATGACAATGACCCACCGTTTGTCTATGAGTTTCTATAACAAACATCGGGATGATCTTATCACCCGAGACTTTTGTCGCAGTGACCGTACAAATGAGATTCACCCTTATCCTCTCTCAACCAAAGTTAAAAAAAAAAAAAAAAAAA
10	51	Tag_13324	all_189620	45.2	26	1(T/C),145(G/A),171(C/T),207(A/G),228(A/C),	TTCGCCCCCTGTAGGTTTGCTTTGAGAAATATTCCAATCCCTGTAGTGATTGCTCCTGTATTAATCTGTTGAGGAATAAAAGGCGCGTTGACCAGAGCAATAGAATGTGTGTTAGTTATAGTTACAGGAGGATTGCTGGTAGGGGAAACTTGATTGTTTTCTACCGCATTCATCTTATAGTGGAGGCTTAGCATCAAATTGTGGATATATAAATCAGCTTTCACATTAAAAAAAAAAAAAAAAAAAAAAAAAAAAAAAAAAAAAAAAAAAA
10	52	Tag_228	all_4085	45.8	27	127(G/T),	AGTTTCCATTCTCTCTTATTTCTTCATCTTCTCCAACTCCTCTAGTGGAGGTGTATCCAAAGGCAGCGAGCTCTGTACTCATTCTATTATCAAATGTTACAACCTTCATGGGCAAAATAGAGATTTGCTTGATCTAAGATCAAGCCTATGGAGTCTGAAGAGCAGCTTAGCAATGTCAAAAAAAAAAAAAAAAAAAAAAAAAAAAAAAAAAAAAAAAAAAAAAAAAAAAAAAAAAAAAAAAAAAAAAAAAAAAAAAAAAAAAAAAAAAAAA
10	53	Tag_3817	all_81475	45.8	27	107(T/C),	AACATGAATGGAAAGGTCAGCCAAATTTGAGGCAAAGAAAGAGATCCATACCACCATGTGAAATTATTGCTATGCTCTAGCTCCCCAAAATCAGGATGGTTTGAAGTAATTTAGTCTATCACCCACAAATACTCTATTCTACATAATGTGGAGAAAAGGATTATTTTGGGACAAAAACTATCTAGATAAGATAATAAGGGAAAAAGGACACAGTTAAGTAAAGAACAAAAAGAAAATTTCTAGTGATATCAGGGGCGAAACAAATCAAATG
10	54	Tag_10621	all_62553	45.8	27	249(T/C),257(G/C),	GAGCTGTGAAAGGCGCGGACAATACGGTAGGGTTCCTGCATGCAGATACGGACAATATTGTTTTTGTTGCAATAAAAGTGAAACTATTGCATCGCCATGTTTTCATTGCAAGTGCCATTAACTTTTGCAACGAAACTTCTTTTGCAACACCCCGTAATATTATAGCCACAACCGTTAATTGGTGGCAATAAAGTGAGTGAATTGCTACACAATTTAAAATATGTGGCAATAGCACACCCGTAATGCAATAAAAATGGATGTTGCAATAAAT
10	55	Tag_3077	all_62059	46.4	28	32(A/G),	TTTGATGATGCAAATCAATTTCTAGGTACTTATGCTTCTCTCTATTTCTCAGTACTTGTTGATCATAGGTTAACCTGTTCCTTGGCAAGATCATCCCACACCTAATTAACTGCTCTTTTGAACTTCAGAACAATGAGCGGAGACCACAAGTGCAACTATCTGATGGTAACATAACCTACATGTCCCTTTTCTGATATTTTTATTCTCAGAAATTTTGTGGGAAAAGAAGAAAAATGATGTTGAAGTAGTGTTTATTACATGCATAGTTGAG
10	56	Tag_5615	all_118830	46.4	28	247(T/C),	GCGTTGCTCTTATATTGGCATTTTCGCCTTCCACGGCACGAAAACATTTCTTTGACAAGAAACCAGTTGGCAAATAATTCGGAGATGTTTCAAAAATCTAAACTAAGGGTCCTTCCTAGATTCCCTGTGATCGAACATCAGTTTTAGTCCATGATAGATGCTACTCTCTGTTTTAAATTATAGATCGTTTGATTTTTTTGACACCAAGTCGTTTGACCCTCTCATCTTATAAAAAGATTCTGAAAATGTGAAAAAACTTTAAATCATACTT
10	57	Tag_12874	all_157847	46.4	28	183(C/T),	GTGCGCTGACTCTAACAACGGCCATGCTGTGGTGTTCTTCATGGCCTCAGGAGGAGCAGAGGCACGACAGCTCTGACAAGGCACACAGACGCCAGAGGTTCCATCATACAGGCCCTTTGGGCCCAAAAAACAGTGACGTGGCCTGGCCGTTCGTTTTCGTGAGGCCTACTTCAGCATTCCAACTGGACTTCAACACCAATTGGGATATAGATTCCATTTTGAGTTAGACACTTAGACCTTAGTCACATGCATATTGGGCGTGTTCTCCTCA
10	58	Tag_7396	all_191450	46.4	28	124(A/C),	TTTCCAATAAGGCGATGAAGTCCAACTGTTGTTCTTTTGATGCGTTTGATAGAAAGTCAAACTTAGCCAAGTCACGAAGACCTTTGCTATTCCAAAATATGCCTTTAATCAGGCTCTTTTAATATTATTCTTCCTACTGTTATTTATTTTCCTCCTCTTTGATGAACTTGATTTCTTTTTTGAGCAACAAAAAAAAAAAAAAAAAAAAAAAAAAAAAAAAAAAAAAAAAAAAAAAAAAAAAAAAAAAAAAAAAAAAAAAAAAAAAAAAAAA
10	59	Tag_2799r	all_58962	46.4	28	221(T/C),	GCTTGGATAGAAGAAATGGCAGCATACATTAAGAGTTTCGACACAAAGCATCTTATTACAGTTGGTATTGAAGGATTTTATGGCCCTGGGACAGCTGGGAGGCTGGGGGTCAATCCTGGAGACTGGGCAGCTTCACTCTGCTCAGACTTCATACAGAACTCAGCTGTCAAAGATATTGATTTTGCCTCGGTTCATGCATATCCTGATAGCTGGTCTGTATTGTTCCATTTTTCCTTACTTGAAAATTGTACGTTGTACAAAAAAAAAAAAA
10	60	Tag_7123r	all_186147	46.4	28	192(T/C),	TTTGATTCGTGTGTCACCATGTCAATTGCGAACATAATTCAGAGCGGGAATATGATCGTTTAAAATTTTGACCAATTTGGTTCACAGGAATTGTGTATCAACTTTAAAGAAACTGTTTACTTTTGTAGAAAAACCTCCTTCCATCTTAAATTTTAAAGGGTTTTTAGATTTTTTTTATCCGTCCATATTCGTATACATGTTGATGAATCTAGAAGATACCCATAACCTCTTACAGTTTGAAAGGAGTATTTTTTTAGTTCAATGCACAAAC
10	61	Tag_2510r	all_55860	46.9	29	66(C/T),225(A/C),227(A/T),	CTGGTCTTCTTTGGCAAGAAGCTCGGCTCAGGTGGCGCCTAAGCAAGGAGGAATATTCAGCGGAGCACAGTAAGATGAAGAGATGACGACGACAAGTGCATTTGGTTCCTATTGTTTTCTTTACTGGTTCTGATGTCTATATAGCTGTACACTGACAATAAGAAGCATTCAGATTGCTTCCACCACTTGTTTTACTCTGATATGATTGTATTTTTTTTAGGATAAAAAAAAAAAAAAAAAAAAAAAAAAAAAAAAAAAAAAAAAAAAAAAA
10	62	Tag_4092r	all_88504	48	30	51(G/C),	GGAGAGAAAGAATACGTCAGGACAGGTTGGAATCACCCATCAGGTTAAAAGAAATTATCAAGCTTAGGAACACATGGATATACTGAGGATATGAGTTTACTAAATTATAAAAATAAAATTGGTAAATGACAGCTATTCTGGAATACCCATTGGCTTCCTAAAAAATAATAATAGCTTGTTTTCACCCTTGTTTGCTTAATAATACTTAAATACACTAATATTTCAAAGACAATGTCTCCTTGTGTCAAACAAATGATCATCTTGTGGTTAC
10	63	Tag_2119r	all_47408	48	30	200(G/A),202(A/C),204(A/T),	AACTCATTAGTTGCCAGAACATGCCATTCTAGAAATCTTCCTGAACACCTACATGGAGGAAAATATTTTTCTTCCACCCACCATTGGCTTGTGTTTTATACCCAATTCAGCCCAACAGGCCCAAGACCAAGGTTATCAAGATCATCCTTGGAGTGCAGACGAGTTTCAACCCTGGGTGTCAGGCTCGCCACGACCTGCTGGAAAAAAAAAAAAAAAAAAAAAAAAAAAAAAAAAAAAAAAAAAAAAAAAAAAAAAAAAAAAAAAAAAAAAA
10	64	Tag_3179r	all_63252	48	30	162(A/G),	AACAGCTTTAAAAAATAGAATCGTATCATCTGCGAAAAGAATGTGAGAAATGCCAGGAGCTCTGCGGCAGATTTTTAACGTCTGTAGACTGCCTCCCTGTATTTTCTCCTGAAATAAGGCAGAGAGACCATCAGCTACAAAAAGAAAAAGGTATGGCGACAACGGATCACCTTGGCGCAGTCCTCGTGAAGGGGTGAAAGATGGCGTAGATACGCCATTGAAGCACACAGAGTAGCGCACCGTAGTCACGCAAGCCATGACACGTCGCACC
10	65	Tag_3194r	all_63520	48	30	37(T/A),66(G/C),238(T/A),	AGGTGTTCGGTCCAAGAAGCCCAGTGTTCGGGTAGCTGGCCCAGAATGGAGCCGACCCATGCAACGAGGATAAGAGAGAGATGTGACACAGAGAGGAAAAATCAATCAAAAATATATGAACCAGAGTTGTTCCTGATCCTAACAACATGATTAACATTCTTTTTGCCAAGAATTTCCTAGAAGATATATAGGTTGTCAAGCGCCATTTCTGGTGGGCAGGTTGACAAGAGGAGCACTTTAAAAGCCCCATTGCATTCAGGTCTTGAGAAGA
10	66	Tag_6293r	all_146179	48	30	151(G/A),202(G/C),	TTAATTTTATAGATATCTTCAAGAGGAGCTCTCCATTTTGACCAGCCGAGTGGAACCAAAGATTGCTTGCACAGATGAACTGCCTCCCTCCATGCCAGAAAATGAAACAAAACATCATTAATCACTTCATCCACCAATTAATTTTGTTGCGTACAGACCACCAGCATAAAAATTAAATTATTTTACATTGGCAATCATTTTGAAATCCCCAAAATTTCCCCAACACTGCCTTAGGAGAAGATTCTCCCAACAAAGCAACTCTTTTGTCCTC
10	67	Tag_7311r	all_189959	48	30	144(G/A),	GAATCAATAATCACGCGCGCTCGTCGGTTGTTGATGACGAAGAAAATCTGAAACAAGTTGTGGCGCTGCTGATGCTCGGCTTGCTCCATCTGTGCACTAAGAACACGCTGGACAATAATGGACTGGTATAAAGCAGTGTCCTCGGAACCAAAGGTGGCGCCCTCAATGTCTTCGTCATCGTTGTTGGTTTCAGTGTCGTCGATATCTTCCTCGATGTCTGAGGTGCTGATGTAGCCACCGTCTTCAGTTGCAATGTATGCCAAAAAAAAAA
10	68	Tag_10615	all_62498	48	31	-	CTGCGCCCAGAAACGCAACCAATACGTCCCCCTGAAAATGACCTGCAAAATCGAATTGTATTTGACTTTGTGGAAAATTAAATCATTCCGGCATTTCCAAATAGCCCAGCAAACCGCAGCCACCCCCACCCAAATCAGGTTCCCAACCTTTTTTGATTGATTAGAGAGCCAAGAGTCAAAAAAAAAAAAAAAAAAAAAAAAAAAAAAAAAAAAAAAAAAAAAAAAAAAAAAAAAAAAAAAAAAAAAAAAAAAAAAAAAAAAAAAAAAAAAA
10	69	Tag_9989	all_56157	48	32	46(C/T),105(A/T),260(A/G),	GATATTATTATGATGTTATGTGCAAATGATGAAATTGTTACTTTACGTTGATATTCCACTGCTTAAAAATCAATGGCTAAGGACCCACTTGTTAGTAAGCAAGCATCGCGTCAGCCGTAAGCCATTCCATTAAGTGCTTGGAGAGGGGTAGTACCGGTGGGCTCGGTGCTGCTCGCCTCGATCATCATTGCATGAAGACTACTAAAGTATTTCGTTTCCGCTGCGAGATGTTTTTGAAATCGCTTCTGCTATCTGATTCAAACTTGCCTTT
10	70	Tag_13460	all_203827	48	32	266(G/A),	TACGGAGGGGGGTTGCTGACGTCAGCGATGACGTCAGCAGTCCCTATATTTTTGTATTTTGAATATCTTTTTCTCGTGAGCTCCAAACGATGCAAATAATATGTCCGTTGGAATTGTCTCGACGAGCTCTACGCAACCAAAACTTGTGGAATTCGTTAGTGTTAGGTAAATAATGCACAAAACTTTATTTATACCCCGTTTATTCACCGAGGACTTGACAGTCGAAATGGTGAAATAACGACCGTCAACACTTCCCAAAGCGCTGGATATG
10	71	Tag_11219	all_88135	48	32	90(A/G),122(C/T),131(T/C),	CCATTGCCCTCATACGACTTTAGCTTGTCAGAGATGGTTGGTTTGAGGCCTTGAAGTATCATTCCATTCATGTGCTCCACTTGCCCATTAGCTCTGGGTGCGCTACAGAGGCGTACTAGGCCAGGATCCCTCTGTTGTGCATGATTTCTTCGACAAACTCTATGTCCTTTCTTGTTGTCAGACTATTGATTGGCTTGTACTCAATCCACTTGGTAAATTTGTCGATTGCTACCAGGACATGGTCATGCCCTTCGAGAGCCTTCTTGAATGA
10	72	Tag_4346	all_93142	48	32	33(C/T),119(T/A),	TTTTTACAAGTTTAGCCTCGACGACTTAGTTTCTCTTTACAATTATGCCCCTGAAAGCTTGTTTCAGGCATAACTTCTCTGTTTTAAACCCGATTAGAGTGATTCTCGTGCTGACGTGTTTGTAGAAACACATATAATAGTTTTATAAATGTTTTATCTTCTGTTTTGATGATATGGTGTACTGTTTCTTATAGTTTGTACTTGTTTGCTTGAAAAAAAAAAAAAAAAAAAAAAAAAAAAAAAAAAAAAAAAAAAAAAAAAAAAAAAAAAA
10	73	Tag_1627	all_25805	48	32	81(G/C),98(A/G),	CGATGGTCCGTATGAAAACGGACGCTTAGGCCGCATACACACTTTGTTTTGGACGTCCTACGTATGGAAGGAAAGCTAAGGACATAAGCTTTCCAACACAACAAGAATCACATCCAAATACAGTCAGAGTCGACGACACTAAAACATGCTACGTCGGGCATCGGTTGATATTTACAGATTATTTCATCAGTTCATCCACGCCAGGTGTGTAGTCAATGATTGAGTGTCAAAGTGGTCTCAGCTCTTGATAGGTACAAGTCCAAGCAACGTT
10	74	Tag_1830	all_31040	48	32	237(A/G),	TCCAGAATTTCAGACTGCAACTGAAACAAAACTCAGGTGCAATTCTCAAACTCATGGCGCACTACATCATCCCAAATCATACATAAACATCCAGCAACAGTTCAATAGATATTAGAAGGTCTTAACAAGTCTAAAACAATGCATCAACCTAGAGTTCAAGCATCAACTTACATGGTTTACACAAATGAGTTCTCTCGACCTCACCATTGTTTAGTACAGCCATGATAATATGCACAAAGCCGCATACTACAAAACATTGCTCTCAACGTGC
10	75	Tag_1852	all_31640	48	32	68(T/C),214(A/C),216(A/T),218(A/T),219(A/T),220(A/C),221(A/C),	CAACCCTGCGAGGCTGTGTACATGCAATTTTCCCCCTTGTGGTATACCCTGCCTCCGCAAGGTATTGTGTAACCTGGGTTGTTTTTCCTGAGCCAGTCTCACCGATAACCACTAAAACTTGGTTGTCATGCACAGCATTAATCAGCTCCTTCTTGAGCCTGAATATTGGAAGGTTCTCTCTCTGCTCCTGAATTGAAAGAGTGGACCTCTGCCAAAAAAAAAAAAAAAAAAAAAAAAAAAAAAAAAAAAAAAAAAAAAAAAAAAAAAAAAA
10	76	Tag_3570	all_72416	48	32	133(A/G),200(C/T),	CTTTGATAAAATCTTCACACTGATAATCCAGAGGAAAAGCATGAAACATAACCCTACACATTCTAGTGTAGTTGCAAGATTAATCGACTCATCATGTTTTCTCACTCTAATCCAACTATTTCCAAACGGCAGAGGATAGGTCAAGAAGCATCTGACGTTGCACTACTGAACCAAACTGGAAAAGCCCCAAACCTAACGGCGAATGATGTGCAGTGCAGACTATCACTGGCTGAGTATTCTGGAGAGAGTTAGCCACCTCATGAAGAGTCTC
10	77	Tag_5627	all_119755	48	32	23(T/A),	ATGTATTTTATGCCTGTGCACATGCTTGTTGAATTGCCACAAACTTTGCCTGTTACATCCAAGTAGGTTAGGTTCATGGCATTGTTAGCTAACCCAATGTTCAGAGGGTAGGTCACTGTTGATTGGAGGATTAGTGCTCTGCTGCAACTCATCTCTACTTTAGTCATCTGTTTGCAAAGTTATGGTTGCTGGCTCAACAGGTACAGTTAGTTTCATGTTGCAGAAATAGTGAATCAACTGTGAAACGAGCATGTAATGCCAATGGTTGATC
10	78	Tag_7378	all_191151	48	32	169(C/T),	AGATTTACGTAAATACACTGTGATCGCACTGTAATTACAGTAGTTTTATAGTGTAAAAAAATACATACTAAAACAGTGTAAATTGTAATTTTACATGCAATGTTATTACAACTTAGGACAAAAGCTTCTAAAATTCCAGGTAGGGGGAGGTGTGTTGCCGTAGCTTAGCGATGAATGATCTTCCTCGCGACGGAGTCACCGTGAGCTCATCATCTTCGTAAGTTTTCTATGGATTAATCCATCAATAAAGGAAAGTTCTTTCTTCCTTTGG
10	79	Tag_7712	all_212487	48	32	160(T/C),	CGTCAGACACCATCCAGGGTGCCAAAATGCCATTCTAGTGCATTGGTAATTGTTCTCTATGCAAAAGTAAGAAAGAGCCAAAGCAGTTCACAGAATAACAACACCAAAAGACTCTGTTCTTGTGGTCATTTTTTATTCAGCCATGCTCTCCAGCTGTGATGAGTGATGACCTGTTCCATCCCTTCACTCTTATTCATTATTTTATTTTGACTCAAGTTTGCTTACCTGAATTTAGATCATATATAGGATCGGAATACAAAAAATGACCCTA
10	80	Tag_10027	all_56793	48	32	-	ACTATAGTAGTTTAATGATGGATAGAATAGATGATGTTTCAGAGGAAAGGTTGAGAGCCTTGAGGGAAATTAAAAAAGATAAAATTAGAGTGGCCAAAGCTTATAATAAAAGGGTTAAGGAAAAATCGTTTCAGCAGTACTTTGGCCGATATGATTGTTGAACATATCGCCCTGAGATAAAAAACTGATGGCCTATATGATATCTGAGGTATCGCCCTGAGGAACATCAGAGAGATGGCCGATGTAGGTTGTACATCGCCCTAAGTAATGG
10	81	Tag_410	all_6990	48	32	149(G/C),	CGTACTAACTTGAAGTGGATGGAAGAAAACCAGGATATTTAGTGCATAAATATTCCTCTTGTTCCCAAGTTGCTTCTTCTTCGGAGTGATTACTCCATTGTACTTTGTAAAAGTTGATTGTTTTTTGGCGTGTTGATCTTTGCTTTTGGTCAAGGTTCTTAATGGGATGTTCTTAAAAAAAAAAAAAAAAAAAAAAAAAAAAAAAAAAAAAAAAAAAAAAAAAAAAAAAAAAAAAAAAAAAAAAAAAAAAAAAAAAAAAAAAAAAAAAAAA
10	82	Tag_12365	all_116586	49.7	33	31(C/G),41(C/T),74(A/G),194(A/G),	GCCTCGCAGTAGGATGGTCCCGTCATTGACCTGTCCTTTCCTTGGAGTCGTCATCGTTCCGCGCCGCCAAGTCAGGCGAGACCAATAAGCTGGCCCTCTGCTCAGCCCTGGTGGAGGACGCTAGCGGCACCAGAGCAGATGGGCCGACTAACGTCCGTTACCTTTCATTTGACGGGAGTGGCGCTGAGGTCCAAACAAAATGGACCAAAGGCTGTTATGAACAACAACACTTTCTGTGGCAGATAGGAGATTGCGAACTTTTATAATGGTT
10	83	Tag_7455	all_193575	49.7	33	-	CTAAATCTGATAGACCAGCTGAGTAGAGGAAATTCAGCATAAGCGATGAAGCCGATGATCCCCTTCTGTGCTTCTAGCACTCGACAGAAGATATATAACCAAGAGCTGAAGATGTATAGCCCAGTAAAAAAGTAACTTATACTAAGCAAGTTGAGAGATAGTAGGAATTTTCACATAGCAGTCAGTAGTGGGCTGATTAGTCAGTAGTGGGCTGATTTTTCGTTGGTATATGGCTAAGTGGATCGCTTTATTCTTAACTTTTGTGAAGCTC
10	84	Tag_5846	all_130131	49.7	33	229(G/C),246(G/C),	AAGTGCAGATTCTTTATGCGACAAACAACTATGAAAACTTATCCAAGTAGGGAATTATTGCAATAACATGAGAATAGTTTATTAGACACAATCTTTGTTGCTTTACATTAAGAAAGCAAGCAAACGCAATTGCTAGACAATCCTGGGAAGGAGCATAGCTGGAATCAAGTAAAAATTTCCAAAAATGAAATCAAGAAGTGGACCATGAGCTTTATGTAGGAAGCGGCAGAAGAGCACACTAAGCTGAAGGAATAAACCACATCTATTGCAC
10	85	Tag_8503	all_13374	49.7	33	59(T/A),175(C/T),233(A/G),238(A/G),253(T/C),	GAAAACCTACCATGTAGGAAGGCTTTATTTATATAATAGACATGTTTTATTTCGTATCTACATCAATGTTGACATGTTTTTTAAAGCGTGCTAGGAGCTCTTCGTAAGCACTGTGTCATAGATTATAGAGATGGAATTTACGTTGTTACATTTTGTAAAAACGCTTCAATATATCTTTAAAAATAGTAAAAATATTTATTACTACGAGATATGATTTTCATGCAATGCAATCACTAAAAATTAAACACACGATCTCATACCTCATACCTCG
10	86	Tag_5766	all_128145	50.3	34	11(A/C),	AAAAAAACATAATTGAGGTGAGGATGTTTCTTAAACCAACACAGAACTATGAAATAACAATTGGTGTGTCGAAGCTACTACCATCATCAGCAAACTCGATAAAAGCAAAACGCAACACTGAGTTAGGGTCACCACTACGGCAATCTACAACCTACAAGTGAAGATGTGTCATAAGTTAACATAGACAGAGACATTGTAATCACAATTCACAAAACATTATCCACACTATGAAGCATTTAGAGCAGGGGTGGACAGGGGGTGCAGTTTACAT
10	87	Tag_5134	all_110672	50.3	34	117(G/T),183(G/A),	AAACACTTGAAGCTCTTAAAGAAAAGAAAAGGCAGGAGGAACAATTTTCCATTAACAAGTGTCAGGATGAATTGAAAGTAATGGATGGATTGATAGCCAAGGACAAATTATATGCTGTGGAGCTTTTCGAATCTGCAAAATTAGGTATGTCCTTACTCTAATACCATTAACCTTATTAATCTGGTAAATGTGGTACTTTGGAGTACAAACACCTAATGTCTTCTTTTGTGCTAATTGCAGGTTGCTTAGAAATAGTGATGCGTGGCCTCAA
10	88	Tag_10213	all_58540	50.3	34	-	TAGGCTGTTACACCGTCGTGTGCCATGCACATCATAAGCAGCGGGCTCGCACCCACCATGGATATCTAGCGAAGTTAGCTTGATCTACGTACTAGTCTACTGTGAGTTTGTGTTCAGGGCAGCATGCGGTACAATGTCTGAAGTGATGGAGATGTGCCCGCGTGGCAATTTCCAGATCCGAGTCCGAGTCGTATCGGCTCTGGTATGACCGATGCTCAGTCCGATTGGGACTCGACCCATCAGGCCAGGCTCGGAAGCTCGAAAAAAAAAA
10	89	Tag_1762	all_29194	50.9	35	119(T/A),163(T/C),	AACTCATTTTCATTTCCCTTTTATATCTAATTATCTAAATTTCTTTGTTTTCAAATCTTGATACATTCCCTTGTGTAGCCACACTCCGTACCAAAAAACAAGGCATTCTAGGCCTTAATTTTTTTTCCAAAAAACAAGTCATTCCTAGGTCAGTAATCCATGTCCTCTTGATAGTTTCCTAAATATTGTTACATGCATGCAGGTTATTATTTGATTGGTTATGTTTGAAAAAAAAAAAAAAAAAAAAAAAAAAAAAAAAAAAAAAAAAAAA
10	90	Tag_162	all_2776	50.9	35	51(C/A),	CCTAGATTGAGGATCCTTATTCTGAAGCATTTTTATTTTCACAACGAGAGCTTTTTTATAATTGTTAGTTACTTCCATGCCTGTACAGTTTTGGGTAACAACATCACGTGCAGAGCAATTGCTAGAATCTCATGAGTGATCTTTTCAAATTAATCAACTGTTCTTCGCAATGCAAAACAGCTCCTTGTCATACAGATAAAAAAAAAAAAAAAAAAAAAAAAAAAAAAAAAAAAAAAAAAAAAAAAAAAAAAAAAAAAAAAAAAAAAAAAAA
10	91	Tag_4047	all_87777	50.9	35	55(A/G),137(T/C),153(T/C),185(T/C),	TTCGACAACCCATTTTAGCACGCTCATCCAGCGGTGGGCTAGCTACAGGGTTCAACAACTAGTGCTAACAGCAACACTACTGTAAAACTGGCTAGTACTATATATATGTCAGGCACGGCACGGCTTCACTACACCCTAGGCACGGCACGGCTTACCTTACACAGGCTGTGTCATGCCCAAGGCATGGCCAGCCCGACGGTGTCGTGTCATGCCTGTTCCAAGCACAGAAAATGGCACAATCAGGTAAATTTGTAGCAATCTCAATATATTT
10	92	Tag_1677r	all_26861	50.9	35	12(A/T),14(A/T),15(A/G),241(G/A),	TCTGCACACACACAAACACACACATCAAGTTGCAATTTTACAAAAATGGTTGCAGCTAGGAACATGCGCGAGGGAACCAAACCATCGTCTTCTACACCGATCTGATCTTCTGGCTAATTCATATTTTTAAGGACAAATTTGCTTTGTTTTTAGTTTGGGACAGTACTACAGTCCAACCCTAATCTGCCCACCTCCACCTTCTTCCTGGGCTATACCGTGCACATTAGTCAACCATCCAGCGCGAGTTCTGGCGCTCGCGAAAAAAAAAAAA
10	93	Tag_524r	all_9220	50.9	35	156(C/T),193(A/G),	AAAGTAACTACCACCAAATTCTTTATACTTACCAGCTCTAATTGATTTATGCTAACATCCAGTTTTGAAGGGACAACATATCTCTCAAACCACTCAAACACTTCACAACCATCTTGGTCTTTACCCCTTGACCGTGTGTTTCTTAGCAAAAACCACTAGAAAAGAAAGTTTATACCCCCATTTTCAAAACCAATCGTACTCAGTGGTGGGTAGATTTCAAAATAACCCCACATTATCTCATTGGAGCATTTATATACAGCAATAACGGTAT
10	94	Tag_12957r	all_181740	52	36	10(A/G),197(A/G),	TTTGGTAGAAATGTGATGACAGGCCATCCATTAGATCACCGTGCCATAGCTGCTGCGTTCCTGCCTAAGGGCTCTAGCCCTTACACTGATGAGGAGGCTGTCAACCTGATGTTTCAGCATTCCTTTCCTCGCTTCCTGGGTGCCTGCCTGGGCTCTGGTGCGGTGTCACAAAAGCAACCTGGGAAGAGAGAGCACAATGCTTGAGTTTTGCCCAGGTCTGTCAGAGTCTCCCTTCCGTTGACAATGAAGTATATGGCGTCTGATTCTTAGA
10	95	Tag_12725r	all_138671	52.5	37	54(G/T),62(G/T),94(A/G),116(A/G),216(C/A),222(T/C),	AAACCTAAGGTTGCCCTCTCTTTTATTTCCTGAATTTTTGCAACCCATAACATGCTTTATGGGTATTCTTTAGTGTTTTTCATTAAATTTTGTAGAATTTCTATTTGTCATATTCATCTTGGCTTGGTCTTTCATATTATGTGCATCTATGCATGATAATACCTGTTGTGTGACTCACTTCTTCACAATAGAAGGATGCAATAGAAGGATTGTTTCACCCTTGTTGTGTATTCTTCATATTGATCTGCTAGTGTGTTTCCCTAATAGTTGT
10	96	Tag_12726	all_138671	52.5	37	54(G/T),62(G/T),94(A/G),116(A/G),216(C/A),222(T/C),	AAACCTAAGGTTGCCCTCTCTTTTATTTCCTGAATTTTTGCAACCCATAACATGCTTTATGGGTATTCTTTAGTGTTTTTCATTAAATTTTGTAGAATTTCTATTTGTCATATTCATCTTGGCTTGGTCTTTCATATTATGTGCATCTATGCATGATAATACCTGTTGTGTGACTCACTTCTTCACAATAGAAGGATGCAATAGAAGGATTGTTTCACCCTTGTTGTGTATTCTTCATATTGATCTGCTAGTGTGTTTCCCTAATAGTTGT
10	97	Tag_8415r	all_12572	53.6	38	33(G/A),139(A/G),177(G/A),183(C/T),196(G/T),232(A/G),235(A/G),	GTGCTCGGGTGCTGCTGGCGATGGTGGTGATCGTCTGAACGAATGCTGCATGCAGATGTTAGCTCTGCTGCTCACTGCTCTTGCATTTGTTCCGCGGCATGTATGCAAGAGTCTGGTATATACGTACAGTTTGTTGCAATGCCAAGTCCAAACGCAAGGCGACATATATGTGTTGTGTAATGCAGCGCACAGTATGCACACTGTTTTCTTCATCTGCCAATTTGGGCATGAATCATTGATTCTTGGTGGCATCATGCAGGTTGGATGATTG
10	98	Tag_6202r	all_138286	58.1	39	60(A/C),149(C/T),248(T/C),	AAAGAACAAACCTGAAATAAGAGAACATATAATGAATTACAATTACTAACTACAAAAGTATAGCTATGAATTTTGGCTCAATCGGTGAAACAAAGATCTAACTAGATAGTATCCCCCTTCAAATTTGGAGAGAGACGAATGAACCCAACTCAAGACTCAGGCCCAACTTGTCACTACACTGAATCATAGAACGACAGGCACATGTTAAAAAAAATGAGCGTACCCTCCAAAAAGTAGTTTCTTACTCTTACATAAAGAAATGGCAACGGTG
10	99	Tag_9348r	all_28661	59.7	40	114(T/C),145(A/G),	CTTCGTCCCCTCTGCCACGGCTGACGCCGTTGATTTCCACTGCTGCGCTGTTGCTGACATGGATCTTGCCAGCAAGTTGGCAAAGGAAGAGCGGACGCCAGACACTAGGAGAATACGGAGGGGGAGGCAATAGAGGCCAAATTCAGGAGGAGGTGGTTGCGGCGTTGAGAATAACCACGGCCGCTGAATAAAAACATTAAACTGAAAGCCCAGACAAAATGAGCGCCTAAGAAAAAAAGACAAAAAAAAAAAAAAAAAAAAAAAAAAAAAA
10	100	Tag_9119r	all_21894	61.4	41	216(C/T),250(C/A),	TTGAATATGCTTGATGTATAAATAGTTTTAGAACCAATGGTAATCTCAAAGTCATTTCTTGATTCACAAAGTTTGTACTTTGTAGGCTTTTATAATTTGGATAGGGCTAATGTCTGTTTAGTTATCACCCCAGGCGAATCACGTGACAGTGGTGGAATCTGAAATGTTATCAAGTGTTTCGAAAGCAACATTACACTTGTCATACTGTATAAATCCCTGAACTATGAAATTAAGTGACGAAGTCCATATCCTCTCCTTTGGAGAACATAAA
10	101	Tag_12153r	all_113500	61.4	41	189(C/G),211(A/G),219(C/T),249(T/C),	TTCTCCTAGCTTCTGTAGTCAGTACCCTTGTTTCAAAGCTCCTATTTGGAATCCAGCTGAGGTATGGGAAGAAATCCCTCCAGTCAACCTCAATCGCACACATCATCATGTCAACAACAGTGGCCTGGTAGATTTTAACCAAGGTATGTGTGAAAGCTACTACTACCTCTCTTTTTTTGATCATGTGACATTTAGGCTGAGCTCACCAACATGCCTATCCCACCGCCTATATTTCAAACTCCACTTTATGCGTGTATAGTGTTTGCATGCC
10	102	Tag_1146	all_17790	61.4	41	-	ACACCTGCAAATAAGCACAAGGTCCATGTAGAATTATAAGACACATGAAATCAATTTACATATTTGTTATCAAAATATAAATGTTATGCCATATAATATGGGACAAGCATACCACAATGCAACTTTTCTGGGCTGGCTCACCAACACCTGCCCCTGCATGCCATCACTCTCTGCTGCCCTCCTGTAGCCTCTCCTCGAGCCTAATCACACTATGCCGCCGTCTACCGCCGCAGGCACGTCGACCAACCTTTGTGTCATCCAAAGCTGCTCC
10	103	Tag_9216	all_24752	61.4	41	16(C/T),103(C/G),210(G/A),	ATGTCTAAGGAGTGCCGAAGAGGCTCTTACAAAGGGATAAATTCCAGCATTGTACATGTCCAAAGTGTAAACCCTTCCTGTGAGTGATAAACTGGTATCAAACTGGCAAATATAATGAATAGAAAATCCAAAGAAATTGGATAAGCGATTCGACCGACCAGTACTCCAGACACCATAGTTATATTGCTGCAAAATTCTATGGGCAATGGGGTTTGCTACCTTGAAATATTTAGACGGACGAAAGCAAACTGGATGCAGAGAGAAATATCAG
10	104	Tag_9118	all_21894	61.9	41	216(C/T),250(C/A),	TTGAATATGCTTGATGTATAAATAGTTTTAGAACCAATGGTAATCTCAAAGTCATTTCTTGATTCACAAAGTTTGTACTTTGTAGGCTTTTATAATTTGGATAGGGCTAATGTCTGTTTAGTTATCACCCCAGGCGAATCACGTGACAGTGGTGGAATCTGAAATGTTATCAAGTGTTTCGAAAGCAACATTACACTTGTCATACTGTATAAATCCCTGAACTATGAAATTAAGTGACGAAGTCCATATCCTCTCCTTTGGAGAACATAAA
10	105	Tag_10862	all_67308	63	42	49(C/G),122(T/C),196(C/A),267(T/A),	GGTCAGTTAAGGGAAGAATTCCTCGTTTTGTGATGGCCAAACCCGATGCTCAGTTCCTGTCGATCAAATATGCGTCTTTCCGTGGTGTGCTCGCTGGATGTGTGTCATCCGCTGGACCAACTAGCAAGCATGGCATATGTATAGTACTCTCTCTCTCTCTCCAGAAATATATGACAATTTAGTATTGTCGTTGATCAAAATATTTTATAGTAACCATCAGTACCTAAAATTTCACATAAGCATCACAATATCAGAAGCATTAGACATTCAT
10	106	Tag_2521	all_55984	65.8	43	9(G/A),69(T/C),98(T/C),	CAAGCCGCGGACAAGAGGAAGACATGGCAGCCGCTGCAATTGTAGCATCAATGGCTGTGAGTAAGAAATGAAAGTGGGGAGGATCTGTCTTTGGGCATGACGTCAAGAATCGAGAAAGGGATCAGGTCAACGAGCCAACGAGCAAATCATGCGAAATTACTTCTACGATCCACCATTGTATGGCGATGAACATTTTCGACGAAGGTAATAACTTCAGATCCCAATACAGACCTAATTTCAAGCATCGTGTATGTATGCAGGGTGTCAAATA
10	107	Tag_4285r	all_92094	65.8	43	30(A/G),79(C/T),	AACAGGGTAGAACACAACTTTACTTGATCATGAGTGCAACCGCCTTTAACTTGTCAAGGCCTGATAGGGCAAAGGTTACAATAGAAGTTCTCGGAGTCCGACATTTATTTTTGAGATTGGTTACCCAATTAATACACTGAAGGAAAATTAAAGTAGCACCCACCATGAACATGTACAAAAACTGAAAACCACATTCATAGAAATAAAGCTGATAAATTCGATCTCACAACTATGTGTGCGAGCACGGATTATCAACAACCATCCAACAGCA
10	108	Tag_12849	all_155680	67.5	44	95(C/T),116(C/T),151(G/A),	CTCCAGCTGCGACTGCAACTTCGGCTGCGTGTCATTGAAGCAAGCAGCGTGAACAAAAGTATGGTATTTCCTCCTGTCACAGTAATCTAAGAGCCAGTTTGGCAACTCTATTTTCCAAAGATTTGGAGGAATGGATTTTTTCTAGAAAATGGAGGGAACTGAGGGGAAAATGAACTAATTTCCCATAAAGTGTTAACCATAATGGATAATGCAGTTTTGAAATCCTGAAAGCCAATAACATTCAAAATAATTAGTTTGGGATCATAAAGAT
10	109	Tag_10815	all_66516	69.2	45	179(A/T),	CAGTGAACCTTGTTCCATTGCCTTGAGTTCGCCGCCTTCATGTTCTCACATGGCAAAAGGAGGCATGATCCTGGGCACTGTTGCGCAGATGTTAATGAGCGCCATGGTGTTGAGGAGCAGGATCTATGACTCTAGGTCCAATAGTTATCTTTGCTATGAGACGGCCGAGTCCAAGCTTAACCGATATGCGAAACAGTGTGCTCTTCTACTCCCCTAATGGAACTTTTGTTTTGTATTTTATTTGGAAAATATATTTCCAAAGATGACTATT
10	110	Tag_4361	all_93448	69.2	45	207(C/T),247(A/C),249(A/T),	TCATGCTATCGCATGTTGAATTGACCATGGACTACTTGAACTAGCTACTCATCTGCACTGACGACGTACTGTATCTTAAAATTTGGTTACGGCGTCATGATGCTTTATCTGGTAATTAGTACATATAAGGAATACCAAATCTTCTAGGTCTAACTCACCCAGTCAACTAACCGTACATATAAATCTCGATTCCCATGAGAGTTGATCAAATCTTCTCGCTAAATACTACTATATGCATACCACGTAAAAAAAAAAAAAAAAAAAAAAAAAA
10	111	Tag_12288	all_115656	69.2	45	18(A/T),30(A/G),75(C/T),115(A/G),212(T/C),	CTGAGACGACATTCACGAGGGATGACTCTATCTGCCCGATTCATTGAACACATCTCATATTTAAAAGAAATATTCTCTACAAAATACTGGCAAAAGAGCAATGTTGCCATAAACAGCCGTGTAACCCATGTACTATTGTAGCCGCCCCATATAGGTACCTCTCAGAGGATTTTCTTCCCCTTCACTGCCACCTTGGAGTCGCTGTCATCACTGCCACCATCTTTCTCATTGACGCTTCTAAGGTGAGTGTGAATAATTCTCTTCTGCCTCT
10	112	Tag_3050r	all_61742	69.2	46	61(T/C),	TTATTCACTGTAAAGTTCCTTGAAAAGTATTGTATTATTAATATTCAAATGTCTTTAAGATCCATCTCTATATCTATGGCATCCGTCCATGTTCCGTAACCGAGCAGCTAGCATTGTTATTATTTAATCTACACTTATCTTTTGGAGCCATAACTCCAAATTATTATATAGTAAATAACATTGTTCTCTTTAATAGCAAAATATAAGAGCATGAGGGCTTCATAAAAACAGCAGACTGGCCGCATCTTGTAATATGGGGGCATGTTTCTTT
10	113	Tag_6658r	all_162628	69.2	46	62(G/A),261(A/T),	GTGTTGGTGTCTGTCAGCCAACCCTGGCTGCTAGTACCACAATGCACAGGAAAGATGGCATGGAAACTCGCAAAGAAGGGCCATTGCTGGCTGGGCCAATACAAGGCCAGTGCTCGGCCATTTAGCTAGCTGCTAGCAGTAAACATTTGCCACGCCCCGATCACAACAAAAAATGACACCCATGGTAGGAATAGAAACATTACTACCACATACTCATAGCACGTACGTACGTGTACAGCAGCAAGTCGTATTCGTATAAAAAAAAAAAAAA
10	114	Tag_10980r	all_74438	69.2	46	70(G/T),75(C/T),	GTCCCTCTCCACCTGGGTGCGCCGCCTCGTCGCCTGCATGGGGTGCGTTCGCCGCCCCGTCTCCCTCCCGCCCTCTCTCGTGATCTTTCGGTACGCGTCTCGATACGGTGGCCGTGAGGCTCGTCGTCGGATTTCTTTAATACGTATAATATACTAGTATCTGAGACAGCCTACGCCCCTACGGTGGTTCTGATTGGTAGGCTGGTTTTGGTTTATCGGCTCTCGCTTTTCCTGTCGAGCCCGCCGATTCCGTCGCATTAGGCGACAGTAT
10	115	Tag_10917r	all_70268	69.2	46	44(A/G),127(T/C),	TTCACATACAATTAAAGTTTCTGATATGATAAACATATTGAAGACCTTATATCCAACTTACCCTTATCCCAAAAAGTAAGGCACTCCCTATGAATTGTTTTGTTGTCTCCTACTTGACAGCAAGCCTATCTTACTTTATCACTGCATCTATAAATACGCACTGACAGCATAATTTAACAAGAATGATGAATAACTTCGTTGGCAGACAATAAAATTTCACTATTCTTTTCCCCATGGTATAATAGTTCTTCAGTTTGTTGTATAACCACAC
10	116	Tag_7788r	all_1288	72.5	47	158(C/G),221(C/T),237(C/T),242(A/T),244(A/G),249(T/C),	TGTACTGTGTACCCCTATGCGAGATGCGAGATCGAGTTTTAATTTACTTGTTTAATTAATTAAAACACACAATGGATCACCCATCAGTTCTTGTCCATTTCCTTTCGTGTGGCCTAGTGTTGGTTAAGACTTGAAGAACCACTCATAGCAGTGAAAGCCACGAGGAAGATGAGTATGCTACCTAGTTAGCTAGGCTCTTGTCACCACACATTCTATTCGACTTTTTATTCTAAACTCTACTATATTTATAGTGCATCAGTTTTTGCACCTC
10	117	Tag_109r	all_1845	72.5	47	143(T/A),160(T/C),	AGCAAATTTCACTGTTAAAAATCTCTGCTTCGCAGCGTTTCTTGTTTCTAATTCCAATGGCGCTACTAAACAGACAACGGACAAATCTTTTCAGCGATTGAACTAGGACTAAAATCAAACTGAAGAGCTGATGCTCTCAATTTTCCAGCAATTGTAGTATTGGAAAGAATTACACTGGAATGCAGAGAAATCCAGATATGAAAAAAAAAAAAAAAAAAAAAAAAAAAAAAAAAAAAAAAAAAAAAAAAAAAAAAAAAAAAAAAAAAAAAAA
10	118	Tag_778r	all_12901	74.2	48	259(T/C),	AAAAACAAATCCAGATAAAGCAAAAAAAAAAACAGAAATGAAGACGATATTTACACGATTGGGATGGATTATCTAATCGGTGGTTCAAAATATACATACATAACCATTTTTACACGATCTGACAGTCGGATGCGACCTAACCAAAGATACCTACAGTGGGAGAGGGAGTATATAGGTTGTATATGGTAGCTCTACGGTGGGAGAGGGAGTTCATAGATAAAAGAAAAGTAGTCCGCGATCTAAAATCAAAAGAGACTATTCATCCAAGTAC
10	119	Tag_11469r	all_95055	74.9	49	202(A/T),203(A/T),	TTCAGGGTAGTTGCTTGTTAATTTCACCAATCTTTTGGTTCTTCTTGTACATTGAATGTTTATCAGAGACATCAAGCAACATGGTTTATATGAGTATATGGTCCGTAATTCATGGAGTTTAAAGCTTCCGATTTGGAGCCTGTTTGTTTTATCTCAAATCTGTACTGAATGTATTTAAATTACTGTATTATCTGATTTTTTAAAAAAATTTAAACTGGTCACAAGCCAAAAAAAAAAAAAAAAAAAAAAAAAAAAAAAAAAAAAAAAAAAA
10	120	Tag_13010r	all_182981	74.9	49	19(A/G),34(C/G),35(A/G),106(T/C),119(C/T),157(T/C),	GTATCAATCTTAGTGCGCATGCGATTCTCGGTCCATCCCAAAAGATTCACATTAAAAGACGAGTGCATTTTAACGAGGCATATCCTCTGTCTAGATTCACGAGCATCCCATTATGTAACAAACTAGCAAAGTGGCCCGCGCAAATAGCGCGGGTAGTTAGTTCTATTTAGCATTTTAACTCTGCTTTAATTTAATCATTTCTAGATATTTTTGCTTAAAAAAAAAAAAAAAAAAAAAAAAAAAAAAAAAAAAAAAAAAAAAAAAAAAAAAA
10	121	Tag_7954	all_4234	74.9	49	120(T/C),185(C/T),208(A/G),	TGAAAATAGATACTGTACTCAATTGTGGGGGTGTTAGTTTTGAGTTATTGTTTACTGGATTATTTTACTGATGTCTTAATCTTGCATTTGCTTATGAAGGAAAGGAAAAAAAGAAGCCTTGATGAATGACATCGACAGCACATCACAATAAGGAGGCGACGTACAGACGATCGTGGTCTTTCGACAGCCTTATATTTTGACAAAACGAACGGAAAAAAAAAAAAAAAAAAAAAAAAAAAAAAAAAAAAAAAAAAAAAAAAAAAAAAAAAAA
10	122	Tag_10290	all_59082	76.6	50	54(G/A),108(G/A),109(C/T),113(A/AG),140(C/T),183(A/G),201(T/C),234(A/G),237(C/A),	TTTAGAGCCTAAATGATTATTGTCATCGTTTACATGGTAAAAAACAACCCTGCGTAGCCACTGAGGCTATTTTTAGTGGAGGTTTTATTTTCATTTGATGATGTACCGCATCAGAAAAAAAAGACATGGCAATGTGTTTCATGGAGGTGAAACTGGTTGCACATTGTTTTCAAGACTACGAAACTCATTCAAACTTGCATTGAGAGTGAGAGAGTTTTATATTATCCAACTATATCCAATCACATGCATTGCAATTAAATATTATGGCCAC
10	123	Tag_6428r	all_153256	77.1	51	210(A/G),	CGCCTGAAAGATTGATCCACCCACGTGTGGAGTGCATCATATTTTCCCCTGACCCATGCATCTCTTTAGATTTTGCACTGGTGTTGATGTATAGATTACAAGCACCAAGCACGGACATCTTTTGTGTGCGCACAGTATTGCATTTTTGCTAGAGAATAGTTACTACAAGACAGGTCCTTTTAGATGTTCCGATCATCTGATGGGTGTAAAGACTAGGACTTAAAGTGATGTTACACGAGCAGTGTTAATTATCAGCTTGTCACTATAACTT
10	124	Tag_9538r	all_47652	77.1	51	67(C/G),	CAGATTTATGGGCTGCACAGCATCCATCCAGAAAAGCTCAAGCTTGAAAATTTTATAAAGGTCTTGCATTTTATTAGATAATGTAAACTATCTCTTACTTTGGCACATTATAATGTACATTTATCGTATCTTGCTAGTTTACTTGTGGTCTGACCCTTTTCCAGCAGAGAGAATAAGGTCAAAACATATACCCTAGAAAACATTTCATTGTATGTGATCAAATCGTTGATGGAGGCCTGTTGTTATCCAGTATATTCAGGCGTCATATTTC
10	125	Tag_699r	all_12101	77.1	51	228(C/A),	CCTGAATGTGATCAGGAGGCCGCAATCGCACGGGCGGCGTGGTCGCGTGGACGTGCCCACGACCGATTGCGCATTTCCAAAGAAACTAAGTAAATTAGTCCATTACAATTGGGTGATTCCAATACAAATACGTAGTTTGGGACCCCTTCAAAACACAGAAATTTCCCATGAAACAATTCAAAAACACATCATTCAGGAAAACAACGTGGTCGTTGTTATTCAGTAAACAGGATAAACAGCCATGAACGAGACCAAGTACGAGAGATCGATC
10	126	Tag_9460	all_39651	84.3	52	28(T/C),31(T/C),125(G/C),232(G/A),239(C/T),241(G/A),	GGTAGTTCGTGGTGGACTGCATGCAGGTATTGTATGGTGTTTAATTATTTATTGCCGATTCAAATAAGAAGCAGGAAAACAGGGTGTACCAGATGATAAAATGGAATAGCCAGATAAAAATCCAGGTGTTCGGAAGGGAGAATCCCAATAAAAGGTACCATTATTACAAGCATTTCATTTGGCTCCTAAGAATTTAGGAGAATTGAAATGTGACTAAATAGTTGAGCTAATGATGCATCTGGATTGGAATCCATCATTCCATCTAATTCCA
10	127	Tag_9078	all_21073	84.3	52	72(G/A),189(T/C),	GACAACTAATAAATATTAGTAGAAAAGAAAAGAAACTTGAGAGCTGCTGCTCATCAATATCTTTCATAGAGGTGAAGAGGTGAGAGAACACAACAAGAAACCCAAAAAAAATGAAATTATTTTTCTTGGTTGATATGAAAAAGATTTGTGTGCTGATGATAACTCAAATTAACAAAAAGCTAAATACATTGGCAAAGTTGAATATAAAAAAAAAAAAAAAAAAAAAAAAAAAAAAAAAAAAAAAAAAAAAAAAAAAAAAAAAAAAAAAAAA
10	128	Tag_1015	all_15993	84.9	53	53(A/C),99(T/G),	GATTATCAAGAAAAGGTCAGCAGATCACAACCAGAAAAGTAATCTATGTGAAAAAAATCAGTTATCATTATTACATCCACATAACATGATGTTAAACATATTAGCGGCATAAACGAAGTGAAATTCTGCAACAAATCAGCTGTGAGAAGGGTGCAGAGGAAGCTGAAATGTTGGAACACTGGCTGAAACATGTACCAAGAAAAGGGGGCTGGACTTACCGTCCCCTCCTCTAAAAAAAAAAAAAAAAAAAAAAAAAAAAAAAAAAAAAAAA
10	129	Tag_5129	all_110616	85.5	54	42(C/T),69(C/G),153(G/T),	CAGGTAAGACATGACTGATTGAATGATTAGCTGGGGGTGCACTCTTGAGATGGGAGACATGAAAAACTCGATGAATGGCACTCGAAGGTGGCAGCTTCAGTTTATAAGCAACAGCACATATTTTCTCCAGAATCTCAAAAGGACCAAAGAACGTATATGATAACTTGTTGTTGGATCGAGGAGCTACTGAAGATTGGAAAAAAAAAAAAAAAAAAAAAAAAAAAAAAAAAAAAAAAAAAAAAAAAAAAAAAAAAAAAAAAAAAAAAAAAAA
10	130	Tag_1484	all_23006	85.5	54	60(A/C),	AACATGGAATCAGTAGTAGAATTGCACAATCTGACACGATCAATCACCAAGCAGAATCGAATGATGAGACACGATCGATCACCAAGCAGAATTGCACAAAGATAAACATCTCCAGGTAGTAAGCCAATTAGGACTGAAATTTTGAAAGGAAAAAACAGTATACTGTCTCATATAATTAACCTCGCTGTCATTCCCATCGCCACCATATATATATAATGCGCCCATGTATTCACCGCATATCCATAAGATCTAAAACATTGTATACCATAAC
10	131	Tag_274	all_4710	85.5	54	110(A/G),269(T/C),	CTGCAACACATGGGAATATGTCATTCAGCTTGATTTCTTCAGCTGATGCTTTGCTAGGTTCATCTGCAACCAAATATAGTGCATTAGATTGCCAGAGGCCAGAGCTCTTAAGTAAGAGGAAAGTTCAAGGAAAAAAGCTGGCTTTATTGTTGCTGTTGAGAATAGTTACCCAGGAACAAAATTTGACCCTGTACCAGTCAGCATGCCTGGAATTCTCATCACAGATGTCAGCAAAACACAGGTATTATAGTTCTGGTAGAGAACCTTATTG
10	132	Tag_7092	all_185646	85.5	54	158(G/A),171(T/A),229(T/C),	CAATAGAGTCAGCCCATTGAGGTACAGAAGAAGAGAGGGCAGCCAGCTGAACAGGGGGAGAAGGATGGCGCGACAAGGCATCAGCAGCCCCATTATCAACACCTTCTTGTAGATAACTTGGTACTGAAATCCCAGTGCTGCCAAGTGGTGTGGAGGCGTTGAGTATTAAGTTGAGCAAGACTCTTATGGTCAGTGTAAATGACAAATTCAGTATACTGGAGGTATGCATGCCATTGTTCCACTGCTAAAATGATAGCCATGTACTCTTATT
10	133	Tag_1214	all_18554	86.1	55	76(A/C),	AACTAGGCCCAAGGCTGGCCTGCCCGAGCATAAATTTTCCAGGTGGGCTAGATCAGGTTTGTCAGTTTTGCCACAAAAAAAAAATCAGGTTTGCCAGACTGGGCAGCCCATGAATCTGATTAATTATTACTTGGCTTGGCAGAATCTGTTGATTCAAGATCTTCTCAGAGAAACAAATAATAATAATAATAATAAAACAGCAGCAAATATTCACAGGAAAGGAAAAAAAAAAAAAAAAAAAAAAAAAAAAAAAAAAAAAAAAAAAAAAAAA
10	134	Tag_9662	all_53787	86.1	55	226(G/A),	ATCCTTCTAAAAAAGCTTCGTGCACTACAATCAGCTGCAAATAAAAAGGCAAACACTGTTGAAGGGGTAAAACAAACAGTAGAGAGGAACCTTTCCACTTCTACAAATGACCCATCACCACCGCCACATGAAGATTCGCTGCTGTTCTCGACAATCTATGTGCTTCGAAGGAAAACTGCTGGCTTGAAGAGGTAAGAACATCACAATTGACTTATACGACCCGTGGCATCTTGTCTGTTTTTGTGCTATACCAATCCAAGTGAATGCTTTG
10	135	Tag_3412	all_67997	86.3	55	2(C/T),	ACTGATTGAAGAACAGGTGTGCATGCCGTGGCACCTCAATGGTATTCTTAATTTCTGAATTTGTGAAGTCCTATTTATATTATTAGTGGATAAAAAGTGCAAGAAATTAAACAGCTAGCGAAGAGGAAATCAAACGTTTCCTGCTCAATCTCTCCTCACTGCTATCTACAACAGTTGATGAGCTGCTCATCATCAGTTGGATGCCCTCCATCCCATCACACCTCTCCTGCTACCAAGAGATCATGTAAAGGAGGAATCCATCCAGCAGGCA
10	136	Tag_1270	all_19328	86.3	55	155(T/A),259(T/C),	AATGAAGATGGCGGTTGGGGCACACAAGTTTTGGGGCCAAGCAGCATGTTTGGATCATGCTTGAACTATGCTACCTTGAGGCTTCTTGGTGAGGTGCCAGATGGTGAGAATGATGCATTGGGCAAAGGACGAGCTACGGAACTGCAACTCACATTCCGCAATGGGGAAAGATATGGCTCTCTGTAAGGGGGATCGGAAATAAGACAGGAATCAATATTGTTTTTGATACAACATTTATTTATATAGAAAAACATTTACTACGGATCCACAC
10	137	Tag_7053	all_185142	86.6	55	58(G/A),	AATTTCTTCAATGCCTCAGTTCCTGTTTCTGTGCAAGCAACCTTCCCTTATACATTCGTTGTGAGCAAGTTCTTGCAGGTGAGCTAATTTCTCTTTGACCTTCAAACAGTTCATTTCAAGATATTTATGTTTCCTTTACCTTAAAATAGTTAAAGCAAATGATGCTGGTTACTTCTTTATACCGTATCTAATCCTTTATGCCTTTGCAGCCTGGAGAAAAAAAAAAAAAAAAAAAAAAAAAAAAAAAAAAAAAAAAAAAAAAAAAAAAAAA
10	138	Tag_8078	all_6894	86.6	55	64(T/C),106(C/A),151(T/C),211(C/T),231(A/C),233(A/T),	TCCTTGCATTAGAAAAATCCCTTCTTGTGTTCAGCTTTACATACCTTGTAGTGTTTCTCTTATTGAAACCTTTGATTGTTATACCATCTAATTTTATTTATTCTGCATATTTGTGGTCTGCGCTTAGACAATCCTGATGCCGTCCTCACATGGTGTTCGGATTGTGTAAACGTTCTAGTATAATGGGAGGGGATTGAACCTATTTCACCACAGTAGCTACATTGTTTCTTAAAAAAAAAAAAAAAAAAAAAAAAAAAAAAAAAAAAAAAAA

## Sheet: HA_GBS
Linkage group	order	Marker name synonym used in map construction	Marker name	Genetic distance (cM)	Recombination bin	SNP positions in the GBS reference tag and, in parenthesis, the alleles	Sequence of GBS reference tag
1	1	Tag_3983	all_86809	0	1	165(T/C),	GTGCTTCTGATGACAATGATCTAATCAGTGGACAAAGCACGGAAAACCAAAGCTGCGTGATATTACAAAACTTATTTTGATTTTTACTGCAATATTCAGACATGGACTGAGGTTTTGAGGCCTTGCTGAGTGTAGTTGATGCTTCAAATTCCTTGGAACAGCAATGAAAAGAAATTAAAATGTGACTAAAGCTGAGCTAACATGGTGCTGTCAACCTACAATCTAAGAGACATTGAAATGAAAATATTTTGTCTTCAAATTTTCAAAAATG
1	2	Tag_3518	all_71255	0	1	104(GT/G),	GCTCAATAATTCCGCGCGCAAACCTCCTTGTTTACCGCCAAACAGGGGCGACAGCGACTTTCGTGTACTTCTATTTGGCCTGGCGGTAACAGCGACGGCGCTTGTTTTTTTTTCTTCCTTCCCCCACGGATTTGTTCTGCTTTATTATATGGAATTCTTGCTGTGCAACGCCTTGTTCCAAGCAGTGCATGAGAGCGCAAAAAAAAAAAAAAAAAAAAAAAAAAAAAAAAAAAAAAAAAAAAAAAAAAAAAAAAAAAAAAAAAAAAAAAAA
1	3	Tag_4026r	all_87496	0	1	50(G/T),115(T/TG),152(G/A),	ATGCTGAATGGGCATTGTCTATACCCATAGAAGATTTCATATATGTAAGGATCATCTACAATAATGTTTGAACTCCTGTTACATCATTTCGGCCAATAGGGTCTTGCGTTTTTTTGGTCTGTACTATGAACCTAGACTATTAACATCACATGTTTCTCTATTAAGTGTATGCTTTGCTTGAAGTTTCTGAAATAGATTTTTGTTGCGAGATGACTAGTTGAACCAGCATCAGTAAGTCTGCGGTATCCTGCGTCCACCTTTTAATGAGACC
1	4	Tag_12465r	all_125454	0	1	57(G/A),64(G/A),76(C/A),129(A/G),239(T/C),	GAACAAATGAAACTCTCAGAATCAAATACCATTTGATGAAAAATAAGCATATCAACGATTCTAGCATCAAAACTGCCATGAAAAAGATATATGAAAAATACAGAACATCACCAATCCTGCAATATGACACATTCATGCTAAAAAGGCTTAAATACTACATCGACCACAGAATAAATTTAGAATGTCCACCATCACTTCTCTTGGGTTAATGGCAGGGCTTATGGAGGTGGGGCCTAATTATCTTTTAGAAAACATGCTACTATATGACATT
1	5	Tag_8525r	all_13540	0.6	2	38(A/T),	CCTTCATCCTTCTTGCTCGATCCTCCGAACAATCAGAACGTTCTTCAGAACCCCACACCCCAGAGCTTTCAGATCATGCTGATGAGATTCATCACCTCAGCAAGAAGCCTCCAACTAACCGTCTGAATGAACTTATTAGAGTCCTCTTTTGTTTGCATTGGGGGTCAGGCATGGCGCACACGATATTCTGTCTTCTGTCAGTTTCTTCTGCGTTCAGTTCAGTATCTTCAGCTCTCAGTCTCTCGTCAGGCTGCGCCAAGGGTAGGGAGGT
1	6	Tag_11912r	all_110007	1.1	3	99(A/T),159(G/T),255(T/G),	GCCCAGCTGGAGATGATCGTGTCGGCCGATGGGCTGTCGGAGAACGTGTACGAGATTGCTTCAAAGAGCTTGGCAGATTAACTGAATACACATGTGTTATGGTGGCGCAATGGTATTGTACTAGCTATTTATTGGTGAACGTTGAAGCATGCATGGTCGTCTGCTGTGTTGGAATTGGAAGTGCGGGTGTGGCTTGAGGTGCTGTCCTGTCACACCGAAAACATGTCTCTCTATCTCGGCTAATGCCGAACGCATGAATTTCACAGAAAAA
1	7	Tag_4592r	all_98996	2.2	4	165(G/T),	AACCGCCATACCCATAAACCATAAGCTGTAGCCAGCATTGAAGTAGTAAGCGCATTTCACACTCAATAATTCATTGACACAATCAAAGAGCAGCCTCCGCATCAATCTGCAACCTTTGCCATCTTCACGAGCCAATGTTGCCGTTTAATTCTTCCAATAGATGTGGGTCTAGAATATCCAAATCACCAAACCGCTCACAAAAGAAAACGTGACCAACAGGAGGGCTAGCATTCAGTATTTCCCTTATAAACTCCACCTCTTGTCTACAATC
1	8	Tag_4238r	all_91257	2.2	4	21(G/A),41(C/T),	CTCATCAGAGAGCTGGAGAAGTGCAAATGGTAAATAGAGACGGAGCTTGGTGTTCGCCGTACCAGTAGCCATAGACTTTTCTCAAATCTTTTCCTTTTTTACTTTTACAGGAACAAGATTATTTAGTTCAACTGTAGGAGCAACGACTTCTGATTCAAAACAGTTCAACAAATTCCTAGAAGCAGACGCCTCATCAGAATATTCTGACACAGCCTCATCTATCACAGTGGCTACCGCAGAAATCCCTCGGTCAGAAAGTAGCAGCTCATGT
1	9	Tag_10975	all_73665	2.7	5	264(A/G),265(G/A),	ACTGCAAATTAGCGGTTAGTGAGCATGAAAAGAAAGCTAAGGTAGAGTTTCTAATTTTAAAATATCAAGAGATTGAGTCTACTTCAATCAAAAGAATAAAAGGTCGTGGCAGCCAATTGATGGTACAAATTTGCAATCATAGAAAAGAGCAATCCATGAGACTGAATTGCAAAGTGTATTGTTGTTGAATTCTCTTATGACCTAAATTGAATGCTTCAATGCTTGTATGATCATACATTCATACGTACCATTGAACAACTACTAGGGATGA
1	10	Tag_11621	all_103314	3.8	6	60(T/G),	AACCTTGGTGAGGTATATCATCAGGCTCGTGATGCTCCGTGGGACCGTACGACTGCCAGTAGTACTCCGTACTGCTGCCGCCGCACTGCACGTAGGGGCTGCCGCTCTCCGCCGCGTGCTGTCTGTCCGACGATTCTCCAGGGGGCACATACATAGTAGACTAACCCATCGGCCATCTGCATACTAGAGGCAGCTGTTTTCAGTTTGATAGTCGATACCTAAATCCACTTCCAAAACGCTGTAAAAGTGACAGATTTTCCTACGCCAACCG
1	11	Tag_517	all_9028	4.9	7	111(A/C),	CAATTTTTTTTACTGTCAGGGAGAGAGGGTCCCCCACCTGAATTTCCATTGCTTCTTATGGCCCCAATTGGCCCACGTCAAAAGGAGATTACAAAACTAGTCACCTTACAATTTTGTCATAGCTCATGATCTAATTTGCGAAGACAAGTTTGGAGCACAAAAAAAAAAAAAAAAAAAAAAAAAAAAAAAAAAAAAAAAAAAAAAAAAAAAAAAAAAAAAAAAAAAAAAAAAAAAAAAAAAAAAAAAAAAAAAAAAAAAAAAAAAAAAAAAA
1	12	Tag_9752	all_54520	4.9	7	43(G/C),	AACTTTTCAAGAAAAAAAGAAGAATTATTTCTCCAATGCACTGTAATAGAAGGCTCCAAAGCAAACACACAAATCAAATCGTACACCTAGATGCAACCCCAATAAGAAGATATTTCTTTCTTCTCAATTTTCAAACCCTAGATCAAAACATCATGAAAGGATAAATTCCTTAATGTCCCTCAGCCACAAGGGCCAAATCAGGCGGTAAGAAGAATCATCTAGCACACAGACTGTATCCACTTAATTTGACGAATCAGTCGGTCTTTGGGAT
1	13	Tag_10420	all_60210	6	8	169(C/A),	GATGTAAGCTGAAACACGGGCAAGTAACGAGTATTACTCCAGAGTTATTAGTCCATCTGCATTGCACAACAGAAGAGCCATATCTGAAATTATGGGTCCATATTCCCAATTCTAACTATTCTTCTTCTTGGCACTACCAGAAATGGAAGTCAACTAAAACAATATGAGCAGAAATAAATGAGGCTAATTGGATAAATCTTGTTATTTCAAAAACCTTACTAAGAAATATCATTGTTGCCCACACATTGCCCACACAGATCGAATATGGTTA
1	14	Tag_10650	all_62903	6.5	9	66(A/G),77(G/T),212(A/C),214(A/T),217(A/G),222(A/T),	TGCTTGGGAGCAGCAAGCAGTTACAGGGGCAAGGAGGTTGTGATGCTGCATGCGTTATTTTCTCTATAGTGTTTCAGCATCACTCACTTTTATCGGCATCATATCCATGTGTTCTTTTAAAGTCTCCAGTGCAAAGAAAAGTGAATGAAGAAGAATGACATGTCTATAAATGCAAAATTCCGTGTTGTACAGCCAAGTTCTTAAATCCTTTAAAAAAAAAAAAAAAAAAAAAAAAAAAAAAAAAAAAAAAAAAAAAAAAAAAAAAAAAAAA
1	15	Tag_975	all_15514	6.5	9	69(C/T),74(T/G),123(T/C),130(C/T),131(T/C),	GTAGCTAGAAACCTGCAATCCGTTGTATTGATTAGTGTATGTACGTGCATGTTTGTGATTTTGGTTCACGTAATGCTATCTCCAATAGAGCGTCCAAAAGGACTATCTATAATACAAAACGATACTGTACTATTATTTCAGGTGGTGGTACATAAATGGTGCATGATTTAATTTGTTGAGGGGTTTGAGCGCATGTTGCAATGCTTGCATTGCATTGTTTTGTTTTGTTTTGTTGGGTACTGTACTGTACTCCGTACCTCGATCGCATGGG
1	16	Tag_6141	all_136685	7.1	10	222(T/C),	CCTTCTGTTTCCCCATCATTAGCGGGATATTGAAGTCAAGGGACCTAAGGCCACCCCAGAGGCAAAGAGGTTCCAGGACTGCTTGTCCTTTGGCACTGATACTATCCCCTACTCGTGAGCTATCGATGCAAGTACTTCAGATTTTATCTTTCTTTTTTGTTTCTTCTATTATTGTTCACTTTGATGTGGTGTGTGACCTATTTTGTTATGCCTCAGATTCATGAAGAAGCAAGGAAGTTTTCGTACCAAACTGGTGTGAGGGTGGTCGTCG
1	17	Tag_6006	all_133717	7.1	10	260(T/A),	AAACTATCTCTAAGTTTGTCTACCATGCGGTGCAGCTTCCTTTTCCATTCTCGTTGCTCTGCTGCACGATTTTGTTTGTCAGGACCTTTGTTACGCATGCTACCCATGCTGATTGGGTTCATAGAGTACAGCTTCAAAGGTCCATTGAATTCCAATGAGGCTAAATGTATCAACTCTCAAAGTAAAATAGAAATAAACTATATATGTTTTGTATGAAAATGTACAAAACTAATAAATAACATGCATCCCCAAAAAAAAATATTTTTTTTGC
1	18	Tag_6722	all_166697	7.1	10	-	TGAAGCCAAAAAAAGGAGACGCGCTACTGTTCTTCAGTCTTCATGTCAATGCAACAACTGATACAAGTAGTCTTCATGGGAGCTGCCCAGTAATTGAGGGCACGAAGTGGTCTGCTACGAAATGGATTCACGTCACATGTTCTGACGACAATGAGCTCTGCCCTCGATGGGCTGCTATTGGGGAATGTCACAAGAACCCAACATACATGGTGGGCACCAAGGATACTCTCGGATTTTGCCGCAAAAGTTGTGGGCTCTGTTTACTCCTTTT
1	19	Tag_5042	all_109640	7.1	10	116(GA/G),	AATCACATATCGTAACTCAGGAGACGCCATAAAGCATGAAGCAATGTAGAGTTATAAACGAGAACAAAATCAACATGCACATAGTCTAGCAAGAGCTGTGATCTTGGCAGCAAGGGAAAAATGTCAAGAATTGGAGGCTACGTCTGTGTCAAACAATCAATTCAGTAATTTTATTCCGATTGAAATTGCTTGTTCTGGATAATTACACGTTTGATTAGATTAATGCATAACCAGATCATAGATCATCACAATGAATGTCCAGAAATGCTAG
1	20	Tag_3036	all_61597	7.7	11	42(T/C),149(G/T),165(CA/C),	AAAAGAGGATAAGCTTGAGCATGTCCACGTCACGCTACAAGTGATCGTGATTCGCGTATATTAGCCTCATGTCACCGTCGTAATATGTGTCAGAGATGACACTTGAAGGTGCAATCTGTTCCTTCTTTAATTCTGCATATAATTGATTGTGTAAAAATAAATTACAAGCATCATGTGTCAGGAAAAAAAAAAAAAAAAAAAAAAAAAAAAAAAAAAAAAAAAAAAAAAAAAAAAAAAAAAAAAAAAAAAAAAAAAAAAAAAAAAAAAAAAA
1	21	Tag_857	all_14056	7.7	11	80(A/G),	AAGAGAAAGGGGAGAGAGAAACAAACATAGATTACTGTTTGGCCAGCCACTTGATTCCGTATGTAGGGGCCAGCATGAAACAACAATCCAATAAAATCTGAATCTGGTTACACCTATACAGATAATAAAAATTCGCGAAGTTTATTTCTTCAGGGTGCTGCTCACTTTGGAGCTGCTGCTTTTGAACATCACTTTGCCAGGGCAACTCTCATGTGCCATCCTGTTCTCTCCTAGAATCACTCAAAGACGAATTCTTTCGATTTCTTTTGCA
1	22	Tag_8743	all_16596	7.7	11	94(C/T),177(CTT/C),	CAGTAGCAGCTCTCCCACCACCATATCTTTTTGTGAAGTCCTCCTTAACCCTATCCAAGAAAGCAATGGGAACTTGTTGCCCCAATGATTCAACGGCAACCACGCAGTATGCTGCAAAGCAAAGTATGGAATCAGACATAAACCATGTGTCCTGAAAAGTGTGCAATATGCAGTTTCTTTTTTTTTTAAAAAGAAAAAAATACTTATAGCTCAATGTTTGTAATGTAAAATTTTGGCATCCGCCCCTATTGGGTAGTTTAAGTCATAAGAA
1	23	Tag_1727	all_28240	7.7	11	123(T/C),178(T/C),	CCTGCTGGGTTGATCAATATGCTACCACTGTGTCAATTGTATTTTCATGCCATGCACCTTAAGTGAATAAAATTCCTGACCGTTGAGTGTGGTCCTTTACTGTTTATTAGTTATATTACTCCTTCGGTCTTAAATAAATGTGGAGTTGTGGATGGATAAAAAGAAGACTAGAACCCCTTACAATTTGGGACGGAGTGAGTACGTGTTTTGTATACTGCTGTTATCTGGTGCAGGTGCAATCCTGGCATGCTAACCAAAGATGGCATCATTT
1	24	Tag_4861	all_107441	7.7	11	84(A/C),	AAGGTGTGTCAGACGCTGACATGAATAAACGTAGTTGGTAAGAGTTGATAGTATTCTTCATCATTCCATATTTGAGCTAGGATAAATGTCAGTGCTATGTTTTTATTTTTTGTCGTGTCAAATTGGTCAGTTTAGTCGTGTCAAACTTTTCATTTGGGCCCAAATTTGTCTGATCTGATGGTGCACCCACATGGCATGCCAAGTGAGCTAAAAGTGCATGCAAGGTTCTTGGCATTCTACCAAATTGAGCATCAAAAAAAAAAAAAAAAAA
1	25	Tag_4933	all_108471	7.7	11	23(C/T),106(T/G),214(A/C),216(A/T),	ACATGGTATCTCCTTTTGGCTTCGGTAGTATTTTGCCGCCAGACCTTTGTTTCCAAACACCTATTATGAGAACACAGCATAACCAAATTTCAGCACTCAATTCGTTCTTTTGTATGTGTCTATCGGTGACCCTATGTTTTCAACTTTAGTAACGTTGTTCTTGGGCATGTCTGTTTGCAAGGTATTGATGACGGTTATGCATTGTTGGATGCCAAAAAAAAAAAAAAAAAAAAAAAAAAAAAAAAAAAAAAAAAAAAAAAAAAAAAAAAAA
1	26	Tag_161	all_2758	8.3	12	65(T/C),	GAAATAAAGGACGATGTGAGCAAAACGATAATGGCTGTGAATTGTGATGTCAAAGACTAGATGATCATCATAGAAGTAGGGTGACAATTTCAGAAAAAGAATATACCTCGACCAGATGATTGGAGGATAGCTCAAAGCTCAAGAGTGTCACTTGGTGGGTAGTCATTGACATTACTGCCATTTATGATGTAAATATATGGTCAGTCTAAATAGAAAAGATAACGCGTTTTGAAAAGTCCAACCCCAGGCAGGCAGCAGCGTACCTGAAACC
1	27	Tag_4491	all_95851	8.3	12	51(T/C),170(T/C),193(A/C),	CAAAAATAAAAGCCTATCAGTAGTCCATATCGTATAGTATAACAATTAACTATCCATGTTCAAGGTGATCAGTCTAAGAACAATGAACAATTTTCTAGTAAAATTCTAAGAAAAATGTGTAGCAGGTCAACAACATACTAAGCTCAAATATTTAAAAACTGTATGTCTGTATACAAGAACAAACAGTGGGATATTTTATGGAACATGTCGAAAAAATACCTAGAGGCATTTGGTCGATCATTTCCTTCCATAGGTGCTGAGGAACCATACC
1	28	Tag_128	all_2121	8.3	12	-	TTTTACCAAACCTTTGAATACAAATGTGATTGTAGTTTAAAATATAGCATGATCTATCTAAAACTTTTTATACCAAACCTGTAGGTCATGATGTGATGAACAACTTTGTTAATTGGAGCTTGGATATAAAATGGAGTAGGTCTTGAAATTCTAAACAACATTGCCAAGAAGCATCTTGGGTGAAAATGGCTAGAAATAGGACTTTTGAATTTTCTAAGAAAAACAGTTCTTTGTCCAAACTTAGGTCTGCCAGGTAAATTCAAATTTAAAT
1	29	Tag_4159	all_89763	9.4	13	-	AAAAGTGACATTGCGGGCCAATTTCAGTTTCAGAATCAGCGCTGCCAAGATGACAACAGCGTTGCTGCACAAGAAGAAACCCCAGAGGTTCCTTACGGTAATGATCCACCAGAAGGTTATGCTGATGTACCTCCATACCTCCATGCGTGCAACCCCCTTGTAGTTCAGTTCATGTGCCGATGCCTCAAACTGAAGAGGAACTCAAAGAGATCTGGGCTGCTACAGTTATTCAGACATCATTTAGGGTGTTCCTGGTATGCATTCATGTTGT
1	30	Tag_2743	all_58251	9.4	13	106(C/A),	ATCACCAGTAAATGCTTTTGTTGGCATGCGATCAATAGACCCTGTAAGTTTGGGTAAACCCTGTAGGCCAAGAGTTTAAAACTTCACAAATATCATCAGAAATTACTATTCCAGAAGGTAAATCTGGGTAGACTAACTGACTCTGAAAGTGTCCACCTTATCCCTACCAACTTTAGGATACCTTCAACTTTTGGGATAACATCAAGTTGCACCTAATGGAGTTGGAAAGCACAATGGCATTTTAAGACTATTAAAAAGAAATCACAATAAC
1	31	Tag_6225	all_139627	9.4	13	123(A/G),145(G/A),201(A/T),202(A/T),262(A/C),	GTATTGTAGAAGACCTTCTAGATATAAACTACAATGGATATCCCCTATCCAAGATCAGTTGCCCAGTGCCTGTGCCACTGTTTTGTTCTCTAGGCATTTCTTGGAGACAAAAATAACCACTGATGGGGCTAGCTCCAACAAGGAGCAACCATTCAGCCATATATCGAATCTTTTCGATAGTTATTAAACACTATTTTTTTAAAAACGAACACCACAGTGAAACACCGCAATCACACACAGCATGCCTAATCCACACACATCAAAAAAAAAA
1	32	Tag_481	all_8349	10	14	34(T/A),	TGTCTACGTCTAGGTGCGTCACCCAAAAATCAATCAGTTTTGTTCATCAGCACAAGTGTAGAAGGATCACAAAATTTCAGTTTGGCAACTCGACGTTAGGGTTGCATTTGCACATGGTCAGGAGAAGCATGCGCCCAGCGCAGGCTTACCAATTTCCAACGACCAATGAGGCCTGCAATTCGATCTGACCATAGCATGCAACACTTCATAAGAGAGGCCTATCATGTTTGATCCTTTTCCATCTTTCAGGCGCTAATCAGAGGCTGAGAAA
1	33	Tag_3472	all_69978	10	14	21(T/A),195(T/G),248(C/G),	AATCATGTGGTAGATAAAAATTCAATGTGCTTCTCTAAACAGATGCGCTTCTCATGCAGTTTCTTCTCTTTGGACCTCTTGTCTGATGTGACACCTATATGTGCAGTTTCAATCATGTACTGGAACGGGATATATTGATGTTGATAAGTCTGTTTTTTACTGCAAATGGCGCTCATGTGTTGTTTCTCCTATTTTCTATATATGACTTTGGTTCTCTTACCTACACATGTACTGTAGCTTGATCCAGCTGTGAAGGAAGCCTTCGACGTTG
1	34	Tag_2146	all_48321	10	14	113(G/A),115(T/C),	CAACGCCTACAGGCAAATCAAGACCGAAACCAGGATCACGGTCTGTTCCTTTTCTGCCGTTTTCAAGCTCAATTTCAGAATCACAGAACTAGCTCTAGTTTTTAAATTTGACGCTGCATAAAAAAACTGCGGTACATCCCCAGGTTGCTCATGAAGACCGTCAGTTCATTCAGTTCTTGGACAGGATGCTGGATGCGATAAGGAATCCTCAGAGTCTCGCACAGATGCAACGTGGGAGGCTTGCAAATGGACTCAAAGTTTTGGATGATGA
1	35	Tag_5432	all_115017	10	14	146(G/C),	TGCAGTCTGTCCCGTACAACAAAGTTCGTGAGGTAATCTGGACAGAAATCCTATCCATGATCTTCCATGTGCAGCATCTGTTGGATGACTGAGATCCTCGTCAGCCTAATTAATCAGCACATGTACTACTGTACGTCCAAATTAAGTTTGCTGAGGTTCTTGATACTTAAATAATTTAAGTTTGGCGCGCGTGCCCTGTAGGGAGTTGCAGTAACCAAGGAACAATTTGCCAAACTTTAACGAAAAAAAAAAAAAAAAAAAAAAAAAAAAA
1	36	Tag_7539	all_201560	10	14	39(A/T),152(C/T),	ACCTGCACGGGGGAGATGACAGTTCTTCCTCCAGCTATATGCTCGAGCAGCAAGTCGTATGTATATGTAGCCAAGGCTGATTGTTGGTCCTCATCATGCTCTAAAAGCTGGTTTGATGTATATATTGCAATATAGTTGAGTCTATTTTATTCTATAACTCGTGTGTTGCTAATGGCGTCGAAAAAAGCTATGGTGAAACTCACAGGGTGCCGCCAAACACACACACACACCCGCGCATGGGGTATGGCAAATGTCTGAATTCAGGTGTAGT
1	37	Tag_10720	all_63778	10	14	132(T/C),	AGCACCAGTTCCTCGGACCTCCGATCCCCTTGCCGAGAGACCACGACGAGCCATACACCTTTGACAGCACGTGGTCGCAGCCGTCGCCTTTGCTTGTTGCCGTCGTGCTCCGATCCGTCTCGCGGCGGCAGTACCTCAGTGCGATGGTGCCTAGCATGGGCTGGTACATTGCAGGTTGGGCATGAACAGGATTCCTCGCTAAGATGGCAAGATCGCACGTGTACATTGTAACCTGCTGCTAAGTTCGACGTCCAATATGCCTTACAAAATC
1	38	Tag_12036	all_111829	10	14	89(C/CA),	AGAAATGACATGTTCAGTTATCACAACTGCCAATGGGTTTTCCGTTGAGCGAAGAAACAAAACTTGTTTCTCAAAAAAACAAAACAAACAAAAAAAGTCGCAATTTCAGTAAAGAGGAAAATAATCAATAGTCCCAGGGGTTATGTCTTGATGGTACCACGTCACAAAACTCTAGAAGATTTGAGGTCATAGACGCTGAGGAGATCTATCGATCAATTATAGAGGATATATTGTGGATGCCAGACTTAATCATTTGATGAAGAACTAGGGA
1	39	Tag_6127	all_136275	10	14	81(C/T),111(A/G),	TACATGCATATATAGAATGGACATGACATGTTTGAGCGTATATTGCAATGCTAGGCTAGGATAACTTCAAATCTTTGAGACGATGACCATGAAACCTTGAAATTGAAAGGAAAGGGGAGGAAAATTGTGTGTCTCACAGCGAAGTGAACTGCTTTAATTCCTGTAATGAATGGAAAAAAAAAAAAAAAAAAAAAAAAAAAAAAAAAAAAAAAAAAAAAAAAAAAAAAAAAAAAAAAAAAAAAAAAAAAAAAAAAAAAAAAAAAAAAAAAAA
1	40	Tag_3293	all_65338	10.6	15	26(C/A),178(G/A),	CACCAAAGGCCATATTGTGTATGCCCTGTGATAATTTTGTTTTGACTGTTATGCCATGCGGTAATAAAAGATAGCTGACAGATTTTGCCATTTTGCAGCTGTTATGCTATTGCTTAACAAAATCTCACATAACAAGACTCGCAAGTGTTGTACCAACTTATGTTAAGGTAAGTTGTTGTGCCAACATAAAAAAGAAATTAGCATGTCCGTGCTTGCTCATTATTTTAATAGCACCACCACAAGCATTATGCGTGTAAACATTTTGAAGGAA
1	41	Tag_3244	all_64056	10.6	15	5(A/T),185(T/C),	CGGCAGCGGGCCTGGACGCCAAGAGCCGTCTGGAAGAGCAGTGCGTATGAGTGCCCAAGACTGGATTCAAACCTGCGCCAATATCTCAAGAAAAAGATGGTACTTGATGATGCGGTGTGGTGTGTTCCACGGGGCAGGTGAAATAAATTCAACTTAGAATCACTGGTCCATCAACCCGTGCTCCTGCACGGGTTAGAATTAATTTTAATAGTAGCAACAATTTGATGAAACATACATGTAGCTTTATTTTTGTTATTTATTTTTATAATAA
1	42	Tag_3939	all_85935	10.6	15	112(C/T),158(CT/C),192(A/G),219(T/G),222(G/A),	GGCAGCGAAATTAATTAGGGTCCGTTTGGTAGAGCTCGCACTGATTCTGATTCTCGTTAGAAGTGATTCTGTTACTGAAAATGATTTTCTAATGAAACCATAGGATAAACTCTATGGAAAACGTAACTATGTGTTGGAAGTGAATCAGAAGAAGTAACTTTTTTTTTAGCTCACAGCCCCAATTCATTTTGAAGGATCACTTCACATAATTCACTCTGTGAGTGATTATCGATACAAAAAAAAAAAAAAAAAAAAAAAAAAAAAAAAAAAA
1	43	Tag_8770	all_16932	10.6	15	9(T/A),89(C/G),261(A/C),	GCCCAAGCTGCGACCGCGGCGGAGAACTGACAGCAGCCACGCGACCACGCCAGAAACTCTTTCCTGATGCCGCTCATTCCGATGGAGCCTAGGCGGCGCGGCCATGCATAGCAAAACGCCAAACGTACACGGATGCATCTTCGTCGCTTACAAATAAGGCAATGACTGAATCTCCGACACCATCCCTATGTCGACCGTCGGCAGGCGGCCTCGGCTTTGCAAGTCTGGCTATACACCCCAATCATGATGTCTCGTGGTCGAAAAAAAAAAA
1	44	Tag_7308	all_189874	12	16	166(C/T),	TGGATTCACAATTTTACTGCATGCACGTAACATAATTTGCTATACATATTTTTTATTAGATAACTAGCTGCAAAACGAGAGATGTAGCAAGTTGCACCACACAGTTTGCTACCAAAGCTGAAATAGAACACCACACCAGTAATTTGCTGCAAAATGCCATGAGCTCGCTGCATAACAAAAAAAAAAAAAAAAAAAAAAAAAAAAAAAAAAAAAAAAAAAAAAAAAAAAAAAAAAAAAAAAAAAAAAAAAAAAAAAAAAAAAAAAAAAAAAA
1	45	Tag_263	all_4526	13.4	17	8(C/T),158(G/A),	AGCTTTGCTAATATATATCGCTGCAAGAATATTGCCACTTCTATGATTTACCTATATATCCACTGTGGTACATGGTACTTCCAATTGGACCTCCCTCTCTGTTTCCAATTGGTGGAGTAGCGGGGCAGGCTATCTTGTCTTTAGGCAAAGCTTCCATGTTCCTCTCTCCTTTCTCCTTTGATGCAGAATAATTAAAAGCTGACACTTCTTTCAGTAGCCGCACATCTGGAGTTTGGAGACTGTATCTGCCACACCTGAACCAAAAAAAAAA
1	46	Tag_1996r	all_42417	14.9	18	18(G/A),	TTGTAGCCGCTGAATTTGTGGCTGCACTAATCAAGCAAGTAGAGCCAGGCTAACCCTACTCCGCTATCAGCTGTCATCCTCTAACATGTGGCACCCTTGCTTCAGCCTGGCGTAGGGAGCTTTCCCAGATGTTCGCCGTATGCCTCAATTGTAGGTGAAAAATAGAAAAGGAAATAAAAGCTCGGATGTGTCAAATACCATTTTGAAAAAGAAACATTACAAGCATATAAAAACAAATCTTGATCCACAGCCAATTGAAATTGAAAAAATA
1	47	Tag_3056r	all_61816	15.6	19	227(C/T),	GGTGACCCATAAAGGCAAGTGTAGCTATGATACTAACGCAGCAACGCTTACCGATCTTTCCATTCATTTCTAAACTCCACACCTATCAGGAAAATGTCACACATGTACAGATATATGCACGATCGGTTAGCCTTCTTCGCTTGCCTCGCCCCTTGATGCTGCCAGTTGCTTTCTTTTGAGCTCAATAAAAATGTTGATTGGCTTTTCTAAAGTTGAATCGTGACCTCGAACCCTAGTTTCTTATCAGATGAACTCGTGTGGCTATAGACAA
1	48	Tag_723	all_12333	16.7	20	21(G/C),	CATCGCAATATTAACTGGCTGGAATTTCCATCAAGCTGTACCTAGAAGGAGCTACGATCTAATTCAATTCAGGCCAAAGTGTTAAATTTAAGCTGGATGACACAATTGCTGCTAGTAAAAAAAACAGTTAACTGTTCAATTAATCGAAAGGCAACATGTACTTCTGCTCATAAGTTTTCTCATATTCTCACTTGCTATAGTATGGCGCAAATGCACACATAAAAAGGAGTATCATCCCTCTTGTGTTGTTTGAGGAAAAAATAAGGAGCAA
1	49	Tag_9425r	all_34061	16.7	20	-	CACGGCGACAGTCAATGTGTGCCCTGCATGTCGAAAGCTGACAAGTACATATCCGTCGCATGCGCAGAGCCAGCTTATGCACGAGTCAATTCAGAGCTTCAACGGAAGGTAATTTGTCGAGTTTGCTTAAGTTGTCTGTTCGGCCTGCTTGCGAATACTTTGATTAGGTTGAACTCAACAGTTTCTCTATCACTATTTCAATTACCACTTTCTCTGTGTAAACAGTACAGTATTTAATTTTTGAAGAGCAAAAAAAAAAAAAAAAAAAAAA
1	50	Tag_9426	all_34061	16.7	20	-	CACGGCGACAGTCAATGTGTGCCCTGCATGTCGAAAGCTGACAAGTACATATCCGTCGCATGCGCAGAGCCAGCTTATGCACGAGTCAATTCAGAGCTTCAACGGAAGGTAATTTGTCGAGTTTGCTTAAGTTGTCTGTTCGGCCTGCTTGCGAATACTTTGATTAGGTTGAACTCAACAGTTTCTCTATCACTATTTCAATTACCACTTTCTCTGTGTAAACAGTACAGTATTTAATTTTTGAAGAGCAAAAAAAAAAAAAAAAAAAAAA
1	51	Tag_1499r	all_23185	17.8	21	66(T/C),	GAAACACATGGCCGCAAGGGAAGAGGAGATCTTGGAGCTGCCCCTTTGAGCCATCCACGTGAGAATTGAGAATGAAGGATTGAAGGGTGATGACCCAGAACCAGGTGTTCATAGAATCATTGAGCAGGTTGTAACTGTATTTGAATAGGTATTAGCCATCCTGTGCCAGTACCACGACATACTTGATAAAAAAAAAAAAAAAAAAAAAAAAAAAAAAAAAAAAAAAAAAAAAAAAAAAAAAAAAAAAAAAAAAAAAAAAAAAAAAAAAAAA
1	52	Tag_12241	all_114961	17.8	21	143(A/G),150(A/C),	ACCATTATGGGCACTTTAGAGGTTAATCCTTGGCTTGAAGAAATTGATCTGCAAGGAACACCTTTGCATGTTGCTGGTAAAACAGACGAAATTTACGAGAAGCTCTGTCAGAATGGGAGTCTTGTTCTGCAAAATTTAGAATATTGATAATGAAAAAAGAAAGAAAACTGTTTTTTTCAGTTTTCATTGCAACTGATCATCCAATTTGGGTGCAGGTAAAAGCACGCTACATAACTCCATAAGTGAGTGCATGAACCCATTAAAAGCACCT
1	53	Tag_7318r	all_190036	17.8	21	89(A/G),	CGGCATTGTCTTTTCCTCGCTGCATCAATGCATTGGTCTATGGATGTTCCCACAGCAATCAAGAATTCTTCTGTTCAAGGATTCCAACAAAAAAAACTTCTGTTCAAGATGTTTTCCTCTACATGAGAACCGTATGTATAAACAACAGCTTATGCTATGATCGATCAGTATACGTTAAACGGTTTTCACTTCATGTTATAGGTTCACGAATCCATGAAACGCACAAAGAAATGTACATGAACAATACACGATGCAGGGTGATGAAAGCAGG
1	54	Tag_12242r	all_114961	17.8	21	143(A/G),150(A/C),	ACCATTATGGGCACTTTAGAGGTTAATCCTTGGCTTGAAGAAATTGATCTGCAAGGAACACCTTTGCATGTTGCTGGTAAAACAGACGAAATTTACGAGAAGCTCTGTCAGAATGGGAGTCTTGTTCTGCAAAATTTAGAATATTGATAATGAAAAAAGAAAGAAAACTGTTTTTTTCAGTTTTCATTGCAACTGATCATCCAATTTGGGTGCAGGTAAAAGCACGCTACATAACTCCATAAGTGAGTGCATGAACCCATTAAAAGCACCT
1	55	Tag_946	all_15151	18.4	22	-	ACAGACTAGGTGGCTGGGAGCAAAGTGACGGCGGCCCCAGCCCCATTTAGTTGTACACTGCTGCTGCTACCATTTTTGTTCCAGAGCTGTTGCATCTTTTGAACATGCTGCGTCTTTGCTCCATAGCTCCCTAAGAACCGTTTGCACAATTCATCTGTGTGCACTATTTAATCAACCTCATTTATATTATATCCATTCGCCCCGTGACCATGTTTGTTGGGGGTTGGAGTATGCTTCTCAGCAAGCAATTAGGTACTTTGAGCAATTTGTG
1	56	Tag_7644r	all_208501	18.4	22	141(G/GA),	TTTTTGTTAGCTTCCATTCTCGAGGTTTTCTGTTCTTCGTCGGTCGGAGAATGAGTTACTACTCTGCTATTTTTGCTACCTTCTAGAGTTCTAGCGTTCTGTTCTTCGTCGGTTCGGTAGTTCCAATTTCGTTTCCAAACGATAAAACTTTTCTGAAACTCTTACGATCATGACTGCACAAAGTTGCTTTCAGCTGGATATTTGCCTCAATCCTGTTAATTTGAAGCCACTGTGCCTCTTGCATGCACTTAATACTACTCTCAAACGTGTG
1	57	Tag_8741r	all_16515	18.4	22	175(T/A),182(C/G),255(A/C),257(A/T),	TGCATGCAGGGAAGCAACAGACATGGAATACCTAGATCAGTAAGGTTCTCATTTCCATCCAATGCTCCAATCATCTTCAGGAATTCCACTGCATTATCGACCTACATATTTATCAAGGGTGGGTGGAAAGGATTAAAAATCAAAAGAAGTGTCGTTTAATGACTACTTAAAACATATACATCCTGTGTACATGCTATAAAAAATTGTTAACGTGACACTAAATCCAATGGACACAAAGGCATCTGGAGAAGGGGAAAAAAAAAAAAAAAAA
1	58	Tag_4652r	all_100798	18.4	22	10(T/C),	ATAGGAAAGTCCACAAGATGACAAGAATACCCTGAAAATTTTACTCTGGGCGTCACAACTTTTGCTCCAACGAAGTGTTCCAGCAACCTGTGAATGTACGTAATATGCTCGACAAAACATAGGCTACAAAATTCTGATATAATTACCACCTCGATCTATTAAACTGATACAGAAAATATGGGAGCTAAAAAAAAAAAAAAAAAAAAAAAAAAAAAAAAAAAAAAAAAAAAAAAAAAAAAAAAAAAAAAAAAAAAAAAAAAAAAAAAAAAAA
1	59	Tag_2810r	all_59044	19	23	186(A/C),208(A/C),210(A/T),	CTCAATGTTACACTGCAACCAACCACAGGATGGGCCCTAGCACAGCATGGACACAAAAGATAAATCAAAGCTACAAAACTATTGAGTCTTTGATGAGGAACACTGATCCTGTCCTCCATCGATGCAGATAAGTTTCCTTCCTTCGCCATTAATTCTTCTGAAAGAGCTAGCTAACTGACTCTCTCACCATAACTGTTAGAAGCAGAAAAAAAAAAAAAAAAAAAAAAAAAAAAAAAAAAAAAAAAAAAAAAAAAAAAAAAAAAAAAAAAAA
1	60	Tag_2887r	all_59879	19	23	18(T/G),76(G/C),189(A/G),245(T/G),	ATATTAATGCATGCAAGTGCAATTATTCTGAGGAAGATGTGTTTGCACAAATTCGGGACTGTACAAAATTTCGGTGCTCAACTCAAAAGTCATCCAGTATAAATGCCAACCATCACGTACAAAATGTGTTTGCATGGCGACTCTAGTTCAGTGCAGCATGAAAAAAGTATGTCAATATCTTCTTCACCATTGCTGCACTCCAGGAAGAAAAGATTGGGAGCAGCGCAATCATGCTGTGATCCCTTTGGTCTTGCCAGAAAATTCACATGGG
1	61	Tag_11283r	all_90419	19	23	228(A/G),	CAGGTGCGGCATGGCACCCTCATCCTGATGCGCAAGCAGAATTCGCTGTGTCGACCCGTCCAACGCTGTTGCCCACTGTGGACTTGTCGCAAGTAGTAAGTCGTATGTTTACCTCAAGTGAGGTCGAGCTCATTTGCAAAAGAAAAGGTTGCTACATGTTCTTGTCTTCCAATTCCATTTTGTTTTTTTTCTTATAGTAAGTATTAATTCTGGTATATATCATTACTAAGCTGACTGCCTTGTTTCAGGGAGCTGAGTATGAACTTCATGT
1	62	Tag_4205r	all_90593	19.6	24	-	TTACTTTGTAAACATAGAAACAATAACAATTTTAAAATATGTAAAACATTCTTATGATCTAATCAATCTAAACATGTAGCAATATTGGCCATTTAGCCAAACCAAACAAACATACAGTACTGTACACTTCCCCAACTCACCCAGCTTACACTTATAAAAATAGTATATGATCCTTATGATAGAATAAGGAAATAATGTGTGCCTCTAAACACTAAACTCTAGCAAAAAAAAAAAAAAAAAAAAAAAAAAAAAAAAAAAAAAAAAAAAAAAA
1	63	Tag_6629r	all_160491	19.6	24	11(T/A),24(C/A),26(T/C),174(T/C),	TACCGACCTGTATAATCTTATTACGTTCCAATAAAAGGTATTTATATGCACTATACTACTATAGAAACAAGACAACTCATACATTTGGCCTGACTGATAACTTGAGTTGAAAGTCATGCACAGAAAGTCAGGAATTAAACTAATTACATTTATGATGAAAAGAAGTACGTGACTTGTGCTATAGGCATGAATACCCTTGTCCTGCTGCTGCCTAGTCTCTTGGCCAATGGTCCACACATTTGAAATGTCATTGAGTGGAATTATTTTATGA
1	64	Tag_8346r	all_11898	20.1	25	249(C/T),	AAATTCAAACGTGAACACCACGAGAAGCAACAAGTGCAGGAAAGGGCTCTATTCATAGAACATAAGTTTCAGAGTAGAAGGGAAGAGAAGCTGTACTCTAAATCCCAAGCTCAGCATGGCAGGAGCAAAAGGTACACGCACAGGATTACCCGCGGGGCAGAGCAAAGAGCTGCCTTGATCACCCTGGGAGCTGCCAGCATCATACCAGAGAACAAGCAGGGAATTTTCCAATCAGAGGAGGTGAAGAACAATGATCTCTTGTTACCTCTGG
1	65	Tag_1800r	all_30288	21.2	26	55(T/C),	GGCAGGTAATGGCGAGTTCCAGCGTTTGAAGGTAACACTTCCTGTTTTACTTCTTCATTTTATTTATTTTTGGCAAGTTCAAATGTATCCAAGCTTAGTAAGCTATGTTCATCTGCATAGTATTTCCTACAAGCCTGGTACTAGTACCAAGATTGTAACATTAGTTCGCACCTTTAGAAGATTATAGTTAGTTATTAAAATACTACCATGTTAATAGGTCTGCTTGTGACAAGGGCAACATTGAATTATCGGGGTTACACTGTTTGTATTT
1	66	Tag_5795r	all_128943	21.2	26	197(C/G),	CGCGGTCTACGAGGGGGCTGTGATTGAAGAAGACAAGTGGAATATTTTGGGGGGTCGCGTCACGTCACGCCCGCGACTCCGCGTACGTTTGCCGCACCGAATCCGCGGCGCGAGGGCGGTGCACCGAATCGAATCTGCACCTGGTTCGGCCCAATATGCACTTCGCACGTTTTGCCCTGGGCTGATGGCTGAGGTCCAAGAGCCTTGACATGCCTACAGCCTACTGCTACTGGAAGTCTGGAACAGAACAGGGAAGGAACATGCTGACACG
1	67	Tag_783r	all_12975	21.2	26	80(G/T),	TAGAGATATATTATCCAAAAATCACATCAGAACACCAATCCCTTAATTTAGAACAAAGGTTTCAGAAAAATAAAAAACTGTCCCTAAGGTTAAATTCAGAAACTTACTTAAAGAAGATACTTAAAGAAGATACTCTTTTTGAAGTTAGTTTACACTTATAAACTCTTCTTTAAATATATTTCATGTTTACCAATATGAAGCAATAACTAAAAATGTAGGGGCAAACTTGGGAAAATCGAGCCAACTTCATACAAGACACATAAAGCCCCAG
[truncated: 1,673 more rows]

## Sheet: HH_GBS
Linkage group	order	Marker name synonym used in map construction	Marker name	Genetic distance (cM)	SNP positions in the GBS reference tag and, in parenthesis, the alleles	Sequence of GBS reference tag
[truncated: 1,190 more rows]

[truncated: 3 more sheets: AH_Genome, HA_Genome, HH_Genome]
