# Supplementary material for: High Density Genetic Maps of Seashore Paspalum Using Genotyping-By-Sequencing and Their Relationship to The Sorghum Bicolor Genome
Source: Sci Rep. 2019 Aug 21;9:12183. doi: 10.1038/s41598-019-48257-3 (PMC6704178; doi:10.1038/s41598-019-48257-3)
Supplement: Supplementary file 6 — Table S5 [file 41598_2019_48257_MOESM6_ESM.xlsx]

## Sheet: Sheet1
Supplementary Table S5: Percentage comparative, syntenic and colinear markers in the different seashore paspalum maps relative to sorghum
Comparative	HA_Genome	AH_Genome	HH_Genome		HA_GBS	AH_GBS	HH_GBS	Total
All LGs	0.791512	0.801088	0.819		0.554598	0.539199	0.610924	0.686053
LG1	0.804878	0.817568	0.86911		0.588028	0.604167	0.6125	0.716042
LG2	0.780669	0.836158	0.78882		0.53629	0.511811	0.541436	0.665864
LG3	0.871486	0.875676	0.904		0.622881	0.595745	0.639241	0.751505
LG4	0.79798	0.843575	0.865546		0.565217	0.552	0.543478	0.694633
LG5	0.719388	0.677966	0.673684		0.474026	0.475177	0.493976	0.585703
LG6	0.818605	0.784	0.796875		0.613402	0.536842	0.575472	0.687533
LG7	0.754902	0.790323	0.747826		0.530864	0.478261	0.505495	0.634612
LG8	0.72043	0.727273	0.82		0.393258	0.5	0.642105	0.633844
LG9	0.78882	0.783784	0.813084		0.567742	0.55814	1	0.751928
LG10	0.765217	0.817647	0.810429		0.486957	0.536232	0.59542	0.66865
Av	0.782237	0.795397	0.808937		0.537867	0.534837	0.614912	0.679031
SD	0.0458272	0.0578651	0.0654745		0.0704907	0.0445519	0.144785	0.052976
Av-1.5SD	0.713497	0.708599	0.710726		0.432131	0.46801	0.397735	0.599567
Av+1.5SD	0.850978	0.882195	0.907149		0.643603	0.601665	0.83209	0.758495
Syntenic	HA_Genome	AH_Genome	HH_Genome		HA_GBS	AH_GBS	HH_GBS
All LGs	0.680295	0.66566	0.67		0.717098	0.686591	0.678129	0.682962
LG1	0.822511	0.793388	0.825301		0.838323	0.75	0.897959	0.821247
LG2	0.67619	0.702703	0.677165		0.75188	0.861538	0.683673	0.725525
LG3	0.769585	0.802469	0.811		0.768707	0.660714	0.871287	0.780627
LG4	0.64557	0.655629	0.718447		0.625	0.681159	0.84	0.694301
LG5	0.404255	0.341667	0.375		0.479452	0.462687	0.268293	0.388559
LG6	0.710227	0.581633	0.617647		0.739496	0.666667	0.721311	0.67283
LG7	0.636364	0.602041	0.593023		0.697674	0.727273	0.565217	0.636932
LG8	0.61194	0.5625	0.512195		0.714286	0.551724	0.606557	0.5932
LG9	0.645669	0.678161	0.563218		0.647727	0.729167	0.354839	0.60313
LG10	0.681818	0.690647	0.630679		0.696429	0.675676	0.730769	0.684336
Av	0.660413	0.641084	0.632368		0.695897	0.67666	0.653991	0.660069
SD	0.110738	0.132483	0.135719		0.097273	0.108856	0.21109	0.119577
Av-1.5SD	0.494307	0.442359	0.428788		0.549988	0.513377	0.337355	0.480704
Av+1.5SD	0.826519	0.839809	0.835947		0.841807	0.839944	0.970626	0.839434
Colinear	HA_Genome	AH_Genome	HH_Genome		HA_GBS	AH_GBS	HH_GBS
All LGs	0.930049	0.92517	0.918		0.959538	0.955294	0.943205	0.938543
LG1	0.931579	0.927083	0.934307		0.935714	0.91954	0.943182	0.931901
LG2	0.943662	0.942308	0.883721		1	1	0.940299	0.951665
LG3	0.94012	0.907692	0.935		0.973451	0.891892	0.931818	0.929996
LG4	0.941176	0.969697	0.932432		0.938462	1	1	0.963628
LG5	0.789474	0.829268	0.958333		1	0.903226	1	0.913384
LG6	0.952	0.877193	0.936508		0.965909	0.941176	0.909091	0.930313
LG7	0.938776	0.915254	0.882353		0.866667	0.96875	0.961538	0.922223
LG8	0.926829	0.955556	0.880952		0.96	1	0.864865	0.931367
LG9	0.939024	0.949153	0.918367		0.982456	0.942857	1	0.95531
LG10	0.916667	0.927083	0.921104		0.923077	1	0.947368	0.939217
Av	0.921931	0.920029	0.918308		0.954574	0.956744	0.949816	0.9369
SD	0.0475433	0.0413931	0.0269972		0.0404884	0.0428405	0.0435028	0.0156054
Av-1.5SD	0.850616	0.857939	0.877812		0.893841	0.892483	0.884562	0.913492
Av+1.5SD	0.993246	0.982118	0.958804		1.01531	1.021	1.01507	0.960308
	Percentage is higher than the mean plus 1.5x the standard deviation
	Percentage is lower than the mean minus 1.5x the standard deviation
